# Supplementary material for: Viral genetic clustering and transmission dynamics of the 2022 mpox outbreak in Portugal
Source: Nat Med. 2023 Sep 11;29(10):2509–17. doi: 10.1038/s41591-023-02542-x (PMC10579057; doi:10.1038/s41591-023-02542-x)
Supplement: Supplementary file 3 — Supplementary Table 1. Public MPXV genome sequences (hMPXV-1, Clade IIb, Lineage B.1 and sublineages) used in this study and available metadata for the 494 outbreak PT cases. Supplementary Table 2. Characterization of the Portuguese subclusters according to the size, timespan, international linkage and transmission dynamics. [file 41591_2023_2542_MOESM3_ESM.xlsx]

## Sheet: Supplementary_Table_1
Supplementary Table 1. Public MPXV genome sequences (hMPXV-1, Clade IIb, Lineage B.1 and sub-lineages) used in this study and available metadata for the 494 outbreak PT cases.
Abbreviations: UNK = Unknown; MSM = men who have sex with men; PTP: non-sexual person-to-person transmission; "Sexual contact in event" = Sexual contact at night club/private party/sauna or similar setting; "Large event without sexual contacts" = Large event with no sexual contact (e.g., festival or sports event); "Small event without sexual contacts" = Bar/restaurant or other small event where t…
a Excluding terminal inverted repeats; b QC reads mapping to the reference sequence MPXV-UK_P2 (GenBank accession #MT903344.1) (BioProject accession no. PRJEB53055); cBased on https://github.com/mpxv-lineages nomenclature, as of Nov 2nd, 2022
		Sample type, RT-PCR and NGS data							Genotyping data				Spatiotemporal data					Case data	Exposure data				Contact tracing data
Sequence (public ID)	PT short ID	Sample type	RT-PCR CT Value	NGS protocol	Sequencing Instrument	Mean depth of coveragea	NCBI Accession (consensus sequences)	ENA Accessionb (mapped reads)	Clade	(sub-)lineagec	Sub-clusters	PT sub-clusters	Region	Country	Date of collection (genotyped sample) (day)	Date of collection (genotyped sample) (ISO week)	Date of collection (case first positive sample) (day)	Sexual orientation	Most likely exposure context	Most likely route of transmission	Sauna attendance	Sauna attendance (specific)	Anonymous or Multiple partners	Epilink	Sex tourist	Sex tourist-related country(ies)	Travel history	Travel history-related country(ies)	Sequence source (NCBI authorship)
Monkeypox/PT0001/2022	PT0001	Lesion swab	17	Shotgun metagenomics (detailed in Isidro et al, 2022; Nature Medicine, 28, 1569–1572)	ONT MinION	7.4	ON585029	ERR9769166	IIb	B.1	root	root	Europe	Portugal	2022-05-04	2022W18	2022-05-04	UNK	Household	Sexual	No	No	No		UNK	UNK	No		Isidro et al, 2022; Nature Medicine, 28, 1569–1572)
Monkeypox/PT0048/2022	PT0048	Lesion swab	25	Shotgun metagenomics (see methods; adapted from Isidro et al, 2022; Nature Medicine, 28, 1569–1572)	Illumina NextSeq 2000	82.6	ON843163	ERR9880862	IIb	B.1	singleton_138	singleton_138	Europe	Portugal	2022-05-13	2022W19	2022-05-13	MSM	UNK	Sexual	No	No	Yes		No		Yes	Brazil	This study
Monkeypox/PT0002/2022	PT0002	Lesion swab (facial)	24	Shotgun metagenomics (detailed in Isidro et al, 2022; Nature Medicine, 28, 1569–1572)	Illumina NextSeq 2000	49.7	ON585030	ERR9769168	IIb	B.1	root	root	Europe	Portugal	2022-05-15	2022W19	2022-05-15	MSM	Sexual contact in event	Sexual	Yes	Sauna1	Yes		UNK	UNK	No		Isidro et al, 2022; Nature Medicine, 28, 1569–1572)
Monkeypox/PT0003/2022	PT0003	Lesion swab	21	Shotgun metagenomics (detailed in Isidro et al, 2022; Nature Medicine, 28, 1569–1572)	Illumina NextSeq 2000	271.6	ON585031	ERR9769169	IIb	B.1	root	root	Europe	Portugal	2022-05-15	2022W19	2022-05-15	UNK	Large event with sexual contacts	Sexual	No	No	Yes		UNK	UNK	Yes	USA	Isidro et al, 2022; Nature Medicine, 28, 1569–1572)
Monkeypox/PT0005/2022	PT0005	Lesion swab (penis)	23	Shotgun metagenomics (detailed in Isidro et al, 2022; Nature Medicine, 28, 1569–1572)	ONT MinION	1.2	ON585037	ERR9769167	IIb	B.1.9	sub-cluster_172	sub-cluster_172	Europe	Portugal	2022-05-15	2022W19	2022-05-15	UNK	UNK	Healthcare-related	UNK	UNK	UNK		UNK	UNK	No		Isidro et al, 2022; Nature Medicine, 28, 1569–1572)
Monkeypox/PT0006/2022	PT0006	Lesion swab	22	Shotgun metagenomics (detailed in Isidro et al, 2022; Nature Medicine, 28, 1569–1572)	Illumina NextSeq 2000	508.5	ON585033	ERR9769172	IIb	B.1	singleton_71	singleton_71	Europe	Portugal	2022-05-15	2022W19	2022-05-15	UNK	UNK	UNK	UNK	UNK	UNK		UNK	UNK	No		Isidro et al, 2022; Nature Medicine, 28, 1569–1572)
Monkeypox/PT0007/2022	PT0007	Lesion swab	25	Shotgun metagenomics (detailed in Isidro et al, 2022; Nature Medicine, 28, 1569–1572)	Illumina NextSeq 2000	242.0	ON585034	ERR9769173	IIb	B.1	root	root	Europe	Portugal	2022-05-15	2022W19	2022-05-15	UNK	UNK	UNK	UNK	UNK	No		No		No		Isidro et al, 2022; Nature Medicine, 28, 1569–1572)
Monkeypox/PT0008/2022	PT0008	Lesion swab (penis)	28	Shotgun metagenomics (detailed in Isidro et al, 2022; Nature Medicine, 28, 1569–1572)	Illumina NextSeq 2000	206.3	ON585038	ERR9769174	IIb	B.1.9	sub-cluster_172	sub-cluster_172	Europe	Portugal	2022-05-15	2022W19	2022-05-15	MSM	Other	Sexual	Yes	Sauna1	UNK		No		No		Isidro et al, 2022; Nature Medicine, 28, 1569–1572)
Monkeypox/PT0009/2022	PT0009	Lesion swab	28	Shotgun metagenomics (detailed in Isidro et al, 2022; Nature Medicine, 28, 1569–1572)	Illumina NextSeq 2000	187.1	ON585035	ERR9769175	IIb	B.1	root	root	Europe	Portugal	2022-05-15	2022W19	2022-05-15	UNK	Small event without sexual contacts	Sexual	No	No	Yes		UNK	UNK	No		Isidro et al, 2022; Nature Medicine, 28, 1569–1572)
Monkeypox/PT0010/2022	PT0010	Lesion swab (hand)	29	Shotgun metagenomics (detailed in Isidro et al, 2022; Nature Medicine, 28, 1569–1572)	Illumina NextSeq 2000	38.3	ON585036	ERR9769176	IIb	B.1	sub-cluster_58	sub-cluster_58	Europe	Portugal	2022-05-15	2022W19	2022-05-15	UNK	UNK	UNK	No	No	Yes		Yes	UNK	Yes	Brazil	Isidro et al, 2022; Nature Medicine, 28, 1569–1572)
Monkeypox/PT0004/2022	PT0004	Lesion swab	21	Shotgun metagenomics (detailed in Isidro et al, 2022; Nature Medicine, 28, 1569–1572)	Illumina NextSeq 2000	135.9	ON585032	ERR9769170	IIb	B.1	root	root	Europe	Portugal	2022-05-17	2022W20	2022-05-10	MSM	Sexual contact in event	Sexual	Yes	Sauna1	Yes		No		No		Isidro et al, 2022; Nature Medicine, 28, 1569–1572)
Monkeypox/PT0026/2022	PT0026	Lesion swab	19	Shotgun metagenomics (see methods; adapted from Isidro et al, 2022; Nature Medicine, 28, 1569–1572)	Illumina NextSeq 2000	66.6	ON649711	ERR9810275	IIb	B.1	root	root	Europe	Portugal	2022-05-18	2022W20	2022-05-18	MSM	Sexual contact in event	Sexual	Yes	Sauna1	Yes		Yes	Spain	Yes	Italy and Spain	This study
Monkeypox/PT0027/2022	PT0027	Lesion swab	21	Shotgun metagenomics (see methods; adapted from Isidro et al, 2022; Nature Medicine, 28, 1569–1572)	Illumina NextSeq 2000	73.9	ON649710	ERR9810276	IIb	B.1	root	root	Europe	Portugal	2022-05-18	2022W20	2022-05-18	MSM	Sexual contact in event	Sexual	Yes	Sauna1	Yes		No		No		This study
Monkeypox/PT0028/2022	PT0028	Lesion swab	21	Shotgun metagenomics (see methods; adapted from Isidro et al, 2022; Nature Medicine, 28, 1569–1572)	Illumina NextSeq 2000	280.2	ON649709	ERR9810277	IIb	B.1	root	root	Europe	Portugal	2022-05-18	2022W20	2022-05-18	UNK	UNK	UNK	UNK	UNK	UNK		UNK	UNK	UNK	UNK	This study
Monkeypox/PT0037/2022	PT0037	Lesion swab	26	Shotgun metagenomics (see methods; adapted from Isidro et al, 2022; Nature Medicine, 28, 1569–1572)	Illumina NextSeq 2000	38.3	ON843164	ERR9880851	IIb	B.1	root	root	Europe	Portugal	2022-05-18	2022W20	2022-05-18	UNK	UNK	Sexual	Yes	Sauna1	Yes		UNK	UNK	No		This study
Monkeypox/PT0020/2022	PT0020	Lesion swab	18	Shotgun metagenomics (see methods; adapted from Isidro et al, 2022; Nature Medicine, 28, 1569–1572)	Illumina NextSeq 2000	1148.8	ON649713	ERR9810269	IIb	B.1.9	sub-cluster_172	sub-cluster_172	Europe	Portugal	2022-05-19	2022W20	2022-05-19	MSM	Sexual contact in event	Sexual	No	No	Yes		Yes	UNK	No		This study
Monkeypox/PT0021/2022	PT0021	Lesion swab	17	Shotgun metagenomics (see methods; adapted from Isidro et al, 2022; Nature Medicine, 28, 1569–1572)	Illumina NextSeq 2000	2194	ON649721	ERR9810270	IIb	B.1	root	root	Europe	Portugal	2022-05-19	2022W20	2022-05-19	MSM	UNK	UNK	UNK	UNK	No		UNK	UNK	No		This study
Monkeypox/PT0022/2022	PT0022	Lesion swab	22	Shotgun metagenomics (see methods; adapted from Isidro et al, 2022; Nature Medicine, 28, 1569–1572)	Illumina NextSeq 2000	939.7	ON649722	ERR9810271	IIb	B.1	root	root	Europe	Portugal	2022-05-19	2022W20	2022-05-19	MSM	Sexual contact in event	Sexual	Yes	SaunaUNK	Yes		No		No		This study
Monkeypox/PT0023/2022	PT0023	Lesion swab	22	Shotgun metagenomics (see methods; adapted from Isidro et al, 2022; Nature Medicine, 28, 1569–1572)	Illumina NextSeq 2000	127.8	ON649708	ERR9810272	IIb	B.1	root	root	Europe	Portugal	2022-05-19	2022W20	2022-05-19	MSM	UNK	Sexual	No	No	Yes		No		No		This study
Monkeypox/PT0024/2022	PT0024	Lesion swab and Oropharyngeal swab	20	Shotgun metagenomics (see methods; adapted from Isidro et al, 2022; Nature Medicine, 28, 1569–1572)	Illumina NextSeq 2000	6021.1	ON649720	ERR9810273	IIb	B.1	root	root	Europe	Portugal	2022-05-19	2022W20	2022-05-19	MSM	Household	Sexual	No	No	Yes		Yes	UNK	No		This study
Monkeypox/PT0025/2022	PT0025	Lesion swab	20	Shotgun metagenomics (see methods; adapted from Isidro et al, 2022; Nature Medicine, 28, 1569–1572)	Illumina NextSeq 2000	145.3	ON649712	ERR9810274	IIb	B.1	root	root	Europe	Portugal	2022-05-19	2022W20	2022-05-19	UNK	UNK	Sexual	No	No	No		No		No		This study
Monkeypox/PT0013/2022	PT0013	Lesion swab	20	Shotgun metagenomics (see methods; adapted from Isidro et al, 2022; Nature Medicine, 28, 1569–1572)	Illumina NextSeq 2000	466	ON649723	ERR9810262	IIb	B.1	root	root	Europe	Portugal	2022-05-20	2022W20	2022-05-20	MSM	UNK	Sexual	No	No	No		No		No		This study
Monkeypox/PT0015/2022	PT0015	Oropharyngeal swab	22	Shotgun metagenomics (see methods; adapted from Isidro et al, 2022; Nature Medicine, 28, 1569–1572)	Illumina NextSeq 2000	34	ON649714	ERR9810264	IIb	B.1.9	sub-cluster_172	sub-cluster_172	Europe	Portugal	2022-05-20	2022W20	2022-05-20	MSM	UNK	Sexual	UNK	UNK	Yes		UNK	UNK	No		This study
Monkeypox/PT0017/2022	PT0017	Lesion swab	21	Shotgun metagenomics (see methods; adapted from Isidro et al, 2022; Nature Medicine, 28, 1569–1572)	Illumina NextSeq 2000	42.9	ON649715	ERR9810266	IIb	B.1	singleton_200	singleton_200	Europe	Portugal	2022-05-20	2022W20	2022-05-20	MSM	UNK	Sexual	No	No	Yes		No		No		This study
Monkeypox/PT0018/2022	PT0018	Lesion swab	21	Shotgun metagenomics (see methods; adapted from Isidro et al, 2022; Nature Medicine, 28, 1569–1572)	Illumina NextSeq 2000	148.9	ON649718	ERR9810267	IIb	B.1	root	root	Europe	Portugal	2022-05-20	2022W20	2022-05-20	UNK	Sexual contact in event	Sexual	UNK	UNK	Yes		UNK	UNK	No		This study
Monkeypox/PT0019/2022	PT0019	Lesion swab	21	Shotgun metagenomics (see methods; adapted from Isidro et al, 2022; Nature Medicine, 28, 1569–1572)	Illumina NextSeq 2000	107.2	ON649717	ERR9810268	IIb	B.1	sub-cluster_35	singleton_but_sub-cluster_35	Europe	Portugal	2022-05-21	2022W20	2022-05-21	MSM	Sexual contact in event	Sexual	No	No	Yes		Yes	UNK	No		This study
Monkeypox/PT0355/2022	PT0355	Lesion swab	24	Amplicon-based sequencing (PrimalSeq) (see methods; adapted from Chen et al, 2022; medRxiv, doi: 10.1101/2022.10.14.22280783)	Illumina NextSeq 2000	704.6	OP414382	ERR10175595	IIb	B.1	singleton_177	singleton_177	Europe	Portugal	2022-05-22	2022W20	2022-05-22	MSM	Sexual contact in event	Sexual	No	No	Yes		No		No		This study
Monkeypox/PT0011/2022	PT0011	Lesion swab	22	Shotgun metagenomics (see methods; adapted from Isidro et al, 2022; Nature Medicine, 28, 1569–1572)	Illumina NextSeq 2000	2435.4	ON649725	ERR9810260	IIb	B.1	root	root	Europe	Portugal	2022-05-23	2022W21	2022-05-23	UNK	UNK	UNK	UNK	UNK	UNK		UNK	UNK	UNK	UNK	This study
Monkeypox/PT0012/2022	PT0012	Lesion swab	22	Shotgun metagenomics (see methods; adapted from Isidro et al, 2022; Nature Medicine, 28, 1569–1572)	Illumina NextSeq 2000	509	ON649719	ERR9810261	IIb	B.1	root	root	Europe	Portugal	2022-05-23	2022W21	2022-05-23	UNK	Sexual contact in event	Sexual	Yes	Sauna1	Yes		UNK	UNK	No		This study
Monkeypox/PT0014/2022	PT0014	Lesion swab (anal)	21	Shotgun metagenomics (see methods; adapted from Isidro et al, 2022; Nature Medicine, 28, 1569–1572)	Illumina NextSeq 2000	2540.1	ON649724	ERR9810263	IIb	B.1	root	root	Europe	Portugal	2022-05-23	2022W21	2022-05-23	UNK	Household	Sexual	No	No	No		No		No		This study
Monkeypox/PT0016/2022	PT0016	Lesion swab	22	Shotgun metagenomics (see methods; adapted from Isidro et al, 2022; Nature Medicine, 28, 1569–1572)	Illumina NextSeq 2000	70.5	ON649716	ERR9810265	IIb	B.1	singleton_76	singleton_76	Europe	Portugal	2022-05-23	2022W21	2022-05-23	MSM	Sexual contact in event	Sexual	Yes	SaunaUNK	Yes		No		No		This study
Monkeypox/PT0354/2022	PT0354	Lesion swab	23	Amplicon-based sequencing (PrimalSeq) (see methods; adapted from Chen et al, 2022; medRxiv, doi: 10.1101/2022.10.14.22280783)	Illumina NextSeq 2000	634.4	OP414381	ERR10175594	IIb	B.1	root	root	Europe	Portugal	2022-05-23	2022W21	2022-05-23	MSM	Sexual contact in event	Sexual	No	No	Yes		No		No		This study
Monkeypox/PT0356/2022	PT0356	Lesion swab	22	Amplicon-based sequencing (PrimalSeq) (see methods; adapted from Chen et al, 2022; medRxiv, doi: 10.1101/2022.10.14.22280783)	Illumina NextSeq 2000	812.9	OP414383	ERR10175596	IIb	B.1.3	sub-cluster_179	sub-cluster_179	Europe	Portugal	2022-05-23	2022W21	2022-05-23	MSM	UNK	UNK	UNK	UNK	UNK		UNK	UNK	Yes	Brazil	This study
Monkeypox/PT0033/2022	PT0033	Lesion swab	23	Shotgun metagenomics (see methods; adapted from Isidro et al, 2022; Nature Medicine, 28, 1569–1572)	Illumina NextSeq 2000	150	ON843165	ERR9880847	IIb	B.1.5	sub-cluster_174	sub-cluster_174	Europe	Portugal	2022-05-24	2022W21	2022-05-24	MSM	Other	Sexual	Yes	Sauna1	Yes		Yes	USA	Yes	UK	This study
Monkeypox/PT0038/2022	PT0038	Lesion swab	30	Shotgun metagenomics (see methods; adapted from Isidro et al, 2022; Nature Medicine, 28, 1569–1572)	Illumina NextSeq 2000	156.5	ON843166	ERR9880852	IIb	B.1	sub-cluster_100	sub-cluster_100	Europe	Portugal	2022-05-24	2022W21	2022-05-24	MSM	UNK	UNK	UNK	UNK	UNK		UNK	UNK	UNK	UNK	This study
Monkeypox/PT0350/2022	PT0350	Lesion swab	25	Amplicon-based sequencing (PrimalSeq) (see methods; adapted from Chen et al, 2022; medRxiv, doi: 10.1101/2022.10.14.22280783)	Illumina NextSeq 2000	496.7	OP414379	ERR10175592	IIb	B.1	root	root	Europe	Portugal	2022-05-24	2022W21	2022-05-24	MSM	Other	Sexual	No	No	UNK		Yes	UNK	Yes	UK	This study
Monkeypox/PT0351/2022	PT0351	Lesion swab	24	Amplicon-based sequencing (PrimalSeq) (see methods; adapted from Chen et al, 2022; medRxiv, doi: 10.1101/2022.10.14.22280783)	Illumina NextSeq 2000	737.1	OP414380	ERR10175593	IIb	B.1	root	root	Europe	Portugal	2022-05-24	2022W21	2022-05-24	UNK	Other	Sexual	No	No	UNK		Yes	UNK	Yes	France	This study
Monkeypox/PT0344/2022	PT0344	Lesion swab	20	Amplicon-based sequencing (PrimalSeq) (see methods; adapted from Chen et al, 2022; medRxiv, doi: 10.1101/2022.10.14.22280783)	Illumina NextSeq 2000	765.1	OP414373	ERR10175586	IIb	B.1	singleton_206	singleton_206	Europe	Portugal	2022-05-25	2022W21	2022-05-25	UNK	Other	Sexual	No	No	No		No		Yes	Switzerland	This study
Monkeypox/PT0348/2022	PT0348	Lesion swab	25	Amplicon-based sequencing (PrimalSeq) (see methods; adapted from Chen et al, 2022; medRxiv, doi: 10.1101/2022.10.14.22280783)	Illumina NextSeq 2000	845.2	OP414377	ERR10175590	IIb	B.1	root	root	Europe	Portugal	2022-05-25	2022W21	2022-05-25	MSM	Household	Sexual	No	No	Yes		UNK	UNK	No		This study
Monkeypox/PT0030/2022	PT0030	Lesion swab	19	Shotgun metagenomics (see methods; adapted from Isidro et al, 2022; Nature Medicine, 28, 1569–1572)	Illumina NextSeq 2000	35.5	ON843171	ERR9880844	IIb	B.1	root	root	Europe	Portugal	2022-05-26	2022W21	2022-05-26	MSM	Sexual contact in event	Sexual	No	No	No		Yes	UK	No		This study
Monkeypox/PT0031/2022	PT0031	Lesion swab	16	Shotgun metagenomics (see methods; adapted from Isidro et al, 2022; Nature Medicine, 28, 1569–1572)	Illumina NextSeq 2000	781.7	ON843170	ERR9880845	IIb	B.1.7	sub-cluster_180	sub-cluster_180	Europe	Portugal	2022-05-26	2022W21	2022-05-26	UNK	Household	Sexual	No	No	Yes		UNK	UNK	No		This study
Monkeypox/PT0032/2022	PT0032	Lesion swab	15	Shotgun metagenomics (see methods; adapted from Isidro et al, 2022; Nature Medicine, 28, 1569–1572)	Illumina NextSeq 2000	445.3	ON843168	ERR9880846	IIb	B.1	singleton_28	singleton_28	Europe	Portugal	2022-05-26	2022W21	2022-05-26	UNK	Sexual contact in event	Sexual	Yes	SaunaUNK	Yes		UNK	UNK	No		This study
Monkeypox/PT0034/2022	PT0034	Lesion swab	22	Shotgun metagenomics (see methods; adapted from Isidro et al, 2022; Nature Medicine, 28, 1569–1572)	Illumina NextSeq 2000	96.8	ON843169	ERR9880848	IIb	B.1	root	root	Europe	Portugal	2022-05-26	2022W21	2022-05-26	MSM	Sexual contact in event	Sexual	Yes	SaunaUNK	Yes		Yes	UNK	Yes	Spain	This study
Monkeypox/PT0337/2022	PT0337	Lesion swab	23	Amplicon-based sequencing (PrimalSeq) (see methods; adapted from Chen et al, 2022; medRxiv, doi: 10.1101/2022.10.14.22280783)	Illumina NextSeq 2000	759.4	OP414366	ERR10175579	IIb	B.1	root	root	Europe	Portugal	2022-05-26	2022W21	2022-05-26	UNK	Other	Sexual	No	No	Yes		Yes	UNK	Yes	Spain	This study
Monkeypox/PT0338/2022	PT0338	Lesion swab	21	Amplicon-based sequencing (PrimalSeq) (see methods; adapted from Chen et al, 2022; medRxiv, doi: 10.1101/2022.10.14.22280783)	Illumina NextSeq 2000	833.7	OP414367	ERR10175580	IIb	B.1	sub-cluster_105	sub-cluster_105	Europe	Portugal	2022-05-26	2022W21	2022-05-26	UNK	UNK	UNK	UNK	UNK	UNK		No		No		This study
Monkeypox/PT0340/2022	PT0340	Lesion swab	21	Amplicon-based sequencing (PrimalSeq) (see methods; adapted from Chen et al, 2022; medRxiv, doi: 10.1101/2022.10.14.22280783)	Illumina NextSeq 2000	895.4	OP414369	ERR10175582	IIb	B.1	root	root	Europe	Portugal	2022-05-26	2022W21	2022-05-26	UNK	UNK	UNK	UNK	UNK	UNK		UNK	UNK	Yes	Spain	This study
Monkeypox/PT0342/2022	PT0342	Lesion swab	23	Amplicon-based sequencing (PrimalSeq) (see methods; adapted from Chen et al, 2022; medRxiv, doi: 10.1101/2022.10.14.22280783)	Illumina NextSeq 2000	615.9	OP414371	ERR10175584	IIb	B.1	singleton_143	singleton_143	Europe	Portugal	2022-05-26	2022W21	2022-05-26	UNK	Sexual contact in event	Sexual	No	No	Yes		UNK	UNK	No		This study
Monkeypox/PT0343/2022	PT0343	Lesion swab	20	Amplicon-based sequencing (PrimalSeq) (see methods; adapted from Chen et al, 2022; medRxiv, doi: 10.1101/2022.10.14.22280783)	Illumina NextSeq 2000	643.3	OP414372	ERR10175585	IIb	B.1	root	root	Europe	Portugal	2022-05-26	2022W21	2022-05-26	UNK	UNK	Sexual	UNK	UNK	UNK		UNK	UNK	No		This study
Monkeypox/PT0345/2022	PT0345	Lesion swab	20	Amplicon-based sequencing (PrimalSeq) (see methods; adapted from Chen et al, 2022; medRxiv, doi: 10.1101/2022.10.14.22280783)	Illumina NextSeq 2000	759	OP414374	ERR10175587	IIb	B.1	root	root	Europe	Portugal	2022-05-26	2022W21	2022-05-26	UNK	UNK	UNK	UNK	UNK	UNK		UNK	UNK	UNK	UNK	This study
Monkeypox/PT0346/2022	PT0346	Lesion swab	24	Amplicon-based sequencing (PrimalSeq) (see methods; adapted from Chen et al, 2022; medRxiv, doi: 10.1101/2022.10.14.22280783)	Illumina NextSeq 2000	595	OP414375	ERR10175588	IIb	B.1	root	root	Europe	Portugal	2022-05-26	2022W21	2022-05-26	MSM	Sexual contact in event	Sexual	Yes	SaunaUNK	Yes		UNK	UNK	No		This study
Monkeypox/PT0347/2022	PT0347	Lesion swab (anal)	23	Amplicon-based sequencing (PrimalSeq) (see methods; adapted from Chen et al, 2022; medRxiv, doi: 10.1101/2022.10.14.22280783)	Illumina NextSeq 2000	846.8	OP414376	ERR10175589	IIb	B.1	sub-cluster_139	sub-cluster_139	Europe	Portugal	2022-05-26	2022W21	2022-05-26	UNK	Sexual contact in event	Sexual	Yes	Sauna1	Yes		UNK	UNK	No		This study
Monkeypox/PT0349/2022	PT0349	Lesion swab	19	Amplicon-based sequencing (PrimalSeq) (see methods; adapted from Chen et al, 2022; medRxiv, doi: 10.1101/2022.10.14.22280783)	Illumina NextSeq 2000	508.3	OP414378	ERR10175591	IIb	B.1	root	root	Europe	Portugal	2022-05-26	2022W21	2022-05-26	MSM	Sexual contact in event	Sexual	Yes	Sauna1	Yes		No		No		This study
Monkeypox/PT0029/2022	PT0029	Lesion swab	18	Shotgun metagenomics (see methods; adapted from Isidro et al, 2022; Nature Medicine, 28, 1569–1572)	Illumina NextSeq 2000	126.5	ON843173	ERR9880843	IIb	B.1	singleton_64	singleton_64	Europe	Portugal	2022-05-27	2022W21	2022-05-27	UNK	Sexual contact in event	Sexual	Yes	SaunaUNK	Yes		UNK	UNK	No		This study
Monkeypox/PT0035/2022	PT0035	Lesion swab	22	Shotgun metagenomics (see methods; adapted from Isidro et al, 2022; Nature Medicine, 28, 1569–1572)	Illumina NextSeq 2000	581.6	ON843172	ERR9880849	IIb	B.1	root	root	Europe	Portugal	2022-05-27	2022W21	2022-05-27	UNK	Sexual contact in event	Sexual	Yes	Sauna1	Yes		UNK	UNK	No		This study
Monkeypox/PT0332/2022	PT0332	Lesion swab	22	Amplicon-based sequencing (PrimalSeq) (see methods; adapted from Chen et al, 2022; medRxiv, doi: 10.1101/2022.10.14.22280783)	Illumina NextSeq 2000	752.8	OP414363	ERR10175576	IIb	B.1	root	root	Europe	Portugal	2022-05-27	2022W21	2022-05-27	MSM	Sexual contact in event	Sexual	No	No	Yes		No		No		This study
Monkeypox/PT0333/2022	PT0333	Lesion swab	23	Amplicon-based sequencing (PrimalSeq) (see methods; adapted from Chen et al, 2022; medRxiv, doi: 10.1101/2022.10.14.22280783)	Illumina NextSeq 2000	544.8	OP414364	ERR10175577	IIb	B.1	root	root	Europe	Portugal	2022-05-27	2022W21	2022-05-27	Hetero	Large event with sexual contacts	Sexual	No	No	Yes		Yes	UK	No		This study
Monkeypox/PT0341/2022	PT0341	Lesion swab	21	Amplicon-based sequencing (PrimalSeq) (see methods; adapted from Chen et al, 2022; medRxiv, doi: 10.1101/2022.10.14.22280783)	Illumina NextSeq 2000	690.4	OP414370	ERR10175583	IIb	B.1	sub-cluster_58	sub-cluster_58	Europe	Portugal	2022-05-27	2022W21	2022-05-27	UNK	UNK	UNK	UNK	UNK	UNK		UNK	UNK	UNK	UNK	This study
Monkeypox/PT0331/2022	PT0331	Lesion swab	25	Amplicon-based sequencing (PrimalSeq) (see methods; adapted from Chen et al, 2022; medRxiv, doi: 10.1101/2022.10.14.22280783)	Illumina NextSeq 2000	442.6	OP414362	ERR10175575	IIb	B.1.9	sub-cluster_172	sub-cluster_172	Europe	Portugal	2022-05-28	2022W21	2022-05-28	UNK	Sexual contact in event	Sexual	No	No	Yes		UNK	UNK	No		This study
Monkeypox/PT0335/2022	PT0335	Lesion swab	22	Amplicon-based sequencing (PrimalSeq) (see methods; adapted from Chen et al, 2022; medRxiv, doi: 10.1101/2022.10.14.22280783)	Illumina NextSeq 2000	707.1	OP414365	ERR10175578	IIb	B.1	singleton_78	singleton_78	Europe	Portugal	2022-05-29	2022W21	2022-05-29	UNK	UNK	Sexual	No	No	No		No		No		This study
Monkeypox/PT0043/2022	PT0043	Oropharyngeal swab	0	Shotgun metagenomics (see methods; adapted from Isidro et al, 2022; Nature Medicine, 28, 1569–1572)	Illumina NextSeq 2000	70.7	ON843175	ERR9880857	IIb	B.1.9	sub-cluster_172	sub-cluster_172	Europe	Portugal	2022-05-30	2022W22	2022-05-30	MSM	Sexual contact in event	Sexual	No	No	Yes		No		No		This study
Monkeypox/PT0044/2022	PT0044	Lesion swab	19	Shotgun metagenomics (see methods; adapted from Isidro et al, 2022; Nature Medicine, 28, 1569–1572)	Illumina NextSeq 2000	78.8	ON843182	ERR9880858	IIb	B.1	sub-cluster_102	sub-cluster_102	Europe	Portugal	2022-05-30	2022W22	2022-05-30	MSM	Sexual contact in event	Sexual	No	No	Yes		UNK	UNK	No		This study
Monkeypox/PT0046/2022	PT0046	Lesion swab	23	Shotgun metagenomics (see methods; adapted from Isidro et al, 2022; Nature Medicine, 28, 1569–1572)	Illumina NextSeq 2000	119.6	ON843174	ERR9880860	IIb	B.1	singleton_196	singleton_196	Europe	Portugal	2022-05-30	2022W22	2022-05-30	UNK	UNK	Sexual	UNK	UNK	UNK		UNK	UNK	No		This study
Monkeypox/PT0328/2022	PT0328	Lesion swab	25	Amplicon-based sequencing (PrimalSeq) (see methods; adapted from Chen et al, 2022; medRxiv, doi: 10.1101/2022.10.14.22280783)	Illumina NextSeq 2000	917	OP414360	ERR10175573	IIb	B.1	root	root	Europe	Portugal	2022-05-31	2022W22	2022-05-31	MSM	Sexual contact in event	Sexual	UNK	UNK	Yes		UNK	UNK	No		This study
Monkeypox/PT0330/2022	PT0330	Lesion swab	21	Amplicon-based sequencing (PrimalSeq) (see methods; adapted from Chen et al, 2022; medRxiv, doi: 10.1101/2022.10.14.22280783)	Illumina NextSeq 2000	780.1	OP414361	ERR10175574	IIb	B.1	singleton_10	singleton_10	Europe	Portugal	2022-06-01	2022W22	2022-06-01	UNK	UNK	UNK	UNK	UNK	UNK		UNK	UNK	UNK	UNK	This study
Monkeypox/PT0039/2022	PT0039	Lesion swab	19	Shotgun metagenomics (see methods; adapted from Isidro et al, 2022; Nature Medicine, 28, 1569–1572)	Illumina NextSeq 2000	37.9	ON843179	ERR9880853	IIb	B.1.9	sub-cluster_172	sub-cluster_172	Europe	Portugal	2022-06-02	2022W22	2022-06-02	MSM	Sexual contact in event	Sexual	Yes	SaunaUNK	Yes		No		No		This study
Monkeypox/PT0040/2022	PT0040	Lesion swab	19	Shotgun metagenomics (see methods; adapted from Isidro et al, 2022; Nature Medicine, 28, 1569–1572)	Illumina NextSeq 2000	139.6	ON843178	ERR9880854	IIb	B.1	root	root	Europe	Portugal	2022-06-02	2022W22	2022-06-02	UNK	Sexual contact in event	Sexual	No	No	Yes		UNK	UNK	No		This study
Monkeypox/PT0041/2022	PT0041	Lesion swab	18	Shotgun metagenomics (see methods; adapted from Isidro et al, 2022; Nature Medicine, 28, 1569–1572)	Illumina NextSeq 2000	197.2	ON843176	ERR9880855	IIb	B.1	root	root	Europe	Portugal	2022-06-02	2022W22	2022-06-02	MSM	Sexual contact in event	Sexual	Yes	SaunaUNK	No		Yes	Spain	Yes	Spain	This study
Monkeypox/PT0047/2022	PT0047	Lesion swab	22	Shotgun metagenomics (see methods; adapted from Isidro et al, 2022; Nature Medicine, 28, 1569–1572)	Illumina NextSeq 2000	124.8	ON843177	ERR9880861	IIb	B.1	root	root	Europe	Portugal	2022-06-02	2022W22	2022-06-02	MSM	Sexual contact in event	Sexual	Yes	Sauna1	No		Yes	UNK	No		This study
Monkeypox/PT0326/2022	PT0326	Lesion swab	24	Amplicon-based sequencing (PrimalSeq) (see methods; adapted from Chen et al, 2022; medRxiv, doi: 10.1101/2022.10.14.22280783)	Illumina NextSeq 2000	465	OP414358	ERR10175571	IIb	B.1	root	root	Europe	Portugal	2022-06-02	2022W22	2022-06-02	UNK	UNK	UNK	No	No	No		No		No		This study
Monkeypox/PT0327/2022	PT0327	Lesion swab	22	Amplicon-based sequencing (PrimalSeq) (see methods; adapted from Chen et al, 2022; medRxiv, doi: 10.1101/2022.10.14.22280783)	Illumina NextSeq 2000	680.7	OP414359	ERR10175572	IIb	B.1	singleton_33	singleton_33	Europe	Portugal	2022-06-02	2022W22	2022-06-02	MSM	Sexual contact in event	Sexual	No	No	Yes		Yes	UK and Brazil	No		This study
Monkeypox/PT0042/2022	PT0042	Lesion swab	19	Shotgun metagenomics (see methods; adapted from Isidro et al, 2022; Nature Medicine, 28, 1569–1572)	Illumina NextSeq 2000	56.6	ON843180	ERR9880856	IIb	B.1	root	root	Europe	Portugal	2022-06-03	2022W22	2022-06-03	UNK	UNK	UNK	Yes	SaunaUNK	No		UNK	UNK	UNK	UNK	This study
Monkeypox/PT0313/2022	PT0313	Lesion swab	21	Amplicon-based sequencing (PrimalSeq) (see methods; adapted from Chen et al, 2022; medRxiv, doi: 10.1101/2022.10.14.22280783)	Illumina NextSeq 2000	884.8	OP414346	ERR10175559	IIb	B.1.7	sub-cluster_180	sub-cluster_180	Europe	Portugal	2022-06-03	2022W22	2022-06-03	UNK	Household	Sexual	UNK	UNK	No		UNK	UNK	No		This study
Monkeypox/PT0315/2022	PT0315	Lesion swab	22	Amplicon-based sequencing (PrimalSeq) (see methods; adapted from Chen et al, 2022; medRxiv, doi: 10.1101/2022.10.14.22280783)	Illumina NextSeq 2000	988.3	OP414348	ERR10175561	IIb	B.1	sub-cluster_98	sub-cluster_98	Europe	Portugal	2022-06-03	2022W22	2022-06-03	MSM	UNK	UNK	UNK	UNK	UNK		UNK	UNK	UNK	UNK	This study
Monkeypox/PT0318/2022	PT0318	Lesion swab	24	Amplicon-based sequencing (PrimalSeq) (see methods; adapted from Chen et al, 2022; medRxiv, doi: 10.1101/2022.10.14.22280783)	Illumina NextSeq 2000	572.7	OP414350	ERR10175563	IIb	B.1	root	root	Europe	Portugal	2022-06-03	2022W22	2022-06-03	MSM	Sexual contact in event	Sexual	Yes	Sauna1	Yes		UNK	UNK	No		This study
Monkeypox/PT0324/2022	PT0324	Lesion swab	24	Amplicon-based sequencing (PrimalSeq) (see methods; adapted from Chen et al, 2022; medRxiv, doi: 10.1101/2022.10.14.22280783)	Illumina NextSeq 2000	713.9	OP414356	ERR10175569	IIb	B.1	sub-cluster_98	sub-cluster_98	Europe	Portugal	2022-06-03	2022W22	2022-06-03	UNK	UNK	Sexual	No	No	Yes		UNK	UNK	No		This study
Monkeypox/PT0325/2022	PT0325	UNK	24	Amplicon-based sequencing (PrimalSeq) (see methods; adapted from Chen et al, 2022; medRxiv, doi: 10.1101/2022.10.14.22280783)	Illumina NextSeq 2000	545	OP414357	ERR10175570	IIb	B.1	root	root	Europe	Portugal	2022-06-03	2022W22	2022-06-03	UNK	UNK	Sexual	UNK	UNK	Yes		UNK	UNK	No		This study
Monkeypox/PT0319/2022	PT0319	Lesion swab	24	Amplicon-based sequencing (PrimalSeq) (see methods; adapted from Chen et al, 2022; medRxiv, doi: 10.1101/2022.10.14.22280783)	Illumina NextSeq 2000	709.4	OP414351	ERR10175564	IIb	B.1.9	sub-cluster_172	sub-cluster_172	Europe	Portugal	2022-06-04	2022W22	2022-06-04	UNK	Other	Sexual	No	No	Yes		No		No		This study
Monkeypox/PT0320/2022	PT0320	Lesion swab	23	Amplicon-based sequencing (PrimalSeq) (see methods; adapted from Chen et al, 2022; medRxiv, doi: 10.1101/2022.10.14.22280783)	Illumina NextSeq 2000	924.7	OP414352	ERR10175565	IIb	B.1	sub-cluster_142	sub-cluster_142	Europe	Portugal	2022-06-04	2022W22	2022-06-04	MSM	Other	Sexual	No	No	Yes		No		Yes	UNK	This study
Monkeypox/PT0321/2022	PT0321	Lesion swab	24	Amplicon-based sequencing (PrimalSeq) (see methods; adapted from Chen et al, 2022; medRxiv, doi: 10.1101/2022.10.14.22280783)	Illumina NextSeq 2000	554.8	OP414353	ERR10175566	IIb	B.1.9	sub-cluster_172	sub-cluster_172	Europe	Portugal	2022-06-04	2022W22	2022-06-04	UNK	Sexual contact in event	Sexual	Yes	SaunaUNK	Yes		Yes	UNK	No		This study
Monkeypox/PT0323/2022	PT0323	Lesion swab	25	Amplicon-based sequencing (PrimalSeq) (see methods; adapted from Chen et al, 2022; medRxiv, doi: 10.1101/2022.10.14.22280783)	Illumina NextSeq 2000	748.1	OP414355	ERR10175568	IIb	B.1	sub-cluster_1	sub-cluster_1	Europe	Portugal	2022-06-04	2022W22	2022-06-04	MSM	Small event without sexual contacts	Sexual	Yes	SaunaUNK	Yes		No		No		This study
Monkeypox/PT0314/2022	PT0314	Lesion swab	25	Amplicon-based sequencing (PrimalSeq) (see methods; adapted from Chen et al, 2022; medRxiv, doi: 10.1101/2022.10.14.22280783)	Illumina NextSeq 2000	1069.6	OP414347	ERR10175560	IIb	B.1	sub-cluster_105	sub-cluster_105	Europe	Portugal	2022-06-05	2022W22	2022-06-05	MSM	Household	Sexual	No	No	Yes		No		No		This study
Monkeypox/PT0045/2022	PT0045	Lesion swab	21	Shotgun metagenomics (see methods; adapted from Isidro et al, 2022; Nature Medicine, 28, 1569–1572)	Illumina NextSeq 2000	47.2	ON843181	ERR9880859	IIb	B.1.9	sub-cluster_172	sub-cluster_172	Europe	Portugal	2022-06-06	2022W23	2022-06-06	MSM	UNK	UNK	UNK	UNK	UNK		UNK	UNK	No		This study
Monkeypox/PT0305/2022	PT0305	Lesion swab (abdominal)	25	Amplicon-based sequencing (PrimalSeq) (see methods; adapted from Chen et al, 2022; medRxiv, doi: 10.1101/2022.10.14.22280783)	Illumina NextSeq 2000	743.5	OP414339	ERR10175552	IIb	B.1	singleton_16	singleton_16	Europe	Portugal	2022-06-06	2022W23	2022-06-06	UNK	Small event without sexual contacts	Sexual	Yes	SaunaUNK	Yes		Yes	UNK	Yes	Spain	This study
Monkeypox/PT0306/2022	PT0306	Lesion swab	25	Amplicon-based sequencing (PrimalSeq) (see methods; adapted from Chen et al, 2022; medRxiv, doi: 10.1101/2022.10.14.22280783)	Illumina NextSeq 2000	805	OP414340	ERR10175553	IIb	B.1	root	root	Europe	Portugal	2022-06-06	2022W23	2022-06-06	MSM	Sexual contact in event	Sexual	Yes	SaunaUNK	Yes		UNK	UNK	No		This study
Monkeypox/PT0308/2022	PT0308	Lesion swab	20	Amplicon-based sequencing (PrimalSeq) (see methods; adapted from Chen et al, 2022; medRxiv, doi: 10.1101/2022.10.14.22280783)	Illumina NextSeq 2000	716	OP414342	ERR10175555	IIb	B.1	root	root	Europe	Portugal	2022-06-06	2022W23	2022-06-06	UNK	Household	Sexual	No	No	No		Yes	UNK	No		This study
Monkeypox/PT0309/2022	PT0309	Lesion swab	20	Amplicon-based sequencing (PrimalSeq) (see methods; adapted from Chen et al, 2022; medRxiv, doi: 10.1101/2022.10.14.22280783)	Illumina NextSeq 2000	705.5	OP414343	ERR10175556	IIb	B.1	root	root	Europe	Portugal	2022-06-06	2022W23	2022-06-06	UNK	UNK	Sexual	No	No	Yes		UNK	UNK	No		This study
Monkeypox/PT0310/2022	PT0310	Lesion swab (urethral)	23	Amplicon-based sequencing (PrimalSeq) (see methods; adapted from Chen et al, 2022; medRxiv, doi: 10.1101/2022.10.14.22280783)	Illumina NextSeq 2000	588.8	OP414344	ERR10175557	IIb	B.1	root	root	Europe	Portugal	2022-06-06	2022W23	2022-05-31	MSM	UNK	Sexual	No	No	Yes		No		No		This study
Monkeypox/PT0311/2022	PT0311	Oropharyngeal swab	22	Amplicon-based sequencing (PrimalSeq) (see methods; adapted from Chen et al, 2022; medRxiv, doi: 10.1101/2022.10.14.22280783)	Illumina NextSeq 2000	959.2	OP414345	ERR10175558	IIb	B.1.9	sub-cluster_172	sub-cluster_172	Europe	Portugal	2022-06-06	2022W23	2022-06-06	MSM	Other	Sexual	No	No	Yes		No		No		This study
Monkeypox/PT0317/2022	PT0317	Lesion swab	25	Amplicon-based sequencing (PrimalSeq) (see methods; adapted from Chen et al, 2022; medRxiv, doi: 10.1101/2022.10.14.22280783)	Illumina NextSeq 2000	884.6	OP414349	ERR10175562	IIb	B.1	root	root	Europe	Portugal	2022-06-06	2022W23	2022-06-06	UNK	Sexual contact in event	Sexual	Yes	SaunaUNK	Yes		UNK	UNK	No		This study
Monkeypox/PT0322/2022	PT0322	Lesion swab	23	Amplicon-based sequencing (PrimalSeq) (see methods; adapted from Chen et al, 2022; medRxiv, doi: 10.1101/2022.10.14.22280783)	Illumina NextSeq 2000	554	OP414354	ERR10175567	IIb	B.1	root	root	Europe	Portugal	2022-06-06	2022W23	2022-06-06	UNK	UNK	UNK	UNK	UNK	UNK		UNK	UNK	UNK	UNK	This study
Monkeypox/PT0300/2022	PT0300	Lesion swab	20	Amplicon-based sequencing (PrimalSeq) (see methods; adapted from Chen et al, 2022; medRxiv, doi: 10.1101/2022.10.14.22280783)	Illumina NextSeq 2000	773.8	OP414334	ERR10175547	IIb	B.1	singleton_207	singleton_207	Europe	Portugal	2022-06-07	2022W23	2022-06-07	MSM	UNK	UNK	UNK	UNK	No		UNK	UNK	UNK	UNK	This study
Monkeypox/PT0301/2022	PT0301	Lesion swab	21	Amplicon-based sequencing (PrimalSeq) (see methods; adapted from Chen et al, 2022; medRxiv, doi: 10.1101/2022.10.14.22280783)	Illumina NextSeq 2000	614.7	OP414335	ERR10175548	IIb	B.1.7	sub-cluster_180	sub-cluster_180	Europe	Portugal	2022-06-07	2022W23	2022-06-07	UNK	Sexual contact in event	Sexual	No	No	Yes		UNK	UNK	No		This study
Monkeypox/PT0302/2022	PT0302	Lesion swab	20	Amplicon-based sequencing (PrimalSeq) (see methods; adapted from Chen et al, 2022; medRxiv, doi: 10.1101/2022.10.14.22280783)	Illumina NextSeq 2000	571.3	OP414336	ERR10175549	IIb	B.1	root	root	Europe	Portugal	2022-06-07	2022W23	2022-06-07	UNK	UNK	UNK	UNK	UNK	UNK		UNK	UNK	UNK	UNK	This study
Monkeypox/PT0303/2022	PT0303	Lesion swab	17	Amplicon-based sequencing (PrimalSeq) (see methods; adapted from Chen et al, 2022; medRxiv, doi: 10.1101/2022.10.14.22280783)	Illumina NextSeq 2000	860.7	OP414337	ERR10175550	IIb	B.1	sub-cluster_44	singleton_but_sub-cluster_44	Europe	Portugal	2022-06-07	2022W23	2022-06-07	MSM	Household	Sexual	No	No	UNK		UNK	UNK	No		This study
Monkeypox/PT0304/2022	PT0304	Lesion swab	25	Amplicon-based sequencing (PrimalSeq) (see methods; adapted from Chen et al, 2022; medRxiv, doi: 10.1101/2022.10.14.22280783)	Illumina NextSeq 2000	911.9	OP414338	ERR10175551	IIb	B.1	root	root	Europe	Portugal	2022-06-07	2022W23	2022-06-07	MSM	Household	Sexual	No	No	Yes		Yes	UNK	Yes	Luxembourg	This study
Monkeypox/PT0307/2022	PT0307	Lesion swab (anal)	22	Amplicon-based sequencing (PrimalSeq) (see methods; adapted from Chen et al, 2022; medRxiv, doi: 10.1101/2022.10.14.22280783)	Illumina NextSeq 2000	848.2	OP414341	ERR10175554	IIb	B.1	sub-cluster_144	sub-cluster_144	Europe	Portugal	2022-06-07	2022W23	2022-06-07	UNK	UNK	UNK	UNK	UNK	UNK		UNK	UNK	UNK	UNK	This study
Monkeypox/PT0295/2022	PT0295	Lesion swab	25	Amplicon-based sequencing (PrimalSeq) (see methods; adapted from Chen et al, 2022; medRxiv, doi: 10.1101/2022.10.14.22280783)	Illumina NextSeq 2000	770.1	OP414329	ERR10175542	IIb	B.1.7	sub-cluster_180	sub-cluster_180	Europe	Portugal	2022-06-08	2022W23	2022-06-08	UNK	UNK	UNK	UNK	UNK	UNK		UNK	UNK	UNK	UNK	This study
Monkeypox/PT0296/2022	PT0296	Lesion swab	18	Amplicon-based sequencing (PrimalSeq) (see methods; adapted from Chen et al, 2022; medRxiv, doi: 10.1101/2022.10.14.22280783)	Illumina NextSeq 2000	607.7	OP414330	ERR10175543	IIb	B.1	sub-cluster_75	singleton_but_sub-cluster_75	Europe	Portugal	2022-06-08	2022W23	2022-06-08	MSM	Sexual contact in event	Sexual	Yes	SaunaUNK	Yes	epilink_08	Yes	UNK	Yes	Germany	This study
Monkeypox/PT0297/2022	PT0297	Lesion swab	22	Amplicon-based sequencing (PrimalSeq) (see methods; adapted from Chen et al, 2022; medRxiv, doi: 10.1101/2022.10.14.22280783)	Illumina NextSeq 2000	737.2	OP414331	ERR10175544	IIb	B.1	singleton_117	singleton_117	Europe	Portugal	2022-06-08	2022W23	2022-06-08	MSM	Other	Sexual	No	No	Yes	epilink_08	Yes	UNK	Yes	Germany	This study
Monkeypox/PT0298/2022	PT0298	Lesion swab	19	Amplicon-based sequencing (PrimalSeq) (see methods; adapted from Chen et al, 2022; medRxiv, doi: 10.1101/2022.10.14.22280783)	Illumina NextSeq 2000	837.7	OP414332	ERR10175545	IIb	B.1	root	root	Europe	Portugal	2022-06-08	2022W23	2022-06-08	MSM	UNK	UNK	No	No	Yes		UNK	UNK	No		This study
Monkeypox/PT0299/2022	PT0299	Lesion swab	25	Amplicon-based sequencing (PrimalSeq) (see methods; adapted from Chen et al, 2022; medRxiv, doi: 10.1101/2022.10.14.22280783)	Illumina NextSeq 2000	851.2	OP414333	ERR10175546	IIb	B.1	root	root	Europe	Portugal	2022-06-08	2022W23	2022-06-08	MSM	Sexual contact in event	Sexual	Yes	Sauna1	Yes		UNK	UNK	No		This study
Monkeypox/PT0281/2022	PT0281	Lesion swab	19	Amplicon-based sequencing (PrimalSeq) (see methods; adapted from Chen et al, 2022; medRxiv, doi: 10.1101/2022.10.14.22280783)	Illumina NextSeq 2000	714.7	OP414320	ERR10175533	IIb	B.1	sub-cluster_105	sub-cluster_105	Europe	Portugal	2022-06-09	2022W23	2022-06-09	UNK	Sexual contact in event	Sexual	No	No	Yes		UNK	UNK	No		This study
Monkeypox/PT0292/2022	PT0292	Lesion swab (anal)	20	Amplicon-based sequencing (PrimalSeq) (see methods; adapted from Chen et al, 2022; medRxiv, doi: 10.1101/2022.10.14.22280783)	Illumina NextSeq 2000	1019.5	OP414327	ERR10175540	IIb	B.1	root	root	Europe	Portugal	2022-06-09	2022W23	2022-06-09	MSM	Sexual contact in event	Sexual	Yes	SaunaUNK	Yes		Yes	The Netherlands	No		This study
Monkeypox/PT0287/2022	PT0287	Lesion swab	23	Amplicon-based sequencing (PrimalSeq) (see methods; adapted from Chen et al, 2022; medRxiv, doi: 10.1101/2022.10.14.22280783)	Illumina NextSeq 2000	723.3	OP414322	ERR10175535	IIb	B.1.7	sub-cluster_180	sub-cluster_180	Europe	Portugal	2022-06-10	2022W23	2022-06-10	MSM	Other	Sexual	No	No	Yes		No		No		This study
Monkeypox/PT0291/2022	PT0291	Oropharyngeal swab	23	Amplicon-based sequencing (PrimalSeq) (see methods; adapted from Chen et al, 2022; medRxiv, doi: 10.1101/2022.10.14.22280783)	Illumina NextSeq 2000	799.7	OP414326	ERR10175539	IIb	B.1	singleton_159	singleton_159	Europe	Portugal	2022-06-10	2022W23	2022-06-10	MSM	Sexual contact in event	Sexual	No	No	Yes		No		No		This study
Monkeypox/PT0282/2022	PT0282	Lesion swab	19	Amplicon-based sequencing (PrimalSeq) (see methods; adapted from Chen et al, 2022; medRxiv, doi: 10.1101/2022.10.14.22280783)	Illumina NextSeq 2000	680.1	OP414321	ERR10175534	IIb	B.1	sub-cluster_116	sub-cluster_116	Europe	Portugal	2022-06-12	2022W23	2022-06-12	UNK	Household	Sexual	No	No	Yes		UNK	UNK	No		This study
Monkeypox/PT0289/2022	PT0289	Lesion swab	22	Amplicon-based sequencing (PrimalSeq) (see methods; adapted from Chen et al, 2022; medRxiv, doi: 10.1101/2022.10.14.22280783)	Illumina NextSeq 2000	1078.7	OP414324	ERR10175537	IIb	B.1	root	root	Europe	Portugal	2022-06-12	2022W23	2022-06-12	Hetero	Other	Sexual	No	No	Yes		Yes	UNK	No		This study
Monkeypox/PT0288/2022	PT0288	Lesion swab	22	Amplicon-based sequencing (PrimalSeq) (see methods; adapted from Chen et al, 2022; medRxiv, doi: 10.1101/2022.10.14.22280783)	Illumina NextSeq 2000	914.8	OP414323	ERR10175536	IIb	B.1	singleton_80	singleton_80	Europe	Portugal	2022-06-13	2022W24	2022-06-13	MSM	UNK	Sexual	UNK	UNK	Yes		UNK	UNK	No		This study
Monkeypox/PT0274/2022	PT0274	Lesion swab	22	Amplicon-based sequencing (PrimalSeq) (see methods; adapted from Chen et al, 2022; medRxiv, doi: 10.1101/2022.10.14.22280783)	Illumina NextSeq 2000	756.5	OP414314	ERR10175527	IIb	B.1	sub-cluster_166	sub-cluster_166	Europe	Portugal	2022-06-14	2022W24	2022-06-14	MSM	UNK	UNK	Yes	Sauna1	Yes		No		No		This study
Monkeypox/PT0275/2022	PT0275	Lesion swab	19	Amplicon-based sequencing (PrimalSeq) (see methods; adapted from Chen et al, 2022; medRxiv, doi: 10.1101/2022.10.14.22280783)	Illumina NextSeq 2000	808.4	OP414315	ERR10175528	IIb	B.1	sub-cluster_102	sub-cluster_102	Europe	Portugal	2022-06-14	2022W24	2022-06-14	UNK	UNK	Sexual	No	No	Yes		UNK	UNK	No		This study
Monkeypox/PT0276/2022	PT0276	Lesion swab	23	Amplicon-based sequencing (PrimalSeq) (see methods; adapted from Chen et al, 2022; medRxiv, doi: 10.1101/2022.10.14.22280783)	Illumina NextSeq 2000	865.6	OP414316	ERR10175529	IIb	B.1	sub-cluster_18	sub-cluster_18	Europe	Portugal	2022-06-14	2022W24	2022-06-14	MSM	Sexual contact in event	Sexual	No	No	Yes		No		No		This study
Monkeypox/PT0277/2022	PT0277	Lesion swab	24	Amplicon-based sequencing (PrimalSeq) (see methods; adapted from Chen et al, 2022; medRxiv, doi: 10.1101/2022.10.14.22280783)	Illumina NextSeq 2000	506.8	OP414317	ERR10175530	IIb	B.1	singleton_100	singleton_100	Europe	Portugal	2022-06-14	2022W24	2022-06-14	UNK	Sexual contact in event	Sexual	No	No	Yes		UNK	UNK	No		This study
Monkeypox/PT0278/2022	PT0278	Lesion swab	25	Amplicon-based sequencing (PrimalSeq) (see methods; adapted from Chen et al, 2022; medRxiv, doi: 10.1101/2022.10.14.22280783)	Illumina NextSeq 2000	510.5	OP414318	ERR10175531	IIb	B.1	sub-cluster_103	sub-cluster_103	Europe	Portugal	2022-06-14	2022W24	2022-06-14	MSM	Household	Sexual	No	No	Yes		No		No		This study
Monkeypox/PT0280/2022	PT0280	Lesion swab	25	Amplicon-based sequencing (PrimalSeq) (see methods; adapted from Chen et al, 2022; medRxiv, doi: 10.1101/2022.10.14.22280783)	Illumina NextSeq 2000	611	OP414319	ERR10175532	IIb	B.1	singleton_17	singleton_17	Europe	Portugal	2022-06-14	2022W24	2022-06-14	MSM	UNK	UNK	No	No	No		No		No		This study
Monkeypox/PT0290/2022	PT0290	Lesion swab (anal)	18	Amplicon-based sequencing (PrimalSeq) (see methods; adapted from Chen et al, 2022; medRxiv, doi: 10.1101/2022.10.14.22280783)	Illumina NextSeq 2000	1131.6	OP414325	ERR10175538	IIb	B.1	sub-cluster_1	sub-cluster_1	Europe	Portugal	2022-06-14	2022W24	2022-06-14	UNK	Household	Sexual	No	No	Yes		No		No		This study
Monkeypox/PT0293/2022	PT0293	Oropharyngeal swab	24	Amplicon-based sequencing (PrimalSeq) (see methods; adapted from Chen et al, 2022; medRxiv, doi: 10.1101/2022.10.14.22280783)	Illumina NextSeq 2000	710.5	OP414328	ERR10175541	IIb	B.1	root	root	Europe	Portugal	2022-06-14	2022W24	2022-06-14	UNK	UNK	Sexual	No	No	Yes		No		No		This study
Monkeypox/PT0266/2022	PT0266	Lesion swab	18	Amplicon-based sequencing (PrimalSeq) (see methods; adapted from Chen et al, 2022; medRxiv, doi: 10.1101/2022.10.14.22280783)	Illumina NextSeq 2000	849	OP414306	ERR10175519	IIb	B.1	sub-cluster_169	sub-cluster_169	Europe	Portugal	2022-06-15	2022W24	2022-06-15	MSM	Household	Sexual	No	No	No		No		No		This study
Monkeypox/PT0267/2022	PT0267	Lesion swab	18	Amplicon-based sequencing (PrimalSeq) (see methods; adapted from Chen et al, 2022; medRxiv, doi: 10.1101/2022.10.14.22280783)	Illumina NextSeq 2000	547	OP414307	ERR10175520	IIb	B.1	sub-cluster_169	sub-cluster_169	Europe	Portugal	2022-06-15	2022W24	2022-06-15	MSM	Household	Sexual	No	No	No		No		No		This study
Monkeypox/PT0269/2022	PT0269	Lesion swab	25	Amplicon-based sequencing (PrimalSeq) (see methods; adapted from Chen et al, 2022; medRxiv, doi: 10.1101/2022.10.14.22280783)	Illumina NextSeq 2000	490.9	OP414309	ERR10175522	IIb	B.1	sub-cluster_141	sub-cluster_141	Europe	Portugal	2022-06-15	2022W24	2022-06-15	MSM	Sexual contact in event	Sexual	No	No	Yes		No		No		This study
Monkeypox/PT0271/2022	PT0271	Lesion swab	25	Amplicon-based sequencing (PrimalSeq) (see methods; adapted from Chen et al, 2022; medRxiv, doi: 10.1101/2022.10.14.22280783)	Illumina NextSeq 2000	558.8	OP414311	ERR10175524	IIb	B.1	sub-cluster_141	sub-cluster_141	Europe	Portugal	2022-06-15	2022W24	2022-06-15	MSM	Large event without sexual contacts	UNK	No	No	UNK		UNK	UNK	No		This study
Monkeypox/PT0272/2022	PT0272	Lesion swab	24	Amplicon-based sequencing (PrimalSeq) (see methods; adapted from Chen et al, 2022; medRxiv, doi: 10.1101/2022.10.14.22280783)	Illumina NextSeq 2000	739.1	OP414312	ERR10175525	IIb	B.1	singleton_79	singleton_79	Europe	Portugal	2022-06-15	2022W24	2022-06-15	MSM	UNK	UNK	No	No	No		No		No		This study
Monkeypox/PT0273/2022	PT0273	Oropharyngeal swab	24	Amplicon-based sequencing (PrimalSeq) (see methods; adapted from Chen et al, 2022; medRxiv, doi: 10.1101/2022.10.14.22280783)	Illumina NextSeq 2000	728.9	OP414313	ERR10175526	IIb	B.1	root	root	Europe	Portugal	2022-06-15	2022W24	2022-06-15	UNK	UNK	UNK	UNK	UNK	UNK		UNK	UNK	UNK	UNK	This study
Monkeypox/PT0270/2022	PT0270	Lesion swab	23	Amplicon-based sequencing (PrimalSeq) (see methods; adapted from Chen et al, 2022; medRxiv, doi: 10.1101/2022.10.14.22280783)	Illumina NextSeq 2000	409.8	OP414310	ERR10175523	IIb	B.1.7	sub-cluster_180	sub-cluster_180	Europe	Portugal	2022-06-16	2022W24	2022-06-16	MSM	Other	Sexual	No	No	No		No		No		This study
Monkeypox/PT0262/2022	PT0262	Lesion swab	24	Amplicon-based sequencing (PrimalSeq) (see methods; adapted from Chen et al, 2022; medRxiv, doi: 10.1101/2022.10.14.22280783)	Illumina NextSeq 2000	581.3	OP414302	ERR10175515	IIb	B.1	root	root	Europe	Portugal	2022-06-17	2022W24	2022-06-17	UNK	UNK	Sexual	No	No	Yes		No		No		This study
Monkeypox/PT0263/2022	PT0263	Oropharyngeal swab	25	Amplicon-based sequencing (PrimalSeq) (see methods; adapted from Chen et al, 2022; medRxiv, doi: 10.1101/2022.10.14.22280783)	Illumina NextSeq 2000	410.8	OP414303	ERR10175516	IIb	B.1.7	sub-cluster_180	sub-cluster_180	Europe	Portugal	2022-06-17	2022W24	2022-06-17	UNK	UNK	Sexual	No	No	Yes		No		No		This study
Monkeypox/PT0264/2022	PT0264	Lesion swab	23	Amplicon-based sequencing (PrimalSeq) (see methods; adapted from Chen et al, 2022; medRxiv, doi: 10.1101/2022.10.14.22280783)	Illumina NextSeq 2000	578.5	OP414304	ERR10175517	IIb	B.1	sub-cluster_56	sub-cluster_56	Europe	Portugal	2022-06-17	2022W24	2022-06-17	MSM	Household	Sexual	No	No	Yes	epilink_07	UNK	UNK	No		This study
Monkeypox/PT0268/2022	PT0268	Lesion swab	22	Amplicon-based sequencing (PrimalSeq) (see methods; adapted from Chen et al, 2022; medRxiv, doi: 10.1101/2022.10.14.22280783)	Illumina NextSeq 2000	589	OP414308	ERR10175521	IIb	B.1.5	sub-cluster_174	sub-cluster_174	Europe	Portugal	2022-06-17	2022W24	2022-06-17	MSM	UNK	Sexual	No	No	Yes		No		No		This study
Monkeypox/PT0255/2022	PT0255	Lesion swab	24	Amplicon-based sequencing (PrimalSeq) (see methods; adapted from Chen et al, 2022; medRxiv, doi: 10.1101/2022.10.14.22280783)	Illumina NextSeq 2000	583.4	OP414296	ERR10175509	IIb	B.1.9	sub-cluster_172	sub-cluster_172	Europe	Portugal	2022-06-18	2022W24	2022-06-18	UNK	Sexual contact in event	Sexual	No	No	No		Yes	UNK	No		This study
Monkeypox/PT0257/2022	PT0257	Lesion swab	23	Amplicon-based sequencing (PrimalSeq) (see methods; adapted from Chen et al, 2022; medRxiv, doi: 10.1101/2022.10.14.22280783)	Illumina NextSeq 2000	771.4	OP414298	ERR10175511	IIb	B.1	sub-cluster_103	sub-cluster_103	Europe	Portugal	2022-06-18	2022W24	2022-06-18	MSM	Other	Sexual	UNK	UNK	UNK		UNK	UNK	No		This study
Monkeypox/PT0254/2022	PT0254	Lesion swab	24	Amplicon-based sequencing (PrimalSeq) (see methods; adapted from Chen et al, 2022; medRxiv, doi: 10.1101/2022.10.14.22280783)	Illumina NextSeq 2000	428.1	OP414295	ERR10175508	IIb	B.1	sub-cluster_157	sub-cluster_157	Europe	Portugal	2022-06-19	2022W24	2022-06-19	MSM	Sexual contact in event	Sexual	Yes	Sauna2	Yes		Yes	UNK	No		This study
Monkeypox/PT0256/2022	PT0256	Lesion swab	22	Amplicon-based sequencing (PrimalSeq) (see methods; adapted from Chen et al, 2022; medRxiv, doi: 10.1101/2022.10.14.22280783)	Illumina NextSeq 2000	607.5	OP414297	ERR10175510	IIb	B.1	root	root	Europe	Portugal	2022-06-19	2022W24	2022-06-19	MSM	UNK	UNK	No	No	Yes		No		Yes	Brazil	This study
Monkeypox/PT0258/2022	PT0258	Oropharyngeal swab	22	Amplicon-based sequencing (PrimalSeq) (see methods; adapted from Chen et al, 2022; medRxiv, doi: 10.1101/2022.10.14.22280783)	Illumina NextSeq 2000	833.6	OP414299	ERR10175512	IIb	B.1	singleton_199	singleton_199	Europe	Portugal	2022-06-19	2022W24	2022-06-19	MSM	Sexual contact in event	Sexual	No	No	Yes		No		No		This study
Monkeypox/PT0259/2022	PT0259	Lesion swab	24	Amplicon-based sequencing (PrimalSeq) (see methods; adapted from Chen et al, 2022; medRxiv, doi: 10.1101/2022.10.14.22280783)	Illumina NextSeq 2000	614.4	OP414300	ERR10175513	IIb	B.1	sub-cluster_61	sub-cluster_61	Europe	Portugal	2022-06-19	2022W24	2022-06-19	UNK	Sexual contact in event	Sexual	Yes	SaunaUNK	Yes		UNK	UNK	No		This study
Monkeypox/PT0261/2022	PT0261	Lesion swab	24	Amplicon-based sequencing (PrimalSeq) (see methods; adapted from Chen et al, 2022; medRxiv, doi: 10.1101/2022.10.14.22280783)	Illumina NextSeq 2000	762.5	OP414301	ERR10175514	IIb	B.1	singleton_122	singleton_122	Europe	Portugal	2022-06-19	2022W24	2022-06-19	MSM	Sexual contact in event	Sexual	No	No	Yes		No		No		This study
Monkeypox/PT0212/2022	PT0212	Lesion swab	18	Amplicon-based sequencing (PrimalSeq) (see methods; adapted from Chen et al, 2022; medRxiv, doi: 10.1101/2022.10.14.22280783)	Illumina NextSeq 2000	547.5	OP324522	ERR10123833	IIb	B.1	sub-cluster_169	sub-cluster_169	Europe	Portugal	2022-06-20	2022W25	2022-06-20	UNK	UNK	UNK	No	No	No		No		No		This study
Monkeypox/PT0234/2022	PT0234	Lesion swab	21	Amplicon-based sequencing (PrimalSeq) (see methods; adapted from Chen et al, 2022; medRxiv, doi: 10.1101/2022.10.14.22280783)	Illumina NextSeq 2000	444.7	OP324542	ERR10123853	IIb	B.1	root	root	Europe	Portugal	2022-06-20	2022W25	2022-06-20	MSM	Sexual contact in event	Sexual	No	No	Yes		UNK	UNK	No		This study
Monkeypox/PT0248/2022	PT0248	Lesion swab	22	Amplicon-based sequencing (PrimalSeq) (see methods; adapted from Chen et al, 2022; medRxiv, doi: 10.1101/2022.10.14.22280783)	Illumina NextSeq 2000	366.2	OP414289	ERR10175502	IIb	B.1	sub-cluster_50	sub-cluster_50	Europe	Portugal	2022-06-20	2022W25	2022-06-20	MSM	Household	Sexual	Yes	SaunaUNK	Yes		No		No		This study
Monkeypox/PT0249/2022	PT0249	Lesion swab	16	Amplicon-based sequencing (PrimalSeq) (see methods; adapted from Chen et al, 2022; medRxiv, doi: 10.1101/2022.10.14.22280783)	Illumina NextSeq 2000	549.1	OP414290	ERR10175503	IIb	B.1	root	root	Europe	Portugal	2022-06-20	2022W25	2022-06-20	MSM	Household	Sexual	No	No	No		Yes	UNK	No		This study
Monkeypox/PT0250/2022	PT0250	Lesion swab (anal)	22	Amplicon-based sequencing (PrimalSeq) (see methods; adapted from Chen et al, 2022; medRxiv, doi: 10.1101/2022.10.14.22280783)	Illumina NextSeq 2000	691.2	OP414291	ERR10175504	IIb	B.1	singleton_154	singleton_154	Europe	Portugal	2022-06-20	2022W25	2022-06-20	UNK	Household	Sexual	No	No	No		Yes	UNK	Yes	Italy	This study
Monkeypox/PT0232/2022	PT0232	Lesion swab (anorectal)	18	Amplicon-based sequencing (PrimalSeq) (see methods; adapted from Chen et al, 2022; medRxiv, doi: 10.1101/2022.10.14.22280783)	Illumina NextSeq 2000	231.5	OP324540	ERR10123851	IIb	B.1	root	root	Europe	Portugal	2022-06-21	2022W25	2022-06-21	MSM	Sexual contact in event	Sexual	Yes	Sauna2	Yes		Yes	USA	No		This study
Monkeypox/PT0233/2022	PT0233	Oropharyngeal swab	17	Amplicon-based sequencing (PrimalSeq) (see methods; adapted from Chen et al, 2022; medRxiv, doi: 10.1101/2022.10.14.22280783)	Illumina NextSeq 2000	331	OP324541	ERR10123852	IIb	B.1	sub-cluster_4	sub-cluster_4	Europe	Portugal	2022-06-21	2022W25	2022-06-21	MSM	UNK	Sexual	No	No	No		No		No		This study
Monkeypox/PT0235/2022	PT0235	Lesion swab	21	Amplicon-based sequencing (PrimalSeq) (see methods; adapted from Chen et al, 2022; medRxiv, doi: 10.1101/2022.10.14.22280783)	Illumina NextSeq 2000	483.9	OP324543	ERR10123854	IIb	B.1	root	root	Europe	Portugal	2022-06-21	2022W25	2022-06-21	MSM	Sexual contact in event	Sexual	Yes	Sauna1	No		Yes	Germany	No		This study
Monkeypox/PT0238/2022	PT0238	Lesion swab	23	Amplicon-based sequencing (PrimalSeq) (see methods; adapted from Chen et al, 2022; medRxiv, doi: 10.1101/2022.10.14.22280783)	Illumina NextSeq 2000	479.2	OP324546	ERR10123857	IIb	B.1	sub-cluster_144	sub-cluster_144	Europe	Portugal	2022-06-21	2022W25	2022-06-21	MSM	UNK	UNK	UNK	UNK	UNK		Yes	Spain	No		This study
Monkeypox/PT0239/2022	PT0239	Lesion swab	16	Amplicon-based sequencing (PrimalSeq) (see methods; adapted from Chen et al, 2022; medRxiv, doi: 10.1101/2022.10.14.22280783)	Illumina NextSeq 2000	444.5	OP414283	ERR10175496	IIb	B.1	root	root	Europe	Portugal	2022-06-21	2022W25	2022-06-21	MSM	UNK	UNK	UNK	UNK	UNK		UNK	UNK	UNK	UNK	This study
Monkeypox/PT0240/2022	PT0240	Lesion swab	23	Amplicon-based sequencing (PrimalSeq) (see methods; adapted from Chen et al, 2022; medRxiv, doi: 10.1101/2022.10.14.22280783)	Illumina NextSeq 2000	551.6	OP414284	ERR10175497	IIb	B.1	sub-cluster_116	sub-cluster_116	Europe	Portugal	2022-06-21	2022W25	2022-06-21	MSM	Other	Sexual	No	No	Yes		Yes	UNK	Yes	UK	This study
Monkeypox/PT0241/2022	PT0241	Lesion swab	15	Amplicon-based sequencing (PrimalSeq) (see methods; adapted from Chen et al, 2022; medRxiv, doi: 10.1101/2022.10.14.22280783)	Illumina NextSeq 2000	610.4	OP414285	ERR10175498	IIb	B.1	sub-cluster_144	sub-cluster_144	Europe	Portugal	2022-06-21	2022W25	2022-06-21	MSM	Sexual contact in event	Sexual	No	No	Yes		UNK	UNK	No		This study
Monkeypox/PT0242/2022	PT0242	Lesion swab	21	Amplicon-based sequencing (PrimalSeq) (see methods; adapted from Chen et al, 2022; medRxiv, doi: 10.1101/2022.10.14.22280783)	Illumina NextSeq 2000	802.1	OP414286	ERR10175499	IIb	B.1	singleton_56	singleton_56	Europe	Portugal	2022-06-21	2022W25	2022-06-21	MSM	Other	Sexual	No	No	Yes		Yes	UNK	Yes	Belgium	This study
Monkeypox/PT0243/2022	PT0243	Lesion swab	18	Amplicon-based sequencing (PrimalSeq) (see methods; adapted from Chen et al, 2022; medRxiv, doi: 10.1101/2022.10.14.22280783)	Illumina NextSeq 2000	791.4	OP414287	ERR10175500	IIb	B.1	sub-cluster_105	sub-cluster_105	Europe	Portugal	2022-06-21	2022W25	2022-06-21	UNK	UNK	UNK	UNK	UNK	UNK		UNK	UNK	No		This study
Monkeypox/PT0244/2022	PT0244	Lesion swab (penis)	19	Amplicon-based sequencing (PrimalSeq) (see methods; adapted from Chen et al, 2022; medRxiv, doi: 10.1101/2022.10.14.22280783)	Illumina NextSeq 2000	717.6	OP414288	ERR10175501	IIb	B.1.5	sub-cluster_174	sub-cluster_174	Europe	Portugal	2022-06-21	2022W25	2022-06-21	MSM	Other	Sexual	No	No	Yes		Yes	UNK	Yes	Belgium	This study
Monkeypox/PT0251/2022	PT0251	Lesion swab	21	Amplicon-based sequencing (PrimalSeq) (see methods; adapted from Chen et al, 2022; medRxiv, doi: 10.1101/2022.10.14.22280783)	Illumina NextSeq 2000	630	OP414292	ERR10175505	IIb	B.1	sub-cluster_144	sub-cluster_144	Europe	Portugal	2022-06-21	2022W25	2022-06-21	UNK	UNK	UNK	UNK	UNK	UNK		UNK	UNK	No		This study
Monkeypox/PT0252/2022	PT0252	Lesion swab	20	Amplicon-based sequencing (PrimalSeq) (see methods; adapted from Chen et al, 2022; medRxiv, doi: 10.1101/2022.10.14.22280783)	Illumina NextSeq 2000	739.6	OP414293	ERR10175506	IIb	B.1	sub-cluster_102	sub-cluster_102	Europe	Portugal	2022-06-21	2022W25	2022-06-21	MSM	Large event with sexual contacts	Sexual	No	No	Yes	epilink_06	Yes	Israel	Yes	Israel	This study
Monkeypox/PT0253/2022	PT0253	Lesion swab	21	Amplicon-based sequencing (PrimalSeq) (see methods; adapted from Chen et al, 2022; medRxiv, doi: 10.1101/2022.10.14.22280783)	Illumina NextSeq 2000	576.9	OP414294	ERR10175507	IIb	B.1	sub-cluster_102	sub-cluster_102	Europe	Portugal	2022-06-21	2022W25	2022-06-21	UNK	Large event with sexual contacts	Sexual	No	No	Yes	epilink_06	UNK	UNK	Yes	Israel	This study
Monkeypox/PT0357/2022	PT0357	Lesion swab (anal)	19	Amplicon-based sequencing (PrimalSeq) (see methods; adapted from Chen et al, 2022; medRxiv, doi: 10.1101/2022.10.14.22280783)	Illumina NextSeq 2000	492.5	OP414384	ERR10175597	IIb	B.1	singleton_107	singleton_107	Europe	Portugal	2022-06-21	2022W25	2022-06-21	MSM	UNK	Sexual	UNK	UNK	UNK		UNK	UNK	No		This study
Monkeypox/PT0358/2022	PT0358	Oropharyngeal swab	21	Amplicon-based sequencing (PrimalSeq) (see methods; adapted from Chen et al, 2022; medRxiv, doi: 10.1101/2022.10.14.22280783)	Illumina NextSeq 2000	476.1	OP414385	ERR10175598	IIb	B.1	sub-cluster_50	sub-cluster_50	Europe	Portugal	2022-06-21	2022W25	2022-06-19	UNK	Sexual contact in event	Sexual	Yes	SaunaUNK	Yes		UNK	UNK	No		This study
Monkeypox/PT0207/2022	PT0207	Lesion swab	21	Amplicon-based sequencing (PrimalSeq) (see methods; adapted from Chen et al, 2022; medRxiv, doi: 10.1101/2022.10.14.22280783)	Illumina NextSeq 2000	609	OP324517	ERR10123828	IIb	B.1	singleton_44	singleton_44	Europe	Portugal	2022-06-22	2022W25	2022-06-22	MSM	UNK	UNK	No	No	No		No		No		This study
Monkeypox/PT0225/2022	PT0225	Oropharyngeal swab	14	Amplicon-based sequencing (PrimalSeq) (see methods; adapted from Chen et al, 2022; medRxiv, doi: 10.1101/2022.10.14.22280783)	Illumina NextSeq 2000	363.3	OP324535	ERR10123846	IIb	B.1.7	sub-cluster_180	sub-cluster_180	Europe	Portugal	2022-06-22	2022W25	2022-06-22	MSM	UNK	Sexual	No	No	Yes		UNK	UNK	No		This study
Monkeypox/PT0226/2022	PT0226	Lesion swab	20	Amplicon-based sequencing (PrimalSeq) (see methods; adapted from Chen et al, 2022; medRxiv, doi: 10.1101/2022.10.14.22280783)	Illumina NextSeq 2000	553.5	OP324536	ERR10123847	IIb	B.1	sub-cluster_107	sub-cluster_107	Europe	Portugal	2022-06-22	2022W25	2022-06-22	MSM	Household	Sexual	Yes	Sauna1	Yes		Yes	UNK	Yes	Brazil	This study
Monkeypox/PT0228/2022	PT0228	Lesion swab	15	Amplicon-based sequencing (PrimalSeq) (see methods; adapted from Chen et al, 2022; medRxiv, doi: 10.1101/2022.10.14.22280783)	Illumina NextSeq 2000	244.7	OP324537	ERR10123848	IIb	B.1	sub-cluster_107	sub-cluster_107	Europe	Portugal	2022-06-22	2022W25	2022-06-22	MSM	Household	Sexual	No	No	No		No		No		This study
Monkeypox/PT0229/2022	PT0229	Lesion swab	20	Amplicon-based sequencing (PrimalSeq) (see methods; adapted from Chen et al, 2022; medRxiv, doi: 10.1101/2022.10.14.22280783)	Illumina NextSeq 2000	436.1	OP324538	ERR10123849	IIb	B.1.9	sub-cluster_172	sub-cluster_172	Europe	Portugal	2022-06-22	2022W25	2022-06-22	MSM	UNK	UNK	UNK	UNK	UNK		UNK	UNK	No		This study
Monkeypox/PT0231/2022	PT0231	Lesion swab (penis)	22	Amplicon-based sequencing (PrimalSeq) (see methods; adapted from Chen et al, 2022; medRxiv, doi: 10.1101/2022.10.14.22280783)	Illumina NextSeq 2000	460.2	OP324539	ERR10123850	IIb	B.1	sub-cluster_4	sub-cluster_4	Europe	Portugal	2022-06-22	2022W25	2022-06-22	UNK	Sexual contact in event	Sexual	No	No	No		No		No		This study
Monkeypox/PT0236/2022	PT0236	Oropharyngeal swab	20	Amplicon-based sequencing (PrimalSeq) (see methods; adapted from Chen et al, 2022; medRxiv, doi: 10.1101/2022.10.14.22280783)	Illumina NextSeq 2000	399.4	OP324544	ERR10123855	IIb	B.1.9	sub-cluster_172	sub-cluster_172	Europe	Portugal	2022-06-22	2022W25	2022-06-14	MSM	Sexual contact in event	Sexual	Yes	SaunaUNK	Yes		UNK	UNK	No		This study
Monkeypox/PT0237/2022	PT0237	Lesion swab	18	Amplicon-based sequencing (PrimalSeq) (see methods; adapted from Chen et al, 2022; medRxiv, doi: 10.1101/2022.10.14.22280783)	Illumina NextSeq 2000	406.1	OP324545	ERR10123856	IIb	B.1.7	sub-cluster_180	sub-cluster_180	Europe	Portugal	2022-06-22	2022W25	2022-06-22	MSM	Sexual contact in event	Sexual	Yes	Sauna1	Yes	epilink_05	Yes	Germany	No		This study
Monkeypox/PT0203/2022	PT0203	Lesion swab	23	Amplicon-based sequencing (PrimalSeq) (see methods; adapted from Chen et al, 2022; medRxiv, doi: 10.1101/2022.10.14.22280783)	Illumina NextSeq 2000	669	OP324514	ERR10123825	IIb	B.1	sub-cluster_122	sub-cluster_122	Europe	Portugal	2022-06-23	2022W25	2022-06-23	UNK	UNK	Sexual	UNK	UNK	UNK		UNK	UNK	No		This study
Monkeypox/PT0217/2022	PT0217	Lesion swab	18	Amplicon-based sequencing (PrimalSeq) (see methods; adapted from Chen et al, 2022; medRxiv, doi: 10.1101/2022.10.14.22280783)	Illumina NextSeq 2000	691.9	OP324527	ERR10123838	IIb	B.1	sub-cluster_142	sub-cluster_142	Europe	Portugal	2022-06-23	2022W25	2022-06-23	UNK	Sexual contact in event	Sexual	No	No	Yes		UNK	UNK	No		This study
Monkeypox/PT0218/2022	PT0218	Lesion swab	24	Amplicon-based sequencing (PrimalSeq) (see methods; adapted from Chen et al, 2022; medRxiv, doi: 10.1101/2022.10.14.22280783)	Illumina NextSeq 2000	713.2	OP324528	ERR10123839	IIb	B.1	sub-cluster_119	singleton_but_sub-cluster_119	Europe	Portugal	2022-06-23	2022W25	2022-06-23	MSM	Household	Sexual	Yes	SaunaUNK	Yes		Yes	UNK	Yes	Spain	This study
Monkeypox/PT0219/2022	PT0219	Lesion swab	22	Amplicon-based sequencing (PrimalSeq) (see methods; adapted from Chen et al, 2022; medRxiv, doi: 10.1101/2022.10.14.22280783)	Illumina NextSeq 2000	691.6	OP324529	ERR10123840	IIb	B.1.5	sub-cluster_174	sub-cluster_174	Europe	Portugal	2022-06-23	2022W25	2022-06-23	MSM	Sexual contact in event	Sexual	Yes	SaunaUNK	Yes		UNK	UNK	No		This study
Monkeypox/PT0220/2022	PT0220	Lesion swab	23	Amplicon-based sequencing (PrimalSeq) (see methods; adapted from Chen et al, 2022; medRxiv, doi: 10.1101/2022.10.14.22280783)	Illumina NextSeq 2000	576.6	OP324530	ERR10123841	IIb	B.1	sub-cluster_103	sub-cluster_103	Europe	Portugal	2022-06-23	2022W25	2022-06-23	MSM	Sexual contact in event	Sexual	Yes	SaunaUNK	Yes		No		No		This study
Monkeypox/PT0224/2022	PT0224	Lesion swab	22	Amplicon-based sequencing (PrimalSeq) (see methods; adapted from Chen et al, 2022; medRxiv, doi: 10.1101/2022.10.14.22280783)	Illumina NextSeq 2000	586.2	OP324534	ERR10123845	IIb	B.1	root	root	Europe	Portugal	2022-06-23	2022W25	2022-06-23	MSM	Sexual contact in event	Sexual	Yes	SaunaUNK	Yes		UNK	UNK	No		This study
Monkeypox/PT0208/2022	PT0208	Lesion swab	23	Amplicon-based sequencing (PrimalSeq) (see methods; adapted from Chen et al, 2022; medRxiv, doi: 10.1101/2022.10.14.22280783)	Illumina NextSeq 2000	625.2	OP324518	ERR10123829	IIb	B.1	singleton_153	singleton_153	Europe	Portugal	2022-06-24	2022W25	2022-06-24	MSM	Household	Sexual	UNK	UNK	UNK		UNK	UNK	No		This study
Monkeypox/PT0209/2022	PT0209	Lesion swab	19	Amplicon-based sequencing (PrimalSeq) (see methods; adapted from Chen et al, 2022; medRxiv, doi: 10.1101/2022.10.14.22280783)	Illumina NextSeq 2000	654.3	OP324519	ERR10123830	IIb	B.1	sub-cluster_41	singleton_but_sub-cluster_41	Europe	Portugal	2022-06-24	2022W25	2022-06-24	UNK	UNK	UNK	UNK	UNK	UNK		UNK	UNK	UNK	UNK	This study
Monkeypox/PT0213/2022	PT0213	Lesion swab	18	Amplicon-based sequencing (PrimalSeq) (see methods; adapted from Chen et al, 2022; medRxiv, doi: 10.1101/2022.10.14.22280783)	Illumina NextSeq 2000	701	OP324523	ERR10123834	IIb	B.1	root	root	Europe	Portugal	2022-06-24	2022W25	2022-06-24	MSM	Household	Sexual	No	No	No	epilink_04	No		No		This study
Monkeypox/PT0214/2022	PT0214	Lesion swab	17	Amplicon-based sequencing (PrimalSeq) (see methods; adapted from Chen et al, 2022; medRxiv, doi: 10.1101/2022.10.14.22280783)	Illumina NextSeq 2000	777.2	OP324524	ERR10123835	IIb	B.1	sub-cluster_98	sub-cluster_98	Europe	Portugal	2022-06-24	2022W25	2022-06-24	UNK	UNK	Sexual	UNK	UNK	UNK	epilink_04	UNK	UNK	No		This study
Monkeypox/PT0215/2022	PT0215	Lesion swab (penis)	19	Amplicon-based sequencing (PrimalSeq) (see methods; adapted from Chen et al, 2022; medRxiv, doi: 10.1101/2022.10.14.22280783)	Illumina NextSeq 2000	603.6	OP324525	ERR10123836	IIb	B.1.9	sub-cluster_172	sub-cluster_172	Europe	Portugal	2022-06-24	2022W25	2022-06-17	UNK	UNK	Sexual	No	No	Yes		No		No		This study
Monkeypox/PT0216/2022	PT0216	Lesion swab	24	Amplicon-based sequencing (PrimalSeq) (see methods; adapted from Chen et al, 2022; medRxiv, doi: 10.1101/2022.10.14.22280783)	Illumina NextSeq 2000	622.1	OP324526	ERR10123837	IIb	B.1.7	sub-cluster_180	sub-cluster_180	Europe	Portugal	2022-06-24	2022W25	2022-06-17	UNK	UNK	Sexual	No	No	Yes		No		No		This study
Monkeypox/PT0221/2022	PT0221	Lesion swab	23	Amplicon-based sequencing (PrimalSeq) (see methods; adapted from Chen et al, 2022; medRxiv, doi: 10.1101/2022.10.14.22280783)	Illumina NextSeq 2000	654.9	OP324531	ERR10123842	IIb	B.1.7	sub-cluster_180	sub-cluster_180	Europe	Portugal	2022-06-24	2022W25	2022-06-24	MSM	UNK	Sexual	No	No	Yes	epilink_05	No		No		This study
Monkeypox/PT0222/2022	PT0222	Lesion swab	21	Amplicon-based sequencing (PrimalSeq) (see methods; adapted from Chen et al, 2022; medRxiv, doi: 10.1101/2022.10.14.22280783)	Illumina NextSeq 2000	756.7	OP324532	ERR10123843	IIb	B.1	root	root	Europe	Portugal	2022-06-24	2022W25	2022-06-24	MSM	UNK	Sexual	No	No	UNK		UNK	UNK	No		This study
Monkeypox/PT0223/2022	PT0223	Lesion swab	21	Amplicon-based sequencing (PrimalSeq) (see methods; adapted from Chen et al, 2022; medRxiv, doi: 10.1101/2022.10.14.22280783)	Illumina NextSeq 2000	487.2	OP324533	ERR10123844	IIb	B.1.9	sub-cluster_172	sub-cluster_172	Europe	Portugal	2022-06-24	2022W25	2022-06-17	MSM	UNK	Sexual	Yes	SaunaUNK	Yes		Yes	UK	No		This study
Monkeypox/PT0204/2022	PT0204	Lesion swab	24	Amplicon-based sequencing (PrimalSeq) (see methods; adapted from Chen et al, 2022; medRxiv, doi: 10.1101/2022.10.14.22280783)	Illumina NextSeq 2000	558.7	OP324515	ERR10123826	IIb	B.1	sub-cluster_61	sub-cluster_61	Europe	Portugal	2022-06-25	2022W25	2022-06-25	MSM	Sexual contact in event	Sexual	Yes	Sauna1	No		No		No		This study
Monkeypox/PT0210/2022	PT0210	Lesion swab	21	Amplicon-based sequencing (PrimalSeq) (see methods; adapted from Chen et al, 2022; medRxiv, doi: 10.1101/2022.10.14.22280783)	Illumina NextSeq 2000	502.9	OP324520	ERR10123831	IIb	B.1.5	sub-cluster_174	sub-cluster_174	Europe	Portugal	2022-06-25	2022W25	2022-06-25	MSM	Household	Sexual	No	No	No		No		No		This study
Monkeypox/PT0211/2022	PT0211	Lesion swab	20	Amplicon-based sequencing (PrimalSeq) (see methods; adapted from Chen et al, 2022; medRxiv, doi: 10.1101/2022.10.14.22280783)	Illumina NextSeq 2000	616.4	OP324521	ERR10123832	IIb	B.1	sub-cluster_144	sub-cluster_144	Europe	Portugal	2022-06-26	2022W25	2022-06-26	MSM	Other	Sexual	No	No	Yes		No		No		This study
Monkeypox/PT0364/2022	PT0364	Lesion swab	20	Amplicon-based sequencing (PrimalSeq) (see methods; adapted from Chen et al, 2022; medRxiv, doi: 10.1101/2022.10.14.22280783)	Illumina NextSeq 2000	709.9	OP414387	ERR10175600	IIb	B.1.7	sub-cluster_180	sub-cluster_180	Europe	Portugal	2022-06-26	2022W25	2022-06-26	UNK	Household	PTP	No	No	No		No		Yes	Spain and France	This study
Monkeypox/PT0180/2022	PT0180	Lesion swab	18	Amplicon-based sequencing (PrimalSeq) (see methods; adapted from Chen et al, 2022; medRxiv, doi: 10.1101/2022.10.14.22280783)	Illumina NextSeq 2000	426.7	OP324495	ERR10123806	IIb	B.1	root	root	Europe	Portugal	2022-06-27	2022W26	2022-06-27	MSM	UNK	Sexual	No	No	No		No		No		This study
Monkeypox/PT0182/2022	PT0182	Lesion swab	24	Amplicon-based sequencing (PrimalSeq) (see methods; adapted from Chen et al, 2022; medRxiv, doi: 10.1101/2022.10.14.22280783)	Illumina NextSeq 2000	463.3	OP324497	ERR10123808	IIb	B.1	root	root	Europe	Portugal	2022-06-27	2022W26	2022-06-27	MSM	UNK	Sexual	No	No	No	epilink_03	No		No		This study
Monkeypox/PT0189/2022	PT0189	Lesion swab	22	Amplicon-based sequencing (PrimalSeq) (see methods; adapted from Chen et al, 2022; medRxiv, doi: 10.1101/2022.10.14.22280783)	Illumina NextSeq 2000	390.8	OP324503	ERR10123814	IIb	B.1.7	sub-cluster_180	sub-cluster_180	Europe	Portugal	2022-06-27	2022W26	2022-06-27	MSM	Sexual contact in event	Sexual	No	No	Yes		No		No		This study
Monkeypox/PT0194/2022	PT0194	Lesion swab	23	Amplicon-based sequencing (PrimalSeq) (see methods; adapted from Chen et al, 2022; medRxiv, doi: 10.1101/2022.10.14.22280783)	Illumina NextSeq 2000	507.7	OP324507	ERR10123818	IIb	B.1	sub-cluster_16	sub-cluster_16	Europe	Portugal	2022-06-27	2022W26	2022-06-27	MSM	Sexual contact in event	Sexual	No	No	Yes		Yes	UNK	Yes	UK	This study
Monkeypox/PT0196/2022	PT0196	Lesion swab	22	Amplicon-based sequencing (PrimalSeq) (see methods; adapted from Chen et al, 2022; medRxiv, doi: 10.1101/2022.10.14.22280783)	Illumina NextSeq 2000	376	OP324509	ERR10123820	IIb	B.1	root	root	Europe	Portugal	2022-06-27	2022W26	2022-06-20	UNK	UNK	UNK	UNK	UNK	UNK		UNK	UNK	UNK	UNK	This study
Monkeypox/PT0198/2022	PT0198	Oropharyngeal swab	22	Amplicon-based sequencing (PrimalSeq) (see methods; adapted from Chen et al, 2022; medRxiv, doi: 10.1101/2022.10.14.22280783)	Illumina NextSeq 2000	360.3	OP324511	ERR10123822	IIb	B.1	sub-cluster_169	sub-cluster_169	Europe	Portugal	2022-06-27	2022W26	2022-06-27	MSM	School	UNK	No	No	No		No		No		This study
Monkeypox/PT0201/2022	PT0201	Lesion swab	23	Amplicon-based sequencing (PrimalSeq) (see methods; adapted from Chen et al, 2022; medRxiv, doi: 10.1101/2022.10.14.22280783)	Illumina NextSeq 2000	432.3	OP324512	ERR10123823	IIb	B.1	sub-cluster_16	sub-cluster_16	Europe	Portugal	2022-06-27	2022W26	2022-06-27	MSM	Sexual contact in event	Sexual	Yes	SaunaUNK	Yes		No		No		This study
Monkeypox/PT0205/2022	PT0205	Lesion swab	21	Amplicon-based sequencing (PrimalSeq) (see methods; adapted from Chen et al, 2022; medRxiv, doi: 10.1101/2022.10.14.22280783)	Illumina NextSeq 2000	534.6	OP324516	ERR10123827	IIb	B.1	singleton_123	singleton_123	Europe	Portugal	2022-06-27	2022W26	2022-06-27	Hetero	Household	UNK	No	No	No		No		No		This study
Monkeypox/PT0363/2022	PT0363	Lesion swab	19	Amplicon-based sequencing (PrimalSeq) (see methods; adapted from Chen et al, 2022; medRxiv, doi: 10.1101/2022.10.14.22280783)	Illumina NextSeq 2000	1008.1	OP414386	ERR10175599	IIb	B.1	sub-cluster_103	sub-cluster_103	Europe	Portugal	2022-06-27	2022W26	2022-06-27	MSM	Sexual contact in event	Sexual	No	No	No		No		No		This study
Monkeypox/PT0365/2022	PT0365	Lesion swab (ocular)	23	Amplicon-based sequencing (PrimalSeq) (see methods; adapted from Chen et al, 2022; medRxiv, doi: 10.1101/2022.10.14.22280783)	Illumina NextSeq 2000	518.2	OP414388	ERR10175601	IIb	B.1	sub-cluster_157	sub-cluster_157	Europe	Portugal	2022-06-27	2022W26	2022-06-20	MSM	Other	PTP	No	No	No		No		No		This study
Monkeypox/PT0367/2022	PT0367	Lesion swab	23	Amplicon-based sequencing (PrimalSeq) (see methods; adapted from Chen et al, 2022; medRxiv, doi: 10.1101/2022.10.14.22280783)	Illumina NextSeq 2000	1707.2	OP555464	ERR10513180	IIb	B.1	root	root	Europe	Portugal	2022-06-27	2022W26	2022-06-27	UNK	Household	Sexual	No	No	No		No		No		This study
Monkeypox/PT0181/2022	PT0181	Lesion swab	24	Amplicon-based sequencing (PrimalSeq) (see methods; adapted from Chen et al, 2022; medRxiv, doi: 10.1101/2022.10.14.22280783)	Illumina NextSeq 2000	522.4	OP324496	ERR10123807	IIb	B.1	sub-cluster_169	sub-cluster_169	Europe	Portugal	2022-06-28	2022W26	2022-06-28	MSM	Sexual contact in event	Sexual	No	No	Yes		UNK	UNK	No		This study
Monkeypox/PT0183/2022	PT0183	Lesion swab	22	Amplicon-based sequencing (PrimalSeq) (see methods; adapted from Chen et al, 2022; medRxiv, doi: 10.1101/2022.10.14.22280783)	Illumina NextSeq 2000	383.2	OP324498	ERR10123809	IIb	B.1.9	sub-cluster_172	sub-cluster_172	Europe	Portugal	2022-06-28	2022W26	2022-06-28	UNK	UNK	UNK	No	No	No		No		No		This study
Monkeypox/PT0184/2022	PT0184	Lesion swab	22	Amplicon-based sequencing (PrimalSeq) (see methods; adapted from Chen et al, 2022; medRxiv, doi: 10.1101/2022.10.14.22280783)	Illumina NextSeq 2000	584.4	OP324499	ERR10123810	IIb	B.1	singleton_160	singleton_160	Europe	Portugal	2022-06-28	2022W26	2022-06-28	MSM	Other	Sexual	No	No	No		No		No		This study
Monkeypox/PT0186/2022	PT0186	Lesion swab (anorectal)	22	Amplicon-based sequencing (PrimalSeq) (see methods; adapted from Chen et al, 2022; medRxiv, doi: 10.1101/2022.10.14.22280783)	Illumina NextSeq 2000	548.4	OP324500	ERR10123811	IIb	B.1	sub-cluster_142	sub-cluster_142	Europe	Portugal	2022-06-28	2022W26	2022-06-28	MSM	Sexual contact in event	Sexual	Yes	SaunaUNK	Yes		No		No		This study
Monkeypox/PT0188/2022	PT0188	Lesion swab	19	Amplicon-based sequencing (PrimalSeq) (see methods; adapted from Chen et al, 2022; medRxiv, doi: 10.1101/2022.10.14.22280783)	Illumina NextSeq 2000	342.2	OP324502	ERR10123813	IIb	B.1	sub-cluster_82	singleton_but_sub-cluster_82	Europe	Portugal	2022-06-28	2022W26	2022-06-28	MSM	UNK	Sexual	No	No	No		No		Yes	Spain	This study
Monkeypox/PT0190/2022	PT0190	Lesion swab	17	Amplicon-based sequencing (PrimalSeq) (see methods; adapted from Chen et al, 2022; medRxiv, doi: 10.1101/2022.10.14.22280783)	Illumina NextSeq 2000	566.1	OP324504	ERR10123815	IIb	B.1.5	sub-cluster_174	sub-cluster_174	Europe	Portugal	2022-06-28	2022W26	2022-06-28	MSM	UNK	Sexual	No	No	Yes		No		No		This study
Monkeypox/PT0191/2022	PT0191	Lesion swab	22	Amplicon-based sequencing (PrimalSeq) (see methods; adapted from Chen et al, 2022; medRxiv, doi: 10.1101/2022.10.14.22280783)	Illumina NextSeq 2000	411.3	OP324505	ERR10123816	IIb	B.1.9	sub-cluster_172	sub-cluster_172	Europe	Portugal	2022-06-28	2022W26	2022-06-28	MSM	UNK	Sexual	No	No	No		No		No		This study
Monkeypox/PT0195/2022	PT0195	Lesion swab	18	Amplicon-based sequencing (PrimalSeq) (see methods; adapted from Chen et al, 2022; medRxiv, doi: 10.1101/2022.10.14.22280783)	Illumina NextSeq 2000	505.9	OP324508	ERR10123819	IIb	B.1	root	root	Europe	Portugal	2022-06-28	2022W26	2022-06-28	UNK	UNK	Sexual	UNK	UNK	No		UNK	UNK	No		This study
Monkeypox/PT0202/2022	PT0202	Lesion swab	20	Amplicon-based sequencing (PrimalSeq) (see methods; adapted from Chen et al, 2022; medRxiv, doi: 10.1101/2022.10.14.22280783)	Illumina NextSeq 2000	678.8	OP324513	ERR10123824	IIb	B.1	sub-cluster_18	sub-cluster_18	Europe	Portugal	2022-06-28	2022W26	2022-06-28	MSM	Household	Sexual	Yes	SaunaUNK	No		No		No		This study
Monkeypox/PT0175/2022	PT0175	Lesion swab	17	Amplicon-based sequencing (PrimalSeq) (see methods; adapted from Chen et al, 2022; medRxiv, doi: 10.1101/2022.10.14.22280783)	Illumina NextSeq 2000	513.4	OP324490	ERR10123801	IIb	B.1	sub-cluster_141	sub-cluster_141	Europe	Portugal	2022-06-29	2022W26	2022-06-29	MSM	Sexual contact in event	Sexual	Yes	SaunaUNK	Yes		Yes	UNK	No		This study
Monkeypox/PT0187/2022	PT0187	Lesion swab	21	Amplicon-based sequencing (PrimalSeq) (see methods; adapted from Chen et al, 2022; medRxiv, doi: 10.1101/2022.10.14.22280783)	Illumina NextSeq 2000	481.4	OP324501	ERR10123812	IIb	B.1.5	sub-cluster_174	sub-cluster_174	Europe	Portugal	2022-06-29	2022W26	2022-06-29	UNK	UNK	UNK	UNK	UNK	UNK		UNK	UNK	UNK	UNK	This study
Monkeypox/PT0192/2022	PT0192	Lesion swab	20	Amplicon-based sequencing (PrimalSeq) (see methods; adapted from Chen et al, 2022; medRxiv, doi: 10.1101/2022.10.14.22280783)	Illumina NextSeq 2000	484.6	OP324506	ERR10123817	IIb	B.1.9	sub-cluster_172	sub-cluster_172	Europe	Portugal	2022-06-29	2022W26	2022-06-29	UNK	Household	Sexual	UNK	UNK	No		UNK	UNK	No		This study
Monkeypox/PT0162/2022	PT0162	Oropharyngeal swab	20	Amplicon-based sequencing (PrimalSeq) (see methods; adapted from Chen et al, 2022; medRxiv, doi: 10.1101/2022.10.14.22280783)	Illumina NextSeq 2000	435.6	OP324479	ERR10123790	IIb	B.1	sub-cluster_98	sub-cluster_98	Europe	Portugal	2022-06-30	2022W26	2022-06-30	UNK	Household	Sexual	UNK	UNK	Yes		UNK	UNK	No		This study
Monkeypox/PT0172/2022	PT0172	Lesion swab	22	Amplicon-based sequencing (PrimalSeq) (see methods; adapted from Chen et al, 2022; medRxiv, doi: 10.1101/2022.10.14.22280783)	Illumina NextSeq 2000	396.2	OP324487	ERR10123798	IIb	B.1	sub-cluster_166	sub-cluster_166	Europe	Portugal	2022-06-30	2022W26	2022-06-30	MSM	Sexual contact in event	Sexual	Yes	SaunaUNK	Yes		No		No		This study
Monkeypox/PT0173/2022	PT0173	Lesion swab	18	Amplicon-based sequencing (PrimalSeq) (see methods; adapted from Chen et al, 2022; medRxiv, doi: 10.1101/2022.10.14.22280783)	Illumina NextSeq 2000	418	OP324488	ERR10123799	IIb	B.1	root	root	Europe	Portugal	2022-06-30	2022W26	2022-06-30	MSM	Other	Sexual	No	No	Yes		Yes	UNK	Yes	Spain	This study
Monkeypox/PT0174/2022	PT0174	Lesion swab	17	Amplicon-based sequencing (PrimalSeq) (see methods; adapted from Chen et al, 2022; medRxiv, doi: 10.1101/2022.10.14.22280783)	Illumina NextSeq 2000	557.5	OP324489	ERR10123800	IIb	B.1	singleton_198	singleton_198	Europe	Portugal	2022-06-30	2022W26	2022-06-30	MSM	Sexual contact in event	Sexual	Yes	SaunaUNK	Yes		No		No		This study
Monkeypox/PT0177/2022	PT0177	Lesion swab (anal)	24	Amplicon-based sequencing (PrimalSeq) (see methods; adapted from Chen et al, 2022; medRxiv, doi: 10.1101/2022.10.14.22280783)	Illumina NextSeq 2000	438.4	OP324492	ERR10123803	IIb	B.1	root	root	Europe	Portugal	2022-06-30	2022W26	2022-06-30	UNK	UNK	Sexual	No	No	No		No		No		This study
Monkeypox/PT0178/2022	PT0178	Lesion swab	19	Amplicon-based sequencing (PrimalSeq) (see methods; adapted from Chen et al, 2022; medRxiv, doi: 10.1101/2022.10.14.22280783)	Illumina NextSeq 2000	389.3	OP324493	ERR10123804	IIb	B.1.9	sub-cluster_172	sub-cluster_172	Europe	Portugal	2022-06-30	2022W26	2022-06-30	MSM	UNK	UNK	No	No	Yes		No		No		This study
Monkeypox/PT0179/2022	PT0179	Lesion swab	21	Amplicon-based sequencing (PrimalSeq) (see methods; adapted from Chen et al, 2022; medRxiv, doi: 10.1101/2022.10.14.22280783)	Illumina NextSeq 2000	470.2	OP324494	ERR10123805	IIb	B.1.7	sub-cluster_180	sub-cluster_180	Europe	Portugal	2022-06-30	2022W26	2022-06-30	MSM	Large event with sexual contacts	Sexual	UNK	UNK	Yes		Yes	UNK	No		This study
Monkeypox/PT0369/2022	PT0369	Lesion swab	17	Amplicon-based sequencing (PrimalSeq) (see methods; adapted from Chen et al, 2022; medRxiv, doi: 10.1101/2022.10.14.22280783)	Illumina NextSeq 2000	1425	OP555465	ERR10513181	IIb	B.1	sub-cluster_135	sub-cluster_135	Europe	Portugal	2022-06-30	2022W26	2022-06-30	MSM	Household	Sexual	No	No	Yes		UNK	UNK	No		This study
Monkeypox/PT0176/2022	PT0176	Lesion swab	19	Amplicon-based sequencing (PrimalSeq) (see methods; adapted from Chen et al, 2022; medRxiv, doi: 10.1101/2022.10.14.22280783)	Illumina NextSeq 2000	567.6	OP324491	ERR10123802	IIb	B.1	singleton_58	singleton_58	Europe	Portugal	2022-07-01	2022W26	2022-07-01	UNK	UNK	Sexual	No	No	No		UNK	UNK	No		This study
Monkeypox/PT0171/2022	PT0171	Lesion swab (anorectal)	18	Amplicon-based sequencing (PrimalSeq) (see methods; adapted from Chen et al, 2022; medRxiv, doi: 10.1101/2022.10.14.22280783)	Illumina NextSeq 2000	352.2	OP324486	ERR10123797	IIb	B.1	sub-cluster_141	sub-cluster_141	Europe	Portugal	2022-07-02	2022W26	2022-07-02	MSM	UNK	Sexual	No	No	Yes		No		No		This study
Monkeypox/PT0168/2022	PT0168	Lesion swab	24	Amplicon-based sequencing (PrimalSeq) (see methods; adapted from Chen et al, 2022; medRxiv, doi: 10.1101/2022.10.14.22280783)	Illumina NextSeq 2000	565.8	OP324483	ERR10123794	IIb	B.1	sub-cluster_116	sub-cluster_116	Europe	Portugal	2022-07-03	2022W26	2022-07-03	MSM	Sexual contact in event	Sexual	No	No	Yes		No		Yes	Brazil	This study
Monkeypox/PT0169/2022	PT0169	Lesion swab	22	Amplicon-based sequencing (PrimalSeq) (see methods; adapted from Chen et al, 2022; medRxiv, doi: 10.1101/2022.10.14.22280783)	Illumina NextSeq 2000	511.6	OP324484	ERR10123795	IIb	B.1	sub-cluster_118	sub-cluster_118	Europe	Portugal	2022-07-03	2022W26	2022-07-03	MSM	Household	Sexual	No	No	No		No		No		This study
Monkeypox/PT0170/2022	PT0170	Lesion swab	20	Amplicon-based sequencing (PrimalSeq) (see methods; adapted from Chen et al, 2022; medRxiv, doi: 10.1101/2022.10.14.22280783)	Illumina NextSeq 2000	468.5	OP324485	ERR10123796	IIb	B.1	sub-cluster_169	sub-cluster_169	Europe	Portugal	2022-07-03	2022W26	2022-07-03	MSM	Sexual contact in event	Sexual	Yes	SaunaUNK	Yes		UNK	UNK	Yes	Spain	This study
Monkeypox/PT0370/2022	PT0370	Lesion swab	20	Amplicon-based sequencing (PrimalSeq) (see methods; adapted from Chen et al, 2022; medRxiv, doi: 10.1101/2022.10.14.22280783)	Illumina NextSeq 2000	1268.9	OP555466	ERR10513182	IIb	B.1	singleton_114	singleton_114	Europe	Portugal	2022-07-03	2022W26	2022-07-03	UNK	Sexual contact in event	Sexual	No	No	Yes		UNK	UNK	No		This study
Monkeypox/PT0156/2022	PT0156	Lesion swab	21	Amplicon-based sequencing (PrimalSeq) (see methods; adapted from Chen et al, 2022; medRxiv, doi: 10.1101/2022.10.14.22280783)	Illumina NextSeq 2000	509.4	OP324473	ERR10123784	IIb	B.1.9	sub-cluster_172	sub-cluster_172	Europe	Portugal	2022-07-04	2022W27	2022-07-04	MSM	UNK	Sexual	No	No	No		No		No		This study
Monkeypox/PT0157/2022	PT0157	Lesion swab	21	Amplicon-based sequencing (PrimalSeq) (see methods; adapted from Chen et al, 2022; medRxiv, doi: 10.1101/2022.10.14.22280783)	Illumina NextSeq 2000	549.5	OP324474	ERR10123785	IIb	B.1	sub-cluster_135	sub-cluster_135	Europe	Portugal	2022-07-05	2022W27	2022-07-05	MSM	Household	Sexual	No	No	Yes		UNK	UNK	No		This study
Monkeypox/PT0159/2022	PT0159	Lesion swab	19	Amplicon-based sequencing (PrimalSeq) (see methods; adapted from Chen et al, 2022; medRxiv, doi: 10.1101/2022.10.14.22280783)	Illumina NextSeq 2000	593.7	OP324476	ERR10123787	IIb	B.1	sub-cluster_169	sub-cluster_169	Europe	Portugal	2022-07-05	2022W27	2022-07-05	MSM	Household	Sexual	No	No	Yes		UNK	UNK	No		This study
Monkeypox/PT0161/2022	PT0161	Lesion swab	20	Amplicon-based sequencing (PrimalSeq) (see methods; adapted from Chen et al, 2022; medRxiv, doi: 10.1101/2022.10.14.22280783)	Illumina NextSeq 2000	488	OP324478	ERR10123789	IIb	B.1	sub-cluster_118	sub-cluster_118	Europe	Portugal	2022-07-05	2022W27	2022-07-05	MSM	UNK	UNK	UNK	UNK	Yes		UNK	UNK	UNK	UNK	This study
Monkeypox/PT0163/2022	PT0163	Lesion swab	20	Amplicon-based sequencing (PrimalSeq) (see methods; adapted from Chen et al, 2022; medRxiv, doi: 10.1101/2022.10.14.22280783)	Illumina NextSeq 2000	599.6	OP324480	ERR10123791	IIb	B.1	sub-cluster_151	singleton_but_sub-cluster_151	Europe	Portugal	2022-07-05	2022W27	2022-07-05	MSM	Household	PTP	Yes	Sauna1	UNK		UNK	UNK	No		This study
Monkeypox/PT0164/2022	PT0164	Lesion swab	24	Amplicon-based sequencing (PrimalSeq) (see methods; adapted from Chen et al, 2022; medRxiv, doi: 10.1101/2022.10.14.22280783)	Illumina NextSeq 2000	395.9	OP324481	ERR10123792	IIb	B.1	sub-cluster_157	sub-cluster_157	Europe	Portugal	2022-07-05	2022W27	2022-07-05	MSM	Sexual contact in event	Sexual	No	No	No		No		No		This study
Monkeypox/PT0165/2022	PT0165	Lesion swab	22	Amplicon-based sequencing (PrimalSeq) (see methods; adapted from Chen et al, 2022; medRxiv, doi: 10.1101/2022.10.14.22280783)	Illumina NextSeq 2000	495.1	OP324482	ERR10123793	IIb	B.1	sub-cluster_27	sub-cluster_27	Europe	Portugal	2022-07-05	2022W27	2022-07-05	MSM	Household	PTP	No	No	No		Yes	Germany	No		This study
Monkeypox/PT0371/2022	PT0371	Lesion swab	17	Amplicon-based sequencing (PrimalSeq) (see methods; adapted from Chen et al, 2022; medRxiv, doi: 10.1101/2022.10.14.22280783)	Illumina NextSeq 2000	1342.3	OP555467	ERR10513183	IIb	B.1	sub-cluster_142	sub-cluster_142	Europe	Portugal	2022-07-05	2022W27	2022-07-05	MSM	Sexual contact in event	Sexual	No	No	Yes	epilink_09	UNK	UNK	Yes	Irland	This study
Monkeypox/PT0372/2022	PT0372	Lesion swab	19	Amplicon-based sequencing (PrimalSeq) (see methods; adapted from Chen et al, 2022; medRxiv, doi: 10.1101/2022.10.14.22280783)	Illumina NextSeq 2000	1364.7	OP555468	ERR10513184	IIb	B.1	sub-cluster_142	sub-cluster_142	Europe	Portugal	2022-07-05	2022W27	2022-07-05	MSM	Sexual contact in event	Sexual	No	No	Yes	epilink_09	UNK	UNK	No		This study
Monkeypox/PT0373/2022	PT0373	Lesion swab	22	Amplicon-based sequencing (PrimalSeq) (see methods; adapted from Chen et al, 2022; medRxiv, doi: 10.1101/2022.10.14.22280783)	Illumina NextSeq 2000	1426.3	OP555469	ERR10513185	IIb	B.1	sub-cluster_135	sub-cluster_135	Europe	Portugal	2022-07-05	2022W27	2022-07-05	MSM	Small event without sexual contacts	Sexual	Yes	Sauna1	UNK		UNK	UNK	No		This study
Monkeypox/PT0149/2022	PT0149	Lesion swab	19	Amplicon-based sequencing (PrimalSeq) (see methods; adapted from Chen et al, 2022; medRxiv, doi: 10.1101/2022.10.14.22280783)	Illumina NextSeq 2000	549.3	OP324466	ERR10123777	IIb	B.1	sub-cluster_141	sub-cluster_141	Europe	Portugal	2022-07-06	2022W27	2022-07-06	MSM	Household	Sexual	UNK	UNK	Yes		No		No		This study
Monkeypox/PT0150/2022	PT0150	Lesion swab	24	Amplicon-based sequencing (PrimalSeq) (see methods; adapted from Chen et al, 2022; medRxiv, doi: 10.1101/2022.10.14.22280783)	Illumina NextSeq 2000	643.3	OP324467	ERR10123778	IIb	B.1.5	sub-cluster_174	sub-cluster_174	Europe	Portugal	2022-07-06	2022W27	2022-07-06	MSM	Household	Sexual	No	No	Yes		No		No		This study
Monkeypox/PT0151/2022	PT0151	Lesion swab (penis)	23	Amplicon-based sequencing (PrimalSeq) (see methods; adapted from Chen et al, 2022; medRxiv, doi: 10.1101/2022.10.14.22280783)	Illumina NextSeq 2000	500.3	OP324468	ERR10123779	IIb	B.1	root	root	Europe	Portugal	2022-07-06	2022W27	2022-07-06	MSM	Sexual contact in event	Sexual	No	No	Yes		No		No		This study
Monkeypox/PT0152/2022	PT0152	Lesion swab	23	Amplicon-based sequencing (PrimalSeq) (see methods; adapted from Chen et al, 2022; medRxiv, doi: 10.1101/2022.10.14.22280783)	Illumina NextSeq 2000	553.3	OP324469	ERR10123780	IIb	B.1	sub-cluster_170	sub-cluster_170	Europe	Portugal	2022-07-06	2022W27	2022-07-06	MSM	Sexual contact in event	Sexual	No	No	Yes		UNK	UNK	No		This study
Monkeypox/PT0153/2022	PT0153	Lesion swab	23	Amplicon-based sequencing (PrimalSeq) (see methods; adapted from Chen et al, 2022; medRxiv, doi: 10.1101/2022.10.14.22280783)	Illumina NextSeq 2000	526.7	OP324470	ERR10123781	IIb	B.1	sub-cluster_157	sub-cluster_157	Europe	Portugal	2022-07-06	2022W27	2022-07-06	MSM	Sexual contact in event	Sexual	No	No	Yes	epilink_03	Yes	Spain	No		This study
Monkeypox/PT0154/2022	PT0154	Lesion swab	24	Amplicon-based sequencing (PrimalSeq) (see methods; adapted from Chen et al, 2022; medRxiv, doi: 10.1101/2022.10.14.22280783)	Illumina NextSeq 2000	581.4	OP324471	ERR10123782	IIb	B.1	root	root	Europe	Portugal	2022-07-06	2022W27	2022-06-22	MSM	Sexual contact in event	Sexual	No	No	Yes		Yes	Sweden and Spain and UK and USA	Yes	Mexico	This study
Monkeypox/PT0155/2022	PT0155	Lesion swab	21	Amplicon-based sequencing (PrimalSeq) (see methods; adapted from Chen et al, 2022; medRxiv, doi: 10.1101/2022.10.14.22280783)	Illumina NextSeq 2000	602.2	OP324472	ERR10123783	IIb	B.1	sub-cluster_122	sub-cluster_122	Europe	Portugal	2022-07-06	2022W27	2022-07-06	MSM	Sexual contact in event	Sexual	No	No	Yes		Yes	UNK	Yes	Germany	This study
Monkeypox/PT0160/2022	PT0160	Lesion swab	20	Amplicon-based sequencing (PrimalSeq) (see methods; adapted from Chen et al, 2022; medRxiv, doi: 10.1101/2022.10.14.22280783)	Illumina NextSeq 2000	546.2	OP324477	ERR10123788	IIb	B.1	sub-cluster_142	sub-cluster_142	Europe	Portugal	2022-07-06	2022W27	2022-07-06	UNK	UNK	UNK	UNK	UNK	UNK		UNK	UNK	UNK	UNK	This study
Monkeypox/PT0375/2022	PT0375	Lesion swab	22	Amplicon-based sequencing (PrimalSeq) (see methods; adapted from Chen et al, 2022; medRxiv, doi: 10.1101/2022.10.14.22280783)	Illumina NextSeq 2000	1294.6	OP555471	ERR10513187	IIb	B.1	sub-cluster_66	sub-cluster_66	Europe	Portugal	2022-07-06	2022W27	2022-07-06	MSM	Household	Sexual	UNK	UNK	UNK		UNK	UNK	No		This study
Monkeypox/PT0377/2022	PT0377	Lesion swab	21	Amplicon-based sequencing (PrimalSeq) (see methods; adapted from Chen et al, 2022; medRxiv, doi: 10.1101/2022.10.14.22280783)	Illumina NextSeq 2000	1004.8	OP555473	ERR10513189	IIb	B.1.1	sub-cluster_181	sub-cluster_181	Europe	Portugal	2022-07-06	2022W27	2022-07-06	UNK	Sexual contact in event	Sexual	No	No	Yes		UNK	UNK	Yes	Germany	This study
Monkeypox/PT0378/2022	PT0378	Oropharyngeal swab	22	Amplicon-based sequencing (PrimalSeq) (see methods; adapted from Chen et al, 2022; medRxiv, doi: 10.1101/2022.10.14.22280783)	Illumina NextSeq 2000	912.6	OP555474	ERR10513190	IIb	B.1.5	sub-cluster_174	sub-cluster_174	Europe	Portugal	2022-07-06	2022W27	2022-07-06	UNK	Sexual contact in event	Sexual	No	No	Yes		UNK	UNK	No		This study
Monkeypox/PT0379/2022	PT0379	Lesion swab	21	Amplicon-based sequencing (PrimalSeq) (see methods; adapted from Chen et al, 2022; medRxiv, doi: 10.1101/2022.10.14.22280783)	Illumina NextSeq 2000	1085.7	OP555475	ERR10513191	IIb	B.1.7	sub-cluster_180	sub-cluster_180	Europe	Portugal	2022-07-06	2022W27	2022-07-06	MSM	UNK	Sexual	No	No	Yes		UNK	UNK	No		This study
Monkeypox/PT0142/2022	PT0142	Lesion swab	24	Amplicon-based sequencing (PrimalSeq) (see methods; adapted from Chen et al, 2022; medRxiv, doi: 10.1101/2022.10.14.22280783)	Illumina NextSeq 2000	572.9	OP324461	ERR10123772	IIb	B.1	sub-cluster_133	sub-cluster_133	Europe	Portugal	2022-07-07	2022W27	2022-07-07	MSM	UNK	Sexual	No	No	Yes		No		No		This study
Monkeypox/PT0143/2022	PT0143	Lesion swab	19	Amplicon-based sequencing (PrimalSeq) (see methods; adapted from Chen et al, 2022; medRxiv, doi: 10.1101/2022.10.14.22280783)	Illumina NextSeq 2000	468.3	OP324462	ERR10123773	IIb	B.1	sub-cluster_66	sub-cluster_66	Europe	Portugal	2022-07-07	2022W27	2022-07-07	MSM	Other	Sexual	No	No	Yes		Yes	UNK	Yes	Germany	This study
Monkeypox/PT0144/2022	PT0144	Lesion swab	22	Amplicon-based sequencing (PrimalSeq) (see methods; adapted from Chen et al, 2022; medRxiv, doi: 10.1101/2022.10.14.22280783)	Illumina NextSeq 2000	529.8	OP324463	ERR10123774	IIb	B.1.9	sub-cluster_172	sub-cluster_172	Europe	Portugal	2022-07-07	2022W27	2022-07-07	MSM	Healthcare services	UNK	No	No	UNK		UNK	UNK	No		This study
Monkeypox/PT0145/2022	PT0145	Lesion swab	18	Amplicon-based sequencing (PrimalSeq) (see methods; adapted from Chen et al, 2022; medRxiv, doi: 10.1101/2022.10.14.22280783)	Illumina NextSeq 2000	508.9	OP324464	ERR10123775	IIb	B.1	sub-cluster_133	sub-cluster_133	Europe	Portugal	2022-07-07	2022W27	2022-07-07	MSM	Other	Sexual	No	No	Yes		Yes	UNK	Yes	Spain	This study
Monkeypox/PT0148/2022	PT0148	Lesion swab	20	Amplicon-based sequencing (PrimalSeq) (see methods; adapted from Chen et al, 2022; medRxiv, doi: 10.1101/2022.10.14.22280783)	Illumina NextSeq 2000	306.9	OP324465	ERR10123776	IIb	B.1	sub-cluster_13	sub-cluster_13	Europe	Portugal	2022-07-07	2022W27	2022-07-07	MSM	Other	Sexual	No	No	No		No		No		This study
Monkeypox/PT0158/2022	PT0158	Lesion swab	19	Amplicon-based sequencing (PrimalSeq) (see methods; adapted from Chen et al, 2022; medRxiv, doi: 10.1101/2022.10.14.22280783)	Illumina NextSeq 2000	651.4	OP324475	ERR10123786	IIb	B.1	sub-cluster_56	sub-cluster_56	Europe	Portugal	2022-07-07	2022W27	2022-06-21	MSM	Household	Sexual	No	No	Yes	epilink_07	UNK	UNK	No		This study
Monkeypox/PT0374/2022	PT0374	Lesion swab	14	Amplicon-based sequencing (PrimalSeq) (see methods; adapted from Chen et al, 2022; medRxiv, doi: 10.1101/2022.10.14.22280783)	Illumina NextSeq 2000	1413.8	OP555470	ERR10513186	IIb	B.1	sub-cluster_92	sub-cluster_92	Europe	Portugal	2022-07-07	2022W27	2022-07-07	UNK	UNK	UNK	UNK	UNK	UNK		UNK	UNK	UNK	UNK	This study
Monkeypox/PT0376/2022	PT0376	Lesion swab	21	Amplicon-based sequencing (PrimalSeq) (see methods; adapted from Chen et al, 2022; medRxiv, doi: 10.1101/2022.10.14.22280783)	Illumina NextSeq 2000	642.6	OP555472	ERR10513188	IIb	B.1.3	sub-cluster_179	sub-cluster_179	Europe	Portugal	2022-07-07	2022W27	2022-07-07	UNK	UNK	UNK	UNK	UNK	UNK		UNK	UNK	UNK	UNK	This study
Monkeypox/PT0132/2022	PT0132	Lesion swab	24	Amplicon-based sequencing (PrimalSeq) (see methods; adapted from Chen et al, 2022; medRxiv, doi: 10.1101/2022.10.14.22280783)	Illumina NextSeq 2000	443.7	OP324455	ERR10123766	IIb	B.1	sub-cluster_169	sub-cluster_169	Europe	Portugal	2022-07-08	2022W27	2022-07-08	MSM	Sexual contact in event	Sexual	No	No	Yes	epilink_02	UNK	UNK	No		This study
Monkeypox/PT0133/2022	PT0133	Lesion swab	17	Amplicon-based sequencing (PrimalSeq) (see methods; adapted from Chen et al, 2022; medRxiv, doi: 10.1101/2022.10.14.22280783)	Illumina NextSeq 2000	650.6	OP324456	ERR10123767	IIb	B.1	singleton_172	singleton_172	Europe	Portugal	2022-07-08	2022W27	2022-07-08	UNK	UNK	UNK	UNK	UNK	UNK		UNK	UNK	UNK	UNK	This study
Monkeypox/PT0135/2022	PT0135	Lesion swab	23	Amplicon-based sequencing (PrimalSeq) (see methods; adapted from Chen et al, 2022; medRxiv, doi: 10.1101/2022.10.14.22280783)	Illumina NextSeq 2000	468.8	OP324458	ERR10123769	IIb	B.1.7	sub-cluster_180	sub-cluster_180	Europe	Portugal	2022-07-08	2022W27	2022-07-08	MSM	Small event without sexual contacts	Sexual	Yes	SaunaUNK	Yes		Yes	UNK	Yes	Spain	This study
Monkeypox/PT0136/2022	PT0136	Lesion swab	20	Amplicon-based sequencing (PrimalSeq) (see methods; adapted from Chen et al, 2022; medRxiv, doi: 10.1101/2022.10.14.22280783)	Illumina NextSeq 2000	444.6	OP324459	ERR10123770	IIb	B.1	sub-cluster_158	sub-cluster_158	Europe	Portugal	2022-07-10	2022W27	2022-07-10	MSM	Sexual contact in event	Sexual	No	No	No		Yes	Australia and Spain	No		This study
Monkeypox/PT0130/2022	PT0130	Lesion swab	23	Amplicon-based sequencing (PrimalSeq) (see methods; adapted from Chen et al, 2022; medRxiv, doi: 10.1101/2022.10.14.22280783)	Illumina NextSeq 2000	550.7	OP324454	ERR10123765	IIb	B.1	sub-cluster_143	sub-cluster_143	Europe	Portugal	2022-07-11	2022W28	2022-07-11	MSM	Sexual contact in event	Sexual	No	No	Yes		Yes	UNK	Yes	Spain	This study
Monkeypox/PT0134/2022	PT0134	Lesion swab	23	Amplicon-based sequencing (PrimalSeq) (see methods; adapted from Chen et al, 2022; medRxiv, doi: 10.1101/2022.10.14.22280783)	Illumina NextSeq 2000	619.9	OP324457	ERR10123768	IIb	B.1	sub-cluster_170	sub-cluster_170	Europe	Portugal	2022-07-11	2022W28	2022-07-11	UNK	UNK	UNK	No	No	No		No		No		This study
Monkeypox/PT0139/2022	PT0139	Lesion swab	21	Amplicon-based sequencing (PrimalSeq) (see methods; adapted from Chen et al, 2022; medRxiv, doi: 10.1101/2022.10.14.22280783)	Illumina NextSeq 2000	412.5	OP324460	ERR10123771	IIb	B.1	sub-cluster_116	sub-cluster_116	Europe	Portugal	2022-07-11	2022W28	2022-07-11	UNK	UNK	UNK	UNK	UNK	UNK		UNK	UNK	UNK	UNK	This study
Monkeypox/PT0381/2022	PT0381	Lesion swab	21	Amplicon-based sequencing (PrimalSeq) (see methods; adapted from Chen et al, 2022; medRxiv, doi: 10.1101/2022.10.14.22280783)	Illumina NextSeq 2000	1513.9	OP555477	ERR10513193	IIb	B.1.9	sub-cluster_172	sub-cluster_172	Europe	Portugal	2022-07-11	2022W28	2022-07-11	MSM	Sexual contact in event	Sexual	No	No	Yes		UNK	UNK	No		This study
Monkeypox/PT0385/2022	PT0385	Lesion swab	18	Amplicon-based sequencing (PrimalSeq) (see methods; adapted from Chen et al, 2022; medRxiv, doi: 10.1101/2022.10.14.22280783)	Illumina NextSeq 2000	1314.7	OP555481	ERR10513197	IIb	B.1	sub-cluster_144	sub-cluster_144	Europe	Portugal	2022-07-11	2022W28	2022-07-11	MSM	UNK	UNK	UNK	UNK	UNK		UNK	UNK	UNK	UNK	This study
Monkeypox/PT0390/2022	PT0390	Oropharyngeal swab	18	Amplicon-based sequencing (PrimalSeq) (see methods; adapted from Chen et al, 2022; medRxiv, doi: 10.1101/2022.10.14.22280783)	Illumina NextSeq 2000	1341.9	OP555486	ERR10513202	IIb	B.1.5	sub-cluster_174	sub-cluster_174	Europe	Portugal	2022-07-11	2022W28	2022-07-11	MSM	Sexual contact in event	Sexual	No	No	Yes		No		No		This study
MPX/PT0127/2022	PT0127	Lesion swab	21	Amplicon-based sequencing (PrimalSeq) (see methods; adapted from Chen et al, 2022; medRxiv, doi: 10.1101/2022.10.14.22280783)	Illumina NextSeq 550	1392.9	OP245360	ERR10096137	IIb	B.1	sub-cluster_116	sub-cluster_116	Europe	Portugal	2022-07-12	2022W28	2022-07-12	MSM	Sexual contact in event	Sexual	No	No	Yes		Yes	USA	No		This study
MPX/PT0128/2022	PT0128	Lesion swab (urethral)	13	Amplicon-based sequencing (PrimalSeq) (see methods; adapted from Chen et al, 2022; medRxiv, doi: 10.1101/2022.10.14.22280783)	Illumina NextSeq 550	1543.8	OP245361	ERR10096138	IIb	B.1	root	root	Europe	Portugal	2022-07-12	2022W28	2022-07-12	MSM	UNK	UNK	UNK	UNK	Yes		UNK	UNK	No		This study
Monkeypox/PT0129/2022	PT0129	Lesion swab	16	Amplicon-based sequencing (PrimalSeq) (see methods; adapted from Chen et al, 2022; medRxiv, doi: 10.1101/2022.10.14.22280783)	Illumina NextSeq 2000	320.1	OP324453	ERR10123764	IIb	B.1	sub-cluster_155	singleton_but_sub-cluster_155	Europe	Portugal	2022-07-12	2022W28	2022-07-12	UNK	UNK	UNK	UNK	UNK	UNK		UNK	UNK	UNK	UNK	This study
Monkeypox/PT0382/2022	PT0382	Lesion swab	20	Amplicon-based sequencing (PrimalSeq) (see methods; adapted from Chen et al, 2022; medRxiv, doi: 10.1101/2022.10.14.22280783)	Illumina NextSeq 2000	1266.6	OP555478	ERR10513194	IIb	B.1	sub-cluster_142	sub-cluster_142	Europe	Portugal	2022-07-12	2022W28	2022-07-12	MSM	Sexual contact in event	Sexual	Yes	SaunaUNK	Yes	epilink_10	No		No		This study
Monkeypox/PT0383/2022	PT0383	Lesion swab	20	Amplicon-based sequencing (PrimalSeq) (see methods; adapted from Chen et al, 2022; medRxiv, doi: 10.1101/2022.10.14.22280783)	Illumina NextSeq 2000	1516.4	OP555479	ERR10513195	IIb	B.1	sub-cluster_135	sub-cluster_135	Europe	Portugal	2022-07-12	2022W28	2022-07-12	MSM	Household	Sexual	No	No	Yes		No		No		This study
Monkeypox/PT0384/2022	PT0384	Lesion swab	21	Amplicon-based sequencing (PrimalSeq) (see methods; adapted from Chen et al, 2022; medRxiv, doi: 10.1101/2022.10.14.22280783)	Illumina NextSeq 2000	1314.5	OP555480	ERR10513196	IIb	B.1	singleton_113	singleton_113	Europe	Portugal	2022-07-12	2022W28	2022-07-12	MSM	Sexual contact in event	Sexual	No	No	Yes		No		No		This study
Monkeypox/PT0386/2022	PT0386	Lesion swab	21	Amplicon-based sequencing (PrimalSeq) (see methods; adapted from Chen et al, 2022; medRxiv, doi: 10.1101/2022.10.14.22280783)	Illumina NextSeq 2000	835.4	OP555482	ERR10513198	IIb	B.1.9	sub-cluster_172	sub-cluster_172	Europe	Portugal	2022-07-12	2022W28	2022-07-12	MSM	UNK	Sexual	No	No	No		No		No		This study
Monkeypox/PT0387/2022	PT0387	Lesion swab	19	Amplicon-based sequencing (PrimalSeq) (see methods; adapted from Chen et al, 2022; medRxiv, doi: 10.1101/2022.10.14.22280783)	Illumina NextSeq 2000	1556.6	OP555483	ERR10513199	IIb	B.1.2	sub-cluster_182	sub-cluster_182	Europe	Portugal	2022-07-12	2022W28	2022-07-09	UNK	UNK	UNK	UNK	UNK	UNK		UNK	UNK	UNK	UNK	This study
Monkeypox/PT0388/2022	PT0388	Lesion swab	25	Amplicon-based sequencing (PrimalSeq) (see methods; adapted from Chen et al, 2022; medRxiv, doi: 10.1101/2022.10.14.22280783)	Illumina NextSeq 2000	1592.6	OP555484	ERR10513200	IIb	B.1	sub-cluster_92	sub-cluster_92	Europe	Portugal	2022-07-12	2022W28	2022-07-12	MSM	UNK	Sexual	UNK	UNK	Yes		UNK	UNK	No		This study
Monkeypox/PT0389/2022	PT0389	Lesion swab	25	Amplicon-based sequencing (PrimalSeq) (see methods; adapted from Chen et al, 2022; medRxiv, doi: 10.1101/2022.10.14.22280783)	Illumina NextSeq 2000	1657.6	OP555485	ERR10513201	IIb	B.1.9	sub-cluster_172	sub-cluster_172	Europe	Portugal	2022-07-12	2022W28	2022-07-12	MSM	UNK	Sexual	No	No	Yes		No		No		This study
MPX/PT0118/2022	PT0118	Lesion swab	22	Amplicon-based sequencing (PrimalSeq) (see methods; adapted from Chen et al, 2022; medRxiv, doi: 10.1101/2022.10.14.22280783)	Illumina NextSeq 550	1024.7	OP245351	ERR10096128	IIb	B.1	sub-cluster_144	sub-cluster_144	Europe	Portugal	2022-07-13	2022W28	2022-07-13	MSM	UNK	UNK	No	No	No		No		No		This study
MPX/PT0119/2022	PT0119	Lesion swab	25	Amplicon-based sequencing (PrimalSeq) (see methods; adapted from Chen et al, 2022; medRxiv, doi: 10.1101/2022.10.14.22280783)	Illumina NextSeq 550	1598.2	OP245352	ERR10096129	IIb	B.1	sub-cluster_144	sub-cluster_144	Europe	Portugal	2022-07-13	2022W28	2022-07-13	MSM	UNK	Sexual	No	No	No		No		No		This study
MPX/PT0120/2022	PT0120	Lesion swab	23	Amplicon-based sequencing (PrimalSeq) (see methods; adapted from Chen et al, 2022; medRxiv, doi: 10.1101/2022.10.14.22280783)	Illumina NextSeq 550	859.7	OP245353	ERR10096130	IIb	B.1	sub-cluster_92	sub-cluster_92	Europe	Portugal	2022-07-13	2022W28	2022-07-13	MSM	Sexual contact in event	Sexual	No	No	Yes		UNK	UNK	No		This study
MPX/PT0123/2022	PT0123	Lesion swab	27	Amplicon-based sequencing (PrimalSeq) (see methods; adapted from Chen et al, 2022; medRxiv, doi: 10.1101/2022.10.14.22280783)	Illumina NextSeq 550	1042	OP245356	ERR10096133	IIb	B.1	sub-cluster_141	sub-cluster_141	Europe	Portugal	2022-07-13	2022W28	2022-07-13	MSM	Sexual contact in event	Sexual	No	No	Yes		No		No		This study
Monkeypox/PT0380/2022	PT0380	Lesion swab	20	Amplicon-based sequencing (PrimalSeq) (see methods; adapted from Chen et al, 2022; medRxiv, doi: 10.1101/2022.10.14.22280783)	Illumina NextSeq 2000	1254.9	OP555476	ERR10513192	IIb	B.1.7	sub-cluster_180	sub-cluster_180	Europe	Portugal	2022-07-13	2022W28	2022-07-13	UNK	UNK	UNK	UNK	UNK	UNK		UNK	UNK	UNK	UNK	This study
Monkeypox/PT0391/2022	PT0391	Lesion swab	23	Amplicon-based sequencing (PrimalSeq) (see methods; adapted from Chen et al, 2022; medRxiv, doi: 10.1101/2022.10.14.22280783)	Illumina NextSeq 2000	1051.4	OP555487	ERR10513203	IIb	B.1	sub-cluster_170	sub-cluster_170	Europe	Portugal	2022-07-13	2022W28	2022-07-13	MSM	Other	Sexual	No	No	Yes		No		No		This study
Monkeypox/PT0392/2022	PT0392	Lesion swab	25	Amplicon-based sequencing (PrimalSeq) (see methods; adapted from Chen et al, 2022; medRxiv, doi: 10.1101/2022.10.14.22280783)	Illumina NextSeq 2000	852	OP555488	ERR10513204	IIb	B.1	sub-cluster_68	singleton_but_sub-cluster_68	Europe	Portugal	2022-07-13	2022W28	2022-07-13	UNK	Other	Sexual	No	No	Yes		UNK	UNK	No		This study
Monkeypox/PT0393/2022	PT0393	Oropharyngeal swab	24	Amplicon-based sequencing (PrimalSeq) (see methods; adapted from Chen et al, 2022; medRxiv, doi: 10.1101/2022.10.14.22280783)	Illumina NextSeq 2000	1242	OP555489	ERR10513205	IIb	B.1	sub-cluster_170	sub-cluster_170	Europe	Portugal	2022-07-13	2022W28	2022-07-13	MSM	Other	Sexual	No	No	Yes		No		No		This study
Monkeypox/PT0394/2022	PT0394	Lesion swab	21	Amplicon-based sequencing (PrimalSeq) (see methods; adapted from Chen et al, 2022; medRxiv, doi: 10.1101/2022.10.14.22280783)	Illumina NextSeq 2000	1242.3	OP555490	ERR10513206	IIb	B.1.9	sub-cluster_172	sub-cluster_172	Europe	Portugal	2022-07-13	2022W28	2022-07-13	UNK	Other	Other	No	No	No		No		No		This study
Monkeypox/PT0395/2022	PT0395	Lesion swab	23	Amplicon-based sequencing (PrimalSeq) (see methods; adapted from Chen et al, 2022; medRxiv, doi: 10.1101/2022.10.14.22280783)	Illumina NextSeq 2000	1040.1	OP555491	ERR10513207	IIb	B.1	sub-cluster_170	sub-cluster_170	Europe	Portugal	2022-07-13	2022W28	2022-07-13	MSM	Other	Sexual	No	No	Yes		No		No		This study
Monkeypox/PT0396/2022	PT0396	Lesion swab (anorectal)	22	Amplicon-based sequencing (PrimalSeq) (see methods; adapted from Chen et al, 2022; medRxiv, doi: 10.1101/2022.10.14.22280783)	Illumina NextSeq 2000	796.5	OP555492	ERR10513208	IIb	B.1	sub-cluster_169	sub-cluster_169	Europe	Portugal	2022-07-13	2022W28	2022-07-13	MSM	Other	Sexual	No	No	Yes		UNK	UNK	No		This study
MPX/PT0115/2022	PT0115	Lesion swab	23	Amplicon-based sequencing (PrimalSeq) (see methods; adapted from Chen et al, 2022; medRxiv, doi: 10.1101/2022.10.14.22280783)	Illumina NextSeq 550	1417	OP245349	ERR10096126	IIb	B.1	sub-cluster_169	sub-cluster_169	Europe	Portugal	2022-07-14	2022W28	2022-07-14	MSM	Sexual contact in event	Sexual	Yes	SaunaUNK	Yes	epilink_02	UNK	UNK	No		This study
MPX/PT0117/2022	PT0117	Lesion swab	18	Amplicon-based sequencing (PrimalSeq) (see methods; adapted from Chen et al, 2022; medRxiv, doi: 10.1101/2022.10.14.22280783)	Illumina NextSeq 550	963.6	OP245350	ERR10096127	IIb	B.1	sub-cluster_157	sub-cluster_157	Europe	Portugal	2022-07-14	2022W28	2022-07-14	MSM	Workplace	Sexual	No	No	No		No		Yes	Spain	This study
MPX/PT0121/2022	PT0121	Lesion swab	18	Amplicon-based sequencing (PrimalSeq) (see methods; adapted from Chen et al, 2022; medRxiv, doi: 10.1101/2022.10.14.22280783)	Illumina NextSeq 550	878.7	OP245354	ERR10096131	IIb	B.1	root	root	Europe	Portugal	2022-07-14	2022W28	2022-07-14	MSM	UNK	Sexual	No	No	Yes		Yes	USA	Yes	Spain	This study
MPX/PT0124/2022	PT0124	Lesion swab	20	Amplicon-based sequencing (PrimalSeq) (see methods; adapted from Chen et al, 2022; medRxiv, doi: 10.1101/2022.10.14.22280783)	Illumina NextSeq 550	1355	OP245357	ERR10096134	IIb	B.1.7	sub-cluster_180	sub-cluster_180	Europe	Portugal	2022-07-14	2022W28	2022-07-14	MSM	UNK	UNK	No	No	Yes		Yes	UK	No		This study
MPX/PT0125/2022	PT0125	Lesion swab	21	Amplicon-based sequencing (PrimalSeq) (see methods; adapted from Chen et al, 2022; medRxiv, doi: 10.1101/2022.10.14.22280783)	Illumina NextSeq 550	1266.6	OP245358	ERR10096135	IIb	B.1	sub-cluster_135	sub-cluster_135	Europe	Portugal	2022-07-14	2022W28	2022-07-14	UNK	UNK	UNK	UNK	UNK	UNK		UNK	UNK	UNK	UNK	This study
MPX/PT0126/2022	PT0126	Lesion swab	23	Amplicon-based sequencing (PrimalSeq) (see methods; adapted from Chen et al, 2022; medRxiv, doi: 10.1101/2022.10.14.22280783)	Illumina NextSeq 550	1142.6	OP245359	ERR10096136	IIb	B.1	root	root	Europe	Portugal	2022-07-14	2022W28	2022-07-14	MSM	Large event with sexual contacts	Sexual	No	No	Yes		UNK	UNK	No		This study
MPX/PT0110/2022	PT0110	Lesion swab	20	Amplicon-based sequencing (PrimalSeq) (see methods; adapted from Chen et al, 2022; medRxiv, doi: 10.1101/2022.10.14.22280783)	Illumina NextSeq 550	1029.8	OP245344	ERR10096121	IIb	B.1	sub-cluster_144	sub-cluster_144	Europe	Portugal	2022-07-15	2022W28	2022-07-15	Hetero	UNK	Sexual	No	No	Yes		No		No		This study
MPX/PT0111/2022	PT0111	Lesion swab (rectal)	15	Amplicon-based sequencing (PrimalSeq) (see methods; adapted from Chen et al, 2022; medRxiv, doi: 10.1101/2022.10.14.22280783)	Illumina NextSeq 550	1300.8	OP245345	ERR10096122	IIb	B.1	sub-cluster_118	sub-cluster_118	Europe	Portugal	2022-07-15	2022W28	2022-07-15	MSM	UNK	Sexual	No	No	No		UNK	UNK	No		This study
MPX/PT0112/2022	PT0112	Lesion swab	25	Amplicon-based sequencing (PrimalSeq) (see methods; adapted from Chen et al, 2022; medRxiv, doi: 10.1101/2022.10.14.22280783)	Illumina NextSeq 550	1431.2	OP245346	ERR10096123	IIb	B.1	root	root	Europe	Portugal	2022-07-15	2022W28	2022-07-15	UNK	UNK	UNK	UNK	UNK	UNK		UNK	UNK	UNK	UNK	This study
MPX/PT0113/2022	PT0113	Lesion swab	27	Amplicon-based sequencing (PrimalSeq) (see methods; adapted from Chen et al, 2022; medRxiv, doi: 10.1101/2022.10.14.22280783)	Illumina NextSeq 550	904.4	OP245347	ERR10096124	IIb	B.1.7	sub-cluster_180	sub-cluster_180	Europe	Portugal	2022-07-15	2022W28	2022-07-15	MSM	Sexual contact in event	Sexual	No	No	Yes		Yes	UNK	Yes	Marrocos and UK	This study
MPX/PT0114/2022	PT0114	Lesion swab	21	Amplicon-based sequencing (PrimalSeq) (see methods; adapted from Chen et al, 2022; medRxiv, doi: 10.1101/2022.10.14.22280783)	Illumina NextSeq 550	1362.6	OP245348	ERR10096125	IIb	B.1.1	sub-cluster_181	sub-cluster_181	Europe	Portugal	2022-07-15	2022W28	2022-07-15	Hetero	Household	Sexual	No	No	No		No		No		This study
MPX/PT0122/2022	PT0122	Oropharyngeal swab	21	Amplicon-based sequencing (PrimalSeq) (see methods; adapted from Chen et al, 2022; medRxiv, doi: 10.1101/2022.10.14.22280783)	Illumina NextSeq 550	1546.5	OP245355	ERR10096132	IIb	B.1.1	sub-cluster_181	sub-cluster_181	Europe	Portugal	2022-07-15	2022W28	2022-07-15	UNK	UNK	UNK	UNK	UNK	UNK		UNK	UNK	UNK	UNK	This study
Monkeypox/PT0397/2022	PT0397	Lesion swab (penis)	25	Amplicon-based sequencing (PrimalSeq) (see methods; adapted from Chen et al, 2022; medRxiv, doi: 10.1101/2022.10.14.22280783)	Illumina NextSeq 2000	1017.8	OP555493	ERR10513209	IIb	B.1	root	root	Europe	Portugal	2022-07-15	2022W28	2022-07-15	MSM	Household	Sexual	No	No	No		Yes	Brazil	No		This study
Monkeypox/PT0398/2022	PT0398	Oropharyngeal swab	15	Amplicon-based sequencing (PrimalSeq) (see methods; adapted from Chen et al, 2022; medRxiv, doi: 10.1101/2022.10.14.22280783)	Illumina NextSeq 2000	1195.1	OP555494	ERR10513210	IIb	B.1	singleton_205	singleton_205	Europe	Portugal	2022-07-15	2022W28	2022-07-15	Hetero	UNK	UNK	No	No	No		No		No		This study
MPX/PT0089/2022	PT0089	Lesion swab	20	Amplicon-based sequencing (PrimalSeq) (see methods; adapted from Chen et al, 2022; medRxiv, doi: 10.1101/2022.10.14.22280783)	Illumina NextSeq 550	1445.1	OP245339	ERR10096116	IIb	B.1	sub-cluster_143	sub-cluster_143	Europe	Portugal	2022-07-18	2022W29	2022-07-18	UNK	UNK	UNK	UNK	UNK	No		UNK	UNK	No		This study
MPX/PT0108/2022	PT0108	Lesion swab (anal)	16	Amplicon-based sequencing (PrimalSeq) (see methods; adapted from Chen et al, 2022; medRxiv, doi: 10.1101/2022.10.14.22280783)	Illumina NextSeq 550	1138.5	OP245342	ERR10096119	IIb	B.1	singleton_65	singleton_65	Europe	Portugal	2022-07-18	2022W29	2022-07-18	MSM	UNK	Sexual	No	No	Yes		No		Yes	Spain	This study
MPX/PT0109/2022	PT0109	Lesion swab	16	Amplicon-based sequencing (PrimalSeq) (see methods; adapted from Chen et al, 2022; medRxiv, doi: 10.1101/2022.10.14.22280783)	Illumina NextSeq 550	1592.4	OP245343	ERR10096120	IIb	B.1	sub-cluster_143	sub-cluster_143	Europe	Portugal	2022-07-18	2022W29	2022-07-18	MSM	Other	Sexual	No	No	Yes		No		Yes	Spain and France	This study
Monkeypox/PT0399/2022	PT0399	Lesion swab (anal)	15	Amplicon-based sequencing (PrimalSeq) (see methods; adapted from Chen et al, 2022; medRxiv, doi: 10.1101/2022.10.14.22280783)	Illumina NextSeq 2000	1546.6	OP555495	ERR10513211	IIb	B.1	sub-cluster_87	singleton_but_sub-cluster_87	Europe	Portugal	2022-07-18	2022W29	2022-07-18	UNK	UNK	Sexual	No	No	Yes		UNK	UNK	Yes	UK and Spain	This study
Monkeypox/PT0400/2022	PT0400	Oropharyngeal swab	20	Amplicon-based sequencing (PrimalSeq) (see methods; adapted from Chen et al, 2022; medRxiv, doi: 10.1101/2022.10.14.22280783)	Illumina NextSeq 2000	1182.2	OP555496	ERR10513212	IIb	B.1.1	sub-cluster_181	sub-cluster_181	Europe	Portugal	2022-07-19	2022W29	2022-07-19	UNK	Sexual contact in event	Sexual	No	No	Yes		No		No		This study
Monkeypox/PT0401/2022	PT0401	Lesion swab	21	Amplicon-based sequencing (PrimalSeq) (see methods; adapted from Chen et al, 2022; medRxiv, doi: 10.1101/2022.10.14.22280783)	Illumina NextSeq 2000	1372.1	OP555497	ERR10513213	IIb	B.1	sub-cluster_142	sub-cluster_142	Europe	Portugal	2022-07-19	2022W29	2022-07-19	MSM	Household	Sexual	No	No	Yes	epilink_10	Yes	UNK	Yes	Spain and Germany	This study
Monkeypox/PT0402/2022	PT0402	Lesion swab	20	Amplicon-based sequencing (PrimalSeq) (see methods; adapted from Chen et al, 2022; medRxiv, doi: 10.1101/2022.10.14.22280783)	Illumina NextSeq 2000	1005.9	OP555498	ERR10513214	IIb	B.1	sub-cluster_86	singleton_but_sub-cluster_86	Europe	Portugal	2022-07-19	2022W29	2022-07-19	UNK	UNK	UNK	No	No	No		No		No		This study
Monkeypox/PT0403/2022	PT0403	Lesion swab	21	Amplicon-based sequencing (PrimalSeq) (see methods; adapted from Chen et al, 2022; medRxiv, doi: 10.1101/2022.10.14.22280783)	Illumina NextSeq 2000	1209	OP555499	ERR10513215	IIb	B.1	singleton_46	singleton_46	Europe	Portugal	2022-07-19	2022W29	2022-07-19	MSM	Sexual contact in event	Sexual	No	No	Yes		No		No		This study
Monkeypox/PT0404/2022	PT0404	Lesion swab	23	Amplicon-based sequencing (PrimalSeq) (see methods; adapted from Chen et al, 2022; medRxiv, doi: 10.1101/2022.10.14.22280783)	Illumina NextSeq 2000	1449.1	OP555500	ERR10513216	IIb	B.1	sub-cluster_27	sub-cluster_27	Europe	Portugal	2022-07-19	2022W29	2022-07-19	UNK	UNK	UNK	No	No	No		No		No		This study
MPX/PT0088/2022	PT0088	Oropharyngeal swab	26	Amplicon-based sequencing (PrimalSeq) (see methods; adapted from Chen et al, 2022; medRxiv, doi: 10.1101/2022.10.14.22280783)	Illumina NextSeq 550	1143.8	OP245338	ERR10096115	IIb	B.1	root	root	Europe	Portugal	2022-07-20	2022W29	2022-07-20	MSM	UNK	PTP	No	No	No		No		No		This study
MPX/PT0098/2022	PT0098	Lesion swab	18	Amplicon-based sequencing (PrimalSeq) (see methods; adapted from Chen et al, 2022; medRxiv, doi: 10.1101/2022.10.14.22280783)	Illumina NextSeq 550	1325.3	OP245341	ERR10096118	IIb	B.1	sub-cluster_118	sub-cluster_118	Europe	Portugal	2022-07-20	2022W29	2022-07-20	UNK	UNK	Sexual	UNK	UNK	UNK		UNK	UNK	No		This study
Monkeypox/PT0406/2022	PT0406	Lesion swab	21	Amplicon-based sequencing (PrimalSeq) (see methods; adapted from Chen et al, 2022; medRxiv, doi: 10.1101/2022.10.14.22280783)	Illumina NextSeq 2000	1499.4	OP555501	ERR10513217	IIb	B.1	sub-cluster_13	sub-cluster_13	Europe	Portugal	2022-07-20	2022W29	2022-07-20	UNK	UNK	UNK	UNK	UNK	UNK		UNK	UNK	UNK	UNK	This study
MPX/PT0085/2022	PT0085	Lesion swab	22	Amplicon-based sequencing (PrimalSeq) (see methods; adapted from Chen et al, 2022; medRxiv, doi: 10.1101/2022.10.14.22280783)	Illumina NextSeq 550	1365.8	OP245336	ERR10096113	IIb	B.1	root	root	Europe	Portugal	2022-07-21	2022W29	2022-07-21	MSM	Household	Sexual	No	No	Yes		No		No		This study
MPX/PT0086/2022	PT0086	Lesion swab	17	Amplicon-based sequencing (PrimalSeq) (see methods; adapted from Chen et al, 2022; medRxiv, doi: 10.1101/2022.10.14.22280783)	Illumina NextSeq 550	1009.7	OP245337	ERR10096114	IIb	B.1.7	sub-cluster_180	sub-cluster_180	Europe	Portugal	2022-07-21	2022W29	2022-07-21	MSM	Sexual contact in event	Sexual	No	No	Yes		Yes	New Zealand	No		This study
MPX/PT0090/2022	PT0090	Lesion swab	17	Amplicon-based sequencing (PrimalSeq) (see methods; adapted from Chen et al, 2022; medRxiv, doi: 10.1101/2022.10.14.22280783)	Illumina NextSeq 550	1267.8	OP245340	ERR10096117	IIb	B.1	singleton_3	singleton_3	Europe	Portugal	2022-07-21	2022W29	2022-07-21	MSM	UNK	Sexual	No	No	No		No		No		This study
Monkeypox/PT0411/2022	PT0411	Lesion swab	21	Amplicon-based sequencing (PrimalSeq) (see methods; adapted from Chen et al, 2022; medRxiv, doi: 10.1101/2022.10.14.22280783)	Illumina NextSeq 2000	1046.4	OP555504	ERR10513220	IIb	B.1	sub-cluster_170	sub-cluster_170	Europe	Portugal	2022-07-21	2022W29	2022-07-21	MSM	Large event with sexual contacts	Sexual	UNK	UNK	No		No		Yes	Spain	This study
MPX/PT0075/2022	PT0075	Oropharyngeal swab	19	Amplicon-based sequencing (PrimalSeq) (see methods; adapted from Chen et al, 2022; medRxiv, doi: 10.1101/2022.10.14.22280783)	Illumina NextSeq 550	1042.1	OP245329	ERR10096106	IIb	B.1	singleton_52	singleton_52	Europe	Portugal	2022-07-22	2022W29	2022-07-22	MSM	Household	Sexual	No	No	Yes		No		No		This study
MPX/PT0084/2022	PT0084	Lesion swab	23	Amplicon-based sequencing (PrimalSeq) (see methods; adapted from Chen et al, 2022; medRxiv, doi: 10.1101/2022.10.14.22280783)	Illumina NextSeq 550	908.1	OP245335	ERR10096112	IIb	B.1	singleton_47	singleton_47	Europe	Portugal	2022-07-22	2022W29	2022-07-22	MSM	Household	Sexual	No	No	Yes		No		Yes	Germany	This study
MPX/PT0076/2022	PT0076	Lesion swab	20	Amplicon-based sequencing (PrimalSeq) (see methods; adapted from Chen et al, 2022; medRxiv, doi: 10.1101/2022.10.14.22280783)	Illumina NextSeq 550	1130.5	OP245330	ERR10096107	IIb	B.1.1	sub-cluster_181	sub-cluster_181	Europe	Portugal	2022-07-23	2022W29	2022-07-23	MSM	Sexual contact in event	Sexual	No	No	Yes		UNK	UNK	No		This study
MPX/PT0081/2022	PT0081	Lesion swab	15	Amplicon-based sequencing (PrimalSeq) (see methods; adapted from Chen et al, 2022; medRxiv, doi: 10.1101/2022.10.14.22280783)	Illumina NextSeq 550	1123.7	OP245334	ERR10096111	IIb	B.1.10	sub-cluster_176	singleton_but_sub-cluster_176	Europe	Portugal	2022-07-23	2022W29	2022-07-23	UNK	Small event without sexual contacts	PTP	No	No	No		No		Yes	Spain	This study
MPX/PT0068/2022	PT0068	Lesion swab	18	Amplicon-based sequencing (PrimalSeq) (see methods; adapted from Chen et al, 2022; medRxiv, doi: 10.1101/2022.10.14.22280783)	Illumina NextSeq 550	947.9	OP245322	ERR10096099	IIb	B.1	sub-cluster_129	sub-cluster_129	Europe	Portugal	2022-07-25	2022W30	2022-07-25	MSM	UNK	Sexual	No	No	Yes		No		No		This study
Monkeypox/PT0408/2022	PT0408	Lesion swab	21	Amplicon-based sequencing (PrimalSeq) (see methods; adapted from Chen et al, 2022; medRxiv, doi: 10.1101/2022.10.14.22280783)	Illumina NextSeq 2000	982.7	OP555502	ERR10513218	IIb	B.1	sub-cluster_143	sub-cluster_143	Europe	Portugal	2022-07-25	2022W30	2022-07-25	MSM	Household	Sexual	No	No	Yes		No		No		This study
Monkeypox/PT0412/2022	PT0412	Lesion swab	17	Amplicon-based sequencing (PrimalSeq) (see methods; adapted from Chen et al, 2022; medRxiv, doi: 10.1101/2022.10.14.22280783)	Illumina NextSeq 2000	1066.1	OP555505	ERR10513221	IIb	B.1	sub-cluster_48	sub-cluster_48	Europe	Portugal	2022-07-25	2022W30	2022-07-25	MSM	Household	Sexual	No	No	Yes		Yes	USA	No		This study
MPX/PT0067/2022	PT0067	Lesion swab	25	Amplicon-based sequencing (PrimalSeq) (see methods; adapted from Chen et al, 2022; medRxiv, doi: 10.1101/2022.10.14.22280783)	Illumina NextSeq 550	1195.3	OP245321	ERR10096098	IIb	B.1.1	sub-cluster_181	sub-cluster_181	Europe	Portugal	2022-07-26	2022W30	2022-07-26	MSM	Sexual contact in event	Sexual	No	No	Yes		No		Yes	Brazil	This study
MPX/PT0070/2022	PT0070	Lesion swab	21	Amplicon-based sequencing (PrimalSeq) (see methods; adapted from Chen et al, 2022; medRxiv, doi: 10.1101/2022.10.14.22280783)	Illumina NextSeq 550	1390	OP245324	ERR10096101	IIb	B.1	root	root	Europe	Portugal	2022-07-26	2022W30	2022-07-26	MSM	Household	Other	No	No	No		No		No		This study
MPX/PT0071/2022	PT0071	Lesion swab	19	Amplicon-based sequencing (PrimalSeq) (see methods; adapted from Chen et al, 2022; medRxiv, doi: 10.1101/2022.10.14.22280783)	Illumina NextSeq 550	1481.6	OP245325	ERR10096102	IIb	B.1.1	sub-cluster_181	sub-cluster_181	Europe	Portugal	2022-07-26	2022W30	2022-07-26	MSM	UNK	Sexual	UNK	UNK	Yes		Yes	UNK	Yes	Brazil	This study
MPX/PT0078/2022	PT0078	Lesion swab	19	Amplicon-based sequencing (PrimalSeq) (see methods; adapted from Chen et al, 2022; medRxiv, doi: 10.1101/2022.10.14.22280783)	Illumina NextSeq 550	772.9	OP245332	ERR10096109	IIb	B.1	sub-cluster_73	sub-cluster_73	Europe	Portugal	2022-07-26	2022W30	2022-07-26	UNK	Sexual contact in event	Sexual	No	No	Yes		UNK	UNK	No		This study
MPX/PT0080/2022	PT0080	Lesion swab	26	Amplicon-based sequencing (PrimalSeq) (see methods; adapted from Chen et al, 2022; medRxiv, doi: 10.1101/2022.10.14.22280783)	Illumina NextSeq 550	1411.9	OP245333	ERR10096110	IIb	B.1	sub-cluster_133	sub-cluster_133	Europe	Portugal	2022-07-26	2022W30	2022-07-26	MSM	Household	Sexual	No	No	Yes		No		Yes	Greece	This study
Monkeypox/PT0413/2022	PT0413	Lesion swab	19	Amplicon-based sequencing (PrimalSeq) (see methods; adapted from Chen et al, 2022; medRxiv, doi: 10.1101/2022.10.14.22280783)	Illumina NextSeq 2000	1119.2	OP555506	ERR10513222	IIb	B.1.9	sub-cluster_172	sub-cluster_172	Europe	Portugal	2022-07-26	2022W30	2022-07-26	MSM	UNK	Sexual	No	No	Yes		No		Yes	Dominican Republic	This study
Monkeypox/PT0414/2022	PT0414	Lesion swab	25	Amplicon-based sequencing (PrimalSeq) (see methods; adapted from Chen et al, 2022; medRxiv, doi: 10.1101/2022.10.14.22280783)	Illumina NextSeq 2000	1229.4	OP555507	ERR10513223	IIb	B.1	sub-cluster_84	singleton_but_sub-cluster_84	Europe	Portugal	2022-07-26	2022W30	2022-07-26	MSM	Sexual contact in event	Sexual	No	No	UNK		Yes	UNK	Yes	Spain	This study
Monkeypox/PT0416/2022	PT0416	Lesion swab	19	Amplicon-based sequencing (PrimalSeq) (see methods; adapted from Chen et al, 2022; medRxiv, doi: 10.1101/2022.10.14.22280783)	Illumina NextSeq 2000	1149.5	OP555508	ERR10513224	IIb	B.1	sub-cluster_166	sub-cluster_166	Europe	Portugal	2022-07-26	2022W30	2022-07-26	UNK	Sexual contact in event	Sexual	No	No	Yes		UNK	UNK	No		This study
MPX/PT0065/2022	PT0065	Lesion swab	19	Amplicon-based sequencing (PrimalSeq) (see methods; adapted from Chen et al, 2022; medRxiv, doi: 10.1101/2022.10.14.22280783)	Illumina NextSeq 550	1221.1	OP245319	ERR10096096	IIb	B.1	sub-cluster_170	sub-cluster_170	Europe	Portugal	2022-07-27	2022W30	2022-07-22	UNK	UNK	UNK	No	No	No		No		No		This study
MPX/PT0066/2022	PT0066	Lesion swab	24	Amplicon-based sequencing (PrimalSeq) (see methods; adapted from Chen et al, 2022; medRxiv, doi: 10.1101/2022.10.14.22280783)	Illumina NextSeq 550	1657.5	OP245320	ERR10096097	IIb	B.1	sub-cluster_73	sub-cluster_73	Europe	Portugal	2022-07-27	2022W30	2022-07-27	UNK	UNK	Sexual	UNK	UNK	Yes		No		No		This study
MPX/PT0069/2022	PT0069	Oropharyngeal swab	23	Amplicon-based sequencing (PrimalSeq) (see methods; adapted from Chen et al, 2022; medRxiv, doi: 10.1101/2022.10.14.22280783)	Illumina NextSeq 550	1379	OP245323	ERR10096100	IIb	B.1	root	root	Europe	Portugal	2022-07-27	2022W30	2022-07-27	UNK	Household	Sexual	No	No	Yes		Yes	UNK	Yes	Brazil	This study
MPX/PT0072/2022	PT0072	Lesion swab	24	Amplicon-based sequencing (PrimalSeq) (see methods; adapted from Chen et al, 2022; medRxiv, doi: 10.1101/2022.10.14.22280783)	Illumina NextSeq 550	1571.6	OP245326	ERR10096103	IIb	B.1	sub-cluster_143	sub-cluster_143	Europe	Portugal	2022-07-27	2022W30	2022-07-27	MSM	UNK	Sexual	No	No	Yes		No		No		This study
MPX/PT0073/2022	PT0073	Lesion swab	17	Amplicon-based sequencing (PrimalSeq) (see methods; adapted from Chen et al, 2022; medRxiv, doi: 10.1101/2022.10.14.22280783)	Illumina NextSeq 550	1472.3	OP245327	ERR10096104	IIb	B.1	sub-cluster_166	sub-cluster_166	Europe	Portugal	2022-07-27	2022W30	2022-07-27	MSM	UNK	Sexual	No	No	Yes	epilink_01	UNK	UNK	No		This study
MPX/PT0074/2022	PT0074	Lesion swab	20	Amplicon-based sequencing (PrimalSeq) (see methods; adapted from Chen et al, 2022; medRxiv, doi: 10.1101/2022.10.14.22280783)	Illumina NextSeq 550	1490.3	OP245328	ERR10096105	IIb	B.1	singleton_110	singleton_110	Europe	Portugal	2022-07-27	2022W30	2022-07-27	MSM	Household	Sexual	No	No	No		No		No		This study
Monkeypox/PT0417/2022	PT0417	Lesion swab	25	Amplicon-based sequencing (PrimalSeq) (see methods; adapted from Chen et al, 2022; medRxiv, doi: 10.1101/2022.10.14.22280783)	Illumina NextSeq 2000	923.1	OP555509	ERR10513225	IIb	B.1	sub-cluster_169	sub-cluster_169	Europe	Portugal	2022-07-27	2022W30	2022-07-27	MSM	Small event without sexual contacts	PTP	No	No	No		No		No		This study
MPX/PT0055/2022	PT0055	Lesion swab	27	Amplicon-based sequencing (PrimalSeq) (see methods; adapted from Chen et al, 2022; medRxiv, doi: 10.1101/2022.10.14.22280783)	Illumina NextSeq 550	1289.7	OP245311	ERR10096088	IIb	B.1	sub-cluster_158	sub-cluster_158	Europe	Portugal	2022-07-28	2022W30	2022-07-28	MSM	Sexual contact in event	Sexual	No	No	Yes		Yes	Spain	No		This study
MPX/PT0057/2022	PT0057	Lesion swab	16	Amplicon-based sequencing (PrimalSeq) (see methods; adapted from Chen et al, 2022; medRxiv, doi: 10.1101/2022.10.14.22280783)	Illumina NextSeq 550	1738.6	OP245313	ERR10096090	IIb	B.1	root	root	Europe	Portugal	2022-07-28	2022W30	2022-07-28	UNK	Household	Sexual	No	No	Yes		UNK	UNK	No		This study
MPX/PT0058/2022	PT0058	Lesion swab	15	Amplicon-based sequencing (PrimalSeq) (see methods; adapted from Chen et al, 2022; medRxiv, doi: 10.1101/2022.10.14.22280783)	Illumina NextSeq 550	1299	OP245314	ERR10096091	IIb	B.1.7	sub-cluster_180	sub-cluster_180	Europe	Portugal	2022-07-28	2022W30	2022-07-28	UNK	UNK	UNK	UNK	UNK	UNK		UNK	UNK	No		This study
MPX/PT0077/2022	PT0077	Lesion swab	23	Amplicon-based sequencing (PrimalSeq) (see methods; adapted from Chen et al, 2022; medRxiv, doi: 10.1101/2022.10.14.22280783)	Illumina NextSeq 550	1167.4	OP245331	ERR10096108	IIb	B.1.7	sub-cluster_180	sub-cluster_180	Europe	Portugal	2022-07-28	2022W30	2022-07-28	MSM	Household	Sexual	No	No	No		Yes	France and Italy and UK and Mexico	No		This study
Monkeypox/PT0421/2022	PT0421	Lesion swab	25	Amplicon-based sequencing (PrimalSeq) (see methods; adapted from Chen et al, 2022; medRxiv, doi: 10.1101/2022.10.14.22280783)	Illumina NextSeq 2000	1302.6	OP555511	ERR10513227	IIb	B.1	sub-cluster_79	singleton_but_sub-cluster_79	Europe	Portugal	2022-07-28	2022W30	2022-07-28	MSM	Large event without sexual contacts	PTP	No	No	No		No		No		This study
Monkeypox/PT0581/2022	PT0581	Oropharyngeal swab	26	Amplicon-based sequencing (PrimalSeq) (see methods; adapted from Chen et al, 2022; medRxiv, doi: 10.1101/2022.10.14.22280783)	Illumina NextSeq 2000	848.1	OP555652	ERR10513368	IIb	B.1	root	root	Europe	Portugal	2022-07-28	2022W30	2022-07-28	MSM	Household	Sexual	No	No	Yes		No		No		This study
MPX/PT0056/2022	PT0056	Lesion swab	30	Amplicon-based sequencing (PrimalSeq) (see methods; adapted from Chen et al, 2022; medRxiv, doi: 10.1101/2022.10.14.22280783)	Illumina NextSeq 550	1527.8	OP245312	ERR10096089	IIb	B.1	singleton_116	singleton_116	Europe	Portugal	2022-07-29	2022W30	2022-07-29	MSM	Other	Sexual	No	No	Yes		No		Yes	France	This study
Monkeypox/PT0418/2022	PT0418	Lesion swab	24	Amplicon-based sequencing (PrimalSeq) (see methods; adapted from Chen et al, 2022; medRxiv, doi: 10.1101/2022.10.14.22280783)	Illumina NextSeq 2000	1271.8	OP555510	ERR10513226	IIb	B.1	root	root	Europe	Portugal	2022-07-29	2022W30	2022-07-29	MSM	Household	Sexual	No	No	Yes		Yes	New Zealand and Austria	No		This study
MPX/PT0052/2022	PT0052	Lesion swab	21	Amplicon-based sequencing (PrimalSeq) (see methods; adapted from Chen et al, 2022; medRxiv, doi: 10.1101/2022.10.14.22280783)	Illumina NextSeq 550	1231.7	OP245309	ERR10096086	IIb	B.1.9	sub-cluster_172	sub-cluster_172	Europe	Portugal	2022-07-30	2022W30	2022-07-30	MSM	Sexual contact in event	Sexual	No	No	Yes		No		No		This study
MPX/PT0051/2022	PT0051	Lesion swab	22	Amplicon-based sequencing (PrimalSeq) (see methods; adapted from Chen et al, 2022; medRxiv, doi: 10.1101/2022.10.14.22280783)	Illumina NextSeq 550	1265.2	OP245308	ERR10096085	IIb	B.1	root	root	Europe	Portugal	2022-07-31	2022W30	2022-07-31	MSM	Sexual contact in event	Sexual	No	No	Yes		No		No		This study
MPX/PT0063/2022	PT0063	Lesion swab	19	Amplicon-based sequencing (PrimalSeq) (see methods; adapted from Chen et al, 2022; medRxiv, doi: 10.1101/2022.10.14.22280783)	Illumina NextSeq 550	1471	OP245317	ERR10096094	IIb	B.1	sub-cluster_143	sub-cluster_143	Europe	Portugal	2022-07-31	2022W30	2022-07-31	MSM	Other	Sexual	No	No	Yes		No		No		This study
Monkeypox/PT0426/2022	PT0426	Lesion swab	21	Amplicon-based sequencing (PrimalSeq) (see methods; adapted from Chen et al, 2022; medRxiv, doi: 10.1101/2022.10.14.22280783)	Illumina NextSeq 2000	855.4	OP555513	ERR10513229	IIb	B.1	sub-cluster_135	sub-cluster_135	Europe	Portugal	2022-07-31	2022W30	2022-07-31	UNK	Household	Sexual	No	No	No		No		No		This study
Monkeypox/PT0432/2022	PT0432	Lesion swab	21	Amplicon-based sequencing (PrimalSeq) (see methods; adapted from Chen et al, 2022; medRxiv, doi: 10.1101/2022.10.14.22280783)	Illumina NextSeq 2000	1225	OP555517	ERR10513233	IIb	B.1	sub-cluster_123	sub-cluster_123	Europe	Portugal	2022-07-31	2022W30	2022-07-31	MSM	Workplace	Sexual	No	No	Yes		Yes	UK	No		This study
MPX/PT0049/2022	PT0049	Lesion swab	24	Amplicon-based sequencing (PrimalSeq) (see methods; adapted from Chen et al, 2022; medRxiv, doi: 10.1101/2022.10.14.22280783)	Illumina NextSeq 550	857.2	OP245306	ERR10096083	IIb	B.1	sub-cluster_48	sub-cluster_48	Europe	Portugal	2022-08-01	2022W31	2022-08-01	MSM	UNK	UNK	No	No	No		Yes	UNK	No		This study
MPX/PT0050/2022	PT0050	Lesion swab (abdominal)	25	Amplicon-based sequencing (PrimalSeq) (see methods; adapted from Chen et al, 2022; medRxiv, doi: 10.1101/2022.10.14.22280783)	Illumina NextSeq 550	1329.7	OP245307	ERR10096084	IIb	B.1.7	sub-cluster_180	sub-cluster_180	Europe	Portugal	2022-08-01	2022W31	2022-08-01	MSM	Household	Sexual	No	No	Yes		Yes	The Netherlands	Yes	UK	This study
MPX/PT0061/2022	PT0061	Lesion swab	21	Amplicon-based sequencing (PrimalSeq) (see methods; adapted from Chen et al, 2022; medRxiv, doi: 10.1101/2022.10.14.22280783)	Illumina NextSeq 550	1395.6	OP245315	ERR10096092	IIb	B.1.5	sub-cluster_174	sub-cluster_174	Europe	Portugal	2022-08-01	2022W31	2022-08-01	MSM	Household	Sexual	No	No	Yes		No		No		This study
MPX/PT0062/2022	PT0062	Lesion swab (anal)	21	Amplicon-based sequencing (PrimalSeq) (see methods; adapted from Chen et al, 2022; medRxiv, doi: 10.1101/2022.10.14.22280783)	Illumina NextSeq 550	1122.1	OP245316	ERR10096093	IIb	B.1	singleton_168	singleton_168	Europe	Portugal	2022-08-01	2022W31	2022-08-01	MSM	UNK	UNK	UNK	UNK	UNK		UNK	UNK	No		This study
MPX/PT0064/2022	PT0064	Lesion swab	22	Amplicon-based sequencing (PrimalSeq) (see methods; adapted from Chen et al, 2022; medRxiv, doi: 10.1101/2022.10.14.22280783)	Illumina NextSeq 550	1655.4	OP245318	ERR10096095	IIb	B.1.5	sub-cluster_174	sub-cluster_174	Europe	Portugal	2022-08-01	2022W31	2022-08-01	MSM	UNK	Sexual	No	No	No		No		No		This study
Monkeypox/PT0424/2022	PT0424	Oropharyngeal swab	21	Amplicon-based sequencing (PrimalSeq) (see methods; adapted from Chen et al, 2022; medRxiv, doi: 10.1101/2022.10.14.22280783)	Illumina NextSeq 2000	581.3	OP555512	ERR10513228	IIb	B.1	sub-cluster_166	sub-cluster_166	Europe	Portugal	2022-08-01	2022W31	2022-08-01	MSM	UNK	UNK	UNK	UNK	Yes	epilink_01	UNK	UNK	No		This study
Monkeypox/PT0427/2022	PT0427	Oropharyngeal swab	25	Amplicon-based sequencing (PrimalSeq) (see methods; adapted from Chen et al, 2022; medRxiv, doi: 10.1101/2022.10.14.22280783)	Illumina NextSeq 2000	877.9	OP555514	ERR10513230	IIb	B.1	sub-cluster_169	sub-cluster_169	Europe	Portugal	2022-08-01	2022W31	2022-08-01	UNK	Large event without sexual contacts	PTP	No	No	No		No		No		This study
Monkeypox/PT0431/2022	PT0431	Lesion swab	17	Amplicon-based sequencing (PrimalSeq) (see methods; adapted from Chen et al, 2022; medRxiv, doi: 10.1101/2022.10.14.22280783)	Illumina NextSeq 2000	1537.5	OP555516	ERR10513232	IIb	B.1	sub-cluster_101	singleton_but_sub-cluster_101	Europe	Portugal	2022-08-01	2022W31	2022-08-01	MSM	Household	Sexual	No	No	Yes		No		No		This study
Monkeypox/PT0439/2022	PT0439	Lesion swab	12	Amplicon-based sequencing (PrimalSeq) (see methods; adapted from Chen et al, 2022; medRxiv, doi: 10.1101/2022.10.14.22280783)	Illumina NextSeq 2000	1179.6	OP555523	ERR10513239	IIb	B.1	singleton_7	singleton_7	Europe	Portugal	2022-08-01	2022W31	2022-08-01	UNK	UNK	UNK	No	No	No		No		Yes	Maldives	This study
Monkeypox/PT0433/2022	PT0433	Lesion swab	22	Amplicon-based sequencing (PrimalSeq) (see methods; adapted from Chen et al, 2022; medRxiv, doi: 10.1101/2022.10.14.22280783)	Illumina NextSeq 2000	1079.9	OP555518	ERR10513234	IIb	B.1	sub-cluster_33	singleton_but_sub-cluster_33	Europe	Portugal	2022-08-02	2022W31	2022-08-02	UNK	Sexual contact in event	Sexual	No	No	Yes		UNK	UNK	No		This study
Monkeypox/PT0434/2022	PT0434	Lesion swab	23	Amplicon-based sequencing (PrimalSeq) (see methods; adapted from Chen et al, 2022; medRxiv, doi: 10.1101/2022.10.14.22280783)	Illumina NextSeq 2000	1148.6	OP555519	ERR10513235	IIb	B.1	root	root	Europe	Portugal	2022-08-02	2022W31	2022-08-02	MSM	Workplace	PTP	No	No	No		No		Yes	Italy and France	This study
Monkeypox/PT0435/2022	PT0435	Lesion swab	23	Amplicon-based sequencing (PrimalSeq) (see methods; adapted from Chen et al, 2022; medRxiv, doi: 10.1101/2022.10.14.22280783)	Illumina NextSeq 2000	1083.9	OP555520	ERR10513236	IIb	B.1	sub-cluster_166	sub-cluster_166	Europe	Portugal	2022-08-02	2022W31	2022-08-02	MSM	Household	Sexual	No	No	No		No		No		This study
Monkeypox/PT0437/2022	PT0437	Lesion swab	19	Amplicon-based sequencing (PrimalSeq) (see methods; adapted from Chen et al, 2022; medRxiv, doi: 10.1101/2022.10.14.22280783)	Illumina NextSeq 2000	1497.1	OP555521	ERR10513237	IIb	B.1	root	root	Europe	Portugal	2022-08-02	2022W31	2022-08-02	Hetero	Small event without sexual contacts	UNK	No	No	No		No		No		This study
Monkeypox/PT0438/2022	PT0438	Lesion swab	24	Amplicon-based sequencing (PrimalSeq) (see methods; adapted from Chen et al, 2022; medRxiv, doi: 10.1101/2022.10.14.22280783)	Illumina NextSeq 2000	1089.5	OP555522	ERR10513238	IIb	B.1	sub-cluster_169	sub-cluster_169	Europe	Portugal	2022-08-02	2022W31	2022-08-02	MSM	UNK	UNK	No	No	No		No		No		This study
Monkeypox/PT0443/2022	PT0443	Oropharyngeal swab	23	Amplicon-based sequencing (PrimalSeq) (see methods; adapted from Chen et al, 2022; medRxiv, doi: 10.1101/2022.10.14.22280783)	Illumina NextSeq 2000	1026.3	OP555525	ERR10513241	IIb	B.1	sub-cluster_169	sub-cluster_169	Europe	Portugal	2022-08-02	2022W31	2022-08-02	UNK	Sexual contact in event	Sexual	No	No	No		No		No		This study
Monkeypox/PT0583/2022	PT0583	Lesion swab	26	Amplicon-based sequencing (PrimalSeq) (see methods; adapted from Chen et al, 2022; medRxiv, doi: 10.1101/2022.10.14.22280783)	Illumina NextSeq 2000	1116.8	OP555653	ERR10513369	IIb	B.1	sub-cluster_8	sub-cluster_8	Europe	Portugal	2022-08-02	2022W31	2022-08-02	Hetero	UNK	Other	No	No	No	epilink_13	No		No		This study
Monkeypox/PT0442/2022	PT0442	UNK	22	Amplicon-based sequencing (PrimalSeq) (see methods; adapted from Chen et al, 2022; medRxiv, doi: 10.1101/2022.10.14.22280783)	Illumina NextSeq 2000	1092.8	OP555524	ERR10513240	IIb	B.1	root	root	Europe	Portugal	2022-08-03	2022W31	2022-08-03	UNK	Healthcare services	Healthcare-related	No	No	No		No		No		This study
Monkeypox/PT0445/2022	PT0445	Lesion swab	24	Amplicon-based sequencing (PrimalSeq) (see methods; adapted from Chen et al, 2022; medRxiv, doi: 10.1101/2022.10.14.22280783)	Illumina NextSeq 2000	773.7	OP555526	ERR10513242	IIb	B.1	root	root	Europe	Portugal	2022-08-03	2022W31	2022-08-03	MSM	Household	Sexual	No	No	No		No		No		This study
Monkeypox/PT0446/2022	PT0446	Lesion swab	21	Amplicon-based sequencing (PrimalSeq) (see methods; adapted from Chen et al, 2022; medRxiv, doi: 10.1101/2022.10.14.22280783)	Illumina NextSeq 2000	774.3	OP555527	ERR10513243	IIb	B.1	sub-cluster_158	sub-cluster_158	Europe	Portugal	2022-08-03	2022W31	2022-08-03	Hetero	UNK	UNK	No	No	No		No		No		This study
Monkeypox/PT0449/2022	PT0449	Lesion swab	22	Amplicon-based sequencing (PrimalSeq) (see methods; adapted from Chen et al, 2022; medRxiv, doi: 10.1101/2022.10.14.22280783)	Illumina NextSeq 2000	1280.3	OP555530	ERR10513246	IIb	B.1	root	root	Europe	Portugal	2022-08-03	2022W31	2022-08-03	MSM	UNK	Sexual	No	No	Yes		No		No		This study
Monkeypox/PT0454/2022	PT0454	Lesion swab	19	Amplicon-based sequencing (PrimalSeq) (see methods; adapted from Chen et al, 2022; medRxiv, doi: 10.1101/2022.10.14.22280783)	Illumina NextSeq 2000	1084.1	OP555535	ERR10513251	IIb	B.1	sub-cluster_166	sub-cluster_166	Europe	Portugal	2022-08-03	2022W31	2022-07-27	MSM	UNK	Sexual	No	No	Yes		UNK	UNK	No		This study
Monkeypox/PT0447/2022	PT0447	Lesion swab	21	Amplicon-based sequencing (PrimalSeq) (see methods; adapted from Chen et al, 2022; medRxiv, doi: 10.1101/2022.10.14.22280783)	Illumina NextSeq 2000	955.3	OP555528	ERR10513244	IIb	B.1	sub-cluster_166	sub-cluster_166	Europe	Portugal	2022-08-04	2022W31	2022-08-04	MSM	Sexual contact in event	Sexual	No	No	Yes	epilink_11	No		No		This study
Monkeypox/PT0448/2022	PT0448	Lesion swab	18	Amplicon-based sequencing (PrimalSeq) (see methods; adapted from Chen et al, 2022; medRxiv, doi: 10.1101/2022.10.14.22280783)	Illumina NextSeq 2000	1294.4	OP555529	ERR10513245	IIb	B.1	sub-cluster_166	sub-cluster_166	Europe	Portugal	2022-08-04	2022W31	2022-08-04	MSM	Sexual contact in event	Sexual	UNK	UNK	Yes	epilink_11	UNK	UNK	No		This study
Monkeypox/PT0450/2022	PT0450	Lesion swab	23	Amplicon-based sequencing (PrimalSeq) (see methods; adapted from Chen et al, 2022; medRxiv, doi: 10.1101/2022.10.14.22280783)	Illumina NextSeq 2000	1071.8	OP555531	ERR10513247	IIb	B.1	sub-cluster_169	sub-cluster_169	Europe	Portugal	2022-08-04	2022W31	2022-08-04	MSM	Sexual contact in event	Sexual	No	No	No		Yes	Belgium and France	Yes	Spain and The Netherlands and Belgium and France	This study
Monkeypox/PT0451/2022	PT0451	Lesion swab	19	Amplicon-based sequencing (PrimalSeq) (see methods; adapted from Chen et al, 2022; medRxiv, doi: 10.1101/2022.10.14.22280783)	Illumina NextSeq 2000	1625.7	OP555532	ERR10513248	IIb	B.1.9	sub-cluster_172	sub-cluster_172	Europe	Portugal	2022-08-04	2022W31	2022-08-03	MSM	Sexual contact in event	Sexual	No	No	Yes		Yes	Brazil and Spain	No		This study
Monkeypox/PT0452/2022	PT0452	Lesion swab	19	Amplicon-based sequencing (PrimalSeq) (see methods; adapted from Chen et al, 2022; medRxiv, doi: 10.1101/2022.10.14.22280783)	Illumina NextSeq 2000	1468.7	OP555533	ERR10513249	IIb	B.1	sub-cluster_162	sub-cluster_162	Europe	Portugal	2022-08-04	2022W31	2022-08-04	UNK	Sexual contact in event	Sexual	Yes	SaunaUNK	Yes		Yes	UNK	No		This study
Monkeypox/PT0455/2022	PT0455	Oropharyngeal swab	18	Amplicon-based sequencing (PrimalSeq) (see methods; adapted from Chen et al, 2022; medRxiv, doi: 10.1101/2022.10.14.22280783)	Illumina NextSeq 2000	1690.8	OP555536	ERR10513252	IIb	B.1	sub-cluster_131	sub-cluster_131	Europe	Portugal	2022-08-04	2022W31	2022-06-23	MSM	Sexual contact in event	Sexual	No	No	No		Yes	UNK	No		This study
Monkeypox/PT0456/2022	PT0456	Lesion swab	20	Amplicon-based sequencing (PrimalSeq) (see methods; adapted from Chen et al, 2022; medRxiv, doi: 10.1101/2022.10.14.22280783)	Illumina NextSeq 2000	1340.5	OP555537	ERR10513253	IIb	B.1.9	sub-cluster_172	sub-cluster_172	Europe	Portugal	2022-08-04	2022W31	2022-08-04	MSM	Household	Sexual	Yes	SaunaUNK	Yes		Yes	Brazil	No		This study
Monkeypox/PT0458/2022	PT0458	Lesion swab	24	Amplicon-based sequencing (PrimalSeq) (see methods; adapted from Chen et al, 2022; medRxiv, doi: 10.1101/2022.10.14.22280783)	Illumina NextSeq 2000	1748.1	OP555539	ERR10513255	IIb	B.1	sub-cluster_107	sub-cluster_107	Europe	Portugal	2022-08-04	2022W31	2022-08-04	MSM	Sexual contact in event	Sexual	No	No	Yes		No		No		This study
Monkeypox/PT0459/2022	PT0459	Lesion swab	22	Amplicon-based sequencing (PrimalSeq) (see methods; adapted from Chen et al, 2022; medRxiv, doi: 10.1101/2022.10.14.22280783)	Illumina NextSeq 2000	934.2	OP555540	ERR10513256	IIb	B.1	sub-cluster_8	sub-cluster_8	Europe	Portugal	2022-08-04	2022W31	2022-08-01	Hetero	Household	Sexual	No	No	No	epilink_13	No		No		This study
Monkeypox/PT0585/2022	PT0585	Lesion swab (anal)	26	Amplicon-based sequencing (PrimalSeq) (see methods; adapted from Chen et al, 2022; medRxiv, doi: 10.1101/2022.10.14.22280783)	Illumina NextSeq 2000	1125.3	OP555654	ERR10513370	IIb	B.1	sub-cluster_169	sub-cluster_169	Europe	Portugal	2022-08-04	2022W31	2022-08-04	MSM	Sexual contact in event	Sexual	No	No	Yes		Yes	Spain	No		This study
Monkeypox/PT0453/2022	PT0453	Lesion swab	25	Amplicon-based sequencing (PrimalSeq) (see methods; adapted from Chen et al, 2022; medRxiv, doi: 10.1101/2022.10.14.22280783)	Illumina NextSeq 2000	1821.4	OP555534	ERR10513250	IIb	B.1	sub-cluster_131	sub-cluster_131	Europe	Portugal	2022-08-05	2022W31	2022-08-05	MSM	Sexual contact in event	Sexual	No	No	No		Yes	Spain and Turkey	Yes	Spain and France	This study
Monkeypox/PT0457/2022	PT0457	Lesion swab	20	Amplicon-based sequencing (PrimalSeq) (see methods; adapted from Chen et al, 2022; medRxiv, doi: 10.1101/2022.10.14.22280783)	Illumina NextSeq 2000	1154.4	OP555538	ERR10513254	IIb	B.1	sub-cluster_133	sub-cluster_133	Europe	Portugal	2022-08-05	2022W31	2022-08-05	UNK	UNK	UNK	UNK	UNK	UNK		UNK	UNK	UNK	UNK	This study
Monkeypox/PT0462/2022	PT0462	Lesion swab	22	Amplicon-based sequencing (PrimalSeq) (see methods; adapted from Chen et al, 2022; medRxiv, doi: 10.1101/2022.10.14.22280783)	Illumina NextSeq 2000	1407.2	OP555542	ERR10513258	IIb	B.1	sub-cluster_135	sub-cluster_135	Europe	Portugal	2022-08-05	2022W31	2022-08-05	MSM	UNK	UNK	No	No	No		No		No		This study
Monkeypox/PT0466/2022	PT0466	Lesion swab	17	Amplicon-based sequencing (PrimalSeq) (see methods; adapted from Chen et al, 2022; medRxiv, doi: 10.1101/2022.10.14.22280783)	Illumina NextSeq 2000	933.3	OP555545	ERR10513261	IIb	B.1.11	sub-cluster_178	singleton_but_sub-cluster_178	Europe	Portugal	2022-08-05	2022W31	2022-08-05	UNK	Sexual contact in event	Sexual	No	No	Yes		UNK	UNK	No		This study
Monkeypox/PT0467/2022	PT0467	Lesion swab	16	Amplicon-based sequencing (PrimalSeq) (see methods; adapted from Chen et al, 2022; medRxiv, doi: 10.1101/2022.10.14.22280783)	Illumina NextSeq 2000	1247	OP555546	ERR10513262	IIb	B.1	sub-cluster_131	sub-cluster_131	Europe	Portugal	2022-08-05	2022W31	2022-08-05	MSM	Sexual contact in event	Sexual	Yes	SaunaUNK	Yes		UNK	UNK	Yes	Irland	This study
Monkeypox/PT0468/2022	PT0468	Lesion swab	20	Amplicon-based sequencing (PrimalSeq) (see methods; adapted from Chen et al, 2022; medRxiv, doi: 10.1101/2022.10.14.22280783)	Illumina NextSeq 2000	986.6	OP555547	ERR10513263	IIb	B.1	sub-cluster_143	sub-cluster_143	Europe	Portugal	2022-08-05	2022W31	2022-08-05	MSM	Sexual contact in event	Sexual	No	No	Yes		No		No		This study
Monkeypox/PT0473/2022	PT0473	Lesion swab	15	Amplicon-based sequencing (PrimalSeq) (see methods; adapted from Chen et al, 2022; medRxiv, doi: 10.1101/2022.10.14.22280783)	Illumina NextSeq 2000	964.9	OP555552	ERR10513268	IIb	B.1	sub-cluster_158	sub-cluster_158	Europe	Portugal	2022-08-05	2022W31	2022-08-05	MSM	Sexual contact in event	Sexual	No	No	Yes		UNK	UNK	Yes	Spain	This study
Monkeypox/PT0586/2022	PT0586	Lesion swab	26	Amplicon-based sequencing (PrimalSeq) (see methods; adapted from Chen et al, 2022; medRxiv, doi: 10.1101/2022.10.14.22280783)	Illumina NextSeq 2000	1035.9	OP555655	ERR10513371	IIb	B.1.1	sub-cluster_181	sub-cluster_181	Europe	Portugal	2022-08-05	2022W31	2022-08-05	Hetero	Household	Sexual	No	No	No		No		No		This study
Monkeypox/PT0464/2022	PT0464	Oropharyngeal swab	25	Amplicon-based sequencing (PrimalSeq) (see methods; adapted from Chen et al, 2022; medRxiv, doi: 10.1101/2022.10.14.22280783)	Illumina NextSeq 2000	893.5	OP555543	ERR10513259	IIb	B.1	sub-cluster_131	sub-cluster_131	Europe	Portugal	2022-08-07	2022W31	2022-08-07	MSM	Sexual contact in event	Sexual	No	No	Yes		No		No		This study
Monkeypox/PT0465/2022	PT0465	Lesion swab	19	Amplicon-based sequencing (PrimalSeq) (see methods; adapted from Chen et al, 2022; medRxiv, doi: 10.1101/2022.10.14.22280783)	Illumina NextSeq 2000	976.9	OP555544	ERR10513260	IIb	B.1	sub-cluster_129	sub-cluster_129	Europe	Portugal	2022-08-07	2022W31	2022-08-07	MSM	Household	Sexual	No	No	Yes		No		No		This study
Monkeypox/PT0469/2022	PT0469	Lesion swab	20	Amplicon-based sequencing (PrimalSeq) (see methods; adapted from Chen et al, 2022; medRxiv, doi: 10.1101/2022.10.14.22280783)	Illumina NextSeq 2000	1182.7	OP555548	ERR10513264	IIb	B.1	sub-cluster_121	sub-cluster_121	Europe	Portugal	2022-08-08	2022W32	2022-08-08	UNK	UNK	Sexual	No	No	Yes		UNK	UNK	No		This study
Monkeypox/PT0470/2022	PT0470	Lesion swab (anal)	16	Amplicon-based sequencing (PrimalSeq) (see methods; adapted from Chen et al, 2022; medRxiv, doi: 10.1101/2022.10.14.22280783)	Illumina NextSeq 2000	961.7	OP555549	ERR10513265	IIb	B.1.9	sub-cluster_172	sub-cluster_172	Europe	Portugal	2022-08-08	2022W32	2022-08-08	MSM	Small event without sexual contacts	Other	Yes	SaunaUNK	No		No		No		This study
Monkeypox/PT0471/2022	PT0471	Lesion swab	19	Amplicon-based sequencing (PrimalSeq) (see methods; adapted from Chen et al, 2022; medRxiv, doi: 10.1101/2022.10.14.22280783)	Illumina NextSeq 2000	888.7	OP555550	ERR10513266	IIb	B.1.5	sub-cluster_174	sub-cluster_174	Europe	Portugal	2022-08-08	2022W32	2022-08-08	MSM	Other	Sexual	No	No	Yes		No		Yes	Brazil	This study
Monkeypox/PT0472/2022	PT0472	Lesion swab (anal)	25	Amplicon-based sequencing (PrimalSeq) (see methods; adapted from Chen et al, 2022; medRxiv, doi: 10.1101/2022.10.14.22280783)	Illumina NextSeq 2000	706.3	OP555551	ERR10513267	IIb	B.1	sub-cluster_141	sub-cluster_141	Europe	Portugal	2022-08-08	2022W32	2022-08-08	MSM	Other	Sexual	No	No	Yes		UNK	UNK	No		This study
Monkeypox/PT0474/2022	PT0474	Lesion swab	22	Amplicon-based sequencing (PrimalSeq) (see methods; adapted from Chen et al, 2022; medRxiv, doi: 10.1101/2022.10.14.22280783)	Illumina NextSeq 2000	865.6	OP555553	ERR10513269	IIb	B.1.1	sub-cluster_181	sub-cluster_181	Europe	Portugal	2022-08-08	2022W32	2022-08-08	MSM	UNK	UNK	No	No	No		No		No		This study
Monkeypox/PT0475/2022	PT0475	Oropharyngeal swab	22	Amplicon-based sequencing (PrimalSeq) (see methods; adapted from Chen et al, 2022; medRxiv, doi: 10.1101/2022.10.14.22280783)	Illumina NextSeq 2000	1094.9	OP555554	ERR10513270	IIb	B.1	sub-cluster_169	sub-cluster_169	Europe	Portugal	2022-08-08	2022W32	2022-08-08	UNK	Sexual contact in event	Sexual	No	No	Yes		UNK	UNK	Yes	Argentina	This study
Monkeypox/PT0478/2022	PT0478	Lesion swab	18	Amplicon-based sequencing (PrimalSeq) (see methods; adapted from Chen et al, 2022; medRxiv, doi: 10.1101/2022.10.14.22280783)	Illumina NextSeq 2000	1044.8	OP555557	ERR10513273	IIb	B.1.2	sub-cluster_182	sub-cluster_182	Europe	Portugal	2022-08-08	2022W32	2022-08-08	MSM	Sexual contact in event	Sexual	No	No	Yes		No		No		This study
Monkeypox/PT0476/2022	PT0476	Lesion swab	20	Amplicon-based sequencing (PrimalSeq) (see methods; adapted from Chen et al, 2022; medRxiv, doi: 10.1101/2022.10.14.22280783)	Illumina NextSeq 2000	1123.8	OP555555	ERR10513271	IIb	B.1	sub-cluster_131	sub-cluster_131	Europe	Portugal	2022-08-09	2022W32	2022-08-09	UNK	UNK	UNK	UNK	UNK	UNK		UNK	UNK	UNK	UNK	This study
Monkeypox/PT0477/2022	PT0477	Lesion swab	19	Amplicon-based sequencing (PrimalSeq) (see methods; adapted from Chen et al, 2022; medRxiv, doi: 10.1101/2022.10.14.22280783)	Illumina NextSeq 2000	656.4	OP555556	ERR10513272	IIb	B.1.9	sub-cluster_172	sub-cluster_172	Europe	Portugal	2022-08-09	2022W32	2022-08-09	MSM	Sexual contact in event	Sexual	No	No	Yes		Yes	Spain	No		This study
Monkeypox/PT0479/2022	PT0479	Lesion swab	22	Amplicon-based sequencing (PrimalSeq) (see methods; adapted from Chen et al, 2022; medRxiv, doi: 10.1101/2022.10.14.22280783)	Illumina NextSeq 2000	1180.6	OP555558	ERR10513274	IIb	B.1.7	sub-cluster_180	sub-cluster_180	Europe	Portugal	2022-08-09	2022W32	2022-08-09	MSM	UNK	Sexual	No	No	No		No		No		This study
Monkeypox/PT0480/2022	PT0480	Lesion swab	17	Amplicon-based sequencing (PrimalSeq) (see methods; adapted from Chen et al, 2022; medRxiv, doi: 10.1101/2022.10.14.22280783)	Illumina NextSeq 2000	917.5	OP555559	ERR10513275	IIb	B.1	sub-cluster_122	sub-cluster_122	Europe	Portugal	2022-08-09	2022W32	2022-08-09	UNK	Sexual contact in event	Sexual	No	No	Yes		No		No		This study
Monkeypox/PT0486/2022	PT0486	Lesion swab	15	Amplicon-based sequencing (PrimalSeq) (see methods; adapted from Chen et al, 2022; medRxiv, doi: 10.1101/2022.10.14.22280783)	Illumina NextSeq 2000	1148.4	OP555562	ERR10513278	IIb	B.1.14	sub-cluster_171	sub-cluster_171	Europe	Portugal	2022-08-09	2022W32	2022-08-09	MSM	UNK	Sexual	No	No	Yes		No		No		This study
Monkeypox/PT0482/2022	PT0482	Lesion swab	15	Amplicon-based sequencing (PrimalSeq) (see methods; adapted from Chen et al, 2022; medRxiv, doi: 10.1101/2022.10.14.22280783)	Illumina NextSeq 2000	805.3	OP555560	ERR10513276	IIb	B.1	sub-cluster_122	sub-cluster_122	Europe	Portugal	2022-08-10	2022W32	2022-08-10	MSM	Other	Sexual	No	No	Yes		No		Yes	France	This study
Monkeypox/PT0483/2022	PT0483	Lesion swab (anal)	15	Amplicon-based sequencing (PrimalSeq) (see methods; adapted from Chen et al, 2022; medRxiv, doi: 10.1101/2022.10.14.22280783)	Illumina NextSeq 2000	1029.4	OP555561	ERR10513277	IIb	B.1	sub-cluster_169	sub-cluster_169	Europe	Portugal	2022-08-10	2022W32	2022-08-10	MSM	UNK	Sexual	No	No	No		No		No		This study
Monkeypox/PT0487/2022	PT0487	Lesion swab	22	Amplicon-based sequencing (PrimalSeq) (see methods; adapted from Chen et al, 2022; medRxiv, doi: 10.1101/2022.10.14.22280783)	Illumina NextSeq 2000	1112.2	OP555563	ERR10513279	IIb	B.1.9	sub-cluster_172	sub-cluster_172	Europe	Portugal	2022-08-11	2022W32	2022-08-11	MSM	Sexual contact in event	Sexual	Yes	Sauna1	Yes		No		No		This study
Monkeypox/PT0488/2022	PT0488	Lesion swab	19	Amplicon-based sequencing (PrimalSeq) (see methods; adapted from Chen et al, 2022; medRxiv, doi: 10.1101/2022.10.14.22280783)	Illumina NextSeq 2000	725.7	OP555564	ERR10513280	IIb	B.1.3	sub-cluster_179	sub-cluster_179	Europe	Portugal	2022-08-11	2022W32	2022-08-11	MSM	Sexual contact in event	Sexual	Yes	Sauna1	Yes		No		No		This study
Monkeypox/PT0489/2022	PT0489	Oropharyngeal swab	17	Amplicon-based sequencing (PrimalSeq) (see methods; adapted from Chen et al, 2022; medRxiv, doi: 10.1101/2022.10.14.22280783)	Illumina NextSeq 2000	1129.2	OP555565	ERR10513281	IIb	B.1.9	sub-cluster_172	sub-cluster_172	Europe	Portugal	2022-08-11	2022W32	2022-08-11	MSM	UNK	Sexual	UNK	UNK	UNK		UNK	UNK	No		This study
Monkeypox/PT0490/2022	PT0490	Lesion swab	23	Amplicon-based sequencing (PrimalSeq) (see methods; adapted from Chen et al, 2022; medRxiv, doi: 10.1101/2022.10.14.22280783)	Illumina NextSeq 2000	987.5	OP555566	ERR10513282	IIb	B.1	sub-cluster_121	sub-cluster_121	Europe	Portugal	2022-08-11	2022W32	2022-08-11	MSM	Household	Sexual	No	No	No		No		No		This study
Monkeypox/PT0492/2022	PT0492	Lesion swab	13	Amplicon-based sequencing (PrimalSeq) (see methods; adapted from Chen et al, 2022; medRxiv, doi: 10.1101/2022.10.14.22280783)	Illumina NextSeq 2000	1092.4	OP555567	ERR10513283	IIb	B.1	sub-cluster_169	sub-cluster_169	Europe	Portugal	2022-08-11	2022W32	2022-08-11	UNK	Sexual contact in event	Sexual	Yes	SaunaUNK	Yes		UNK	UNK	No		This study
Monkeypox/PT0493/2022	PT0493	Lesion swab	18	Amplicon-based sequencing (PrimalSeq) (see methods; adapted from Chen et al, 2022; medRxiv, doi: 10.1101/2022.10.14.22280783)	Illumina NextSeq 2000	753.3	OP555568	ERR10513284	IIb	B.1.7	sub-cluster_180	sub-cluster_180	Europe	Portugal	2022-08-11	2022W32	2022-08-11	MSM	UNK	Sexual	Yes	SaunaUNK	Yes		UNK	UNK	No		This study
Monkeypox/PT0499/2022	PT0499	Lesion swab	18	Amplicon-based sequencing (PrimalSeq) (see methods; adapted from Chen et al, 2022; medRxiv, doi: 10.1101/2022.10.14.22280783)	Illumina NextSeq 2000	930.8	OP555573	ERR10513289	IIb	B.1	sub-cluster_34	singleton_but_sub-cluster_34	Europe	Portugal	2022-08-12	2022W32	2022-08-12	MSM	Large event with sexual contacts	Sexual	No	No	Yes		No		No		This study
Monkeypox/PT0500/2022	PT0500	Oropharyngeal swab	20	Amplicon-based sequencing (PrimalSeq) (see methods; adapted from Chen et al, 2022; medRxiv, doi: 10.1101/2022.10.14.22280783)	Illumina NextSeq 2000	1029.9	OP555574	ERR10513290	IIb	B.1.9	sub-cluster_172	sub-cluster_172	Europe	Portugal	2022-08-12	2022W32	2022-08-12	MSM	Other	Sexual	No	No	Yes		Yes	Spain	Yes	Spain	This study
Monkeypox/PT0503/2022	PT0503	Lesion swab	18	Amplicon-based sequencing (PrimalSeq) (see methods; adapted from Chen et al, 2022; medRxiv, doi: 10.1101/2022.10.14.22280783)	Illumina NextSeq 2000	967.4	OP555577	ERR10513293	IIb	B.1	sub-cluster_129	sub-cluster_129	Europe	Portugal	2022-08-12	2022W32	2022-08-12	MSM	Household	Sexual	UNK	UNK	UNK		UNK	UNK	No		This study
Monkeypox/PT0510/2022	PT0510	Lesion swab	13	Amplicon-based sequencing (PrimalSeq) (see methods; adapted from Chen et al, 2022; medRxiv, doi: 10.1101/2022.10.14.22280783)	Illumina NextSeq 2000	1384.7	OP555582	ERR10513298	IIb	B.1.9	sub-cluster_172	sub-cluster_172	Europe	Portugal	2022-08-12	2022W32	2022-08-12	MSM	Sexual contact in event	Sexual	No	No	Yes		Yes	UNK	No		This study
Monkeypox/PT0511/2022	PT0511	Lesion swab	15	Amplicon-based sequencing (PrimalSeq) (see methods; adapted from Chen et al, 2022; medRxiv, doi: 10.1101/2022.10.14.22280783)	Illumina NextSeq 2000	1000	OP555583	ERR10513299	IIb	B.1	sub-cluster_170	sub-cluster_170	Europe	Portugal	2022-08-12	2022W32	2022-08-12	MSM	Sexual contact in event	Sexual	No	No	Yes		Yes	UK and Spain	No		This study
Monkeypox/PT0496/2022	PT0496	Lesion swab	22	Amplicon-based sequencing (PrimalSeq) (see methods; adapted from Chen et al, 2022; medRxiv, doi: 10.1101/2022.10.14.22280783)	Illumina NextSeq 2000	1006.2	OP555570	ERR10513286	IIb	B.1	sub-cluster_129	sub-cluster_129	Europe	Portugal	2022-08-13	2022W32	2022-08-13	MSM	Other	Sexual	No	No	Yes		Yes	The Netherlands	No		This study
Monkeypox/PT0504/2022	PT0504	Lesion swab	16	Amplicon-based sequencing (PrimalSeq) (see methods; adapted from Chen et al, 2022; medRxiv, doi: 10.1101/2022.10.14.22280783)	Illumina NextSeq 2000	924.6	OP555578	ERR10513294	IIb	B.1	sub-cluster_133	sub-cluster_133	Europe	Portugal	2022-08-13	2022W32	2022-08-13	MSM	Sexual contact in event	Sexual	No	No	No		UNK	UNK	Yes	Switzerland	This study
Monkeypox/PT0494/2022	PT0494	Lesion swab	22	Amplicon-based sequencing (PrimalSeq) (see methods; adapted from Chen et al, 2022; medRxiv, doi: 10.1101/2022.10.14.22280783)	Illumina NextSeq 2000	1226.9	OP555569	ERR10513285	IIb	B.1.1	sub-cluster_181	sub-cluster_181	Europe	Portugal	2022-08-15	2022W33	2022-08-15	MSM	Sexual contact in event	Sexual	Yes	SaunaUNK	No		No		No		This study
Monkeypox/PT0498/2022	PT0498	Lesion swab	21	Amplicon-based sequencing (PrimalSeq) (see methods; adapted from Chen et al, 2022; medRxiv, doi: 10.1101/2022.10.14.22280783)	Illumina NextSeq 2000	986.7	OP555572	ERR10513288	IIb	B.1	sub-cluster_129	sub-cluster_129	Europe	Portugal	2022-08-15	2022W33	2022-08-15	MSM	UNK	UNK	No	No	No		No		No		This study
Monkeypox/PT0497/2022	PT0497	Lesion swab	17	Amplicon-based sequencing (PrimalSeq) (see methods; adapted from Chen et al, 2022; medRxiv, doi: 10.1101/2022.10.14.22280783)	Illumina NextSeq 2000	765	OP555571	ERR10513287	IIb	B.1.9	sub-cluster_172	sub-cluster_172	Europe	Portugal	2022-08-16	2022W33	2022-08-16	MSM	Household	Sexual	No	No	No		No		No		This study
Monkeypox/PT0501/2022	PT0501	Lesion swab	19	Amplicon-based sequencing (PrimalSeq) (see methods; adapted from Chen et al, 2022; medRxiv, doi: 10.1101/2022.10.14.22280783)	Illumina NextSeq 2000	957.8	OP555575	ERR10513291	IIb	B.1.14	sub-cluster_171	sub-cluster_171	Europe	Portugal	2022-08-16	2022W33	2022-08-16	UNK	UNK	Sexual	No	No	Yes		UNK	UNK	No		This study
Monkeypox/PT0506/2022	PT0506	Lesion swab	24	Amplicon-based sequencing (PrimalSeq) (see methods; adapted from Chen et al, 2022; medRxiv, doi: 10.1101/2022.10.14.22280783)	Illumina NextSeq 2000	880.3	OP555579	ERR10513295	IIb	B.1	sub-cluster_169	sub-cluster_169	Europe	Portugal	2022-08-16	2022W33	2022-08-16	MSM	UNK	UNK	UNK	UNK	UNK		UNK	UNK	UNK	UNK	This study
Monkeypox/PT0507/2022	PT0507	Lesion swab	19	Amplicon-based sequencing (PrimalSeq) (see methods; adapted from Chen et al, 2022; medRxiv, doi: 10.1101/2022.10.14.22280783)	Illumina NextSeq 2000	421.2	OP555580	ERR10513296	IIb	B.1	sub-cluster_169	sub-cluster_169	Europe	Portugal	2022-08-16	2022W33	2022-08-16	MSM	Sexual contact in event	Sexual	No	No	Yes		Yes	Germany and France and UK and Switzerland	No		This study
Monkeypox/PT0508/2022	PT0508	Lesion swab	20	Amplicon-based sequencing (PrimalSeq) (see methods; adapted from Chen et al, 2022; medRxiv, doi: 10.1101/2022.10.14.22280783)	Illumina NextSeq 2000	994.8	OP555581	ERR10513297	IIb	B.1.8	sub-cluster_177	sub-cluster_177	Europe	Portugal	2022-08-16	2022W33	2022-08-16	MSM	Household	Sexual	No	No	No		No		No		This study
Monkeypox/PT0512/2022	PT0512	Lesion swab	17	Amplicon-based sequencing (PrimalSeq) (see methods; adapted from Chen et al, 2022; medRxiv, doi: 10.1101/2022.10.14.22280783)	Illumina NextSeq 2000	1085.3	OP555584	ERR10513300	IIb	B.1	sub-cluster_121	sub-cluster_121	Europe	Portugal	2022-08-16	2022W33	2022-08-10	MSM	Sexual contact in event	Sexual	No	No	Yes		Yes	UK	No		This study
Monkeypox/PT0514/2022	PT0514	Lesion swab	17	Amplicon-based sequencing (PrimalSeq) (see methods; adapted from Chen et al, 2022; medRxiv, doi: 10.1101/2022.10.14.22280783)	Illumina NextSeq 2000	710.4	OP555585	ERR10513301	IIb	B.1.3	sub-cluster_179	sub-cluster_179	Europe	Portugal	2022-08-16	2022W33	2022-08-16	UNK	UNK	UNK	UNK	UNK	UNK		UNK	UNK	UNK	UNK	This study
Monkeypox/PT0515/2022	PT0515	Lesion swab	20	Amplicon-based sequencing (PrimalSeq) (see methods; adapted from Chen et al, 2022; medRxiv, doi: 10.1101/2022.10.14.22280783)	Illumina NextSeq 2000	866.5	OP555586	ERR10513302	IIb	B.1.5	sub-cluster_174	sub-cluster_174	Europe	Portugal	2022-08-16	2022W33	2022-08-16	MSM	UNK	UNK	No	No	No		No		No		This study
Monkeypox/PT0588/2022	PT0588	Lesion swab	26	Amplicon-based sequencing (PrimalSeq) (see methods; adapted from Chen et al, 2022; medRxiv, doi: 10.1101/2022.10.14.22280783)	Illumina NextSeq 2000	901.9	OP555656	ERR10513372	IIb	B.1	sub-cluster_169	sub-cluster_169	Europe	Portugal	2022-08-16	2022W33	2022-08-16	MSM	Sexual contact in event	Sexual	UNK	UNK	UNK		No		No		This study
Monkeypox/PT0516/2022	PT0516	Oropharyngeal swab	20	Amplicon-based sequencing (PrimalSeq) (see methods; adapted from Chen et al, 2022; medRxiv, doi: 10.1101/2022.10.14.22280783)	Illumina NextSeq 2000	970	OP555587	ERR10513303	IIb	B.1.1	sub-cluster_181	sub-cluster_181	Europe	Portugal	2022-08-17	2022W33	2022-08-17	Hetero	UNK	Sexual	No	No	Yes		Yes	UNK	Yes	Canada	This study
Monkeypox/PT0517/2022	PT0517	Lesion swab	22	Amplicon-based sequencing (PrimalSeq) (see methods; adapted from Chen et al, 2022; medRxiv, doi: 10.1101/2022.10.14.22280783)	Illumina NextSeq 2000	551.5	OP555588	ERR10513304	IIb	B.1	sub-cluster_169	sub-cluster_169	Europe	Portugal	2022-08-17	2022W33	2022-08-11	MSM	Household	Sexual	No	No	No		Yes	France	No		This study
Monkeypox/PT0518/2022	PT0518	Lesion swab	22	Amplicon-based sequencing (PrimalSeq) (see methods; adapted from Chen et al, 2022; medRxiv, doi: 10.1101/2022.10.14.22280783)	Illumina NextSeq 2000	1315.5	OP555589	ERR10513305	IIb	B.1.3	sub-cluster_179	sub-cluster_179	Europe	Portugal	2022-08-17	2022W33	2022-08-17	MSM	Sexual contact in event	Sexual	Yes	Sauna1	Yes		Yes	UNK	No		This study
Monkeypox/PT0519/2022	PT0519	Lesion swab	21	Amplicon-based sequencing (PrimalSeq) (see methods; adapted from Chen et al, 2022; medRxiv, doi: 10.1101/2022.10.14.22280783)	Illumina NextSeq 2000	1074.4	OP555590	ERR10513306	IIb	B.1	sub-cluster_74	sub-cluster_74	Europe	Portugal	2022-08-17	2022W33	2022-08-17	MSM	Other	Sexual	No	No	Yes		No		Yes	France	This study
Monkeypox/PT0523/2022	PT0523	Lesion swab	21	Amplicon-based sequencing (PrimalSeq) (see methods; adapted from Chen et al, 2022; medRxiv, doi: 10.1101/2022.10.14.22280783)	Illumina NextSeq 2000	807.8	OP555594	ERR10513310	IIb	B.1	root	root	Europe	Portugal	2022-08-17	2022W33	2022-08-17	MSM	Small event without sexual contacts	Sexual	No	No	UNK		Yes	Germany	Yes	Germany	This study
Monkeypox/PT0520/2022	PT0520	Oropharyngeal swab	20	Amplicon-based sequencing (PrimalSeq) (see methods; adapted from Chen et al, 2022; medRxiv, doi: 10.1101/2022.10.14.22280783)	Illumina NextSeq 2000	980.6	OP555591	ERR10513307	IIb	B.1	sub-cluster_141	sub-cluster_141	Europe	Portugal	2022-08-18	2022W33	2022-08-18	MSM	Household	Sexual	No	No	No		No		No		This study
Monkeypox/PT0522/2022	PT0522	Lesion swab	17	Amplicon-based sequencing (PrimalSeq) (see methods; adapted from Chen et al, 2022; medRxiv, doi: 10.1101/2022.10.14.22280783)	Illumina NextSeq 2000	817.4	OP555593	ERR10513309	IIb	B.1.2	sub-cluster_182	sub-cluster_182	Europe	Portugal	2022-08-18	2022W33	2022-08-18	MSM	Sexual contact in event	Sexual	No	No	No		Yes	UNK	Yes	Brazil	This study
Monkeypox/PT0524/2022	PT0524	Lesion swab	20	Amplicon-based sequencing (PrimalSeq) (see methods; adapted from Chen et al, 2022; medRxiv, doi: 10.1101/2022.10.14.22280783)	Illumina NextSeq 2000	968.8	OP555595	ERR10513311	IIb	B.1.3	sub-cluster_179	sub-cluster_179	Europe	Portugal	2022-08-18	2022W33	2022-08-18	MSM	Sexual contact in event	Sexual	Yes	SaunaUNK	Yes	epilink_12	UNK	UNK	Yes	Morocco	This study
Monkeypox/PT0525/2022	PT0525	Lesion swab	15	Amplicon-based sequencing (PrimalSeq) (see methods; adapted from Chen et al, 2022; medRxiv, doi: 10.1101/2022.10.14.22280783)	Illumina NextSeq 2000	901.5	OP555596	ERR10513312	IIb	B.1.3	sub-cluster_179	sub-cluster_179	Europe	Portugal	2022-08-18	2022W33	2022-08-18	MSM	Sexual contact in event	Sexual	Yes	Sauna1	Yes	epilink_12	Yes	Brazil and Spain and Italy and Israel	Yes	Spain	This study
Monkeypox/PT0526/2022	PT0526	Lesion swab	22	Amplicon-based sequencing (PrimalSeq) (see methods; adapted from Chen et al, 2022; medRxiv, doi: 10.1101/2022.10.14.22280783)	Illumina NextSeq 2000	1296	OP555597	ERR10513313	IIb	B.1	singleton_185	singleton_185	Europe	Portugal	2022-08-18	2022W33	2022-08-18	UNK	Sexual contact in event	Sexual	No	No	Yes		Yes	UNK	Yes	Spain	This study
Monkeypox/PT0532/2022	PT0532	Lesion swab	18	Amplicon-based sequencing (PrimalSeq) (see methods; adapted from Chen et al, 2022; medRxiv, doi: 10.1101/2022.10.14.22280783)	Illumina NextSeq 2000	946.5	OP555603	ERR10513319	IIb	B.1	sub-cluster_158	sub-cluster_158	Europe	Portugal	2022-08-18	2022W33	2022-08-14	UNK	Household	Sexual	No	No	No		No		No		This study
Monkeypox/PT0521/2022	PT0521	Lesion swab	21	Amplicon-based sequencing (PrimalSeq) (see methods; adapted from Chen et al, 2022; medRxiv, doi: 10.1101/2022.10.14.22280783)	Illumina NextSeq 2000	592.5	OP555592	ERR10513308	IIb	B.1.8	sub-cluster_177	sub-cluster_177	Europe	Portugal	2022-08-19	2022W33	2022-08-19	UNK	UNK	Sexual	No	No	No		No		No		This study
Monkeypox/PT0527/2022	PT0527	Oropharyngeal swab	20	Amplicon-based sequencing (PrimalSeq) (see methods; adapted from Chen et al, 2022; medRxiv, doi: 10.1101/2022.10.14.22280783)	Illumina NextSeq 2000	1342.9	OP555598	ERR10513314	IIb	B.1.5	sub-cluster_174	sub-cluster_174	Europe	Portugal	2022-08-19	2022W33	2022-08-19	Hetero	UNK	Sexual	No	No	No		No		No		This study
Monkeypox/PT0531/2022	PT0531	Lesion swab	19	Amplicon-based sequencing (PrimalSeq) (see methods; adapted from Chen et al, 2022; medRxiv, doi: 10.1101/2022.10.14.22280783)	Illumina NextSeq 2000	1062.9	OP555602	ERR10513318	IIb	B.1.1	sub-cluster_181	sub-cluster_181	Europe	Portugal	2022-08-19	2022W33	2022-08-19	MSM	Large event with sexual contacts	Sexual	No	No	Yes		No		No		This study
Monkeypox/PT0537/2022	PT0537	Lesion swab	16	Amplicon-based sequencing (PrimalSeq) (see methods; adapted from Chen et al, 2022; medRxiv, doi: 10.1101/2022.10.14.22280783)	Illumina NextSeq 2000	1288.1	OP555608	ERR10513324	IIb	B.1.9	sub-cluster_172	sub-cluster_172	Europe	Portugal	2022-08-19	2022W33	2022-08-19	UNK	UNK	UNK	UNK	UNK	UNK		UNK	UNK	UNK	UNK	This study
Monkeypox/PT0530/2022	PT0530	Lesion swab	25	Amplicon-based sequencing (PrimalSeq) (see methods; adapted from Chen et al, 2022; medRxiv, doi: 10.1101/2022.10.14.22280783)	Illumina NextSeq 2000	1164.1	OP555601	ERR10513317	IIb	B.1	sub-cluster_100	sub-cluster_100	Europe	Portugal	2022-08-20	2022W33	2022-08-20	UNK	UNK	UNK	UNK	UNK	UNK		UNK	UNK	UNK	UNK	This study
Monkeypox/PT0543/2022	PT0543	Lesion swab	19	Amplicon-based sequencing (PrimalSeq) (see methods; adapted from Chen et al, 2022; medRxiv, doi: 10.1101/2022.10.14.22280783)	Illumina NextSeq 2000	1174.1	OP555614	ERR10513330	IIb	B.1	sub-cluster_141	sub-cluster_141	Europe	Portugal	2022-08-20	2022W33	2022-08-20	MSM	Sexual contact in event	Sexual	No	No	No		No		No		This study
Monkeypox/PT0528/2022	PT0528	Lesion swab	25	Amplicon-based sequencing (PrimalSeq) (see methods; adapted from Chen et al, 2022; medRxiv, doi: 10.1101/2022.10.14.22280783)	Illumina NextSeq 2000	1231.2	OP555599	ERR10513315	IIb	B.1	sub-cluster_158	sub-cluster_158	Europe	Portugal	2022-08-21	2022W33	2022-08-21	MSM	Other	Sexual	No	No	Yes		Yes	Brazil	No		This study
Monkeypox/PT0529/2022	PT0529	Lesion swab	21	Amplicon-based sequencing (PrimalSeq) (see methods; adapted from Chen et al, 2022; medRxiv, doi: 10.1101/2022.10.14.22280783)	Illumina NextSeq 2000	1120.9	OP555600	ERR10513316	IIb	B.1	sub-cluster_31	singleton_but_sub-cluster_31	Europe	Portugal	2022-08-22	2022W34	2022-08-22	MSM	Household	PTP	No	No	No		Yes	Mexico	No		This study
Monkeypox/PT0533/2022	PT0533	Lesion swab	16	Amplicon-based sequencing (PrimalSeq) (see methods; adapted from Chen et al, 2022; medRxiv, doi: 10.1101/2022.10.14.22280783)	Illumina NextSeq 2000	1117.7	OP555604	ERR10513320	IIb	B.1	sub-cluster_166	sub-cluster_166	Europe	Portugal	2022-08-22	2022W34	2022-08-22	UNK	UNK	Sexual	No	No	Yes		Yes	UNK	Yes	Canada	This study
Monkeypox/PT0536/2022	PT0536	Lesion swab	20	Amplicon-based sequencing (PrimalSeq) (see methods; adapted from Chen et al, 2022; medRxiv, doi: 10.1101/2022.10.14.22280783)	Illumina NextSeq 2000	908.6	OP555607	ERR10513323	IIb	B.1.9	sub-cluster_172	sub-cluster_172	Europe	Portugal	2022-08-22	2022W34	2022-08-22	MSM	UNK	Sexual	Yes	Sauna1	Yes		No		No		This study
Monkeypox/PT0534/2022	PT0534	Lesion swab	20	Amplicon-based sequencing (PrimalSeq) (see methods; adapted from Chen et al, 2022; medRxiv, doi: 10.1101/2022.10.14.22280783)	Illumina NextSeq 2000	1436.9	OP555605	ERR10513321	IIb	B.1	sub-cluster_166	sub-cluster_166	Europe	Portugal	2022-08-23	2022W34	2022-08-23	MSM	UNK	Sexual	No	No	Yes		No		No		This study
Monkeypox/PT0535/2022	PT0535	Lesion swab	18	Amplicon-based sequencing (PrimalSeq) (see methods; adapted from Chen et al, 2022; medRxiv, doi: 10.1101/2022.10.14.22280783)	Illumina NextSeq 2000	1386.4	OP555606	ERR10513322	IIb	B.1	sub-cluster_166	sub-cluster_166	Europe	Portugal	2022-08-23	2022W34	2022-08-23	UNK	UNK	Sexual	No	No	Yes		No		No		This study
Monkeypox/PT0538/2022	PT0538	Lesion swab	15	Amplicon-based sequencing (PrimalSeq) (see methods; adapted from Chen et al, 2022; medRxiv, doi: 10.1101/2022.10.14.22280783)	Illumina NextSeq 2000	1156.6	OP555609	ERR10513325	IIb	B.1.8	sub-cluster_177	sub-cluster_177	Europe	Portugal	2022-08-23	2022W34	2022-08-23	MSM	Sexual contact in event	Sexual	No	No	Yes		Yes	UNK	Yes	Spain	This study
Monkeypox/PT0539/2022	PT0539	Lesion swab	18	Amplicon-based sequencing (PrimalSeq) (see methods; adapted from Chen et al, 2022; medRxiv, doi: 10.1101/2022.10.14.22280783)	Illumina NextSeq 2000	1343.8	OP555610	ERR10513326	IIb	B.1	root	root	Europe	Portugal	2022-08-23	2022W34	2022-08-23	MSM	Sexual contact in event	Sexual	No	No	Yes		No		No		This study
Monkeypox/PT0541/2022	PT0541	Lesion swab	19	Amplicon-based sequencing (PrimalSeq) (see methods; adapted from Chen et al, 2022; medRxiv, doi: 10.1101/2022.10.14.22280783)	Illumina NextSeq 2000	738	OP555612	ERR10513328	IIb	B.1	singleton_67	singleton_67	Europe	Portugal	2022-08-23	2022W34	2022-08-23	UNK	UNK	Sexual	No	No	Yes		No		No		This study
Monkeypox/PT0542/2022	PT0542	Lesion swab	20	Amplicon-based sequencing (PrimalSeq) (see methods; adapted from Chen et al, 2022; medRxiv, doi: 10.1101/2022.10.14.22280783)	Illumina NextSeq 2000	1233.9	OP555613	ERR10513329	IIb	B.1	sub-cluster_121	sub-cluster_121	Europe	Portugal	2022-08-23	2022W34	2022-08-23	UNK	UNK	Sexual	No	No	Yes		No		No		This study
Monkeypox/PT0540/2022	PT0540	Lesion swab	19	Amplicon-based sequencing (PrimalSeq) (see methods; adapted from Chen et al, 2022; medRxiv, doi: 10.1101/2022.10.14.22280783)	Illumina NextSeq 2000	1327.2	OP555611	ERR10513327	IIb	B.1	sub-cluster_51	sub-cluster_51	Europe	Portugal	2022-08-24	2022W34	2022-08-24	MSM	Sexual contact in event	Sexual	Yes	Sauna1	Yes		No		No		This study
Monkeypox/PT0550/2022	PT0550	Lesion swab	24	Amplicon-based sequencing (PrimalSeq) (see methods; adapted from Chen et al, 2022; medRxiv, doi: 10.1101/2022.10.14.22280783)	Illumina NextSeq 2000	1310.8	OP555621	ERR10513337	IIb	B.1	sub-cluster_158	sub-cluster_158	Europe	Portugal	2022-08-24	2022W34	2022-08-24	UNK	UNK	UNK	UNK	UNK	UNK		UNK	UNK	UNK	UNK	This study
Monkeypox/PT0589/2022	PT0589	Lesion swab	26	Amplicon-based sequencing (PrimalSeq) (see methods; adapted from Chen et al, 2022; medRxiv, doi: 10.1101/2022.10.14.22280783)	Illumina NextSeq 2000	909.6	OP555657	ERR10513373	IIb	B.1	singleton_184	singleton_184	Europe	Portugal	2022-08-24	2022W34	2022-08-24	MSM	Household	Sexual	No	No	No		No		Yes	Spain	This study
Monkeypox/PT0544/2022	PT0544	Oropharyngeal swab	19	Amplicon-based sequencing (PrimalSeq) (see methods; adapted from Chen et al, 2022; medRxiv, doi: 10.1101/2022.10.14.22280783)	Illumina NextSeq 2000	1129.4	OP555615	ERR10513331	IIb	B.1	sub-cluster_107	sub-cluster_107	Europe	Portugal	2022-08-25	2022W34	2022-08-25	MSM	Household	Sexual	No	No	No		No		No		This study
Monkeypox/PT0545/2022	PT0545	Lesion swab	23	Amplicon-based sequencing (PrimalSeq) (see methods; adapted from Chen et al, 2022; medRxiv, doi: 10.1101/2022.10.14.22280783)	Illumina NextSeq 2000	1444.2	OP555616	ERR10513332	IIb	B.1	sub-cluster_63	sub-cluster_63	Europe	Portugal	2022-08-26	2022W34	2022-08-26	MSM	UNK	Sexual	No	No	No		No		No		This study
Monkeypox/PT0547/2022	PT0547	Oropharyngeal swab	24	Amplicon-based sequencing (PrimalSeq) (see methods; adapted from Chen et al, 2022; medRxiv, doi: 10.1101/2022.10.14.22280783)	Illumina NextSeq 2000	1335.9	OP555618	ERR10513334	IIb	B.1	sub-cluster_158	sub-cluster_158	Europe	Portugal	2022-08-26	2022W34	2022-08-26	MSM	Sexual contact in event	PTP	No	No	No		No		No		This study
Monkeypox/PT0549/2022	PT0549	Oropharyngeal swab	18	Amplicon-based sequencing (PrimalSeq) (see methods; adapted from Chen et al, 2022; medRxiv, doi: 10.1101/2022.10.14.22280783)	Illumina NextSeq 2000	1302.8	OP555620	ERR10513336	IIb	B.1	sub-cluster_158	sub-cluster_158	Europe	Portugal	2022-08-26	2022W34	2022-08-26	UNK	UNK	UNK	No	No	No		No		No		This study
Monkeypox/PT0551/2022	PT0551	Lesion swab	24	Amplicon-based sequencing (PrimalSeq) (see methods; adapted from Chen et al, 2022; medRxiv, doi: 10.1101/2022.10.14.22280783)	Illumina NextSeq 2000	689.7	OP555622	ERR10513338	IIb	B.1	sub-cluster_162	sub-cluster_162	Europe	Portugal	2022-08-26	2022W34	2022-08-26	MSM	Other	Sexual	No	No	No		Yes	Brazil	Yes	France	This study
Monkeypox/PT0553/2022	PT0553	Lesion swab	21	Amplicon-based sequencing (PrimalSeq) (see methods; adapted from Chen et al, 2022; medRxiv, doi: 10.1101/2022.10.14.22280783)	Illumina NextSeq 2000	1479.3	OP555624	ERR10513340	IIb	B.1	sub-cluster_63	sub-cluster_63	Europe	Portugal	2022-08-26	2022W34	2022-08-26	MSM	Sexual contact in event	Sexual	No	No	No		No		No		This study
Monkeypox/PT0546/2022	PT0546	Lesion swab	22	Amplicon-based sequencing (PrimalSeq) (see methods; adapted from Chen et al, 2022; medRxiv, doi: 10.1101/2022.10.14.22280783)	Illumina NextSeq 2000	1315.1	OP555617	ERR10513333	IIb	B.1	sub-cluster_162	sub-cluster_162	Europe	Portugal	2022-08-27	2022W34	2022-08-27	MSM	Other	Sexual	No	No	No		No		No		This study
Monkeypox/PT0548/2022	PT0548	Lesion swab	17	Amplicon-based sequencing (PrimalSeq) (see methods; adapted from Chen et al, 2022; medRxiv, doi: 10.1101/2022.10.14.22280783)	Illumina NextSeq 2000	1075.3	OP555619	ERR10513335	IIb	B.1	sub-cluster_143	sub-cluster_143	Europe	Portugal	2022-08-27	2022W34	2022-08-27	UNK	UNK	UNK	UNK	UNK	UNK		UNK	UNK	UNK	UNK	This study
Monkeypox/PT0552/2022	PT0552	Lesion swab	19	Amplicon-based sequencing (PrimalSeq) (see methods; adapted from Chen et al, 2022; medRxiv, doi: 10.1101/2022.10.14.22280783)	Illumina NextSeq 2000	1290.8	OP555623	ERR10513339	IIb	B.1	sub-cluster_169	sub-cluster_169	Europe	Portugal	2022-08-27	2022W34	2022-08-27	MSM	Household	Sexual	No	No	No		Yes	Spain	No		This study
Monkeypox/PT0555/2022	PT0555	Lesion swab	23	Amplicon-based sequencing (PrimalSeq) (see methods; adapted from Chen et al, 2022; medRxiv, doi: 10.1101/2022.10.14.22280783)	Illumina NextSeq 2000	1486.4	OP555626	ERR10513342	IIb	B.1	sub-cluster_63	sub-cluster_63	Europe	Portugal	2022-08-29	2022W35	2022-08-29	MSM	Sexual contact in event	Sexual	UNK	UNK	UNK		UNK	UNK	No		This study
Monkeypox/PT0554/2022	PT0554	Lesion swab	22	Amplicon-based sequencing (PrimalSeq) (see methods; adapted from Chen et al, 2022; medRxiv, doi: 10.1101/2022.10.14.22280783)	Illumina NextSeq 2000	1465.4	OP555625	ERR10513341	IIb	B.1.2	sub-cluster_182	sub-cluster_182	Europe	Portugal	2022-08-30	2022W35	2022-08-30	MSM	UNK	Sexual	Yes	SaunaUNK	No		No		Yes	USA	This study
Monkeypox/PT0556/2022	PT0556	Lesion swab	22	Amplicon-based sequencing (PrimalSeq) (see methods; adapted from Chen et al, 2022; medRxiv, doi: 10.1101/2022.10.14.22280783)	Illumina NextSeq 2000	1045.6	OP555627	ERR10513343	IIb	B.1.1	sub-cluster_181	sub-cluster_181	Europe	Portugal	2022-08-30	2022W35	2022-08-30	MSM	Household	Sexual	No	No	Yes		No		No		This study
Monkeypox/PT0557/2022	PT0557	Oropharyngeal swab	23	Amplicon-based sequencing (PrimalSeq) (see methods; adapted from Chen et al, 2022; medRxiv, doi: 10.1101/2022.10.14.22280783)	Illumina NextSeq 2000	971	OP555628	ERR10513344	IIb	B.1	sub-cluster_158	sub-cluster_158	Europe	Portugal	2022-08-30	2022W35	2022-08-30	MSM	Sexual contact in event	Sexual	No	No	Yes		UNK	UNK	No		This study
Monkeypox/PT0558/2022	PT0558	Lesion swab	19	Amplicon-based sequencing (PrimalSeq) (see methods; adapted from Chen et al, 2022; medRxiv, doi: 10.1101/2022.10.14.22280783)	Illumina NextSeq 2000	1336.3	OP555629	ERR10513345	IIb	B.1	sub-cluster_131	sub-cluster_131	Europe	Portugal	2022-08-30	2022W35	2022-08-30	MSM	Sexual contact in event	Sexual	Yes	SaunaUNK	Yes		UNK	UNK	No		This study
Monkeypox/PT0559/2022	PT0559	Lesion swab	20	Amplicon-based sequencing (PrimalSeq) (see methods; adapted from Chen et al, 2022; medRxiv, doi: 10.1101/2022.10.14.22280783)	Illumina NextSeq 2000	1203.9	OP555630	ERR10513346	IIb	B.1	sub-cluster_123	sub-cluster_123	Europe	Portugal	2022-08-30	2022W35	2022-08-30	MSM	Sexual contact in event	Sexual	No	No	Yes		Yes	UNK	No		This study
Monkeypox/PT0560/2022	PT0560	Lesion swab	24	Amplicon-based sequencing (PrimalSeq) (see methods; adapted from Chen et al, 2022; medRxiv, doi: 10.1101/2022.10.14.22280783)	Illumina NextSeq 2000	983.2	OP555631	ERR10513347	IIb	B.1.9	sub-cluster_172	sub-cluster_172	Europe	Portugal	2022-08-30	2022W35	2022-08-30	MSM	UNK	UNK	No	No	No		No		No		This study
Monkeypox/PT0561/2022	PT0561	Oropharyngeal swab	12	Amplicon-based sequencing (PrimalSeq) (see methods; adapted from Chen et al, 2022; medRxiv, doi: 10.1101/2022.10.14.22280783)	Illumina NextSeq 2000	660.9	OP555632	ERR10513348	IIb	B.1.9	sub-cluster_172	sub-cluster_172	Europe	Portugal	2022-08-31	2022W35	2022-08-31	MSM	Household	Sexual	No	No	No		No		No		This study
Monkeypox/PT0566/2022	PT0566	Lesion swab	21	Amplicon-based sequencing (PrimalSeq) (see methods; adapted from Chen et al, 2022; medRxiv, doi: 10.1101/2022.10.14.22280783)	Illumina NextSeq 2000	1111.2	OP555637	ERR10513353	IIb	B.1	sub-cluster_123	sub-cluster_123	Europe	Portugal	2022-08-31	2022W35	2022-08-31	Hetero	UNK	UNK	No	No	No		No		No		This study
Monkeypox/PT0569/2022	PT0569	Lesion swab	19	Amplicon-based sequencing (PrimalSeq) (see methods; adapted from Chen et al, 2022; medRxiv, doi: 10.1101/2022.10.14.22280783)	Illumina NextSeq 2000	989.2	OP555640	ERR10513356	IIb	B.1	singleton_190	singleton_190	Europe	Portugal	2022-08-31	2022W35	2022-08-31	UNK	UNK	UNK	UNK	UNK	UNK		UNK	UNK	UNK	UNK	This study
Monkeypox/PT0562/2022	PT0562	Lesion swab (anal)	11	Amplicon-based sequencing (PrimalSeq) (see methods; adapted from Chen et al, 2022; medRxiv, doi: 10.1101/2022.10.14.22280783)	Illumina NextSeq 2000	1039.1	OP555633	ERR10513349	IIb	B.1.3	sub-cluster_179	sub-cluster_179	Europe	Portugal	2022-09-01	2022W35	2022-09-01	MSM	Household	Sexual	No	No	No		No		No		This study
Monkeypox/PT0568/2022	PT0568	Lesion swab (genital)	18	Amplicon-based sequencing (PrimalSeq) (see methods; adapted from Chen et al, 2022; medRxiv, doi: 10.1101/2022.10.14.22280783)	Illumina NextSeq 2000	711.8	OP555639	ERR10513355	IIb	B.1	sub-cluster_169	sub-cluster_169	Europe	Portugal	2022-09-02	2022W35	2022-09-02	MSM	Household	Sexual	No	No	Yes		No		No		This study
Monkeypox/PT0570/2022	PT0570	Lesion swab	22	Amplicon-based sequencing (PrimalSeq) (see methods; adapted from Chen et al, 2022; medRxiv, doi: 10.1101/2022.10.14.22280783)	Illumina NextSeq 2000	907.8	OP555641	ERR10513357	IIb	B.1.1	sub-cluster_181	sub-cluster_181	Europe	Portugal	2022-09-02	2022W35	2022-09-02	MSM	Sexual contact in event	Sexual	Yes	Sauna1	Yes		Yes	UNK	Yes	Italy	This study
Monkeypox/PT0567/2022	PT0567	Lesion swab	18	Amplicon-based sequencing (PrimalSeq) (see methods; adapted from Chen et al, 2022; medRxiv, doi: 10.1101/2022.10.14.22280783)	Illumina NextSeq 2000	894.7	OP555638	ERR10513354	IIb	B.1	sub-cluster_169	sub-cluster_169	Europe	Portugal	2022-09-03	2022W35	2022-09-03	UNK	UNK	UNK	No	No	No		No		Yes	Norway	This study
Monkeypox/PT0563/2022	PT0563	Lesion swab	23	Amplicon-based sequencing (PrimalSeq) (see methods; adapted from Chen et al, 2022; medRxiv, doi: 10.1101/2022.10.14.22280783)	Illumina NextSeq 2000	1108.1	OP555634	ERR10513350	IIb	B.1	sub-cluster_74	sub-cluster_74	Europe	Portugal	2022-09-05	2022W36	2022-09-05	MSM	Other	Sexual	No	No	Yes		No		No		This study
Monkeypox/PT0564/2022	PT0564	Lesion swab	17	Amplicon-based sequencing (PrimalSeq) (see methods; adapted from Chen et al, 2022; medRxiv, doi: 10.1101/2022.10.14.22280783)	Illumina NextSeq 2000	1115.9	OP555635	ERR10513351	IIb	B.1	sub-cluster_139	sub-cluster_139	Europe	Portugal	2022-09-05	2022W36	2022-09-05	MSM	Other	Sexual	No	No	Yes		No		No		This study
Monkeypox/PT0565/2022	PT0565	Lesion swab	19	Amplicon-based sequencing (PrimalSeq) (see methods; adapted from Chen et al, 2022; medRxiv, doi: 10.1101/2022.10.14.22280783)	Illumina NextSeq 2000	1024.1	OP555636	ERR10513352	IIb	B.1	sub-cluster_123	sub-cluster_123	Europe	Portugal	2022-09-05	2022W36	2022-09-05	UNK	Other	Sexual	No	No	Yes		No		No		This study
Monkeypox/PT0571/2022	PT0571	Lesion swab	25	Amplicon-based sequencing (PrimalSeq) (see methods; adapted from Chen et al, 2022; medRxiv, doi: 10.1101/2022.10.14.22280783)	Illumina NextSeq 2000	780.4	OP555642	ERR10513358	IIb	B.1	sub-cluster_123	sub-cluster_123	Europe	Portugal	2022-09-05	2022W36	2022-09-05	MSM	UNK	UNK	UNK	UNK	UNK		UNK	UNK	UNK	UNK	This study
Monkeypox/PT0572/2022	PT0572	Lesion swab	20	Amplicon-based sequencing (PrimalSeq) (see methods; adapted from Chen et al, 2022; medRxiv, doi: 10.1101/2022.10.14.22280783)	Illumina NextSeq 2000	1024.4	OP555643	ERR10513359	IIb	B.1	sub-cluster_162	sub-cluster_162	Europe	Portugal	2022-09-05	2022W36	2022-09-05	MSM	UNK	Sexual	No	No	Yes		Yes	USA and Australia	Yes	Spain	This study
Monkeypox/PT0576/2022	PT0576	Lesion swab	21	Amplicon-based sequencing (PrimalSeq) (see methods; adapted from Chen et al, 2022; medRxiv, doi: 10.1101/2022.10.14.22280783)	Illumina NextSeq 2000	1103.6	OP555647	ERR10513363	IIb	B.1	sub-cluster_74	sub-cluster_74	Europe	Portugal	2022-09-05	2022W36	2022-09-05	MSM	Sexual contact in event	Sexual	UNK	UNK	Yes		No		No		This study
Monkeypox/PT0573/2022	PT0573	Lesion swab (anal)	14	Amplicon-based sequencing (PrimalSeq) (see methods; adapted from Chen et al, 2022; medRxiv, doi: 10.1101/2022.10.14.22280783)	Illumina NextSeq 2000	1028.4	OP555644	ERR10513360	IIb	B.1.14	sub-cluster_171	sub-cluster_171	Europe	Portugal	2022-09-06	2022W36	2022-09-06	MSM	Large event without sexual contacts	Sexual	No	No	Yes		Yes	Brazil	No		This study
Monkeypox/PT0574/2022	PT0574	Lesion swab	17	Amplicon-based sequencing (PrimalSeq) (see methods; adapted from Chen et al, 2022; medRxiv, doi: 10.1101/2022.10.14.22280783)	Illumina NextSeq 2000	1032.8	OP555645	ERR10513361	IIb	B.1	sub-cluster_166	sub-cluster_166	Europe	Portugal	2022-09-06	2022W36	2022-09-06	MSM	Sexual contact in event	Sexual	No	No	Yes		UNK	UNK	No		This study
Monkeypox/PT0575/2022	PT0575	Lesion swab	23	Amplicon-based sequencing (PrimalSeq) (see methods; adapted from Chen et al, 2022; medRxiv, doi: 10.1101/2022.10.14.22280783)	Illumina NextSeq 2000	557.5	OP555646	ERR10513362	IIb	B.1	sub-cluster_123	sub-cluster_123	Europe	Portugal	2022-09-06	2022W36	2022-09-06	MSM	UNK	Sexual	No	No	Yes		Yes	The Netherlands	No		This study
Monkeypox/PT0577/2022	PT0577	Lesion swab	21	Amplicon-based sequencing (PrimalSeq) (see methods; adapted from Chen et al, 2022; medRxiv, doi: 10.1101/2022.10.14.22280783)	Illumina NextSeq 2000	1137.9	OP555648	ERR10513364	IIb	B.1	sub-cluster_51	sub-cluster_51	Europe	Portugal	2022-09-09	2022W36	2022-09-09	MSM	UNK	UNK	No	No	No		No		No		This study
Monkeypox/PT0580/2022	PT0580	Oropharyngeal swab	16	Amplicon-based sequencing (PrimalSeq) (see methods; adapted from Chen et al, 2022; medRxiv, doi: 10.1101/2022.10.14.22280783)	Illumina NextSeq 2000	886	OP555651	ERR10513367	IIb	B.1	sub-cluster_169	sub-cluster_169	Europe	Portugal	2022-09-09	2022W36	2022-09-09	UNK	Sexual contact in event	Sexual	UNK	UNK	Yes		No		No		This study
Monkeypox/PT0579/2022	PT0579	Lesion swab	18	Amplicon-based sequencing (PrimalSeq) (see methods; adapted from Chen et al, 2022; medRxiv, doi: 10.1101/2022.10.14.22280783)	Illumina NextSeq 2000	1104.8	OP555650	ERR10513366	IIb	B.1.5	sub-cluster_174	sub-cluster_174	Europe	Portugal	2022-09-10	2022W36	2022-09-10	UNK	UNK	UNK	No	No	No		No		No		This study
Monkeypox/PT0578/2022	PT0578	Lesion swab (anal)	19	Amplicon-based sequencing (PrimalSeq) (see methods; adapted from Chen et al, 2022; medRxiv, doi: 10.1101/2022.10.14.22280783)	Illumina NextSeq 2000	806.2	OP555649	ERR10513365	IIb	B.1	sub-cluster_169	sub-cluster_169	Europe	Portugal	2022-09-12	2022W37	2022-09-04	MSM	Sexual contact in event	Sexual	Yes	SaunaUNK	Yes		No		No		This study
Monkeypox/PT0591/2022	PT0591	Lesion swab	18	Amplicon-based sequencing (PrimalSeq) (see methods; adapted from Chen et al, 2022; medRxiv, doi: 10.1101/2022.10.14.22280783)	Illumina NextSeq 2000	1159.8	OP555658	ERR10513374	IIb	B.1	sub-cluster_158	sub-cluster_158	Europe	Portugal	2022-09-13	2022W37	2022-09-13	MSM	Small event without sexual contacts	PTP	No	No	No		No		No		This study
Monkeypox/PT0592/2022	PT0592	Lesion swab	22	Amplicon-based sequencing (PrimalSeq) (see methods; adapted from Chen et al, 2022; medRxiv, doi: 10.1101/2022.10.14.22280783)	Illumina NextSeq 2000	1191.9	OP555659	ERR10513375	IIb	B.1.1	sub-cluster_181	sub-cluster_181	Europe	Portugal	2022-09-14	2022W37	2022-09-14	MSM	Large event without sexual contacts	Sexual	No	No	Yes		No		No		This study
Monkeypox/PT0593/2022	PT0593	Lesion swab	23	Amplicon-based sequencing (PrimalSeq) (see methods; adapted from Chen et al, 2022; medRxiv, doi: 10.1101/2022.10.14.22280783)	Illumina NextSeq 2000	571.2	OP555660	ERR10513376	IIb	B.1	sub-cluster_80	singleton_but_sub-cluster_80	Europe	Portugal	2022-09-14	2022W37	2022-09-14	MSM	Household	Sexual	No	No	Yes		Yes	USA and Brazil and France	No		This study
Monkeypox/PT0594/2022	PT0594	Lesion swab	20	Amplicon-based sequencing (PrimalSeq) (see methods; adapted from Chen et al, 2022; medRxiv, doi: 10.1101/2022.10.14.22280783)	Illumina NextSeq 2000	735.3	OP555661	ERR10513377	IIb	B.1	sub-cluster_162	sub-cluster_162	Europe	Portugal	2022-09-15	2022W37	2022-09-15	MSM	Sexual contact in event	Sexual	No	No	Yes		No		No		This study
Monkeypox/PT0595/2022	PT0595	Lesion swab	20	Amplicon-based sequencing (PrimalSeq) (see methods; adapted from Chen et al, 2022; medRxiv, doi: 10.1101/2022.10.14.22280783)	Illumina NextSeq 2000	732.1	OP555662	ERR10513378	IIb	B.1	sub-cluster_166	sub-cluster_166	Europe	Portugal	2022-09-16	2022W37	2022-09-16	UNK	UNK	Sexual	No	No	Yes		UNK	UNK	No		This study
MPXV_415_SP_2022							OX344870		IIb	B.1	root	root	Europe	Spain	2022-03-30	2022W13													Cuesta,I.
MPXV_350_R_SP_2022							OX044340		IIb	B.1	root	root	Europe	Spain	2022-03-30	2022W13													Cuesta,I.
MPXV_345_R_SP_2022							OX044339		IIb	B.1	root	root	Europe	Spain	2022-03-30	2022W13													Cuesta,I.
MPXV_349_R_SP_2022							OX044342		IIb	B.1	root	root	Europe	Spain	2022-03-30	2022W13													Cuesta,I.
MPXV_420_SP_2022							OX344889		IIb	B.1	root	root	Europe	Spain	2022-03-30	2022W13													Cuesta,I.
MPXV_351_R_SP_2022							OX044337		IIb	B.1	root	root	Europe	Spain	2022-03-30	2022W13													Cuesta,I.
MPXV_438_SP_2022							OX344887		IIb	B.1	root	root	Europe	Spain	2022-03-30	2022W13													Cuesta,I.
MPXV_1077_SP_2022							OX344866		IIb	B.1	root	root	Europe	Spain	2022-03-30	2022W13													Cuesta,I.
MPXV_453_SP_2022							OX044344		IIb	B.1	root	root	Europe	Spain	2022-03-30	2022W13													Cuesta,I.
MPXV_2318_SP_2022							OX344885		IIb	B.1	root	root	Europe	Spain	2022-03-30	2022W13													Cuesta,I.
MPXV_13555_SP_2022							OX344865		IIb	B.1	root	root	Europe	Spain	2022-03-30	2022W13													Cuesta,I.
MPXV_435_SP_2022							OX344873		IIb	B.1	root	root	Europe	Spain	2022-03-30	2022W13													Cuesta,I.
MPXV_407_SP_2022							OX044348		IIb	B.1	root	root	Europe	Spain	2022-03-30	2022W13													Cuesta,I.
MPXV_2345_SP_2022							OX344877		IIb	B.1	root	root	Europe	Spain	2022-03-30	2022W13													Cuesta,I.
MPXV_1081_SP_2022							OX344886		IIb	B.1	root	root	Europe	Spain	2022-03-30	2022W13													Cuesta,I.
MPXV_2286_SP_2022							OX344882		IIb	B.1	root	root	Europe	Spain	2022-03-30	2022W13													Cuesta,I.
MPX_96X1Vd_9000217							OP415195		IIb	B.1	root	root	Europe	United Kingdom	2022-03-30	2022W13													Groves,N., Osman,K.L., Lewandowski,K.S., Carter,D.P., Pullan,S.T., Myers,R., Vipond,R., Chand,M.
MPX_96X1Vd_9000216							OP415194		IIb	B.1	root	root	Europe	United Kingdom	2022-03-30	2022W13													Groves,N., Osman,K.L., Lewandowski,K.S., Carter,D.P., Pullan,S.T., Myers,R., Vipond,R., Chand,M.
MPX_96X1Vd_9000218							OP415196		IIb	B.1	root	root	Europe	United Kingdom	2022-03-30	2022W13													Groves,N., Osman,K.L., Lewandowski,K.S., Carter,D.P., Pullan,S.T., Myers,R., Vipond,R., Chand,M.
MPxV/Prague_001/2022/flye_medaka							ON983168		IIb	B.1.3	sub-cluster_179	sub-cluster_179	Europe	Czech Republic	2022-04-28	2022W17													Chmel,M., Pajer,P., Nagy,A., Zlamal,M., Jirincova,H., Dresler,J., Bartos,O.
MPXV_403_SP_2022							OX044346		IIb	B.1	singleton_38	singleton_38	Europe	Spain	2022-04-29	2022W17													Cuesta,I.
MPXV_431_SP_2022							OX344874		IIb	B.1	singleton_103	singleton_103	Europe	Spain	2022-04-29	2022W17													Cuesta,I.
MPxV/VIDRL01/2022							ON631963		IIb	B.1	singleton_50	singleton_50	Oceania	Australia	2022-05-01	2022W17													Hammerschlag,Y., MacLeod,G., Papadakis,G., Adnan Sanchez,A., Druce,J., Savic,I., Taiaroa,G., Roberts,J., Caly,L., Williamson,D.A., Cheng,A.C., McMahon,J.H.
MPXV/Germany/2022/RKI03							ON682263		IIb	B.1	root	root	Europe	Germany	2022-05-01	2022W17													Brinkmann,A., Kohl,C., Uddin,S., Pape,K., Schrick,L., Michel,J., Jessen,H., Schaade,L., Michel,A.
MPXV/Germany/2022/RKI010							ON682267		IIb	B.1	root	root	Europe	Germany	2022-05-01	2022W17													Brinkmann,A., Kohl,C., Uddin,S., Pape,K., Schrick,L., Michel,J., Schaade,L., Nitsche,A.
MPXV/Germany/2022/RKI024							ON694336		IIb	B.1	root	root	Europe	Germany	2022-05-01	2022W17													Brinkmann,A., Kohl,C., Uddin,S., Pape,K., Schrick,L., Michel,J., Schaade,L., Nitsche,A.
MPXV/Germany/2022/RKI06							ON682270		IIb	B.1	root	root	Europe	Germany	2022-05-01	2022W17													Brinkmann,A., Kohl,C., Uddin,S., Pape,K., Schrick,L., Michel,J., Schaade,L., Nitsche,A.
MPXV/Germany/2022/RKI012							ON694341		IIb	B.1	singleton_70	singleton_70	Europe	Germany	2022-05-01	2022W17													Brinkmann,A., Kohl,C., Uddin,S., Pape,K., Schrick,L., Michel,J., Schaade,L., Nitsche,A.
MPXV/Germany/2022/RKI04							ON682265		IIb	B.1	root	root	Europe	Germany	2022-05-01	2022W17													Brinkmann,A., Kohl,C., Uddin,S., Pape,K., Schrick,L., Michel,J., Stocker,H., Schaade,L., Nitsche,A.
MPXV/Germany/2022/RKI07							ON682269		IIb	B.1	root	root	Europe	Germany	2022-05-01	2022W17													Brinkmann,A., Kohl,C., Uddin,S., Pape,K., Schrick,L., Michel,J., Schaade,L., Nitsche,A.
MPXV/Germany/2022/RKI05							ON682264		IIb	B.1	root	root	Europe	Germany	2022-05-01	2022W17													Brinkmann,A., Kohl,C., Uddin,S., Pape,K., Schrick,L., Michel,J., Stocker,H., Schaade,L., Nitsche,A.
MPXV_UK_2022_6							OP022171		IIb	B.1	root	root	Europe	United Kingdom	2022-05-01	2022W17													Groves,N., Osman,K.L., Lewandowski,K.S., Pullan,S.T., Myers,R., Vipond,R., Chand,M.
MPXV_UK_2022_1							ON619835		IIb	B.1	root	root	Europe	United Kingdom	2022-05-01	2022W17													Groves,N., Osman,K.L., Lewandowski,K.S., Pullan,S.T., Carter,D.P., Crook,J.M., Myers,R., Vipond,R., Chand,M.
MPXV_USA_2022_IL001							ON959131		IIb	B.1	root	root	North America	USA	2022-05-01	2022W17													Gigante,C.M., Ghinai,I., Seabolt,M.H., Zhao,H., Wilkins,K., Respress,J., Howard,D., Batra,D., McCollum,A., Hutson,C., Davidson,W., Rao,A., Kerins,J., Li,Y.
MPXV_USA_2022_CA001							ON676703		IIb	B.1	root	root	North America	USA	2022-05-01	2022W17													Gigante,C.M., Ventura,J., Seabolt,M.H., Wilkins,K., McCollum,A., Hutson,C., Davidson,W., Rao,A., Nash,J., Li,Y.
MPXV_USA_2022_MA001							ON563414		IIb	B.1	root	root	North America	USA	2022-05-01	2022W17													Gigante,C.M., Smole,S., Seabolt,M.H., Wilkins,K., McCollum,A., Hutson,C., Davidson,W., Rao,A., Brown,C., Li,Y.
MPXV_USA_2022_PA001							OP150926		IIb	B.1	root	root	North America	USA	2022-05-01	2022W17													Gigante,C., Goldoft,M., Seabolt,M., Zhao,H., Wilkins,K., McCollum,A., Hutson,C., Davidson,W., Rao,A., Holshue,M., Li,Y.
MPXV_USA_2022_NY003							ON959134		IIb	B.1	singleton_111	singleton_111	North America	USA	2022-05-01	2022W17													Gigante,C.M., Hughes,S., Seabolt,M.H., Zhao,H., Wilkins,K., Respress,J., Howard,D., Batra,D., McCollum,A., Hutson,C., Davidson,W., Rao,A., Baumgartner,J., Li,Y.
MPXV_USA_2022_UT001							ON676705		IIb	B.1	singleton_115	singleton_115	North America	USA	2022-05-01	2022W17													Gigante,C.M., Atkinson,A., Seabolt,M.H., Wilkins,K., McCollum,A., Hutson,C., Davidson,W., Rao,A., Murray,J., Li,Y.
MPXV_USA_2022_UT002							ON676706		IIb	B.1	root	root	North America	USA	2022-05-01	2022W17													Gigante,C.M., Atkinson,A., Seabolt,M.H., Wilkins,K., McCollum,A., Hutson,C., Davidson,W., Rao,A., Murray,J., Li,Y.
MPXV/Germany/2022/RKI017							ON694338		IIb	B.1.1	sub-cluster_181	sub-cluster_181	Europe	Germany	2022-05-11	2022W19													Brinkmann,A., Kohl,C., Uddin,S., Pape,K., Schrick,L., Michel,J., Schaade,L., Nitsche,A.
MPXV/Germany/2022/RKI022							ON694333		IIb	B.1.1	sub-cluster_181	sub-cluster_181	Europe	Germany	2022-05-11	2022W19													Brinkmann,A., Kohl,C., Uddin,S., Pape,K., Schrick,L., Michel,J., Stocker,H., Schaade,L., Nitsche,A.
MPXV/Germany/2022/RKI025							ON694329		IIb	B.1.1	sub-cluster_181	sub-cluster_181	Europe	Germany	2022-05-11	2022W19													Brinkmann,A., Kohl,C., Uddin,S., Pape,K., Schrick,L., Michel,J., Jessen,H., Schaade,L., Nitsche,A.
MPXV/Germany/2022/RKI014							ON694340		IIb	B.1.1	sub-cluster_181	sub-cluster_181	Europe	Germany	2022-05-11	2022W19													Brinkmann,A., Kohl,C., Uddin,S., Pape,K., Schrick,L., Michel,J., Schaade,L., Nitsche,A.
MPXV_GSTT_Patient1							ON645312		IIb	B.1	root	root	Europe	United Kingdom	2022-05-11	2022W19													Alcolea-Medina,A., Charalampous,T., Snell,L.B., Batra,R., Edgeworth,J.D.
MPXV_353_R_SP_2022							OX044336		IIb	B.1.8	sub-cluster_177	sub-cluster_177	Europe	Spain	2022-05-12	2022W19													Cuesta,I.
MPXV_347_R_SP_2022							OX344872		IIb	B.1.8	sub-cluster_177	sub-cluster_177	Europe	Spain	2022-05-12	2022W19													Cuesta,I.
MPXV_347_SP_2022							OX044338		IIb	B.1.8	sub-cluster_177	sub-cluster_177	Europe	Spain	2022-05-12	2022W19													Cuesta,I.
MpxV/human/CAN/UN-NML-2833/2022							ON880519		IIb	B.1.4	sub-cluster_175	sub-cluster_175	North America	Canada	2022-05-13	2022W19													Duggan,A., Hole,D., Knox,N., Yadav,C., Haidl,E., Chapel,M., Domselaar,G.V., Fernando,L., Graham,M., Antonation,K., Audet,J., Hagan,M., Safronetz,D., Leung,A., Peters,G., Go,A., Laminman,V., Kaplen,B., Jolly,G., Charest,H., Levade,I., Fafard,J.
MpxV/human/CAN/UN-NML-2844/2022							ON803419		IIb	B.1	root	root	North America	Canada	2022-05-14	2022W19													Knox,N., Duggan,A., Yadav,C., Hole,D., Haidl,E., Chapel,M., Jolly,G., Domselaar,G.V., Antonation,K., Leung,A., Fernando,L., Audet,J., Hagan,M., Graham,M., Griffiths,E., Safronetz,D., Charest,H., Levade,I., Fafard,J.
MpxV/human/CAN/UN-NML-2831/2022							OP013001		IIb	B.1	sub-cluster_152	sub-cluster_152	North America	Canada	2022-05-14	2022W19													Duggan,A., Hole,D., Yadav,C., Knox,N., Chapel,M., Tyler,A., Haidl,E., Domselaar,G.V., Antonation,K., Audet,J., Fernando,L., Hagan,M., Safronetz,D., Graham,M., Peters,G., Go,A., Laminman,V., Kaplen,B., Leung,A., Jolly,G., Fafard,J., Charest,H., Levade,I.
9000220_NCPV_1703							OP394229		IIb	B.1	sub-cluster_160	sub-cluster_160	Europe	United Kingdom	2022-05-14	2022W19													Burton,J., Easterbrook,L., Drinkwater,E., Groves,N., Osman,K.L., Lewandowski,K.S., Carter,D., Pullan,S.T., Myers,R., Vipond,R., Chand,M.
MPXV/Germany/2022/RKI01							ON637938		IIb	B.1.1	sub-cluster_181	sub-cluster_181	Europe	Germany	2022-05-15	2022W19													Brinkmann,A., Kohl,C., Uddin,S., Pape,K., Schrick,L., Michel,J., Jessen,H., Schaade,L., Nitsche,A.
MPXV/Germany/2022/RKI016							ON694339		IIb	B.1.1	sub-cluster_181	sub-cluster_181	Europe	Germany	2022-05-15	2022W19													Brinkmann,A., Kohl,C., Uddin,S., Pape,K., Schrick,L., Michel,J., Schaade,L., Nitsche,A.
MPXV/Germany/2022/RKI015							ON694331		IIb	B.1.1	sub-cluster_181	sub-cluster_181	Europe	Germany	2022-05-15	2022W19													Brinkmann,A., Kohl,C., Uddin,S., Pape,K., Schrick,L., Michel,J., Jessen,H., Schaade,L., Nitsche,A.
CVR_MPXV1e							ON808417		IIb	B.1	root	root	Europe	United Kingdom	2022-05-15	2022W19													Filipe,A., Tong,L., Vattipally,S.B., Maclean,A., Gunson,R., Holden,M.T.G., Barr,D., Ho,A., Palmarini,M., Rambaut,A., Robertson,D.L., Thomson,E.C.
CVR_MPXV1b							ON808414		IIb	B.1	root	root	Europe	United Kingdom	2022-05-15	2022W19													Filipe,A., Tong,L., Vattipally,S.B., Maclean,A., Gunson,R., Holden,M.T.G., Barr,D., Ho,A., Palmarini,M., Rambaut,A., Robertson,D.L., Thomson,E.C.
CVR_MPXV1d							ON808416		IIb	B.1	singleton_164	singleton_164	Europe	United Kingdom	2022-05-15	2022W19													Filipe,A., Tong,L., Vattipally,S.B., Maclean,A., Gunson,R., Holden,M.T.G., Barr,D., Ho,A., Palmarini,M., Rambaut,A., Robertson,D.L., Thomson,E.C.
CVR_MPXV1c							ON808415		IIb	B.1	root	root	Europe	United Kingdom	2022-05-15	2022W19													Filipe,A., Tong,L., Vattipally,S.B., Maclean,A., Gunson,R., Holden,M.T.G., Barr,D., Ho,A., Palmarini,M., Rambaut,A., Robertson,D.L., Thomson,E.C.
CVR_MPXV1a							ON808413		IIb	B.1.1	sub-cluster_181	sub-cluster_181	Europe	United Kingdom	2022-05-15	2022W19													Filipe,A., Tong,L., Vattipally,S.B., Maclean,A., Gunson,R., Holden,M.T.G., Barr,D., Ho,A., Palmarini,M., Rambaut,A., Robertson,D.L., Thomson,E.C.
MpxV/human/CAN/UN-NML-2967/2022							ON803442		IIb	B.1	root	root	North America	Canada	2022-05-16	2022W20													Knox,N., Duggan,A., Yadav,C., Hole,D., Haidl,E., Chapel,M., Jolly,G., Domselaar,G.V., Antonation,K., Leung,A., Fernando,L., Audet,J., Hagan,M., Graham,M., Griffiths,E., Safronetz,D., Charest,H., Levade,I., Fafard,J.
MpxV/human/CAN/UN-NML-2975/2022							ON803443		IIb	B.1	singleton_91	singleton_91	North America	Canada	2022-05-16	2022W20													Knox,N., Duggan,A., Yadav,C., Hole,D., Haidl,E., Chapel,M., Jolly,G., Domselaar,G.V., Antonation,K., Leung,A., Fernando,L., Audet,J., Hagan,M., Graham,M., Griffiths,E., Safronetz,D., Charest,H., Levade,I., Fafard,J.
MPXV_2022_NL001							ON615424		IIb	B.1	singleton_63	singleton_63	Europe	Netherlands	2022-05-16	2022W20													Oude Munnink,B.B., Boter,M., Wellers,B., Molenkamp,R., Sikkema,R.S., Koopmans,M.
MPXV_UK_2022_9000152							OP205114		IIb	B.1	root	root	Europe	United Kingdom	2022-05-16	2022W20													Groves,N., Osman,K.L., Lewandowski,K.S., Carter,D.P., Pullan,S.T., Myers,R., Vipond,R., Chand,M.
MPXV_UK_2022_4							ON619838		IIb	B.1	singleton_45	singleton_45	Europe	United Kingdom	2022-05-16	2022W20													Groves,N., Osman,K.L., Lewandowski,K.S., Pullan,S.T., Carter,D.P., Crook,J.M., Myers,R., Vipond,R., Chand,M.
MPXV_UK_2022_5							OP022170		IIb	B.1	singleton_121	singleton_121	Europe	United Kingdom	2022-05-16	2022W20													Groves,N., Osman,K.L., Lewandowski,K.S., Carter,D.P., Pullan,S.T., Myers,R., Vipond,R., Chand,M.
MPXV_UK_2022_2							ON619836		IIb	B.1	singleton_134	singleton_134	Europe	United Kingdom	2022-05-16	2022W20													Groves,N., Osman,K.L., Lewandowski,K.S., Pullan,S.T., Carter,D.P., Crook,J.M., Myers,R., Vipond,R., Chand,M.
MpxV/human/CAN/UN-NML-2835/2022							ON803416		IIb	B.1	root	root	North America	Canada	2022-05-17	2022W20													Knox,N., Duggan,A., Yadav,C., Hole,D., Haidl,E., Chapel,M., Jolly,G., Domselaar,G.V., Antonation,K., Leung,A., Fernando,L., Audet,J., Hagan,M., Graham,M., Griffiths,E., Safronetz,D., Charest,H., Levade,I., Fafard,J.
MpxV/human/CAN/UN-NML-2836/2022							ON803417		IIb	B.1.4	sub-cluster_175	sub-cluster_175	North America	Canada	2022-05-17	2022W20													Knox,N., Duggan,A., Yadav,C., Hole,D., Haidl,E., Chapel,M., Jolly,G., Domselaar,G.V., Antonation,K., Leung,A., Fernando,L., Audet,J., Hagan,M., Graham,M., Griffiths,E., Safronetz,D., Charest,H., Levade,I., Fafard,J.
MpxV/human/CAN/UN-NML-2837/2022							ON803418		IIb	B.1	singleton_129	singleton_129	North America	Canada	2022-05-18	2022W20													Knox,N., Duggan,A., Yadav,C., Hole,D., Haidl,E., Chapel,M., Jolly,G., Domselaar,G.V., Antonation,K., Leung,A., Fernando,L., Audet,J., Hagan,M., Graham,M., Griffiths,E., Safronetz,D., Charest,H., Levade,I., Fafard,J.
MpxV/human/CAN/UN-NML-2861/2022							ON803427		IIb	B.1	root	root	North America	Canada	2022-05-18	2022W20													Knox,N., Duggan,A., Yadav,C., Hole,D., Haidl,E., Chapel,M., Jolly,G., Domselaar,G.V., Antonation,K., Leung,A., Fernando,L., Audet,J., Hagan,M., Graham,M., Griffiths,E., Safronetz,D., Charest,H., Levade,I., Fafard,J.
MPXV/Germany/2022/RKI011							ON694342		IIb	B.1.14	sub-cluster_171	sub-cluster_171	Europe	Germany	2022-05-18	2022W20													Brinkmann,A., Kohl,C., Uddin,S., Pape,K., Schrick,L., Michel,J., Schaade,L., Nitsche,A.
INMI-Pt1							ON614676		IIb	B.1	root	root	Europe	Italy	2022-05-18	2022W20													Gruber,C.E.M., Rueca,M., Gramigna,G., Carletti,F., Butera,O., Fabeni,L., Specchiarello,E., Meschi,S., Colavita,F., Minosse,C., Francalancia,M., Lapa,D., Garbuglia,A.R., Giombini,E.
MPXV_USA_2022_NY002							ON959133		IIb	B.1.14	sub-cluster_171	sub-cluster_171	North America	USA	2022-05-18	2022W20													Gigante,C.M., Hughes,S., Seabolt,M.H., Zhao,H., Wilkins,K., Respress,J., Howard,D., Batra,D., McCollum,A., Hutson,C., Davidson,W., Rao,A., Baumgartner,J., Li,Y.
MPX/UZ_REGA_1/Belgium/2022							ON622712		IIb	B.1	singleton_39	singleton_39	Europe	Belgium	2022-05-19	2022W20													Vanmechelen,B., Wawina-Bokalanga,T., Logist,A.-S., Sinnesael,R., Ysebaert,L., Verlinden,J., Bloemen,M., Maes,P.
MpxV/human/CAN/UN-NML-2873/2022							ON803429		IIb	B.1	root	root	North America	Canada	2022-05-19	2022W20													Knox,N., Duggan,A., Yadav,C., Hole,D., Haidl,E., Chapel,M., Jolly,G., Domselaar,G.V., Antonation,K., Leung,A., Fernando,L., Audet,J., Hagan,M., Graham,M., Griffiths,E., Safronetz,D., Charest,H., Levade,I., Fafard,J.
MpxV/human/CAN/UN-NML-2852/2022							ON803424		IIb	B.1	root	root	North America	Canada	2022-05-19	2022W20													Knox,N., Duggan,A., Yadav,C., Hole,D., Haidl,E., Chapel,M., Jolly,G., Domselaar,G.V., Antonation,K., Leung,A., Fernando,L., Audet,J., Hagan,M., Graham,M., Griffiths,E., Safronetz,D., Charest,H., Levade,I., Fafard,J.
MpxV/human/CAN/UN-NML-2874/2022							ON803430		IIb	B.1	root	root	North America	Canada	2022-05-19	2022W20													Knox,N., Duggan,A., Yadav,C., Hole,D., Haidl,E., Chapel,M., Jolly,G., Domselaar,G.V., Antonation,K., Leung,A., Fernando,L., Audet,J., Hagan,M., Graham,M., Griffiths,E., Safronetz,D., Charest,H., Levade,I., Fafard,J.
MpxV/human/CAN/UN-NML-2849/2022							ON803421		IIb	B.1	root	root	North America	Canada	2022-05-19	2022W20													Knox,N., Duggan,A., Yadav,C., Hole,D., Haidl,E., Chapel,M., Jolly,G., Domselaar,G.V., Antonation,K., Leung,A., Fernando,L., Audet,J., Hagan,M., Graham,M., Griffiths,E., Safronetz,D., Charest,H., Levade,I., Fafard,J.
MpxV/human/CAN/UN-NML-2857/2022							ON880520		IIb	B.1	singleton_109	singleton_109	North America	Canada	2022-05-19	2022W20													Duggan,A., Hole,D., Knox,N., Yadav,C., Haidl,E., Chapel,M., Domselaar,G.V., Fernando,L., Graham,M., Antonation,K., Audet,J., Hagan,M., Safronetz,D., Leung,A., Peters,G., Go,A., Laminman,V., Kaplen,B., Jolly,G., Charest,H., Levade,I., Fafard,J.
MpxV/human/CAN/UN-NML-2853/2022							ON803425		IIb	B.1	root	root	North America	Canada	2022-05-19	2022W20													Knox,N., Duggan,A., Yadav,C., Hole,D., Haidl,E., Chapel,M., Jolly,G., Domselaar,G.V., Antonation,K., Leung,A., Fernando,L., Audet,J., Hagan,M., Graham,M., Griffiths,E., Safronetz,D., Charest,H., Levade,I., Fafard,J.
MpxV/human/CAN/UN-NML-2858/2022							ON880521		IIb	B.1	root	root	North America	Canada	2022-05-19	2022W20													Duggan,A., Hole,D., Knox,N., Yadav,C., Haidl,E., Chapel,M., Domselaar,G.V., Fernando,L., Graham,M., Antonation,K., Audet,J., Hagan,M., Safronetz,D., Leung,A., Peters,G., Go,A., Laminman,V., Kaplen,B., Jolly,G., Charest,H., Levade,I., Fafard,J.
MpxV/human/CAN/UN-NML-2856/2022							ON803426		IIb	B.1	root	root	North America	Canada	2022-05-19	2022W20													Knox,N., Duggan,A., Yadav,C., Hole,D., Haidl,E., Chapel,M., Jolly,G., Domselaar,G.V., Antonation,K., Leung,A., Fernando,L., Audet,J., Hagan,M., Graham,M., Griffiths,E., Safronetz,D., Charest,H., Levade,I., Fafard,J.
MpxV/human/CAN/UN-NML-2850/2022							ON803422		IIb	B.1	sub-cluster_152	sub-cluster_152	North America	Canada	2022-05-19	2022W20													Knox,N., Duggan,A., Yadav,C., Hole,D., Haidl,E., Chapel,M., Jolly,G., Domselaar,G.V., Antonation,K., Leung,A., Fernando,L., Audet,J., Hagan,M., Graham,M., Griffiths,E., Safronetz,D., Charest,H., Levade,I., Fafard,J.
MpxV/human/CAN/UN-NML-2851/2022							ON803423		IIb	B.1	sub-cluster_152	sub-cluster_152	North America	Canada	2022-05-19	2022W20													Knox,N., Duggan,A., Yadav,C., Hole,D., Haidl,E., Chapel,M., Jolly,G., Domselaar,G.V., Antonation,K., Leung,A., Fernando,L., Audet,J., Hagan,M., Graham,M., Griffiths,E., Safronetz,D., Charest,H., Levade,I., Fafard,J.
MpxV/human/CAN/UN-NML-2846/2022							ON803420		IIb	B.1	sub-cluster_170	sub-cluster_170	North America	Canada	2022-05-19	2022W20													Knox,N., Duggan,A., Yadav,C., Hole,D., Haidl,E., Chapel,M., Jolly,G., Domselaar,G.V., Antonation,K., Leung,A., Fernando,L., Audet,J., Hagan,M., Graham,M., Griffiths,E., Safronetz,D., Charest,H., Levade,I., Fafard,J.
MPXV_IRBA22-11							ON755039		IIb	B.1	sub-cluster_162	sub-cluster_162	Europe	France	2022-05-19	2022W20													Jarjaval,F., Nolent,F., Criqui,A., Chapus,C., Lamer,O., Ferraris,O., Gorge,O.
MPXV-BY-IMB25241							ON568298		IIb	B.1	sub-cluster_140	sub-cluster_140	Europe	Germany	2022-05-19	2022W20													Antwerpen,M.H., Lang,D., Zange,S., Walter,M.C., Woelfel,R.
INMI-Pt3							ON780016		IIb	B.1	root	root	Europe	Italy	2022-05-19	2022W20													Rueca,M., Giombini,E., Gruber,C.E.M., Gramigna,G., Mazzotta,V., Carletti,F., Lapa,D., Pittalis,S., Puro,V., Fabeni,L., Butera,O., Colavita,F., Meschi,S., Matusali,G., Specchiarello,E., Vairo,F., Vaia,F., Nicastri,E., Antinori,A., Girardi,E., Maggi,F.
INMI-Pt2							ON745215		IIb	B.1	root	root	Europe	Italy	2022-05-19	2022W20													Giombini,E., Gruber,C.E.M., Rueca,M., Gramigna,G., VIta,S., Carletti,F., D'Abramo,A., Lapa,D., Puro,V., Fabeni,L., Butera,O., Colavita,F., Meschi,S., Matusali,G., Specchiarello,E., Vairo,F., Vaia,F., Garbuglia,A.R., Nicastri,E., Antinori,A., GIrardi,E., Maggi,F.
MPXV_419_SP_2022							OX344867		IIb	B.1	sub-cluster_140	sub-cluster_140	Europe	Spain	2022-05-19	2022W20													Cuesta,I.
MPXV_1579_SP_2022							OX344884		IIb	B.1	sub-cluster_140	sub-cluster_140	Europe	Spain	2022-05-19	2022W20													Cuesta,I.
MPXV-CH-38134631/2022							ON595760		IIb	B.1	root	root	Europe	Switzerland	2022-05-19	2022W20													Laubscher,F., Chudzinski,V., Schibler,M., Kaiser,L., Renzoni,A.
MpxV/human/CAN/UN-NML-2885/2022							ON803433		IIb	B.1	root	root	North America	Canada	2022-05-20	2022W20													Knox,N., Duggan,A., Yadav,C., Hole,D., Haidl,E., Chapel,M., Jolly,G., Domselaar,G.V., Antonation,K., Leung,A., Fernando,L., Audet,J., Hagan,M., Graham,M., Griffiths,E., Safronetz,D., Charest,H., Levade,I., Fafard,J.
MpxV/human/CAN/UN-NML-2893/2022							ON803435		IIb	B.1	singleton_6	singleton_6	North America	Canada	2022-05-20	2022W20													Knox,N., Duggan,A., Yadav,C., Hole,D., Haidl,E., Chapel,M., Jolly,G., Domselaar,G.V., Antonation,K., Leung,A., Fernando,L., Audet,J., Hagan,M., Graham,M., Griffiths,E., Safronetz,D., Charest,H., Levade,I., Fafard,J.
MpxV/human/CAN/UN-NML-2897/2022							ON803438		IIb	B.1	root	root	North America	Canada	2022-05-20	2022W20													Knox,N., Duggan,A., Yadav,C., Hole,D., Haidl,E., Chapel,M., Jolly,G., Domselaar,G.V., Antonation,K., Leung,A., Fernando,L., Audet,J., Hagan,M., Graham,M., Griffiths,E., Safronetz,D., Charest,H., Levade,I., Fafard,J.
MpxV/human/CAN/UN-NML-2896/2022							ON803437		IIb	B.1	root	root	North America	Canada	2022-05-20	2022W20													Knox,N., Duggan,A., Yadav,C., Hole,D., Haidl,E., Chapel,M., Jolly,G., Domselaar,G.V., Antonation,K., Leung,A., Fernando,L., Audet,J., Hagan,M., Graham,M., Griffiths,E., Safronetz,D., Charest,H., Levade,I., Fafard,J.
MpxV/human/CAN/UN-NML-2886/2022							ON803434		IIb	B.1	root	root	North America	Canada	2022-05-20	2022W20													Knox,N., Duggan,A., Yadav,C., Hole,D., Haidl,E., Chapel,M., Jolly,G., Domselaar,G.V., Antonation,K., Leung,A., Fernando,L., Audet,J., Hagan,M., Graham,M., Griffiths,E., Safronetz,D., Charest,H., Levade,I., Fafard,J.
MpxV/human/CAN/UN-NML-2894/2022							ON803436		IIb	B.1	root	root	North America	Canada	2022-05-20	2022W20													Knox,N., Duggan,A., Yadav,C., Hole,D., Haidl,E., Chapel,M., Jolly,G., Domselaar,G.V., Antonation,K., Leung,A., Fernando,L., Audet,J., Hagan,M., Graham,M., Griffiths,E., Safronetz,D., Charest,H., Levade,I., Fafard,J.
MpxV/human/CAN/UN-NML-2883/2022							ON803431		IIb	B.1	sub-cluster_96	sub-cluster_96	North America	Canada	2022-05-20	2022W20													Knox,N., Duggan,A., Yadav,C., Hole,D., Haidl,E., Chapel,M., Jolly,G., Domselaar,G.V., Antonation,K., Leung,A., Fernando,L., Audet,J., Hagan,M., Graham,M., Griffiths,E., Safronetz,D., Charest,H., Levade,I., Fafard,J.
MpxV/human/CAN/UN-NML-2884/2022							ON803432		IIb	B.1	sub-cluster_96	sub-cluster_96	North America	Canada	2022-05-20	2022W20													Knox,N., Duggan,A., Yadav,C., Hole,D., Haidl,E., Chapel,M., Jolly,G., Domselaar,G.V., Antonation,K., Leung,A., Fernando,L., Audet,J., Hagan,M., Graham,M., Griffiths,E., Safronetz,D., Charest,H., Levade,I., Fafard,J.
MpxV/human/CAN/UN-NML-2898/2022							ON880523		IIb	B.1	sub-cluster_152	sub-cluster_152	North America	Canada	2022-05-20	2022W20													Duggan,A., Hole,D., Knox,N., Yadav,C., Haidl,E., Chapel,M., Domselaar,G.V., Fernando,L., Graham,M., Antonation,K., Audet,J., Hagan,M., Safronetz,D., Leung,A., Peters,G., Go,A., Laminman,V., Kaplen,B., Jolly,G., Charest,H., Levade,I., Fafard,J.
MpxV/human/CAN/UN-NML-2899/2022							ON803439		IIb	B.1	sub-cluster_152	sub-cluster_152	North America	Canada	2022-05-20	2022W20													Knox,N., Duggan,A., Yadav,C., Hole,D., Haidl,E., Chapel,M., Jolly,G., Domselaar,G.V., Antonation,K., Leung,A., Fernando,L., Audet,J., Hagan,M., Graham,M., Griffiths,E., Safronetz,D., Charest,H., Levade,I., Fafard,J.
MpxV/human/CAN/UN-NML-2936/2022							ON803415		IIb	B.1.4	sub-cluster_175	sub-cluster_175	North America	Canada	2022-05-20	2022W20													Knox,N., Hole,D., Duggan,A., Yadav,C., Haidl,E., Chapel,M., Graham,M., Domselaar,G.V., Jolly,G., Audet,J., Fernando,L., Antonation,K., Hagan,M., Griffiths,E., Leung,A., Safronetz,D., Eshaghi,A., Gubbay,J.B., Hasso,M., Marchand-Austin,A., Olsha,R., Patel,S.N.
MpxV/human/CAN/UN-NML-2906/2022							ON880505		IIb	B.1.4	sub-cluster_175	sub-cluster_175	North America	Canada	2022-05-20	2022W20													Duggan,A., Hole,D., Knox,N., Yadav,C., Haidl,E., Chapel,M., Domselaar,G.V., Jolly,G., Audet,J., Fernando,L., Antonation,K., Safronetz,D., Hagan,M., Griffiths,E., Leung,A., Graham,M., Peters,G., Go,A., Laminman,V., Kaplen,B., Eshaghi,A., Gubbay,J.B., Hasso,M., Marchand-Austin,A., Olsha,R., Patel,S.N.
MPXV_IRBA22-14							ON755040		IIb	B.1	root	root	Europe	France	2022-05-20	2022W20													Jarjaval,F., Nolent,F., Criqui,A., Chapus,C., Lamer,O., Ferraris,O., Gorge,O.
MPXV_ISR001_2022							ON649879		IIb	B.1	root	root	Asia	Israel	2022-05-20	2022W20													Israeli,O., Guedj-Dana,Y., Lazar,S., Shifman,O., Erez,N., Weiss,S., Paran,N., Israely,T., Schuster,O., Zvi,A., Beth-Din,A., Cohen Gihon,I.
4061							ON838940		IIb	B.1	root	root	Europe	Spain	2022-05-20	2022W20													de la Hoz-Sanchez,B., Lopez-Ortiz,M., Gutierrez-Arroyo,A., Roces-Alvarez,P., Lazaro-Peona,F., Dahdouh,E., Bloise,I., Garcia-Rodriguez,J., Mingorance,J.
MPXV/ES0001/HUGTiP/2022							ON622718		IIb	B.1.8	sub-cluster_177	sub-cluster_177	Europe	Spain	2022-05-20	2022W20													Martinez-Puchol,S., Coello,A., Bordoy,A.E., Soler,L., Panisello,D., Gonzalez-Gomez,S., Clara,G., Paris de Leon,A., Not,A., Hernandez,A., Bofill-Mas,S., Saludes,V., Blanco,I., Martro,E., Cardona,P.-J.
MPX/human/USA/UT-UPHL-82200022/2022							ON627808		IIb	B.1	root	root	North America	USA	2022-05-20	2022W20													Young,E.L., Hergert,J., Oakeson,K.F.
MpxV/human/CAN/UN-NML-2869/2022							ON803428		IIb	B.1	root	root	North America	Canada	2022-05-21	2022W20													Knox,N., Duggan,A., Yadav,C., Hole,D., Haidl,E., Chapel,M., Jolly,G., Domselaar,G.V., Antonation,K., Leung,A., Fernando,L., Audet,J., Hagan,M., Graham,M., Griffiths,E., Safronetz,D., Charest,H., Levade,I., Fafard,J.
MpxV/human/CAN/UN-NML-2870/2022							ON880522		IIb	B.1	root	root	North America	Canada	2022-05-21	2022W20													Duggan,A., Hole,D., Knox,N., Yadav,C., Haidl,E., Chapel,M., Domselaar,G.V., Fernando,L., Graham,M., Antonation,K., Audet,J., Hagan,M., Safronetz,D., Leung,A., Peters,G., Go,A., Laminman,V., Kaplen,B., Jolly,G., Charest,H., Levade,I., Fafard,J.
MpxV/human/CAN/UN-NML-2930/2022							ON803414		IIb	B.1.4	sub-cluster_175	sub-cluster_175	North America	Canada	2022-05-21	2022W20													Knox,N., Hole,D., Duggan,A., Yadav,C., Haidl,E., Chapel,M., Graham,M., Domselaar,G.V., Jolly,G., Audet,J., Fernando,L., Antonation,K., Hagan,M., Griffiths,E., Leung,A., Safronetz,D., Eshaghi,A., Gubbay,J.B., Hasso,M., Marchand-Austin,A., Olsha,R., Patel,S.N.
MpxV/human/CAN/UN-NML-2928/2022							ON803413		IIb	B.1.4	sub-cluster_175	sub-cluster_175	North America	Canada	2022-05-21	2022W20													Knox,N., Hole,D., Duggan,A., Yadav,C., Haidl,E., Chapel,M., Graham,M., Domselaar,G.V., Jolly,G., Audet,J., Fernando,L., Antonation,K., Hagan,M., Griffiths,E., Leung,A., Safronetz,D., Eshaghi,A., Gubbay,J.B., Hasso,M., Marchand-Austin,A., Olsha,R., Patel,S.N.
INMI-Pt4							ON780017		IIb	B.1.5	sub-cluster_174	sub-cluster_174	Europe	Italy	2022-05-21	2022W20													Gramigna,G., Giombini,E., Gruber,C.E.M., Rueca,M., Carletti,F., Cicalini,S., Lapa,D., Puro,V., Marani,A., Fabeni,L., Butera,O., Colavita,F., Meschi,S., Matusali,G., Rivano Capparuccia,M., Specchiarello,E., Vairo,F., Vaia,F., Nicastri,E., Antinori,A., Girardi,E., Maggi,F.
MPXV/Human/USA/UT-UPHL-82200022/2022							OP743357		IIb	B.1	root	root	North America	USA	2022-05-21	2022W20													Iverson,T., Oakeson,K.F., Young,E.L., Wagner,J., Hergert,J.
MPXV/Human/USA/UT-UPHL-82200023/2022							OP743358		IIb	B.1	root	root	North America	USA	2022-05-21	2022W20													Iverson,T., Oakeson,K.F., Young,E.L., Wagner,J., Hergert,J.
MPXV_USA_2022_GA001							OP150925		IIb	B.1.5	sub-cluster_174	sub-cluster_174	North America	USA	2022-05-21	2022W20													Gigante,C., Xia,D., Seabolt,M., Zhao,H., Wilkins,K., McCollum,A., Hutson,C., Davidson,W., Rao,A., Plipat,N., Li,Y.
MPXV_USA_2022_WA001							OP150927		IIb	B.1.2	sub-cluster_182	sub-cluster_182	North America	USA	2022-05-21	2022W20													Gigante,C., Pavlick,J., Seabolt,M., Zhao,H., Wilkins,K., McCollum,A., Hutson,C., Davidson,W., Rao,A., Parrott,T., Li,Y.
MpxV/human/CAN/UN-NML-2954/2022							ON803440		IIb	B.1	root	root	North America	Canada	2022-05-22	2022W20													Knox,N., Duggan,A., Yadav,C., Hole,D., Haidl,E., Chapel,M., Jolly,G., Domselaar,G.V., Antonation,K., Leung,A., Fernando,L., Audet,J., Hagan,M., Graham,M., Griffiths,E., Safronetz,D., Charest,H., Levade,I., Fafard,J.
MpxV/human/CAN/UN-NML-2959/2022							ON880506		IIb	B.1.4	sub-cluster_175	sub-cluster_175	North America	Canada	2022-05-22	2022W20													Duggan,A., Hole,D., Knox,N., Yadav,C., Haidl,E., Chapel,M., Domselaar,G.V., Jolly,G., Audet,J., Fernando,L., Antonation,K., Safronetz,D., Hagan,M., Griffiths,E., Leung,A., Graham,M., Peters,G., Go,A., Laminman,V., Kaplen,B., Eshaghi,A., Gubbay,J.B., Hasso,M., Marchand-Austin,A., Olsha,R., Patel,S.N.
MPXV_FR_HCL0001_2022							ON622722		IIb	B.1.3	sub-cluster_179	sub-cluster_179	Europe	France	2022-05-22	2022W20
MPXV/Germany/2022/RKI019							ON694330		IIb	B.1.14	sub-cluster_171	sub-cluster_171	Europe	Germany	2022-05-22	2022W20													Brinkmann,A., Kohl,C., Uddin,S., Pape,K., Schrick,L., Michel,J., Jessen,H., Schaade,L., Nitsche,A.
Lesion							OX009124		IIb	B.1.14	sub-cluster_171	sub-cluster_171	Europe	Sweden	2022-05-22	2022W20													Pettke,A., Filen,F., Asgeirsson,H., Glans,H., Widgren,K., Muradrasoli,S., Helgesson,S., Karlberg,M.L., Walai,N., Bjerkner,A., Gourle,H., Lindsjo,O.K., Sonden,K.
MpxV/human/CAN/UN-NML-2955/2022							ON803441		IIb	B.1	root	root	North America	Canada	2022-05-23	2022W21													Knox,N., Duggan,A., Yadav,C., Hole,D., Haidl,E., Chapel,M., Jolly,G., Domselaar,G.V., Antonation,K., Leung,A., Fernando,L., Audet,J., Hagan,M., Graham,M., Griffiths,E., Safronetz,D., Charest,H., Levade,I., Fafard,J.
MPXV_SI2022_S1_VEROE6							ON754987		IIb	B.1.3	sub-cluster_179	sub-cluster_179	Europe	Slovenia	2022-05-23	2022W21													Zakotnik,S., Vlaj,D., Suljic,A., Zorec,T.M., Korva,M., Poljak,M., Avsic Zupanc,T.
SLO							ON609725		IIb	B.1.3	sub-cluster_179	sub-cluster_179	Europe	Slovenia	2022-05-23	2022W21													Zakotnik,S., Vlaj,D., Suljic,A., Zorec,T.M., Skubic,C., Rozman,D., Korva,M., Poljak,M., Avsic Zupanc,T.
MpxV/human/CAN/UN-NML-2969/2022							ON803444		IIb	B.1	singleton_108	singleton_108	North America	Canada	2022-05-24	2022W21													Knox,N., Duggan,A., Yadav,C., Hole,D., Haidl,E., Chapel,M., Jolly,G., Domselaar,G.V., Antonation,K., Leung,A., Fernando,L., Audet,J., Hagan,M., Graham,M., Griffiths,E., Safronetz,D., Charest,H., Levade,I., Fafard,J.
MPX-37/Finland/2022							ON782021		IIb	B.1.3	sub-cluster_179	sub-cluster_179	Europe	Finland	2022-05-24	2022W21													Kant,R., Smura,T., Vauhkonen,H., Vapalahti,O.
2022/2 SLO							ON631241		IIb	B.1	root	root	Europe	Slovenia	2022-05-24	2022W21													Zakotnik,S., Vlaj,D., Suljic,A., Zorec,T.M., Korva,M., Poljak,M., Avsic Zupanc,T.
MPXV-CH-38156923/2022							ON622720		IIb	B.1	root	root	Europe	Switzerland	2022-05-24	2022W21													Laubscher,F., Schibler,M., Kaiser,L., Renzoni,A.
MpxV/human/CAN/UN-NML-3086/2022							ON880525		IIb	B.1	root	root	North America	Canada	2022-05-25	2022W21													Duggan,A., Hole,D., Knox,N., Yadav,C., Haidl,E., Chapel,M., Domselaar,G.V., Fernando,L., Graham,M., Antonation,K., Audet,J., Hagan,M., Safronetz,D., Leung,A., Peters,G., Go,A., Laminman,V., Kaplen,B., Jolly,G., Charest,H., Levade,I., Fafard,J.
MPXV/Germany/2022/RKI08							ON682268		IIb	B.1	sub-cluster_57	sub-cluster_57	Europe	Germany	2022-05-25	2022W21													Brinkmann,A., Kohl,C., Uddin,S., Pape,K., Schrick,L., Michel,J., Schaade,L., Nitsche,A.
MPXV/Germany/2022/RKI09							ON682266		IIb	B.1	sub-cluster_57	sub-cluster_57	Europe	Germany	2022-05-25	2022W21													Brinkmann,A., Kohl,C., Uddin,S., Pape,K., Schrick,L., Michel,J., Schaade,L., Nitsche,A.
MPXV_FVG-ITA_01_2022							ON644344		IIb	B.1	root	root	Europe	Italy	2022-05-25	2022W21													Licastro,D., DeGasperi,M., Negri,C., Piscianz,E., Koncan,R., Dal Monego,S., Segat,L., D'Agaro,P.
MPXV_UK_2022_9000090							OP205139		IIb	B.1	root	root	Europe	United Kingdom	2022-05-25	2022W21													Groves,N., Osman,K.L., Lewandowski,K.S., Carter,D.P., Pullan,S.T., Myers,R., Vipond,R., Chand,M.
MPXV_UK_2022_9000092							OP205083		IIb	B.1.2	sub-cluster_182	sub-cluster_182	Europe	United Kingdom	2022-05-25	2022W21													Groves,N., Osman,K.L., Lewandowski,K.S., Carter,D.P., Pullan,S.T., Myers,R., Vipond,R., Chand,M.
MPXV_417_SP_2022							OX344871		IIb	B.1.10	sub-cluster_176	sub-cluster_176	Europe	Spain	2022-05-26	2022W21													Cuesta,I.
MpxV/human/CAN/UN-NML-3080/2022							ON880524		IIb	B.1	root	root	North America	Canada	2022-05-26	2022W21													Duggan,A., Hole,D., Knox,N., Yadav,C., Haidl,E., Chapel,M., Domselaar,G.V., Fernando,L., Graham,M., Antonation,K., Audet,J., Hagan,M., Safronetz,D., Leung,A., Peters,G., Go,A., Laminman,V., Kaplen,B., Jolly,G., Charest,H., Levade,I., Fafard,J.
MPXV_UK_2022_9000173							OP205124		IIb	B.1	sub-cluster_76	sub-cluster_76	Europe	United Kingdom	2022-05-26	2022W21													Groves,N., Osman,K.L., Lewandowski,K.S., Carter,D.P., Pullan,S.T., Myers,R., Vipond,R., Chand,M.
MpxV/Spain/MD-HGUGM-6513479/2022							ON720848		IIb	B.1.10	sub-cluster_176	sub-cluster_176	Europe	Spain	2022-05-27	2022W21													Buenestado-Serrano,S., Palomino-Cabrera,R., Penas-Utrilla,D., Rodriguez-Grande,J., Sola Campoy,P., Perez-Lago,L., Rodriguez-Grande,C., Herranz Martin,M., Suarez,J., Catalan,P., Munoz,P., Garcia de Viedma,D.
MPX/UZ_REGA_4/Belgium/2022							ON880420		IIb	B.1	root	root	Europe	Belgium	2022-05-27	2022W21													Vanmechelen,B., Wawina-Bokalanga,T., Logist,A.-S., Sinnesael,R., Ysebaert,L., Verlinden,J., Van Holm,B., Bloemen,M., Maes,P.
MPX/UZ_REGA_5/Belgium/2022							ON880421		IIb	B.1	root	root	Europe	Belgium	2022-05-27	2022W21													Vanmechelen,B., Wawina-Bokalanga,T., Logist,A.-S., Sinnesael,R., Ysebaert,L., Verlinden,J., Van Holm,B., Bloemen,M., Maes,P.
MPX/UZ_REGA_3/Belgium/2022							ON880419		IIb	B.1	root	root	Europe	Belgium	2022-05-27	2022W21													Wawina-Bokalanga,T., Vanmechelen,B., Logist,A.-S., Sinnesael,R., Ysebaert,L., Bloemen,M., Maes,P.
MPX/UZ_REGA_6/Belgium/2022							ON880422		IIb	B.1	root	root	Europe	Belgium	2022-05-27	2022W21													Vanmechelen,B., Wawina-Bokalanga,T., Logist,A.-S., Sinnesael,R., Ysebaert,L., Verlinden,J., Van Holm,B., Bloemen,M., Maes,P.
MPXV/ITM_pt_31/Belgium/27-May-2022							ON950045		IIb	B.1.3	sub-cluster_179	sub-cluster_179	Europe	Belgium	2022-05-27	2022W21													De Baetselier,I., Van Dijck,C., Kenyon,C., Coppens,J., Smet,H., de Block,T., Coppens,S., Vanroye,F., Bugert,J., Girl,P., Liesenborghs,L., Selhorst,P., Arien,K., Van den Bossche,D., Florence,E., Rezende,A.M., Vercauteren,K., Van Esbroeck,M.
MpxV/human/CAN/UN-NML-3100/2022							ON880526		IIb	B.1	root	root	North America	Canada	2022-05-27	2022W21													Duggan,A., Hole,D., Knox,N., Yadav,C., Haidl,E., Chapel,M., Domselaar,G.V., Fernando,L., Graham,M., Antonation,K., Audet,J., Hagan,M., Safronetz,D., Leung,A., Peters,G., Go,A., Laminman,V., Kaplen,B., Jolly,G., Charest,H., Levade,I., Fafard,J.
MpxV/human/CAN/UN-NML-3141/2022							ON880527		IIb	B.1	root	root	North America	Canada	2022-05-27	2022W21													Duggan,A., Hole,D., Knox,N., Yadav,C., Haidl,E., Chapel,M., Domselaar,G.V., Fernando,L., Graham,M., Antonation,K., Audet,J., Hagan,M., Safronetz,D., Leung,A., Peters,G., Go,A., Laminman,V., Kaplen,B., Jolly,G., Charest,H., Levade,I., Fafard,J.
MpxV/human/CAN/UN-NML-3476/2022							ON880517		IIb	B.1	sub-cluster_152	sub-cluster_152	North America	Canada	2022-05-27	2022W21													Duggan,A., Hole,D., Knox,N., Yadav,C., Haidl,E., Chapel,M., Domselaar,G.V., Jolly,G., Audet,J., Fernando,L., Antonation,K., Safronetz,D., Hagan,M., Griffiths,E., Leung,A., Graham,M., Peters,G., Go,A., Laminman,V., Kaplen,B., Eshaghi,A., Gubbay,J.B., Hasso,M., Marchand-Austin,A., Olsha,R., Patel,S.N.
MpxV/human/CAN/UN-NML-3147/2022							ON880528		IIb	B.1	sub-cluster_170	sub-cluster_170	North America	Canada	2022-05-27	2022W21													Duggan,A., Hole,D., Knox,N., Yadav,C., Haidl,E., Chapel,M., Domselaar,G.V., Fernando,L., Graham,M., Antonation,K., Audet,J., Hagan,M., Safronetz,D., Leung,A., Peters,G., Go,A., Laminman,V., Kaplen,B., Jolly,G., Charest,H., Levade,I., Fafard,J.
MpxV/human/CAN/UN-NML-3071/2022							ON880507		IIb	B.1.4	sub-cluster_175	sub-cluster_175	North America	Canada	2022-05-27	2022W21													Duggan,A., Hole,D., Knox,N., Yadav,C., Haidl,E., Chapel,M., Domselaar,G.V., Jolly,G., Audet,J., Fernando,L., Antonation,K., Safronetz,D., Hagan,M., Griffiths,E., Leung,A., Graham,M., Peters,G., Go,A., Laminman,V., Kaplen,B., Eshaghi,A., Gubbay,J.B., Hasso,M., Marchand-Austin,A., Olsha,R., Patel,S.N.
MPXV_457_SP_2022							OX044347		IIb	B.1	singleton_36	singleton_36	Europe	Spain	2022-05-27	2022W21													Cuesta,I.
MpxV/Spain/MD-HGUGM-66649483/2022							ON745225		IIb	B.1	singleton_210	singleton_210	Europe	Spain	2022-05-27	2022W21													Buenestado-Serrano,S., Palomino-Cabrera,R., Penas-Utrilla,D., Rodriguez-Grande,J., Sola Campoy,P., Perez-Lago,L., Rodriguez-Grande,C., Herranz Martin,M., Suarez,J., Catalan,P., Munoz,P., Garcia de Viedma,D.
MpxV/Spain/MD-HGUGM-6532064/2022							ON720849		IIb	B.1.8	sub-cluster_177	sub-cluster_177	Europe	Spain	2022-05-27	2022W21													Buenestado-Serrano,S., Palomino-Cabrera,R., Penas-Utrilla,D., Rodriguez-Grande,J., Sola Campoy,P., Perez-Lago,L., Rodriguez-Grande,C., Herranz Martin,M., Suarez,J., Catalan,P., Munoz,P., Garcia de Viedma,D.
MPXV_UK_2022_9000061							OP205067		IIb	B.1.3	sub-cluster_179	sub-cluster_179	Europe	United Kingdom	2022-05-27	2022W21													Groves,N., Osman,K.L., Lewandowski,K.S., Carter,D.P., Pullan,S.T., Myers,R., Vipond,R., Chand,M.
MpxV/human/CAN/UN-NML-3153/2022							ON880529		IIb	B.1	sub-cluster_152	sub-cluster_152	North America	Canada	2022-05-28	2022W21													Duggan,A., Hole,D., Knox,N., Yadav,C., Haidl,E., Chapel,M., Domselaar,G.V., Fernando,L., Graham,M., Antonation,K., Audet,J., Hagan,M., Safronetz,D., Leung,A., Peters,G., Go,A., Laminman,V., Kaplen,B., Jolly,G., Charest,H., Levade,I., Fafard,J.
MPXV_USA_2022_CO0002							OP185715		IIb	B.1	sub-cluster_65	sub-cluster_65	North America	USA	2022-05-28	2022W21													Gigante,C.M., Steidley,B., Seabolt,M.H., Zhao,H., Wilkins,K., McCollum,A., Hutson,C., Davidson,W., Rao,A., Davizon,E.S., Li,Y.
MpxV/human/CAN/UN-NML-3162/2022							ON880530		IIb	B.1	root	root	North America	Canada	2022-05-29	2022W21													Duggan,A., Hole,D., Knox,N., Yadav,C., Haidl,E., Chapel,M., Domselaar,G.V., Fernando,L., Graham,M., Antonation,K., Audet,J., Hagan,M., Safronetz,D., Leung,A., Peters,G., Go,A., Laminman,V., Kaplen,B., Jolly,G., Charest,H., Levade,I., Fafard,J.
MpxV/human/CAN/UN-NML-3165/2022							ON880531		IIb	B.1	root	root	North America	Canada	2022-05-29	2022W21													Duggan,A., Hole,D., Knox,N., Yadav,C., Haidl,E., Chapel,M., Domselaar,G.V., Fernando,L., Graham,M., Antonation,K., Audet,J., Hagan,M., Safronetz,D., Leung,A., Peters,G., Go,A., Laminman,V., Kaplen,B., Jolly,G., Charest,H., Levade,I., Fafard,J.
MpxV/human/CAN/UN-NML-3137/2022							ON880509		IIb	B.1	root	root	North America	Canada	2022-05-29	2022W21													Duggan,A., Hole,D., Knox,N., Yadav,C., Haidl,E., Chapel,M., Domselaar,G.V., Jolly,G., Audet,J., Fernando,L., Antonation,K., Safronetz,D., Hagan,M., Griffiths,E., Leung,A., Graham,M., Peters,G., Go,A., Laminman,V., Kaplen,B., Eshaghi,A., Gubbay,J.B., Hasso,M., Marchand-Austin,A., Olsha,R., Patel,S.N.
MpxV/human/CAN/UN-NML-3164/2022							OP013002		IIb	B.1	sub-cluster_152	sub-cluster_152	North America	Canada	2022-05-29	2022W21													Duggan,A., Hole,D., Yadav,C., Knox,N., Chapel,M., Tyler,A., Haidl,E., Domselaar,G.V., Antonation,K., Audet,J., Fernando,L., Hagan,M., Safronetz,D., Graham,M., Peters,G., Go,A., Laminman,V., Kaplen,B., Leung,A., Jolly,G., Fafard,J., Charest,H., Levade,I.
MPXV/Germany/2022/RKI018							ON694335		IIb	B.1	sub-cluster_155	sub-cluster_155	Europe	Germany	2022-05-30	2022W22													Brinkmann,A., Kohl,C., Uddin,S., Pape,K., Schrick,L., Michel,J., Stocker,H., Schaade,L., Nitsche,A.
MPXV_UK_2022_3							ON619837		IIb	B.1	sub-cluster_86	sub-cluster_86	Europe	United Kingdom	2022-05-30	2022W22													Groves,N., Osman,K.L., Lewandowski,K.S., Pullan,S.T., Carter,D.P., Crook,J.M., Myers,R., Vipond,R., Chand,M.
MPXV/ITM_pt_05/Belgium/30-May-2022							OP144215		IIb	B.1	sub-cluster_94	sub-cluster_94	Europe	Belgium	2022-05-30	2022W22													De Baetselier,I., Van Dijck,C., Kenyon,C., Coppens,J., Smet,H., de Block,T., Coppens,S., Vanroye,F., Bugert,J., Girl,P., Liesenborghs,L., Selhorst,P., Arien,K., den Bossche,D.V., Florence,E., Rezende,A.M., Vercauteren,K., Esbroeck,M.V., Bracke,S., Brosius,I., Soentjens,P.
MPXV/ITM_pt_07/Belgium/30-May-2022							OP144216		IIb	B.1	sub-cluster_94	sub-cluster_94	Europe	Belgium	2022-05-30	2022W22													De Baetselier,I., Van Dijck,C., Kenyon,C., Coppens,J., Smet,H., de Block,T., Coppens,S., Vanroye,F., Bugert,J., Girl,P., Liesenborghs,L., Selhorst,P., Arien,K., den Bossche,D.V., Florence,E., Rezende,A.M., Vercauteren,K., Esbroeck,M.V., Bracke,S., Brosius,I., Soentjens,P.
MpxV/human/CAN/UN-NML-3127/2022							ON880508		IIb	B.1	root	root	North America	Canada	2022-05-30	2022W22													Duggan,A., Hole,D., Knox,N., Yadav,C., Haidl,E., Chapel,M., Domselaar,G.V., Jolly,G., Audet,J., Fernando,L., Antonation,K., Safronetz,D., Hagan,M., Griffiths,E., Leung,A., Graham,M., Peters,G., Go,A., Laminman,V., Kaplen,B., Eshaghi,A., Gubbay,J.B., Hasso,M., Marchand-Austin,A., Olsha,R., Patel,S.N.
MpxV/human/CAN/UN-NML-3262/2022							ON880534		IIb	B.1	sub-cluster_170	sub-cluster_170	North America	Canada	2022-05-30	2022W22													Duggan,A., Hole,D., Knox,N., Yadav,C., Haidl,E., Chapel,M., Domselaar,G.V., Fernando,L., Graham,M., Antonation,K., Audet,J., Hagan,M., Safronetz,D., Leung,A., Peters,G., Go,A., Laminman,V., Kaplen,B., Jolly,G., Charest,H., Levade,I., Fafard,J.
MpxV/human/CAN/UN-NML-3257/2022							ON880533		IIb	B.1	sub-cluster_170	sub-cluster_170	North America	Canada	2022-05-30	2022W22													Duggan,A., Hole,D., Knox,N., Yadav,C., Haidl,E., Chapel,M., Domselaar,G.V., Fernando,L., Graham,M., Antonation,K., Audet,J., Hagan,M., Safronetz,D., Leung,A., Peters,G., Go,A., Laminman,V., Kaplen,B., Jolly,G., Charest,H., Levade,I., Fafard,J.
MpxV/human/CAN/UN-NML-3253/2022							ON880532		IIb	B.1.4	sub-cluster_175	sub-cluster_175	North America	Canada	2022-05-30	2022W22													Duggan,A., Hole,D., Knox,N., Yadav,C., Haidl,E., Chapel,M., Domselaar,G.V., Fernando,L., Graham,M., Antonation,K., Audet,J., Hagan,M., Safronetz,D., Leung,A., Peters,G., Go,A., Laminman,V., Kaplen,B., Jolly,G., Charest,H., Levade,I., Fafard,J.
MpxV/human/CAN/UN-NML-3214/2022							ON880511		IIb	B.1.4	sub-cluster_175	sub-cluster_175	North America	Canada	2022-05-30	2022W22													Duggan,A., Hole,D., Knox,N., Yadav,C., Haidl,E., Chapel,M., Domselaar,G.V., Jolly,G., Audet,J., Fernando,L., Antonation,K., Safronetz,D., Hagan,M., Griffiths,E., Leung,A., Graham,M., Peters,G., Go,A., Laminman,V., Kaplen,B., Eshaghi,A., Gubbay,J.B., Hasso,M., Marchand-Austin,A., Olsha,R., Patel,S.N.
MPXV/Germany/2022/RKI021							ON694334		IIb	B.1.1	sub-cluster_181	sub-cluster_181	Europe	Germany	2022-05-30	2022W22													Brinkmann,A., Kohl,C., Uddin,S., Pape,K., Schrick,L., Michel,J., Stocker,H., Schaade,L., Nitsche,A.
WA-2022							ON872184		IIb	B.1	singleton_21	singleton_21	Europe	Ireland	2022-05-30	2022W22													Fletcher,N., Gonzalez,G., Meredith,L., Purves,K., Carr,M., Dean,J., Keogan,B., Crowley,B., Lyons,F., O'Reilly,S., Gautier,V., Mallon,P., Gordon,S., Connell,J., De Gascun,C.F.
hMPXV-CH-38212023/2022							OP422245		IIb	B.1	root	root	Europe	Switzerland	2022-05-30	2022W22													Laubscher,F., Chudzinsk,V., Cordey,S., Schibler,M., Kaiser,L., Renzoni,A.
MPXV_UK_2022_9000093							OP205084		IIb	B.1.7	sub-cluster_180	sub-cluster_180	Europe	United Kingdom	2022-05-30	2022W22													Groves,N., Osman,K.L., Lewandowski,K.S., Carter,D.P., Pullan,S.T., Myers,R., Vipond,R., Chand,M.
MPXV_USA_2022_CA002							ON954773		IIb	B.1	sub-cluster_43	sub-cluster_43	North America	USA	2022-05-30	2022W22													Gigante,C.M., Ventura,J., Seabolt,M.H., Zhao,H., Wilkins,K., Respress,J., Howard,D., Batra,D., McCollum,A., Hutson,C., Davidson,W., Rao,A., Nash,J., Li,Y.
MpxV/human/CAN/UN-NML-3273/2022							ON880537		IIb	B.1	singleton_62	singleton_62	North America	Canada	2022-05-31	2022W22													Duggan,A., Hole,D., Knox,N., Yadav,C., Haidl,E., Chapel,M., Domselaar,G.V., Fernando,L., Graham,M., Antonation,K., Audet,J., Hagan,M., Safronetz,D., Leung,A., Peters,G., Go,A., Laminman,V., Kaplen,B., Jolly,G., Charest,H., Levade,I., Fafard,J.
MpxV/human/CAN/UN-NML-3348/2022							ON880542		IIb	B.1	root	root	North America	Canada	2022-05-31	2022W22													Duggan,A., Hole,D., Knox,N., Yadav,C., Haidl,E., Chapel,M., Domselaar,G.V., Fernando,L., Graham,M., Antonation,K., Audet,J., Hagan,M., Safronetz,D., Leung,A., Peters,G., Go,A., Laminman,V., Kaplen,B., Jolly,G., Charest,H., Levade,I., Fafard,J.
MpxV/human/CAN/UN-NML-3269/2022							ON880535		IIb	B.1	singleton_145	singleton_145	North America	Canada	2022-05-31	2022W22													Duggan,A., Hole,D., Knox,N., Yadav,C., Haidl,E., Chapel,M., Domselaar,G.V., Fernando,L., Graham,M., Antonation,K., Audet,J., Hagan,M., Safronetz,D., Leung,A., Peters,G., Go,A., Laminman,V., Kaplen,B., Jolly,G., Charest,H., Levade,I., Fafard,J.
MPX/2022/Canada/AB1							ON736420		IIb	B.1	singleton_165	singleton_165	North America	Canada	2022-05-31	2022W22													Croxen,M., Deo,A., Dieu,P., Dong,X., Gill,K., Granger,D., Ferrato,C., Ikkurti,V., Kanji,J., Koleva,P., Li,V., Lloyd,C., Lynch,T., Ma,R., Pabbaraju,K., Rotich,S., Sergeant,H., Shideler,S., Skitsko,T., Shokopoles,S., Tipples,G., Thayer,J., Wong,A.
MpxV/human/CAN/UN-NML-3272/2022							ON880536		IIb	B.1	sub-cluster_126	sub-cluster_126	North America	Canada	2022-05-31	2022W22													Duggan,A., Hole,D., Knox,N., Yadav,C., Haidl,E., Chapel,M., Domselaar,G.V., Fernando,L., Graham,M., Antonation,K., Audet,J., Hagan,M., Safronetz,D., Leung,A., Peters,G., Go,A., Laminman,V., Kaplen,B., Jolly,G., Charest,H., Levade,I., Fafard,J.
MpxV/human/CAN/UN-NML-3276/2022							OP013003		IIb	B.1.12	sub-cluster_164	sub-cluster_164	North America	Canada	2022-05-31	2022W22													Duggan,A., Hole,D., Yadav,C., Knox,N., Chapel,M., Tyler,A., Haidl,E., Domselaar,G.V., Antonation,K., Audet,J., Fernando,L., Hagan,M., Safronetz,D., Graham,M., Peters,G., Go,A., Laminman,V., Kaplen,B., Leung,A., Jolly,G., Fafard,J., Charest,H., Levade,I.
MpxV/human/CAN/UN-NML-3193/2022							ON880510		IIb	B.1.4	sub-cluster_175	sub-cluster_175	North America	Canada	2022-05-31	2022W22													Duggan,A., Hole,D., Knox,N., Yadav,C., Haidl,E., Chapel,M., Domselaar,G.V., Jolly,G., Audet,J., Fernando,L., Antonation,K., Safronetz,D., Hagan,M., Griffiths,E., Leung,A., Graham,M., Peters,G., Go,A., Laminman,V., Kaplen,B., Eshaghi,A., Gubbay,J.B., Hasso,M., Marchand-Austin,A., Olsha,R., Patel,S.N.
MPX-42/Finland/2022							ON782022		IIb	B.1	root	root	Europe	Finland	2022-05-31	2022W22													Kant,R., Smura,T., Vauhkonen,H., Vapalahti,O., Sironen,T.
MPXV/Germany/2022/RKI02							ON637939		IIb	B.1.5	sub-cluster_174	sub-cluster_174	Europe	Germany	2022-05-31	2022W22													Brinkmann,A., Kohl,C., Uddin,S., Pape,K., Schrick,L., Michel,J., Stocker,H., Schaade,L., Nitsche,A.
MPXV/Germany/2022/RKI020							ON694337		IIb	B.1.1	sub-cluster_181	sub-cluster_181	Europe	Germany	2022-05-31	2022W22													Brinkmann,A., Kohl,C., Uddin,S., Pape,K., Schrick,L., Michel,J., Schaade,L., Nitsche,A.
MPXV/Germany/2022/RKI023							ON694332		IIb	B.1.1	sub-cluster_181	sub-cluster_181	Europe	Germany	2022-05-31	2022W22													Brinkmann,A., Kohl,C., Uddin,S., Pape,K., Schrick,L., Michel,J., Stocker,H., Schaade,L., Nitsche,A.
MPXV/Spain/HUNSC_ITER_0001b/2022							ON782055		IIb	B.1.3	sub-cluster_179	sub-cluster_179	Europe	Spain	2022-05-31	2022W22													Alcoba-Florez,J., Munoz-Barrera,A., Ciuffreda,L., Rodriguez-Perez,H., Rubio-Rodriguez,L.A., Gil-Campesino,H., Garcia-Martinez de Artola,D., Inigo-Campos,A., Diez-Gil,O., Gonzalez-Montelongo,R., Valenzuela-Fernandez,A., Lorenzo-Salazar,J.M., Flores,C.
MPXV/Spain/HUNSC_ITER_0001a/2022							ON782054		IIb	B.1.3	sub-cluster_179	sub-cluster_179	Europe	Spain	2022-05-31	2022W22													Alcoba-Florez,J., Munoz-Barrera,A., Ciuffreda,L., Rodriguez-Perez,H., Rubio-Rodriguez,L.A., Gil-Campesino,H., Garcia-Martinez de Artola,D., Inigo-Campos,A., Diez-Gil,O., Gonzalez-Montelongo,R., Valenzuela-Fernandez,A., Lorenzo-Salazar,J.M., Flores,C.
MPXV_USA_2022_FL002							ON676704		IIb	B.1	sub-cluster_112	sub-cluster_112	North America	USA	2022-05-31	2022W22													Gigante,C.M., Lee,P., Seabolt,M.H., Wilkins,K., McCollum,A., Hutson,C., Davidson,W., Rao,A., Mendoza,R., Li,Y.
MPXV_USA_2022_NY004							ON959135		IIb	B.1.14	sub-cluster_171	sub-cluster_171	North America	USA	2022-05-31	2022W22													Gigante,C.M., Hughes,S., Seabolt,M.H., Zhao,H., Wilkins,K., Respress,J., Howard,D., Batra,D., McCollum,A., Hutson,C., Davidson,W., Rao,A., Baumgartner,J., Li,Y.
MPXV_USA_2022_TX0019							OP450985		IIb	B.1.10	sub-cluster_176	sub-cluster_176	North America	USA	2022-06-01	2022W22													Gigante,C.M., Kubin,G., Zhao,H., Batra,D., Hetrick,E.E., Howard,D.T., Kovar,L., Seabolt,M.H., Weigand,M.R., Burroughs,M., Lee,J., Wilkins,K., McCollum,A., Hutson,C., Davidson,W., Rao,A., White,S.L., Li,Y.
MPXV_USA_2022_IL0024							OP225964		IIb	B.1.11	sub-cluster_178	sub-cluster_178	North America	USA	2022-06-01	2022W22													Gigante,C.M., Ghinai,I., Seabolt,M.H., Zhao,H., Wilkins,K., McCollum,A., Hutson,C., Davidson,W., Rao,A., Kerins,J., Li,Y.
MPXV/ITM_pt_10/Belgium/1-Jun-2022							OP144211		IIb	B.1	sub-cluster_15	sub-cluster_15	Europe	Belgium	2022-06-01	2022W22													De Baetselier,I., Van Dijck,C., Kenyon,C., Coppens,J., Smet,H., de Block,T., Coppens,S., Vanroye,F., Bugert,J., Girl,P., Liesenborghs,L., Selhorst,P., Arien,K., den Bossche,D.V., Florence,E., Rezende,A.M., Vercauteren,K., Esbroeck,M.V., Bracke,S., Brosius,I., Soentjens,P.
MpxV/human/CAN/UN-NML-3339/2022							ON880539		IIb	B.1	root	root	North America	Canada	2022-06-01	2022W22													Duggan,A., Hole,D., Knox,N., Yadav,C., Haidl,E., Chapel,M., Domselaar,G.V., Fernando,L., Graham,M., Antonation,K., Audet,J., Hagan,M., Safronetz,D., Leung,A., Peters,G., Go,A., Laminman,V., Kaplen,B., Jolly,G., Charest,H., Levade,I., Fafard,J.
MpxV/human/CAN/UN-NML-3292/2022							ON880512		IIb	B.1	root	root	North America	Canada	2022-06-01	2022W22													Duggan,A., Hole,D., Knox,N., Yadav,C., Haidl,E., Chapel,M., Domselaar,G.V., Jolly,G., Audet,J., Fernando,L., Antonation,K., Safronetz,D., Hagan,M., Griffiths,E., Leung,A., Graham,M., Peters,G., Go,A., Laminman,V., Kaplen,B., Eshaghi,A., Gubbay,J.B., Hasso,M., Marchand-Austin,A., Olsha,R., Patel,S.N.
MpxV/human/CAN/UN-NML-3344/2022							ON880541		IIb	B.1	singleton_98	singleton_98	North America	Canada	2022-06-01	2022W22													Duggan,A., Hole,D., Knox,N., Yadav,C., Haidl,E., Chapel,M., Domselaar,G.V., Fernando,L., Graham,M., Antonation,K., Audet,J., Hagan,M., Safronetz,D., Leung,A., Peters,G., Go,A., Laminman,V., Kaplen,B., Jolly,G., Charest,H., Levade,I., Fafard,J.
MpxV/human/CAN/UN-NML-3342/2022							ON880540		IIb	B.1.12	sub-cluster_164	sub-cluster_164	North America	Canada	2022-06-01	2022W22													Duggan,A., Hole,D., Knox,N., Yadav,C., Haidl,E., Chapel,M., Domselaar,G.V., Fernando,L., Graham,M., Antonation,K., Audet,J., Hagan,M., Safronetz,D., Leung,A., Peters,G., Go,A., Laminman,V., Kaplen,B., Jolly,G., Charest,H., Levade,I., Fafard,J.
MpxV/human/CAN/UN-NML-3336/2022							ON880538		IIb	B.1.9	sub-cluster_172	sub-cluster_172	North America	Canada	2022-06-01	2022W22													Duggan,A., Hole,D., Knox,N., Yadav,C., Haidl,E., Chapel,M., Domselaar,G.V., Fernando,L., Graham,M., Antonation,K., Audet,J., Hagan,M., Safronetz,D., Leung,A., Peters,G., Go,A., Laminman,V., Kaplen,B., Jolly,G., Charest,H., Levade,I., Fafard,J.
MpxV/human/CAN/UN-NML-3293/2022							ON983159		IIb	B.1.4	sub-cluster_175	sub-cluster_175	North America	Canada	2022-06-01	2022W22													Duggan,A., Hole,D., Yadav,C., Knox,N., Haidl,E., Chapel,M., Domselaar,G.V., Fernando,L., Graham,M., Antonation,K., Audet,J., Hagan,M., Safronetz,D., Leung,A., Peters,G., Go,A., Laminman,V., Kaplen,B., Jolly,G., Marchand-Austin,A., Eshaghi,A., Patel,S.N., Hasso,M., Gubbay,J.B., Olsha,R.
MPXV/Germany/2022/RKI553							OP715833		IIb	B.1	root	root	Europe	Germany	2022-06-01	2022W22													Brinkmann,A., Kohl,C., Pape,K., Schrick,L., Michel,J., Schaade,L., Nitsche,A.
MPXV/Germany/2022/RKI546							OP715826		IIb	B.1	root	root	Europe	Germany	2022-06-01	2022W22													Brinkmann,A., Kohl,C., Pape,K., Schrick,L., Michel,J., Schaade,L., Nitsche,A.
MPXV/Germany/2022/RKI513							OP689666		IIb	B.1	root	root	Europe	Germany	2022-06-01	2022W22													Brinkmann,A., Kohl,C., Pape,K., Schrick,L., Michel,J., Schaade,L., Nitsche,A.
MPXV/Germany/2022/RKI087							ON853654		IIb	B.1	root	root	Europe	Germany	2022-06-01	2022W22													Brinkmann,A., Kohl,C., Uddin,S., Pape,K., Schrick,L., Michel,J., Jessen,H., Schaade,L., Nitsche,A.
MPXV/Germany/2022/RKI052							ON813252		IIb	B.1	root	root	Europe	Germany	2022-06-01	2022W22													Brinkmann,A., Kohl,C., Uddin,S., Pape,K., Schrick,L., Michel,J., Jessen,H., Schaade,L., Nitsche,A.
MPXV/Germany/2022/RKI067							ON813267		IIb	B.1	root	root	Europe	Germany	2022-06-01	2022W22													Brinkmann,A., Kohl,C., Uddin,S., Pape,K., Schrick,L., Michel,J., Schaade,L., Nitsche,A.
MPXV/Germany/2022/RKI091							ON853671		IIb	B.1	singleton_19	singleton_19	Europe	Germany	2022-06-01	2022W22													Brinkmann,A., Kohl,C., Uddin,S., Pape,K., Schrick,L., Michel,J., Schaade,L., Nitsche,A.
MPXV/Germany/2022/RKI058							ON813255		IIb	B.1	root	root	Europe	Germany	2022-06-01	2022W22													Brinkmann,A., Kohl,C., Uddin,S., Pape,K., Schrick,L., Michel,J., Stocker,H., Schaade,L., Nitsche,A.
MPXV/Germany/2022/RKI096							ON853675		IIb	B.1	root	root	Europe	Germany	2022-06-01	2022W22													Brinkmann,A., Kohl,C., Uddin,S., Pape,K., Schrick,L., Michel,J., Schaade,L., Nitsche,A.
MPXV/Germany/2022/RKI552							OP715832		IIb	B.1	root	root	Europe	Germany	2022-06-01	2022W22													Brinkmann,A., Kohl,C., Pape,K., Schrick,L., Michel,J., Schaade,L., Nitsche,A.
MPXV/Germany/2022/RKI095							ON853674		IIb	B.1	root	root	Europe	Germany	2022-06-01	2022W22													Brinkmann,A., Kohl,C., Uddin,S., Pape,K., Schrick,L., Michel,J., Schaade,L., Nitsche,A.
MPXV/Germany/2022/RKI541							OP715821		IIb	B.1	root	root	Europe	Germany	2022-06-01	2022W22													Brinkmann,A., Kohl,C., Pape,K., Schrick,L., Michel,J., Schaade,L., Nitsche,A.
MPXV/Germany/2022/RKI519							OP689672		IIb	B.1	root	root	Europe	Germany	2022-06-01	2022W22													Brinkmann,A., Kohl,C., Pape,K., Schrick,L., Michel,J., Schaade,L., Nitsche,A.
MPXV/Germany/2022/RKI039							ON755245		IIb	B.1	root	root	Europe	Germany	2022-06-01	2022W22													Brinkmann,A., Kohl,C., Uddin,S., Pape,K., Schrick,L., Michel,J., Schaade,L., Nitsche,A.
MPXV/Germany/2022/RKI031							ON755237		IIb	B.1	root	root	Europe	Germany	2022-06-01	2022W22													Brinkmann,A., Kohl,C., Uddin,S., Pape,K., Schrick,L., Michel,J., Schaade,L., Nitsche,A.
MPXV/Germany/2022/RKI547							OP715827		IIb	B.1	singleton_146	singleton_146	Europe	Germany	2022-06-01	2022W22													Brinkmann,A., Kohl,C., Pape,K., Schrick,L., Michel,J., Schaade,L., Nitsche,A.
MPXV/Germany/2022/RKI040							ON755246		IIb	B.1	root	root	Europe	Germany	2022-06-01	2022W22													Brinkmann,A., Kohl,C., Uddin,S., Pape,K., Schrick,L., Michel,J., Schaade,L., Nitsche,A.
MPXV/Germany/2022/RKI084							ON853666		IIb	B.1	singleton_193	singleton_193	Europe	Germany	2022-06-01	2022W22													Brinkmann,A., Kohl,C., Uddin,S., Pape,K., Schrick,L., Michel,J., Schaade,L., Nitsche,A.
MPXV/Germany/2022/RKI077							ON853679		IIb	B.1	root	root	Europe	Germany	2022-06-01	2022W22													Brinkmann,A., Kohl,C., Uddin,S., Pape,K., Schrick,L., Michel,J., Schaade,L., Nitsche,A.
MPXV/Germany/2022/RKI514							OP689667		IIb	B.1	root	root	Europe	Germany	2022-06-01	2022W22													Brinkmann,A., Kohl,C., Pape,K., Schrick,L., Michel,J., Schaade,L., Nitsche,A.
MPXV/Germany/2022/RKI071_164khx							ON853657		IIb	B.1	root	root	Europe	Germany	2022-06-01	2022W22													Brinkmann,A., Kohl,C., Uddin,S., Pape,K., Schrick,L., Michel,J., Schaade,L., Nitsche,A.
MPXV/Germany/2022/RKI035							ON755241		IIb	B.1	singleton_203	singleton_203	Europe	Germany	2022-06-01	2022W22													Brinkmann,A., Kohl,C., Uddin,S., Pape,K., Schrick,L., Michel,J., Schaade,L., Nitsche,A.
MPXV/Germany/2022/RKI549							OP715829		IIb	B.1	singleton_208	singleton_208	Europe	Germany	2022-06-01	2022W22													Brinkmann,A., Kohl,C., Pape,K., Schrick,L., Michel,J., Schaade,L., Nitsche,A.
MPXV/Germany/2022/RKI101							ON853682		IIb	B.1	sub-cluster_2	sub-cluster_2	Europe	Germany	2022-06-01	2022W22													Brinkmann,A., Kohl,C., Uddin,S., Pape,K., Schrick,L., Michel,J., Schaade,L., Nitsche,A.
MPXV/Germany/2022/RKI047							ON755253		IIb	B.1	sub-cluster_15	sub-cluster_15	Europe	Germany	2022-06-01	2022W22													Brinkmann,A., Kohl,C., Uddin,S., Pape,K., Schrick,L., Michel,J., Schaade,L., Nitsche,A.
MPXV/Germany/2022/RKI545							OP715825		IIb	B.1	sub-cluster_23	sub-cluster_23	Europe	Germany	2022-06-01	2022W22													Brinkmann,A., Kohl,C., Pape,K., Schrick,L., Michel,J., Schaade,L., Nitsche,A.
MPXV/Germany/2022/RKI028							ON755234		IIb	B.1	sub-cluster_104	sub-cluster_104	Europe	Germany	2022-06-01	2022W22													Brinkmann,A., Kohl,C., Uddin,S., Pape,K., Schrick,L., Michel,J., Schaade,L., Nitsche,A.
MPXV/Germany/2022/RKI082							ON853664		IIb	B.1.14	sub-cluster_171	sub-cluster_171	Europe	Germany	2022-06-01	2022W22													Brinkmann,A., Kohl,C., Uddin,S., Pape,K., Schrick,L., Michel,J., Schaade,L., Nitsche,A.
MPXV/Germany/2022/RKI027							ON755233		IIb	B.1.5	sub-cluster_174	sub-cluster_174	Europe	Germany	2022-06-01	2022W22													Brinkmann,A., Kohl,C., Uddin,S., Pape,K., Schrick,L., Michel,J., Schaade,L., Nitsche,A.
MPXV/Germany/2022/RKI013							ON755231		IIb	B.1.3	sub-cluster_179	sub-cluster_179	Europe	Germany	2022-06-01	2022W22													Brinkmann,A., Kohl,C., Uddin,S., Pape,K., Schrick,L., Michel,J., Schaade,L., Nitsche,A.
MPXV/Germany/2022/RKI042							ON755248		IIb	B.1.3	sub-cluster_179	sub-cluster_179	Europe	Germany	2022-06-01	2022W22													Brinkmann,A., Kohl,C., Uddin,S., Pape,K., Schrick,L., Michel,J., Schaade,L., Nitsche,A.
MPXV/Germany/2022/RKI544							OP715824		IIb	B.1.7	sub-cluster_180	sub-cluster_180	Europe	Germany	2022-06-01	2022W22													Brinkmann,A., Kohl,C., Pape,K., Schrick,L., Michel,J., Schaade,L., Nitsche,A.
MPXV/Germany/2022/RKI055							ON813259		IIb	B.1.7	sub-cluster_180	sub-cluster_180	Europe	Germany	2022-06-01	2022W22													Brinkmann,A., Kohl,C., Uddin,S., Pape,K., Schrick,L., Michel,J., Schaade,L., Nitsche,A.
MPXV/Germany/2022/RKI044							ON755250		IIb	B.1.1	sub-cluster_181	sub-cluster_181	Europe	Germany	2022-06-01	2022W22													Brinkmann,A., Kohl,C., Uddin,S., Pape,K., Schrick,L., Michel,J., Schaade,L., Nitsche,A.
MPXV/Germany/2022/RKI076							ON853653		IIb	B.1.1	sub-cluster_181	sub-cluster_181	Europe	Germany	2022-06-01	2022W22													Brinkmann,A., Kohl,C., Uddin,S., Pape,K., Schrick,L., Michel,J., Jessen,H., Schaade,L., Nitsche,A.
MPXV/Germany/2022/RKI551							OP715831		IIb	B.1.1	sub-cluster_181	sub-cluster_181	Europe	Germany	2022-06-01	2022W22													Brinkmann,A., Kohl,C., Pape,K., Schrick,L., Michel,J., Schaade,L., Nitsche,A.
MPXV/Germany/2022/RKI030							ON755236		IIb	B.1.1	sub-cluster_181	sub-cluster_181	Europe	Germany	2022-06-01	2022W22													Brinkmann,A., Kohl,C., Uddin,S., Pape,K., Schrick,L., Michel,J., Schaade,L., Nitsche,A.
MPXV/Germany/2022/RKI036							ON755242		IIb	B.1.1	sub-cluster_181	sub-cluster_181	Europe	Germany	2022-06-01	2022W22													Brinkmann,A., Kohl,C., Uddin,S., Pape,K., Schrick,L., Michel,J., Schaade,L., Nitsche,A.
MPXV/Germany/2022/RKI523							OP689676		IIb	B.1.1	sub-cluster_181	sub-cluster_181	Europe	Germany	2022-06-01	2022W22													Brinkmann,A., Kohl,C., Pape,K., Schrick,L., Michel,J., Schaade,L., Nitsche,A.
MPXV/Germany/2022/RKI094							ON853673		IIb	B.1.1	sub-cluster_181	sub-cluster_181	Europe	Germany	2022-06-01	2022W22													Brinkmann,A., Kohl,C., Uddin,S., Pape,K., Schrick,L., Michel,J., Schaade,L., Nitsche,A.
MPXV/Germany/2022/RKI065							ON813265		IIb	B.1.1	sub-cluster_181	sub-cluster_181	Europe	Germany	2022-06-01	2022W22													Brinkmann,A., Kohl,C., Uddin,S., Pape,K., Schrick,L., Michel,J., Schaade,L., Nitsche,A.
MPXV/Germany/2022/RKI032							ON755238		IIb	B.1.1	sub-cluster_181	sub-cluster_181	Europe	Germany	2022-06-01	2022W22													Brinkmann,A., Kohl,C., Uddin,S., Pape,K., Schrick,L., Michel,J., Schaade,L., Nitsche,A.
MPXV/Germany/2022/RKI053							ON813253		IIb	B.1.1	sub-cluster_181	sub-cluster_181	Europe	Germany	2022-06-01	2022W22													Brinkmann,A., Kohl,C., Uddin,S., Pape,K., Schrick,L., Michel,J., Jessen,H., Schaade,L., Nitsche,A.
MPXV/Germany/2022/RKI097							ON853680		IIb	B.1.1	sub-cluster_181	sub-cluster_181	Europe	Germany	2022-06-01	2022W22													Brinkmann,A., Kohl,C., Uddin,S., Pape,K., Schrick,L., Michel,J., Schaade,L., Nitsche,A.
MPXV/Germany/2022/RKI074							ON853652		IIb	B.1.1	sub-cluster_181	sub-cluster_181	Europe	Germany	2022-06-01	2022W22													Brinkmann,A., Kohl,C., Uddin,S., Pape,K., Schrick,L., Michel,J., Jessen,H., Schaade,L., Nitsche,A.
MPXV/Germany/2022/RKI099							ON853677		IIb	B.1.1	sub-cluster_181	sub-cluster_181	Europe	Germany	2022-06-01	2022W22													Brinkmann,A., Kohl,C., Uddin,S., Pape,K., Schrick,L., Michel,J., Schaade,L., Nitsche,A.
MPXV/Germany/2022/RKI051							ON813251		IIb	B.1.1	sub-cluster_181	sub-cluster_181	Europe	Germany	2022-06-01	2022W22													Brinkmann,A., Kohl,C., Uddin,S., Pape,K., Schrick,L., Michel,J., Pfaefflin,F., Schaade,L., Nitsche,A.
MPXV/Germany/2022/RKI056_6v5zus							ON813266		IIb	B.1.1	sub-cluster_181	sub-cluster_181	Europe	Germany	2022-06-01	2022W22													Brinkmann,A., Kohl,C., Uddin,S., Pape,K., Schrick,L., Michel,J., Schaade,L., Nitsche,A.
MPXV/Germany/2022/RKI026							ON755232		IIb	B.1.1	sub-cluster_181	sub-cluster_181	Europe	Germany	2022-06-01	2022W22													Brinkmann,A., Kohl,C., Uddin,S., Pape,K., Schrick,L., Michel,J., Schaade,L., Nitsche,A.
MPXV/Germany/2022/RKI064							ON813264		IIb	B.1.1	sub-cluster_181	sub-cluster_181	Europe	Germany	2022-06-01	2022W22													Brinkmann,A., Kohl,C., Uddin,S., Pape,K., Schrick,L., Michel,J., Schaade,L., Nitsche,A.
MPXV/Germany/2022/RKI092							ON853681		IIb	B.1.2	sub-cluster_182	sub-cluster_182	Europe	Germany	2022-06-01	2022W22													Brinkmann,A., Kohl,C., Uddin,S., Pape,K., Schrick,L., Michel,J., Schaade,L., Nitsche,A.
MPXV/Germany/2022/RKI081							ON853663		IIb	B.1.2	sub-cluster_182	sub-cluster_182	Europe	Germany	2022-06-01	2022W22													Brinkmann,A., Kohl,C., Uddin,S., Pape,K., Schrick,L., Michel,J., Schaade,L., Nitsche,A.
MPXV/Germany/2022/RKI072_2xm85l							ON853658		IIb	B.1.2	sub-cluster_182	sub-cluster_182	Europe	Germany	2022-06-01	2022W22													Brinkmann,A., Kohl,C., Uddin,S., Pape,K., Schrick,L., Michel,J., Schaade,L., Nitsche,A.
MPXV/Germany/2022/RKI550							OP715830		IIb	B.1.2	sub-cluster_182	sub-cluster_182	Europe	Germany	2022-06-01	2022W22													Brinkmann,A., Kohl,C., Pape,K., Schrick,L., Michel,J., Schaade,L., Nitsche,A.
MPXV/Germany/2022/RKI054							ON813258		IIb	B.1.2	sub-cluster_182	sub-cluster_182	Europe	Germany	2022-06-01	2022W22													Brinkmann,A., Kohl,C., Uddin,S., Pape,K., Schrick,L., Michel,J., Schaade,L., Nitsche,A.
MPXV/Germany/2022/RKI062							ON813262		IIb	B.1.2	sub-cluster_182	sub-cluster_182	Europe	Germany	2022-06-01	2022W22													Brinkmann,A., Kohl,C., Uddin,S., Pape,K., Schrick,L., Michel,J., Schaade,L., Nitsche,A.
MPXV/Germany/2022/RKI038							ON755244		IIb	B.1.2	sub-cluster_182	sub-cluster_182	Europe	Germany	2022-06-01	2022W22													Brinkmann,A., Kohl,C., Uddin,S., Pape,K., Schrick,L., Michel,J., Schaade,L., Nitsche,A.
hMpxV/Netherlands/NH-AUMC-0001/2022							OP160532		IIb	B.1	singleton_194	singleton_194	Europe	Netherlands	2022-06-01	2022W22													Tutu van Furth AM, van der Kuip M, van Els AL, Fievez LC, van Rijckevorsel GG, van den Ouden A, Jonges M, Welkers MR, Welkers,M., Jonges,M.
SI2022_S7							ON838178		IIb	B.1.3	sub-cluster_179	sub-cluster_179	Europe	Slovenia	2022-06-01	2022W22													Zakotnik,S., Vlaj,D., Suljic,A., Zorec,T.M., Korva,M., Poljak,M., Avsic Zupanc,T.
Slovenia-MPXV-09-2022							OP605552		IIb	B.1.3	sub-cluster_179	sub-cluster_179	Europe	Slovenia	2022-06-01	2022W22													Zakotnik,S., Vlaj,D., Suljic,A., Zorec,T.M., Korva,M., Poljak,M., Avsic Zupanc,T.
Slovenia-MPXV-08-2022							OP605551		IIb	B.1.3	sub-cluster_179	sub-cluster_179	Europe	Slovenia	2022-06-01	2022W22													Zakotnik,S., Vlaj,D., Suljic,A., Zorec,T.M., Korva,M., Poljak,M., Avsic Zupanc,T.
MPXV_SI2022_S4							ON754985		IIb	B.1.3	sub-cluster_179	sub-cluster_179	Europe	Slovenia	2022-06-01	2022W22													Zakotnik,S., Vlaj,D., Suljic,A., Zorec,T.M., Korva,M., Poljak,M., Avsic Zupanc,T.
MPXV_SI2022_S3							ON754984		IIb	B.1.3	sub-cluster_179	sub-cluster_179	Europe	Slovenia	2022-06-01	2022W22													Zakotnik,S., Vlaj,D., Suljic,A., Zorec,T.M., Korva,M., Poljak,M., Avsic Zupanc,T.
MPXV_SI2022_S5							ON754986		IIb	B.1.3	sub-cluster_179	sub-cluster_179	Europe	Slovenia	2022-06-01	2022W22													Zakotnik,S., Vlaj,D., Suljic,A., Zorec,T.M., Korva,M., Poljak,M., Avsic Zupanc,T.
hMpxV/Switzerland/ZH-UZH-IMV-3ba6449f/2022							ON792320		IIb	B.1.3	sub-cluster_179	sub-cluster_179	Europe	Switzerland	2022-06-01	2022W22													Kufner,V., Ziltener,G., Zaheri,M., Schmutz,S., Audige,A., Bernasconi,O., Steiner,K., Huder,J., Shah,C., Capaul,R., Bloemberg,G., Boeni,J., Huber,M., Trkola,A.
MPX_cmjxZM_9000205							OP415186		IIb	B.1.7	sub-cluster_180	sub-cluster_180	Europe	United Kingdom	2022-06-01	2022W22													Groves,N., Osman,K.L., Lewandowski,K.S., Carter,D.P., Pullan,S.T., Myers,R., Vipond,R., Chand,M.
MPXV_USA_2022_NY0023							OP303794		IIb	B.1	singleton_9	singleton_9	North America	USA	2022-06-01	2022W22													Gigante,C.M., Hughes,S., Zhao,H., Batra,D., Hetrick,E.E., Howard,D.T., Kovar,L., Seabolt,M.H., Weigand,M.R., Burroughs,M.S., Lee,J., Wilkins,K., McCollum,A., Hutson,C., Davidson,W., Rao,A., Baumgartner,J., Li,Y.
MPXV_USA_2022_FL0004							OP185713		IIb	B.1	root	root	North America	USA	2022-06-01	2022W22													Gigante,C.M., Lee,P., Seabolt,M.H., Zhao,H., Wilkins,K., McCollum,A., Hutson,C., Davidson,W., Rao,A., Mendoza,R., Li,Y.
MPXV_USA_2022_AZ0001							OP185717		IIb	B.1	singleton_12	singleton_12	North America	USA	2022-06-01	2022W22													Gigante,C.M., Francis,D., Seabolt,M.H., Zhao,H., Wilkins,K., McCollum,A., Hutson,C., Davidson,W., Rao,A., Escobar,J., Li,Y.
MPXV_USA_2022_TX0007							OP303787		IIb	B.1	singleton_41	singleton_41	North America	USA	2022-06-01	2022W22													Gigante,C.M., Kubin,G., Zhao,H., Batra,D., Hetrick,E.E., Howard,D.T., Kovar,L., Seabolt,M.H., Weigand,M.R., Burroughs,M.S., Lee,J., Wilkins,K., McCollum,A., Hutson,C., Davidson,W., Rao,A., White,S.L., Li,Y.
MPXV_USA_2022_CA0057							OP451013		IIb	B.1	singleton_42	singleton_42	North America	USA	2022-06-01	2022W22													Gigante,C.M., Ventura,J., Zhao,H., Batra,D., Hetrick,E.E., Howard,D.T., Kovar,L., Seabolt,M.H., Weigand,M.R., Burroughs,M., Lee,J., Wilkins,K., McCollum,A., Hutson,C., Davidson,W., Rao,A., Nash,J., Li,Y.
MPXV_USA_2022_MN0005							OP451004		IIb	B.1	root	root	North America	USA	2022-06-01	2022W22													Gigante,C.M., Wang,X., Zhao,H., Batra,D., Hetrick,E.E., Howard,D.T., Kovar,L., Seabolt,M.H., Weigand,M.R., Burroughs,M., Lee,J., Wilkins,K., McCollum,A., Hutson,C., Davidson,W., Rao,A., Ostadkar,R., Li,Y.
MPXV_USA_2022_CA0032							OP603016		IIb	B.1	root	root	North America	USA	2022-06-01	2022W22													Gigante,C.M., Ventura,J., Zhao,H., Batra,D., Hetrick,E.E., Howard,D.T., Kovar,L., Seabolt,M.H., Weigand,M.R., Burroughs,M., Lee,J., Wilkins,K., McCollum,A., Hutson,C., Davidson,W., Rao,A., Nash,J., Li,Y.
MPXV_USA_2022_IL0045							OP450994		IIb	B.1	root	root	North America	USA	2022-06-01	2022W22													Gigante,C.M., Ghinai,I., Zhao,H., Batra,D., Hetrick,E.E., Howard,D.T., Kovar,L., Seabolt,M.H., Weigand,M.R., Burroughs,M., Lee,J., Wilkins,K., McCollum,A., Hutson,C., Davidson,W., Rao,A., Kerins,J., Li,Y.
MPXV_USA_2022_MN0009							OP604522		IIb	B.1	root	root	North America	USA	2022-06-01	2022W22													Gigante,C.M., Xia,D., Zhao,H., Batra,D., Hetrick,E.E., Howard,D.T., Kovar,L., Seabolt,M.H., Knipe,K., Burroughs,S., Lee,J., Wilkins,K., McCollum,A., Hutson,C., Davidson,W., Rao,A., Plipat,N., Li,Y.
MPXV_USA_2022_IL0025							OP225969		IIb	B.1	root	root	North America	USA	2022-06-01	2022W22													Gigante,C.M., Ghinai,I., Seabolt,M.H., Zhao,H., Wilkins,K., McCollum,A., Hutson,C., Davidson,W., Rao,A., Kerins,J., Li,Y.
MPXV_USA_2022_HI0003							OP378703		IIb	B.1	root	root	North America	USA	2022-06-01	2022W22													Gigante,C.M., Manuzak,A., Zhao,H., Batra,D., Hetrick,E.E., Howard,D.T., Kovar,L., Seabolt,M.H., Weigand,M.R., Burroughs,M., Lee,J., Wilkins,K., McCollum,A., Hutson,C., Davidson,W., Rao,A., Gose,R., Li,Y.
MPXV_USA_2022_IL0034							OP303784		IIb	B.1	root	root	North America	USA	2022-06-01	2022W22													Gigante,C.M., Ghinai,I., Zhao,H., Batra,D., Hetrick,E.E., Howard,D.T., Kovar,L., Seabolt,M.H., Weigand,M.R., Burroughs,M.S., Lee,J., Wilkins,K., McCollum,A., Hutson,C., Davidson,W., Rao,A., Kerins,J., Li,Y.
MPXV_USA_2022_MN0003							OP604528		IIb	B.1	singleton_118	singleton_118	North America	USA	2022-06-01	2022W22													Gigante,C.M., Myers,R., Zhao,H., Batra,D., Hetrick,E.E., Howard,D.T., Kovar,L., Seabolt,M.H., Knipe,K., Burroughs,S., Lee,J., Wilkins,K., McCollum,A., Hutson,C., Davidson,W., Rao,A., Blythe,D., Li,Y.
MPXV_USA_2022_GA0007							OP378698		IIb	B.1	root	root	North America	USA	2022-06-01	2022W22													Gigante,C.M., Pavlick,J., Zhao,H., Batra,D., Hetrick,E.E., Howard,D.T., Kovar,L., Seabolt,M.H., Weigand,M.R., Burroughs,M., Lee,J., Wilkins,K., McCollum,A., Hutson,C., Davidson,W., Rao,A., Parrott,T., Li,Y.
MPXV_USA_2022_IL003							ON959132		IIb	B.1	root	root	North America	USA	2022-06-01	2022W22													Gigante,C.M., Ghinai,I., Seabolt,M.H., Zhao,H., Wilkins,K., Respress,J., Howard,D., Batra,D., McCollum,A., Hutson,C., Davidson,W., Rao,A., Kerins,J., Li,Y.
MPXV_USA_2022_CA0043							OP451016		IIb	B.1	root	root	North America	USA	2022-06-01	2022W22													Gigante,C.M., Ventura,J., Zhao,H., Batra,D., Hetrick,E.E., Howard,D.T., Kovar,L., Seabolt,M.H., Weigand,M.R., Burroughs,M., Lee,J., Wilkins,K., McCollum,A., Hutson,C., Davidson,W., Rao,A., Nash,J., Li,Y.
MPXV_USA_2022_NY0020							OP303793		IIb	B.1	root	root	North America	USA	2022-06-01	2022W22													Gigante,C.M., Hughes,S., Zhao,H., Batra,D., Hetrick,E.E., Howard,D.T., Kovar,L., Seabolt,M.H., Weigand,M.R., Burroughs,M.S., Lee,J., Wilkins,K., McCollum,A., Hutson,C., Davidson,W., Rao,A., Baumgartner,J., Li,Y.
MPXV_USA_2022_CA0036							OP687927		IIb	B.1	singleton_201	singleton_201	North America	USA	2022-06-01	2022W22													Gigante,C.M., Ventura,J., Zhao,H., Batra,D., Hetrick,E.E., Howard,D.T., Kovar,L., Morrison,S.S., Seabolt,M.H., Weigand,M.R., Knipe,K., Sheth,M., Burgin,A., Burroughs,M., Lee,J., Wilkins,K., McCollum,A., Hutson,C., Davidson,W., Rao,A., Nash,J., Li,Y.
MPXV-USA-IL-IDPH-022							OP536683		IIb	B.1	singleton_202	singleton_202	North America	USA	2022-06-01	2022W22													Gagnon,K.T.
MPXV_USA_2022_CA007							OP150923		IIb	B.1	sub-cluster_43	sub-cluster_43	North America	USA	2022-06-01	2022W22													Gigante,C., Ventura,J., Seabolt,M.H., Zhao,H., Wilkins,K., McCollum,A., Hutson,C., Davidson,W., Rao,A., Nash,J., Li,Y.
MPXV_USA_2022_MN0014							OP604530		IIb	B.1	sub-cluster_96	sub-cluster_96	North America	USA	2022-06-01	2022W22													Gigante,C.M., Lee,P., Zhao,H., Batra,D., Hetrick,E.E., Howard,D.T., Kovar,L., Seabolt,M.H., Knipe,K., Burroughs,S., Lee,J., Wilkins,K., McCollum,A., Hutson,C., Davidson,W., Rao,A., Stanek,D., Li,Y.
MPXV_USA_2022_MN0005_7130uk							OP604533		IIb	B.1	sub-cluster_157	sub-cluster_157	North America	USA	2022-06-01	2022W22													Gigante,C.M., Ventura,J., Zhao,H., Batra,D., Hetrick,E.E., Howard,D.T., Kovar,L., Seabolt,M.H., Knipe,K., Burroughs,S., Lee,J., Wilkins,K., McCollum,A., Hutson,C., Davidson,W., Rao,A., Nash,J., Li,Y.
MPXV_USA_2022_IL0020							OP225962		IIb	B.1.13	sub-cluster_173	sub-cluster_173	North America	USA	2022-06-01	2022W22													Gigante,C.M., Ghinai,I., Seabolt,M.H., Zhao,H., Wilkins,K., McCollum,A., Hutson,C., Davidson,W., Rao,A., Kerins,J., Li,Y.
MPXV_USA_2022_IL0040							OP303786		IIb	B.1.13	sub-cluster_173	sub-cluster_173	North America	USA	2022-06-01	2022W22													Gigante,C.M., Ghinai,I., Zhao,H., Batra,D., Hetrick,E.E., Howard,D.T., Kovar,L., Seabolt,M.H., Weigand,M.R., Burroughs,M.S., Lee,J., Wilkins,K., McCollum,A., Hutson,C., Davidson,W., Rao,A., Kerins,J., Li,Y.
MPXV_USA_2022_CA006							OP150924		IIb	B.1.3	sub-cluster_179	sub-cluster_179	North America	USA	2022-06-01	2022W22													Gigante,C., Ventura,J., Seabolt,M.H., Zhao,H., Wilkins,K., McCollum,A., Hutson,C., Davidson,W., Rao,A., Nash,J., Sheth,M., Li,Y.
MPXV_USA_2022_CO0006							OP225963		IIb	B.1.7	sub-cluster_180	sub-cluster_180	North America	USA	2022-06-01	2022W22													Gigante,C.M., Steidley,B., Seabolt,M.H., Zhao,H., Wilkins,K., McCollum,A., Hutson,C., Davidson,W., Rao,A., Davizon,E., Li,Y.
MPXV_USA_2022_IL0044							OP303790		IIb	B.1.7	sub-cluster_180	sub-cluster_180	North America	USA	2022-06-01	2022W22													Gigante,C.M., Ghinai,I., Zhao,H., Batra,D., Hetrick,E.E., Howard,D.T., Kovar,L., Seabolt,M.H., Weigand,M.R., Burroughs,M.S., Lee,J., Wilkins,K., McCollum,A., Hutson,C., Davidson,W., Rao,A., Kerins,J., Li,Y.
MPXV_USA_2022_IL0042							OP303785		IIb	B.1.1	sub-cluster_181	sub-cluster_181	North America	USA	2022-06-01	2022W22													Gigante,C.M., Ghinai,I., Zhao,H., Batra,D., Hetrick,E.E., Howard,D.T., Kovar,L., Seabolt,M.H., Weigand,M.R., Burroughs,M.S., Lee,J., Wilkins,K., McCollum,A., Hutson,C., Davidson,W., Rao,A., Kerins,J., Li,Y.
MPXV_USA_2022_TX0001							OP185709		IIb	B.1.1	sub-cluster_181	sub-cluster_181	North America	USA	2022-06-01	2022W22													Gigante,C.M., Kubin,G., Seabolt,M.H., Zhao,H., Wilkins,K., McCollum,A., Hutson,C., Davidson,W., Rao,A., White,S.L., Li,Y.
MPXV_USA_2022_NY0007							OP185710		IIb	B.1.2	sub-cluster_182	sub-cluster_182	North America	USA	2022-06-01	2022W22													Gigante,C.M., Hughes,S., Seabolt,M.H., Zhao,H., Wilkins,K., McCollum,A., Hutson,C., Davidson,W., Rao,A., Baumgartner,J., Li,Y.
MPXV_USA_2022_CA0005							OP185716		IIb	B.1.2	sub-cluster_182	sub-cluster_182	North America	USA	2022-06-01	2022W22													Gigante,C.M., Ventura,J., Seabolt,M.H., Zhao,H., Wilkins,K., McCollum,A., Hutson,C., Davidson,W., Rao,A., Nash,J., Li,Y.
MPXV_USA_2022_GA0005							OP459202		IIb	B.1.2	sub-cluster_182	sub-cluster_182	North America	USA	2022-06-01	2022W22													Gigante,C.M., Pavlick,J., Zhao,H., Batra,D., Hetrick,E.E., Howard,D.T., Kovar,L., Seabolt,M.H., Weigand,M.R., Burroughs,M., Lee,J., Wilkins,K., McCollum,A., Hutson,C., Davidson,W., Rao,A., Parrott,T., Li,Y.
MPXV/ITM_pt_09/Belgium/2-Jun-2022							OP144217		IIb	B.1	sub-cluster_94	sub-cluster_94	Europe	Belgium	2022-06-02	2022W22													De Baetselier,I., Van Dijck,C., Kenyon,C., Coppens,J., Smet,H., de Block,T., Coppens,S., Vanroye,F., Bugert,J., Girl,P., Liesenborghs,L., Selhorst,P., Arien,K., den Bossche,D.V., Florence,E., Rezende,A.M., Vercauteren,K., Esbroeck,M.V., Bracke,S., Brosius,I., Soentjens,P.
MpxV/human/CAN/UN-NML-3472/2022							ON880516		IIb	B.1	root	root	North America	Canada	2022-06-02	2022W22													Duggan,A., Hole,D., Knox,N., Yadav,C., Haidl,E., Chapel,M., Domselaar,G.V., Jolly,G., Audet,J., Fernando,L., Antonation,K., Safronetz,D., Hagan,M., Griffiths,E., Leung,A., Graham,M., Peters,G., Go,A., Laminman,V., Kaplen,B., Eshaghi,A., Gubbay,J.B., Hasso,M., Marchand-Austin,A., Olsha,R., Patel,S.N.
MpxV/human/CAN/UN-NML-3368/2022							ON880546		IIb	B.1	root	root	North America	Canada	2022-06-02	2022W22													Duggan,A., Hole,D., Knox,N., Yadav,C., Haidl,E., Chapel,M., Domselaar,G.V., Fernando,L., Graham,M., Antonation,K., Audet,J., Hagan,M., Safronetz,D., Leung,A., Peters,G., Go,A., Laminman,V., Kaplen,B., Jolly,G., Charest,H., Levade,I., Fafard,J.
MpxV/human/CAN/UN-NML-3357/2022							ON880543		IIb	B.1	singleton_180	singleton_180	North America	Canada	2022-06-02	2022W22													Duggan,A., Hole,D., Knox,N., Yadav,C., Haidl,E., Chapel,M., Domselaar,G.V., Fernando,L., Graham,M., Antonation,K., Audet,J., Hagan,M., Safronetz,D., Leung,A., Peters,G., Go,A., Laminman,V., Kaplen,B., Jolly,G., Charest,H., Levade,I., Fafard,J.
MpxV/human/CAN/UN-NML-3366/2022							ON880545		IIb	B.1	sub-cluster_152	sub-cluster_152	North America	Canada	2022-06-02	2022W22													Duggan,A., Hole,D., Knox,N., Yadav,C., Haidl,E., Chapel,M., Domselaar,G.V., Fernando,L., Graham,M., Antonation,K., Audet,J., Hagan,M., Safronetz,D., Leung,A., Peters,G., Go,A., Laminman,V., Kaplen,B., Jolly,G., Charest,H., Levade,I., Fafard,J.
MpxV/human/CAN/UN-NML-3363/2022							ON880544		IIb	B.1	sub-cluster_152	sub-cluster_152	North America	Canada	2022-06-02	2022W22													Duggan,A., Hole,D., Knox,N., Yadav,C., Haidl,E., Chapel,M., Domselaar,G.V., Fernando,L., Graham,M., Antonation,K., Audet,J., Hagan,M., Safronetz,D., Leung,A., Peters,G., Go,A., Laminman,V., Kaplen,B., Jolly,G., Charest,H., Levade,I., Fafard,J.
MpxV/human/CAN/UN-NML-3467/2022							ON880515		IIb	B.1.4	sub-cluster_175	sub-cluster_175	North America	Canada	2022-06-02	2022W22													Duggan,A., Hole,D., Knox,N., Yadav,C., Haidl,E., Chapel,M., Domselaar,G.V., Jolly,G., Audet,J., Fernando,L., Antonation,K., Safronetz,D., Hagan,M., Griffiths,E., Leung,A., Graham,M., Peters,G., Go,A., Laminman,V., Kaplen,B., Eshaghi,A., Gubbay,J.B., Hasso,M., Marchand-Austin,A., Olsha,R., Patel,S.N.
hMpxV/Switzerland/ZH-UZH-IMV-3ba64538/2022							ON792322		IIb	B.1.5	sub-cluster_174	sub-cluster_174	Europe	Switzerland	2022-06-02	2022W22													Kufner,V., Ziltener,G., Zaheri,M., Schmutz,S., Audige,A., Bernasconi,O., Steiner,K., Huder,J., Shah,C., Capaul,R., Bloemberg,G., Boeni,J., Huber,M., Trkola,A.
hMpxV/Switzerland/ZH-UZH-IMV-3ba6450e/2022							ON792321		IIb	B.1.1	sub-cluster_181	sub-cluster_181	Europe	Switzerland	2022-06-02	2022W22													Kufner,V., Ziltener,G., Zaheri,M., Schmutz,S., Audige,A., Bernasconi,O., Steiner,K., Huder,J., Shah,C., Capaul,R., Bloemberg,G., Boeni,J., Huber,M., Trkola,A.
MPXV-USA-IL-IDPH-023							OP536684		IIb	B.1	sub-cluster_88	sub-cluster_88	North America	USA	2022-06-02	2022W22													Gagnon,K.T.
MPXV/Human/USA/CA-CDPH-MPX000002/2022							OP580151		IIb	B.1.2	sub-cluster_182	sub-cluster_182	North America	USA	2022-06-02	2022W22													Probert,W., Espinosa,A., Kath,C., Haw,M., O'Neil,R., Bell,J., Hacker,J.
MpxV/human/CAN/UN-NML-3531/2022							ON983162		IIb	B.1	root	root	North America	Canada	2022-06-03	2022W22													Duggan,A., Hole,D., Yadav,C., Knox,N., Haidl,E., Chapel,M., Domselaar,G.V., Fernando,L., Graham,M., Antonation,K., Audet,J., Hagan,M., Safronetz,D., Leung,A., Peters,G., Go,A., Laminman,V., Kaplen,B., Jolly,G., Marchand-Austin,A., Eshaghi,A., Patel,S.N., Hasso,M., Gubbay,J.B., Olsha,R.
MpxV/human/CAN/UN-NML-3530/2022							ON983161		IIb	B.1	root	root	North America	Canada	2022-06-03	2022W22													Duggan,A., Hole,D., Yadav,C., Knox,N., Haidl,E., Chapel,M., Domselaar,G.V., Fernando,L., Graham,M., Antonation,K., Audet,J., Hagan,M., Safronetz,D., Leung,A., Peters,G., Go,A., Laminman,V., Kaplen,B., Jolly,G., Marchand-Austin,A., Eshaghi,A., Patel,S.N., Hasso,M., Gubbay,J.B., Olsha,R.
MpxV/human/CAN/UN-NML-3441/2022							ON880547		IIb	B.1	sub-cluster_152	sub-cluster_152	North America	Canada	2022-06-03	2022W22													Duggan,A., Hole,D., Knox,N., Yadav,C., Haidl,E., Chapel,M., Domselaar,G.V., Fernando,L., Graham,M., Antonation,K., Audet,J., Hagan,M., Safronetz,D., Leung,A., Peters,G., Go,A., Laminman,V., Kaplen,B., Jolly,G., Charest,H., Levade,I., Fafard,J.
MpxV/human/CAN/UN-NML-3448/2022							ON880548		IIb	B.1.12	sub-cluster_164	sub-cluster_164	North America	Canada	2022-06-03	2022W22													Duggan,A., Hole,D., Knox,N., Yadav,C., Haidl,E., Chapel,M., Domselaar,G.V., Fernando,L., Graham,M., Antonation,K., Audet,J., Hagan,M., Safronetz,D., Leung,A., Peters,G., Go,A., Laminman,V., Kaplen,B., Jolly,G., Charest,H., Levade,I., Fafard,J.
MpxV/human/CAN/UN-NML-3450/2022							ON880549		IIb	B.1	sub-cluster_170	sub-cluster_170	North America	Canada	2022-06-03	2022W22													Duggan,A., Hole,D., Knox,N., Yadav,C., Haidl,E., Chapel,M., Domselaar,G.V., Fernando,L., Graham,M., Antonation,K., Audet,J., Hagan,M., Safronetz,D., Leung,A., Peters,G., Go,A., Laminman,V., Kaplen,B., Jolly,G., Charest,H., Levade,I., Fafard,J.
MpxV/human/CAN/UN-NML-3393/2022							ON983160		IIb	B.1.4	sub-cluster_175	sub-cluster_175	North America	Canada	2022-06-03	2022W22													Duggan,A., Hole,D., Yadav,C., Knox,N., Haidl,E., Chapel,M., Domselaar,G.V., Fernando,L., Graham,M., Antonation,K., Audet,J., Hagan,M., Safronetz,D., Leung,A., Peters,G., Go,A., Laminman,V., Kaplen,B., Jolly,G., Marchand-Austin,A., Eshaghi,A., Patel,S.N., Hasso,M., Gubbay,J.B., Olsha,R.
MPXV/Germany/2022/RKI046							ON755252		IIb	B.1.1	sub-cluster_181	sub-cluster_181	Europe	Germany	2022-06-03	2022W22													Brinkmann,A., Kohl,C., Uddin,S., Pape,K., Schrick,L., Michel,J., Schaade,L., Nitsche,A.
MPXV/Germany/2022/RKI059							ON813256		IIb	B.1.1	sub-cluster_181	sub-cluster_181	Europe	Germany	2022-06-03	2022W22													Brinkmann,A., Kohl,C., Uddin,S., Pape,K., Schrick,L., Michel,J., Stocker,H., Schaade,L., Nitsche,A.
MPXV/Germany/2022/RKI524							OP689677		IIb	B.1.2	sub-cluster_182	sub-cluster_182	Europe	Germany	2022-06-03	2022W22													Brinkmann,A., Kohl,C., Pape,K., Schrick,L., Michel,J., Schaade,L., Nitsche,A.
MpxV/human/CAN/UN-NML-3412/2022							ON880514		IIb	B.1.4	sub-cluster_175	sub-cluster_175	North America	Canada	2022-06-04	2022W22													Duggan,A., Hole,D., Knox,N., Yadav,C., Haidl,E., Chapel,M., Domselaar,G.V., Jolly,G., Audet,J., Fernando,L., Antonation,K., Safronetz,D., Hagan,M., Griffiths,E., Leung,A., Graham,M., Peters,G., Go,A., Laminman,V., Kaplen,B., Eshaghi,A., Gubbay,J.B., Hasso,M., Marchand-Austin,A., Olsha,R., Patel,S.N.
MpxV/human/CAN/UN-NML-3407/2022							ON880513		IIb	B.1.4	sub-cluster_175	sub-cluster_175	North America	Canada	2022-06-04	2022W22													Duggan,A., Hole,D., Knox,N., Yadav,C., Haidl,E., Chapel,M., Domselaar,G.V., Jolly,G., Audet,J., Fernando,L., Antonation,K., Safronetz,D., Hagan,M., Griffiths,E., Leung,A., Graham,M., Peters,G., Go,A., Laminman,V., Kaplen,B., Eshaghi,A., Gubbay,J.B., Hasso,M., Marchand-Austin,A., Olsha,R., Patel,S.N.
MPXV/Human/USA/CA-CDPH-MPX000004/2022							OP580152		IIb	B.1.7	sub-cluster_180	sub-cluster_180	North America	USA	2022-06-04	2022W22													Probert,W., Espinosa,A., Kath,C., Haw,M., O'Neil,R., Bell,J., Hacker,J.
MPXV_UK_2022_9000062							OP205068		IIb	B.1	singleton_97	singleton_97	Europe	United Kingdom	2022-06-05	2022W22													Groves,N., Osman,K.L., Lewandowski,K.S., Carter,D.P., Pullan,S.T., Myers,R., Vipond,R., Chand,M.
MpxV/human/CAN/UN-NML-3519/2022							OP013005		IIb	B.1	sub-cluster_152	sub-cluster_152	North America	Canada	2022-06-06	2022W23													Duggan,A., Hole,D., Yadav,C., Knox,N., Chapel,M., Tyler,A., Haidl,E., Domselaar,G.V., Antonation,K., Audet,J., Fernando,L., Hagan,M., Safronetz,D., Graham,M., Peters,G., Go,A., Laminman,V., Kaplen,B., Leung,A., Jolly,G., Fafard,J., Charest,H., Levade,I.
MpxV/human/CAN/UN-NML-3440/2022							OP586622		IIb	B.1.4	sub-cluster_175	sub-cluster_175	North America	Canada	2022-06-06	2022W23													Duggan,A., Hole,D., Yadav,C., Knox,N., Haidl,E., Chapel,M., Tyler,A.D., Domselaar,G.V., Graham,M., Audet,J., Fernando,L., Hagan,M., Safronetz,D., Leung,A., Peters,G., Go,A., Kaplen,B., Antonation,K., Laminman,V., Jolly,G., Croxen,M., Deo,A., Dieu,P., Dong,X., Gill,K., Granger,D., Ferrato,C., Ikkurti,V., Kanji,J., Koleva,P., Li,V., Lloyd,C., Lynch,T., Ma,R., Pabbaraju,K., Rotich,S., Sergeant,H., S…
8887							ON838939		IIb	B.1	sub-cluster_9	sub-cluster_9	Europe	Spain	2022-06-06	2022W23													de la Hoz-Sanchez,B., Lopez-Ortiz,M., Gutierrez-Arroyo,A., Roces-Alvarez,P., Lazaro-Peona,F., Dahdouh,E., Bloise,I., Garcia-Rodriguez,J., Mingorance,J.
MPXV_UK_2022_9000063							OP205069		IIb	B.1	root	root	Europe	United Kingdom	2022-06-06	2022W23													Groves,N., Osman,K.L., Lewandowski,K.S., Carter,D.P., Pullan,S.T., Myers,R., Vipond,R., Chand,M.
MPXV_UK_2022_9000064							OP205070		IIb	B.1.7	sub-cluster_180	sub-cluster_180	Europe	United Kingdom	2022-06-06	2022W23													Groves,N., Osman,K.L., Lewandowski,K.S., Carter,D.P., Pullan,S.T., Myers,R., Vipond,R., Chand,M.
MPXV_UK_2022_9000065							OP205071		IIb	B.1.7	sub-cluster_180	sub-cluster_180	Europe	United Kingdom	2022-06-06	2022W23													Groves,N., Osman,K.L., Lewandowski,K.S., Carter,D.P., Pullan,S.T., Myers,R., Vipond,R., Chand,M.
MPXV_UK_2022_9000097							OP205086		IIb	B.1.2	sub-cluster_182	sub-cluster_182	Europe	United Kingdom	2022-06-06	2022W23													Groves,N., Osman,K.L., Lewandowski,K.S., Carter,D.P., Pullan,S.T., Myers,R., Vipond,R., Chand,M.
MPXV-USA-IL-IDPH-003							OP536664		IIb	B.1.1	sub-cluster_181	sub-cluster_181	North America	USA	2022-06-06	2022W23													Gagnon,K.T.
Monkeypox/BR0001/2022							ON751962		IIb	B.1	sub-cluster_151	sub-cluster_151	South America	Brazil	2022-06-07	2022W23													Claro,I.M., de Lima,E.L., Romano,C.M., Candido,D.S., Lindoso,J.A.L., Barra,L.A.C., Borges,L.M.S., Medeiros,L.A., Tomishige,M.Y.S., Ramundo,M.S., Moutinho,T., da Silva,A.J.D., Rodrigues,C.C.M., de Azevedo,L.C.F., Villas-Boas,L.S., da Silva,C.A.M., Coletti,T.M., O'Toole,A., Quick,J., Loman,N., Rambaut,A., Faria,N.R., Figueiredo-Mello,C., Sabino,E.C.
MpxV/human/CAN/UN-NML-3518/2022							OP013004		IIb	B.1	sub-cluster_10	sub-cluster_10	North America	Canada	2022-06-07	2022W23													Duggan,A., Hole,D., Yadav,C., Knox,N., Chapel,M., Tyler,A., Haidl,E., Domselaar,G.V., Antonation,K., Audet,J., Fernando,L., Hagan,M., Safronetz,D., Graham,M., Peters,G., Go,A., Laminman,V., Kaplen,B., Leung,A., Jolly,G., Fafard,J., Charest,H., Levade,I.
MpxV/human/CAN/UN-NML-3549/2022							OP013007		IIb	B.1	sub-cluster_126	sub-cluster_126	North America	Canada	2022-06-07	2022W23													Duggan,A., Hole,D., Yadav,C., Knox,N., Chapel,M., Tyler,A., Haidl,E., Domselaar,G.V., Antonation,K., Audet,J., Fernando,L., Hagan,M., Safronetz,D., Graham,M., Peters,G., Go,A., Laminman,V., Kaplen,B., Leung,A., Jolly,G., Fafard,J., Charest,H., Levade,I.
MpxV/human/CAN/UN-NML-3542/2022							OP013006		IIb	B.1	sub-cluster_170	sub-cluster_170	North America	Canada	2022-06-07	2022W23													Duggan,A., Hole,D., Yadav,C., Knox,N., Chapel,M., Tyler,A., Haidl,E., Domselaar,G.V., Antonation,K., Audet,J., Fernando,L., Hagan,M., Safronetz,D., Graham,M., Peters,G., Go,A., Laminman,V., Kaplen,B., Leung,A., Jolly,G., Fafard,J., Charest,H., Levade,I.
MpxV/human/CAN/UN-NML-3532/2022							ON983163		IIb	B.1.4	sub-cluster_175	sub-cluster_175	North America	Canada	2022-06-07	2022W23													Duggan,A., Hole,D., Yadav,C., Knox,N., Haidl,E., Chapel,M., Domselaar,G.V., Fernando,L., Graham,M., Antonation,K., Audet,J., Hagan,M., Safronetz,D., Leung,A., Peters,G., Go,A., Laminman,V., Kaplen,B., Jolly,G., Marchand-Austin,A., Eshaghi,A., Patel,S.N., Hasso,M., Gubbay,J.B., Olsha,R.
MPXV_UK_2022_9000096							OP205085		IIb	B.1	root	root	Europe	United Kingdom	2022-06-07	2022W23													Groves,N., Osman,K.L., Lewandowski,K.S., Carter,D.P., Pullan,S.T., Myers,R., Vipond,R., Chand,M.
MPXV_UK_2022_9000068							OP205074		IIb	B.1	root	root	Europe	United Kingdom	2022-06-07	2022W23													Groves,N., Osman,K.L., Lewandowski,K.S., Carter,D.P., Pullan,S.T., Myers,R., Vipond,R., Chand,M.
MPX_dDDHx_9000207							OP415188		IIb	B.1.1	sub-cluster_181	sub-cluster_181	Europe	United Kingdom	2022-06-07	2022W23													Groves,N., Osman,K.L., Lewandowski,K.S., Carter,D.P., Pullan,S.T., Myers,R., Vipond,R., Chand,M.
MPXV_UK_2022_9000060							OP331334		IIb	B.1.2	sub-cluster_182	sub-cluster_182	Europe	United Kingdom	2022-06-07	2022W23													Grove,N., Osman,K.L., Lewandowski,K.S., Carter,D.P., Pullan,S.T., Myers,R., Vipond,R., Chand,M.
MPXV_UK_2022_9000066							OP205072		IIb	B.1.2	sub-cluster_182	sub-cluster_182	Europe	United Kingdom	2022-06-07	2022W23													Groves,N., Osman,K.L., Lewandowski,K.S., Carter,D.P., Pullan,S.T., Myers,R., Vipond,R., Chand,M.
MPXV/Human/USA/CA-CDPH-MPX000006/2022							OP580154		IIb	B.1	root	root	North America	USA	2022-06-07	2022W23													Probert,W., Espinosa,A., Kath,C., Haw,M., O'Neil,R., Bell,J., Hacker,J.
MPXV/Human/USA/CA-CDPH-MPX000005/2022							OP580153		IIb	B.1	root	root	North America	USA	2022-06-07	2022W23													Probert,W., Espinosa,A., Kath,C., Haw,M., O'Neil,R., Bell,J., Hacker,J.
MpxV/human/CAN/UN-NML-3486/2022							ON880518		IIb	B.1	singleton_150	singleton_150	North America	Canada	2022-06-08	2022W23													Duggan,A., Hole,D., Knox,N., Yadav,C., Haidl,E., Chapel,M., Domselaar,G.V., Jolly,G., Audet,J., Fernando,L., Antonation,K., Safronetz,D., Hagan,M., Griffiths,E., Leung,A., Graham,M., Peters,G., Go,A., Laminman,V., Kaplen,B., Eshaghi,A., Gubbay,J.B., Hasso,M., Marchand-Austin,A., Olsha,R., Patel,S.N.
MpxV/human/CAN/UN-NML-3595/2022							OP013009		IIb	B.1	root	root	North America	Canada	2022-06-08	2022W23													Duggan,A., Hole,D., Yadav,C., Knox,N., Chapel,M., Tyler,A., Haidl,E., Domselaar,G.V., Antonation,K., Audet,J., Fernando,L., Hagan,M., Safronetz,D., Graham,M., Peters,G., Go,A., Laminman,V., Kaplen,B., Leung,A., Jolly,G., Fafard,J., Charest,H., Levade,I.
MpxV/human/CAN/UN-NML-3582/2022							OP013008		IIb	B.1.4	sub-cluster_175	sub-cluster_175	North America	Canada	2022-06-08	2022W23													Duggan,A., Hole,D., Yadav,C., Knox,N., Chapel,M., Tyler,A., Haidl,E., Domselaar,G.V., Antonation,K., Audet,J., Fernando,L., Hagan,M., Safronetz,D., Graham,M., Peters,G., Go,A., Laminman,V., Kaplen,B., Leung,A., Jolly,G., Fafard,J., Charest,H., Levade,I.
MPXV/Germany/2022/RKI041							ON755247		IIb	B.1	singleton_48	singleton_48	Europe	Germany	2022-06-08	2022W23													Brinkmann,A., Kohl,C., Uddin,S., Pape,K., Schrick,L., Michel,J., Schaade,L., Nitsche,A.
MPXV_UK_2022_9000067							OP205073		IIb	B.1.2	sub-cluster_182	sub-cluster_182	Europe	United Kingdom	2022-06-08	2022W23													Groves,N., Osman,K.L., Lewandowski,K.S., Carter,D.P., Pullan,S.T., Myers,R., Vipond,R., Chand,M.
MpxV/human/CAN/UN-NML-3611/2022							OP013011		IIb	B.1	sub-cluster_10	sub-cluster_10	North America	Canada	2022-06-09	2022W23													Duggan,A., Hole,D., Yadav,C., Knox,N., Chapel,M., Tyler,A., Haidl,E., Domselaar,G.V., Antonation,K., Audet,J., Fernando,L., Hagan,M., Safronetz,D., Graham,M., Peters,G., Go,A., Laminman,V., Kaplen,B., Leung,A., Jolly,G., Fafard,J., Charest,H., Levade,I.
MpxV/human/CAN/UN-NML-3607/2022							OP013010		IIb	B.1	sub-cluster_170	sub-cluster_170	North America	Canada	2022-06-09	2022W23													Duggan,A., Hole,D., Yadav,C., Knox,N., Chapel,M., Tyler,A., Haidl,E., Domselaar,G.V., Antonation,K., Audet,J., Fernando,L., Hagan,M., Safronetz,D., Graham,M., Peters,G., Go,A., Laminman,V., Kaplen,B., Leung,A., Jolly,G., Fafard,J., Charest,H., Levade,I.
MpxV/human/CAN/UN-NML-3558/2022							ON983164		IIb	B.1.4	sub-cluster_175	sub-cluster_175	North America	Canada	2022-06-09	2022W23													Duggan,A., Hole,D., Yadav,C., Knox,N., Haidl,E., Chapel,M., Domselaar,G.V., Fernando,L., Graham,M., Antonation,K., Audet,J., Hagan,M., Safronetz,D., Leung,A., Peters,G., Go,A., Laminman,V., Kaplen,B., Jolly,G., Marchand-Austin,A., Eshaghi,A., Patel,S.N., Hasso,M., Gubbay,J.B., Olsha,R.
MPXV_UK_2022_9000074							OP205079		IIb	B.1	sub-cluster_73	sub-cluster_73	Europe	United Kingdom	2022-06-09	2022W23													Groves,N., Osman,K.L., Lewandowski,K.S., Carter,D.P., Pullan,S.T., Myers,R., Vipond,R., Chand,M.
MPXV_UK_2022_9000071							OP205077		IIb	B.1.7	sub-cluster_180	sub-cluster_180	Europe	United Kingdom	2022-06-09	2022W23													Groves,N., Osman,K.L., Lewandowski,K.S., Carter,D.P., Pullan,S.T., Myers,R., Vipond,R., Chand,M.
MPXV_UK_2022_9000070							OP205076		IIb	B.1.7	sub-cluster_180	sub-cluster_180	Europe	United Kingdom	2022-06-09	2022W23													Groves,N., Osman,K.L., Lewandowski,K.S., Carter,D.P., Pullan,S.T., Myers,R., Vipond,R., Chand,M.
MPXV_UK_2022_9000100							OP205088		IIb	B.1.2	sub-cluster_182	sub-cluster_182	Europe	United Kingdom	2022-06-09	2022W23													Groves,N., Osman,K.L., Lewandowski,K.S., Carter,D.P., Pullan,S.T., Myers,R., Vipond,R., Chand,M.
MPXV_UK_2022_9000072							OP205078		IIb	B.1.2	sub-cluster_182	sub-cluster_182	Europe	United Kingdom	2022-06-09	2022W23													Groves,N., Osman,K.L., Lewandowski,K.S., Carter,D.P., Pullan,S.T., Myers,R., Vipond,R., Chand,M.
MPXV_UK_2022_9000099							OP205087		IIb	B.1.2	sub-cluster_182	sub-cluster_182	Europe	United Kingdom	2022-06-09	2022W23													Groves,N., Osman,K.L., Lewandowski,K.S., Carter,D.P., Pullan,S.T., Myers,R., Vipond,R., Chand,M.
MPXV_UK_2022_9000076							OP205080		IIb	B.1.2	sub-cluster_182	sub-cluster_182	Europe	United Kingdom	2022-06-09	2022W23													Groves,N., Osman,K.L., Lewandowski,K.S., Carter,D.P., Pullan,S.T., Myers,R., Vipond,R., Chand,M.
MPXV_UK_2022_9000101							OP205089		IIb	B.1.2	sub-cluster_182	sub-cluster_182	Europe	United Kingdom	2022-06-09	2022W23													Groves,N., Osman,K.L., Lewandowski,K.S., Carter,D.P., Pullan,S.T., Myers,R., Vipond,R., Chand,M.
MPXV-USA-IL-IDPH-025							OP536686		IIb	B.1	singleton_22	singleton_22	North America	USA	2022-06-09	2022W23													Gagnon,K.T.
MPXV-USA-IL-IDPH-024							OP536685		IIb	B.1.7	sub-cluster_180	sub-cluster_180	North America	USA	2022-06-09	2022W23													Gagnon,K.T.
MPXV_USA_2022_IL0005							OP185712		IIb	B.1.7	sub-cluster_180	sub-cluster_180	North America	USA	2022-06-09	2022W23													Gigante,C.M., Ghinai,I., Seabolt,M.H., Zhao,H., Wilkins,K., McCollum,A., Hutson,C., Davidson,W., Rao,A., Kerins,J., Li,Y.
hMPXV/Austria/MUW1525179/2022							OP019275		IIb	B.1	singleton_86	singleton_86	Europe	Austria	2022-06-10	2022W23													Camp,J.V., Redlberger-Fritz,M., Aberle,S.W.
MPXV/ITM_pt_16/Belgium/10-Jun-2022							OP144212		IIb	B.1.3	sub-cluster_179	sub-cluster_179	Europe	Belgium	2022-06-10	2022W23													De Baetselier,I., Van Dijck,C., Kenyon,C., Coppens,J., Smet,H., de Block,T., Coppens,S., Vanroye,F., Bugert,J., Girl,P., Liesenborghs,L., Selhorst,P., Arien,K., den Bossche,D.V., Florence,E., Rezende,A.M., Vercauteren,K., Esbroeck,M.V., Bracke,S., Brosius,I., Soentjens,P.
MpxV/human/CAN/UN-NML-3658/2022							OP013013		IIb	B.1	root	root	North America	Canada	2022-06-10	2022W23													Duggan,A., Hole,D., Yadav,C., Knox,N., Chapel,M., Tyler,A., Haidl,E., Domselaar,G.V., Antonation,K., Audet,J., Fernando,L., Hagan,M., Safronetz,D., Graham,M., Peters,G., Go,A., Laminman,V., Kaplen,B., Leung,A., Jolly,G., Fafard,J., Charest,H., Levade,I.
MpxV/human/CAN/UN-NML-3752/2022							OP013017		IIb	B.1	sub-cluster_170	sub-cluster_170	North America	Canada	2022-06-10	2022W23													Duggan,A., Hole,D., Yadav,C., Knox,N., Chapel,M., Tyler,A., Haidl,E., Domselaar,G.V., Antonation,K., Audet,J., Fernando,L., Hagan,M., Safronetz,D., Graham,M., Peters,G., Go,A., Laminman,V., Kaplen,B., Leung,A., Jolly,G., Fafard,J., Charest,H., Levade,I.
MpxV/human/CAN/UN-NML-3657/2022							OP013012		IIb	B.1	sub-cluster_170	sub-cluster_170	North America	Canada	2022-06-10	2022W23													Duggan,A., Hole,D., Yadav,C., Knox,N., Chapel,M., Tyler,A., Haidl,E., Domselaar,G.V., Antonation,K., Audet,J., Fernando,L., Hagan,M., Safronetz,D., Graham,M., Peters,G., Go,A., Laminman,V., Kaplen,B., Leung,A., Jolly,G., Fafard,J., Charest,H., Levade,I.
PatientMPXV							OP204840		IIb	B.1.7	sub-cluster_180	sub-cluster_180	Europe	France	2022-06-10	2022W23													Seang,S., Burrel,S., Todesco,E., Leducq,V., Monsel,G., Le Pluart,D., Cordevant,C., Pourcher,V., Palich,R., Charpentier,C.
MpxV/human/CAN/UN-NML-3672/2022							OP013014		IIb	B.1	sub-cluster_170	sub-cluster_170	North America	Canada	2022-06-11	2022W23													Duggan,A., Hole,D., Yadav,C., Knox,N., Chapel,M., Tyler,A., Haidl,E., Domselaar,G.V., Antonation,K., Audet,J., Fernando,L., Hagan,M., Safronetz,D., Graham,M., Peters,G., Go,A., Laminman,V., Kaplen,B., Leung,A., Jolly,G., Fafard,J., Charest,H., Levade,I.
MPXV_UK_2022_9000069							OP205075		IIb	B.1	root	root	Europe	United Kingdom	2022-06-11	2022W23													Groves,N., Osman,K.L., Lewandowski,K.S., Carter,D.P., Pullan,S.T., Myers,R., Vipond,R., Chand,M.
MPXV/Germany/2022/RKI466							OP626104		IIb	B.1.5	sub-cluster_174	sub-cluster_174	Europe	Germany	2022-06-12	2022W23													Brinkmann,A., Kohl,C., Pape,K., Schrick,L., Michel,J., Schaade,L., Nitsche,A.
MPXV_UK_2022_9000104							OP205092		IIb	B.1	sub-cluster_85	sub-cluster_85	Europe	United Kingdom	2022-06-12	2022W23													Groves,N., Osman,K.L., Lewandowski,K.S., Carter,D.P., Pullan,S.T., Myers,R., Vipond,R., Chand,M.
MPXV-USA-IL-IDPH-026							OP536687		IIb	B.1	root	root	North America	USA	2022-06-12	2022W23													Gagnon,K.T.
MPXV-USA-IL-IDPH-027							OP536688		IIb	B.1.7	sub-cluster_180	sub-cluster_180	North America	USA	2022-06-12	2022W23													Gagnon,K.T.
MPXV_UK_2022_9000107							OP205095		IIb	B.1	sub-cluster_86	sub-cluster_86	Europe	United Kingdom	2022-06-13	2022W24													Groves,N., Osman,K.L., Lewandowski,K.S., Carter,D.P., Pullan,S.T., Myers,R., Vipond,R., Chand,M.
MPXV_UK_2022_9000103							OP205091		IIb	B.1.10	sub-cluster_176	sub-cluster_176	Europe	United Kingdom	2022-06-13	2022W24													Groves,N., Osman,K.L., Lewandowski,K.S., Carter,D.P., Pullan,S.T., Myers,R., Vipond,R., Chand,M.
MpxV/human/CAN/UN-NML-3674/2022							OP013015		IIb	B.1	singleton_31	singleton_31	North America	Canada	2022-06-13	2022W24													Duggan,A., Hole,D., Yadav,C., Knox,N., Chapel,M., Tyler,A., Haidl,E., Domselaar,G.V., Antonation,K., Audet,J., Fernando,L., Hagan,M., Safronetz,D., Graham,M., Peters,G., Go,A., Laminman,V., Kaplen,B., Leung,A., Jolly,G., Fafard,J., Charest,H., Levade,I.
MpxV/human/CAN/UN-NML-3678/2022							OP013016		IIb	B.1	sub-cluster_25	sub-cluster_25	North America	Canada	2022-06-13	2022W24													Duggan,A., Hole,D., Yadav,C., Knox,N., Chapel,M., Tyler,A., Haidl,E., Domselaar,G.V., Antonation,K., Audet,J., Fernando,L., Hagan,M., Safronetz,D., Graham,M., Peters,G., Go,A., Laminman,V., Kaplen,B., Leung,A., Jolly,G., Fafard,J., Charest,H., Levade,I.
hMPXV-IHU00001							OP382478		IIb	B.1	sub-cluster_5	sub-cluster_5	Europe	France	2022-06-13	2022W24													Colson,P.
MPXV/Germany/2022/RKI079							ON853661		IIb	B.1.3	sub-cluster_179	sub-cluster_179	Europe	Germany	2022-06-13	2022W24													Brinkmann,A., Kohl,C., Uddin,S., Pape,K., Schrick,L., Michel,J., Schaade,L., Nitsche,A.
MPXV_UK_2022_9000146							OP205109		IIb	B.1	sub-cluster_160	sub-cluster_160	Europe	United Kingdom	2022-06-13	2022W24													Groves,N., Osman,K.L., Lewandowski,K.S., Carter,D.P., Pullan,S.T., Myers,R., Vipond,R., Chand,M.
MPXV_UK_2022_9000102							OP205090		IIb	B.1.7	sub-cluster_180	sub-cluster_180	Europe	United Kingdom	2022-06-13	2022W24													Groves,N., Osman,K.L., Lewandowski,K.S., Carter,D.P., Pullan,S.T., Myers,R., Vipond,R., Chand,M.
MPXV-USA-IL-IDPH-028							OP536689		IIb	B.1.1	sub-cluster_181	sub-cluster_181	North America	USA	2022-06-13	2022W24													Gagnon,K.T.
MpxV/human/CAN/UN-NML-3686/2022							ON983165		IIb	B.1	sub-cluster_151	sub-cluster_151	North America	Canada	2022-06-14	2022W24													Duggan,A., Hole,D., Yadav,C., Knox,N., Haidl,E., Chapel,M., Domselaar,G.V., Fernando,L., Graham,M., Antonation,K., Audet,J., Hagan,M., Safronetz,D., Leung,A., Peters,G., Go,A., Laminman,V., Kaplen,B., Jolly,G., Marchand-Austin,A., Eshaghi,A., Patel,S.N., Hasso,M., Gubbay,J.B., Olsha,R.
MPXV_UK_2022_9000147							OP205110		IIb	B.1.10	sub-cluster_176	sub-cluster_176	Europe	United Kingdom	2022-06-14	2022W24													Groves,N., Osman,K.L., Lewandowski,K.S., Carter,D.P., Pullan,S.T., Myers,R., Vipond,R., Chand,M.
MPXV-USA-IL-IDPH-031							OP536692		IIb	B.1.11	sub-cluster_178	sub-cluster_178	North America	USA	2022-06-14	2022W24													Gagnon,K.T.
MPX/BR0002/2022							ON880413		IIb	B.1.12	sub-cluster_164	sub-cluster_164	South America	Brazil	2022-06-14	2022W24													Coletti,T.M., Ghilardi,F., khan,M.J., Claro,I.M., Valenca,I.N., Faria,N.R., Sabino,E.C.
MPXV_1300_SP_2022							OX344868		IIb	B.1.1	sub-cluster_181	sub-cluster_181	Europe	Spain	2022-06-14	2022W24													Cuesta,I.
MPXV_UK_2022_9000105							OP205093		IIb	B.1	root	root	Europe	United Kingdom	2022-06-14	2022W24													Groves,N., Osman,K.L., Lewandowski,K.S., Carter,D.P., Pullan,S.T., Myers,R., Vipond,R., Chand,M.
MPXV_UK_2022_9000108							OP205096		IIb	B.1	sub-cluster_85	sub-cluster_85	Europe	United Kingdom	2022-06-14	2022W24													Groves,N., Osman,K.L., Lewandowski,K.S., Carter,D.P., Pullan,S.T., Myers,R., Vipond,R., Chand,M.
MPXV_UK_2022_9000078							OP205081		IIb	B.1.7	sub-cluster_180	sub-cluster_180	Europe	United Kingdom	2022-06-14	2022W24													Groves,N., Osman,K.L., Lewandowski,K.S., Carter,D.P., Pullan,S.T., Myers,R., Vipond,R., Chand,M.
MPXV_UK_2022_9000106							OP205094		IIb	B.1.7	sub-cluster_180	sub-cluster_180	Europe	United Kingdom	2022-06-14	2022W24													Groves,N., Osman,K.L., Lewandowski,K.S., Carter,D.P., Pullan,S.T., Myers,R., Vipond,R., Chand,M.
MPXV_UK_2022_9000148							OP205111		IIb	B.1.7	sub-cluster_180	sub-cluster_180	Europe	United Kingdom	2022-06-14	2022W24													Groves,N., Osman,K.L., Lewandowski,K.S., Carter,D.P., Pullan,S.T., Myers,R., Vipond,R., Chand,M.
MPXV_UK_2022_9000149							OP205112		IIb	B.1.2	sub-cluster_182	sub-cluster_182	Europe	United Kingdom	2022-06-14	2022W24													Groves,N., Osman,K.L., Lewandowski,K.S., Carter,D.P., Pullan,S.T., Myers,R., Vipond,R., Chand,M.
MPXV-USA-IL-IDPH-032							OP536693		IIb	B.1	root	root	North America	USA	2022-06-14	2022W24													Gagnon,K.T.
MPXV/Human/USA/CA-CDPH-MPX000011/2022							OP587241		IIb	B.1	root	root	North America	USA	2022-06-14	2022W24													Probert,W., Espinosa,A., Kath,C., Haw,M., O'Neil,R., Bell,J., Hacker,J.
MPXV-USA-IL-IDPH-030							OP536691		IIb	B.1	root	root	North America	USA	2022-06-14	2022W24													Gagnon,K.T.
MPXV22/human/USA-OK-21							OP351278		IIb	B.1	sub-cluster_126	sub-cluster_126	North America	USA	2022-06-14	2022W24													Chapman,R.C., Bernhard,K., McCutchen,E.L., Fauver,J.R., O'Dell,J.X., Mannell,M., Wiley,M.R., Cross,S.T.
MPXV-USA-IL-IDPH-004							OP536665		IIb	B.1	sub-cluster_165	sub-cluster_165	North America	USA	2022-06-14	2022W24													Gagnon,K.T.
MpxV/human/CAN/UN-NML-3702/2022							ON983166		IIb	B.1	root	root	North America	Canada	2022-06-15	2022W24													Duggan,A., Hole,D., Yadav,C., Knox,N., Haidl,E., Chapel,M., Domselaar,G.V., Fernando,L., Graham,M., Antonation,K., Audet,J., Hagan,M., Safronetz,D., Leung,A., Peters,G., Go,A., Laminman,V., Kaplen,B., Jolly,G., Marchand-Austin,A., Eshaghi,A., Patel,S.N., Hasso,M., Gubbay,J.B., Olsha,R.
MPXV/Germany/2022/RKI093							ON853672		IIb	B.1.1	sub-cluster_181	sub-cluster_181	Europe	Germany	2022-06-15	2022W24													Brinkmann,A., Kohl,C., Uddin,S., Pape,K., Schrick,L., Michel,J., Schaade,L., Nitsche,A.
MPXV/Germany/2022/RKI078							ON853660		IIb	B.1.1	sub-cluster_181	sub-cluster_181	Europe	Germany	2022-06-15	2022W24													Brinkmann,A., Kohl,C., Uddin,S., Pape,K., Schrick,L., Michel,J., Schaade,L., Nitsche,A.
MPXV/Germany/2022/RKI060							ON813257		IIb	B.1.1	sub-cluster_181	sub-cluster_181	Europe	Germany	2022-06-15	2022W24													Brinkmann,A., Kohl,C., Uddin,S., Pape,K., Schrick,L., Michel,J., Stocker,H., Schaade,L., Nitsche,A.
MPXV_UK_2022_9000142							OP205105		IIb	B.1	sub-cluster_133	sub-cluster_133	Europe	United Kingdom	2022-06-15	2022W24													Groves,N., Osman,K.L., Lewandowski,K.S., Carter,D.P., Pullan,S.T., Myers,R., Vipond,R., Chand,M.
MPXV_UK_2022_9000079							OP205082		IIb	B.1.2	sub-cluster_182	sub-cluster_182	Europe	United Kingdom	2022-06-15	2022W24													Groves,N., Osman,K.L., Lewandowski,K.S., Carter,D.P., Pullan,S.T., Myers,R., Vipond,R., Chand,M.
MPXV-USA-IL-IDPH-033							OP536694		IIb	B.1	root	root	North America	USA	2022-06-15	2022W24													Gagnon,K.T.
MPXV-USA-IL-IDPH-029							OP536690		IIb	B.1	sub-cluster_127	sub-cluster_127	North America	USA	2022-06-15	2022W24													Gagnon,K.T.
MPX-96/Finland/2022							ON959143		IIb	B.1.10	sub-cluster_176	sub-cluster_176	Europe	Finland	2022-06-16	2022W24													Kant,R., Smura,T., Vauhkonen,H., Vapalahti,O.
MPXV_UK_2022_9000150							OP205113		IIb	B.1	sub-cluster_119	sub-cluster_119	Europe	United Kingdom	2022-06-16	2022W24													Groves,N., Osman,K.L., Lewandowski,K.S., Carter,D.P., Pullan,S.T., Myers,R., Vipond,R., Chand,M.
hMPX/USA/CA-LACPHL-MA00156/2022							OP580589		IIb	B.1.11	sub-cluster_178	sub-cluster_178	North America	USA	2022-06-16	2022W24													Hemarajata,P., Green,N.M., Garrigues,J.M.
MPXV/ITM_pt_24/Belgium/16-Jun-2022							OP144213		IIb	B.1	sub-cluster_94	sub-cluster_94	Europe	Belgium	2022-06-16	2022W24													De Baetselier,I., Van Dijck,C., Kenyon,C., Coppens,J., Smet,H., de Block,T., Coppens,S., Vanroye,F., Bugert,J., Girl,P., Liesenborghs,L., Selhorst,P., Arien,K., den Bossche,D.V., Florence,E., Rezende,A.M., Vercauteren,K., Esbroeck,M.V., Bracke,S., Brosius,I., Soentjens,P.
MPXV/ITM_pt_25/Belgium/16-Jun-2022							OP144214		IIb	B.1.3	sub-cluster_179	sub-cluster_179	Europe	Belgium	2022-06-16	2022W24													De Baetselier,I., Van Dijck,C., Kenyon,C., Coppens,J., Smet,H., de Block,T., Coppens,S., Vanroye,F., Bugert,J., Girl,P., Liesenborghs,L., Selhorst,P., Arien,K., den Bossche,D.V., Florence,E., Rezende,A.M., Vercauteren,K., Esbroeck,M.V., Bracke,S., Brosius,I., Soentjens,P.
MpxV/human/CAN/UN-NML-3817/2022							OP062229		IIb	B.1	sub-cluster_170	sub-cluster_170	North America	Canada	2022-06-16	2022W24													Duggan,A., Hole,D., Yadav,C., Knox,N., Tyler,A., Haidl,E., Chapel,M., Domselaar,G.V., Graham,M., Audet,J., Fernando,L., Hagan,M., Safronetz,D., Leung,A., Peters,G., Go,A., Laminman,V., Kaplen,B., Antonation,K., Jolly,G., Griffiths,E., Charest,H., Levade,I., Fafard,J.
MpxV/human/CAN/UN-NML-3725/2022							ON983167		IIb	B.1.4	sub-cluster_175	sub-cluster_175	North America	Canada	2022-06-16	2022W24													Duggan,A., Hole,D., Yadav,C., Knox,N., Haidl,E., Chapel,M., Domselaar,G.V., Fernando,L., Graham,M., Antonation,K., Audet,J., Hagan,M., Safronetz,D., Leung,A., Peters,G., Go,A., Laminman,V., Kaplen,B., Jolly,G., Marchand-Austin,A., Eshaghi,A., Patel,S.N., Hasso,M., Gubbay,J.B., Olsha,R.
MPXV_UK_2022_9000144							OP205107		IIb	B.1	root	root	Europe	United Kingdom	2022-06-16	2022W24													Groves,N., Osman,K.L., Lewandowski,K.S., Carter,D.P., Pullan,S.T., Myers,R., Vipond,R., Chand,M.
MPXV_UK_2022_9000145							OP205108		IIb	B.1	sub-cluster_162	sub-cluster_162	Europe	United Kingdom	2022-06-16	2022W24													Groves,N., Osman,K.L., Lewandowski,K.S., Carter,D.P., Pullan,S.T., Myers,R., Vipond,R., Chand,M.
MPXV_UK_2022_9000143							OP205106		IIb	B.1.7	sub-cluster_180	sub-cluster_180	Europe	United Kingdom	2022-06-16	2022W24													Groves,N., Osman,K.L., Lewandowski,K.S., Carter,D.P., Pullan,S.T., Myers,R., Vipond,R., Chand,M.
MPXV/Human/USA/CA-CDPH-MPX000015/2022							OP587244		IIb	B.1	sub-cluster_11	sub-cluster_11	North America	USA	2022-06-16	2022W24													Probert,W., Espinosa,A., Kath,C., Haw,M., O'Neil,R., Bell,J., Hacker,J.
MPXV-USA-IL-IDPH-034							OP536695		IIb	B.1	sub-cluster_95	sub-cluster_95	North America	USA	2022-06-16	2022W24													Gagnon,K.T.
MPXV_USA_2022_MN0004_59kgwu							OP604532		IIb	B.1.7	sub-cluster_180	sub-cluster_180	North America	USA	2022-06-16	2022W24													Gigante,C.M., Hauser,J.R., Zhao,H., Batra,D., Hetrick,E.E., Howard,D.T., Kovar,L., Seabolt,M.H., Knipe,K., Burroughs,S., Lee,J., Wilkins,K., McCollum,A., Hutson,C., Davidson,W., Rao,A., Mangla,A., Li,Y.
MPXV_USA_2022_DC0008							OP378696		IIb	B.1.7	sub-cluster_180	sub-cluster_180	North America	USA	2022-06-16	2022W24													Gigante,C.M., Hauser,J.R., Zhao,H., Batra,D., Hetrick,E.E., Howard,D.T., Kovar,L., Seabolt,M.H., Weigand,M.R., Burroughs,M., Lee,J., Wilkins,K., McCollum,A., Hutson,C., Davidson,W., Rao,A., Mangla,A., Li,Y.
MPXV_USA_2022_MN0002							OP604527		IIb	B.1.7	sub-cluster_180	sub-cluster_180	North America	USA	2022-06-16	2022W24													Gigante,C.M., Myers,R., Zhao,H., Batra,D., Hetrick,E.E., Howard,D.T., Kovar,L., Seabolt,M.H., Knipe,K., Burroughs,S., Lee,J., Wilkins,K., McCollum,A., Hutson,C., Davidson,W., Rao,A., Blythe,D., Li,Y.
MPXV_USA_2022_DC0010							OP378695		IIb	B.1.7	sub-cluster_180	sub-cluster_180	North America	USA	2022-06-16	2022W24													Gigante,C.M., Hauser,J.R., Zhao,H., Batra,D., Hetrick,E.E., Howard,D.T., Kovar,L., Seabolt,M.H., Weigand,M.R., Burroughs,M., Lee,J., Wilkins,K., McCollum,A., Hutson,C., Davidson,W., Rao,A., Mangla,A., Li,Y.
MPXV-USA-IL-IDPH-037							OP536698		IIb	B.1.11	sub-cluster_178	sub-cluster_178	North America	USA	2022-06-17	2022W24													Gagnon,K.T.
MPXV/Germany/2022/RKI468							OP626106		IIb	B.1.1	sub-cluster_181	sub-cluster_181	Europe	Germany	2022-06-17	2022W24													Brinkmann,A., Kohl,C., Pape,K., Schrick,L., Michel,J., Schaade,L., Nitsche,A.
MPXV/Germany/2022/RKI034							ON755240		IIb	B.1.1	sub-cluster_181	sub-cluster_181	Europe	Germany	2022-06-17	2022W24													Brinkmann,A., Kohl,C., Uddin,S., Pape,K., Schrick,L., Michel,J., Schaade,L., Nitsche,A.
MPXV-USA-IL-IDPH-036							OP536697		IIb	B.1	singleton_174	singleton_174	North America	USA	2022-06-17	2022W24													Gagnon,K.T.
MPXV-USA-IL-IDPH-035							OP536696		IIb	B.1.13	sub-cluster_173	sub-cluster_173	North America	USA	2022-06-17	2022W24													Gagnon,K.T.
MPXV/Human/USA/CA-CDPH-MPX000016/2022							OP587245		IIb	B.1.1	sub-cluster_181	sub-cluster_181	North America	USA	2022-06-17	2022W24													Probert,W., Espinosa,A., Kath,C., Haw,M., O'Neil,R., Bell,J., Hacker,J.
MPXV-USA-IL-IDPH-038							OP536699		IIb	B.1.11	sub-cluster_178	sub-cluster_178	North America	USA	2022-06-18	2022W24													Gagnon,K.T.
MPXV-USA-IL-IDPH-039							OP536700		IIb	B.1.11	sub-cluster_178	sub-cluster_178	North America	USA	2022-06-19	2022W24													Gagnon,K.T.
MPXV_USA_2022_IL0053							OP378706		IIb	B.1.11	sub-cluster_178	sub-cluster_178	North America	USA	2022-06-20	2022W25													Gigante,C.M., Ghinai,I., Zhao,H., Batra,D., Hetrick,E.E., Howard,D.T., Kovar,L., Seabolt,M.H., Weigand,M.R., Burroughs,M., Lee,J., Wilkins,K., McCollum,A., Hutson,C., Davidson,W., Rao,A., Kerins,J., Li,Y.
MPXV/Germany/2022/RKI043							ON755249		IIb	B.1.7	sub-cluster_180	sub-cluster_180	Europe	Germany	2022-06-20	2022W25													Brinkmann,A., Kohl,C., Uddin,S., Pape,K., Schrick,L., Michel,J., Schaade,L., Nitsche,A.
MPXV/Germany/2022/RKI049							ON755255		IIb	B.1.7	sub-cluster_180	sub-cluster_180	Europe	Germany	2022-06-20	2022W25													Brinkmann,A., Kohl,C., Uddin,S., Pape,K., Schrick,L., Michel,J., Schaade,L., Nitsche,A.
NICD-SVPL223							ON918611		IIb	B.1.7	sub-cluster_180	sub-cluster_180	Africa	South Africa	2022-06-20	2022W25													Chan,W.Y., Mtshali,S., Grobbelaar,A., Moolla,N., Mohale,T., Lowe,M., Du Plessis,M., Ismail,A., Weyer,J.
hMpxV/UK/LMO-004a/2022							OP390186		IIb	B.1	sub-cluster_139	sub-cluster_139	Europe	United Kingdom	2022-06-20	2022W25													McHugh,M.P., Maloney,D., Parker,A., Mathers,K., Dewar,R., Kenicer,J., Cotton,S., Wild,J., Templeton,K.E.
hMpxV/UK/LMO-007a/2022							OP390188		IIb	B.1.7	sub-cluster_180	sub-cluster_180	Europe	United Kingdom	2022-06-20	2022W25													McHugh,M.P., Maloney,D., Parker,A., Mathers,K., Dewar,R., Kenicer,J., Cotton,S., Wild,J., Templeton,K.E.
hMpxV/UK/LMO-005a/2022							OP390187		IIb	B.1.1	sub-cluster_181	sub-cluster_181	Europe	United Kingdom	2022-06-20	2022W25													McHugh,M.P., Maloney,D., Parker,A., Mathers,K., Dewar,R., Kenicer,J., Cotton,S., Wild,J., Templeton,K.E.
MPXV-USA-IL-IDPH-041							OP536702		IIb	B.1.11	sub-cluster_178	sub-cluster_178	North America	USA	2022-06-21	2022W25													Gagnon,K.T.
hMPXV/Austria/MUW1527495/2022							OP019276		IIb	B.1.1	sub-cluster_181	sub-cluster_181	Europe	Austria	2022-06-21	2022W25													Camp,J.V., Redlberger-Fritz,M., Aberle,S.W.
MpxV/Spain/MD-HGUGM-6642566/2022							ON927243		IIb	B.1	sub-cluster_140	sub-cluster_140	Europe	Spain	2022-06-21	2022W25													Palomino-Cabrera,R., Penas-Utrilla,D., Buenestado-Serrano,S., Perez-Lago,L., Herranz Martin,M., Veintimilla,C., Catalan,P., Munoz,P., Garcia de Viedma,D.
hMpxV/UK/LMO-010a/2022							OP390189		IIb	B.1.4	sub-cluster_175	sub-cluster_175	Europe	United Kingdom	2022-06-21	2022W25													McHugh,M.P., Maloney,D., Parker,A., Mathers,K., Dewar,R., Kenicer,J., Cotton,S., Wild,J., Templeton,K.E.
hMpxV/UK/LMO-012a/2022							OP390190		IIb	B.1.7	sub-cluster_180	sub-cluster_180	Europe	United Kingdom	2022-06-21	2022W25													McHugh,M.P., Maloney,D., Parker,A., Mathers,K., Dewar,R., Kenicer,J., Cotton,S., Wild,J., Templeton,K.E.
MPXV/Human/USA/CA-CDPH-MPX000007/2022							OP580155		IIb	B.1	singleton_5	singleton_5	North America	USA	2022-06-21	2022W25													Probert,W., Espinosa,A., Kath,C., Haw,M., O'Neil,R., Bell,J., Hacker,J.
MPXV_USA_2022_CA0044							OP451015		IIb	B.1	sub-cluster_19	sub-cluster_19	North America	USA	2022-06-21	2022W25													Gigante,C.M., Ventura,J., Zhao,H., Batra,D., Hetrick,E.E., Howard,D.T., Kovar,L., Seabolt,M.H., Weigand,M.R., Burroughs,M., Lee,J., Wilkins,K., McCollum,A., Hutson,C., Davidson,W., Rao,A., Nash,J., Li,Y.
MPXV_USA_2022_TX0018							OP450991		IIb	B.1.2	sub-cluster_182	sub-cluster_182	North America	USA	2022-06-21	2022W25													Gigante,C.M., Kubin,G., Zhao,H., Batra,D., Hetrick,E.E., Howard,D.T., Kovar,L., Seabolt,M.H., Weigand,M.R., Burroughs,M., Lee,J., Wilkins,K., McCollum,A., Hutson,C., Davidson,W., Rao,A., White,S.L., Li,Y.
MPXV_USA_2022_GA0006							OP378694		IIb	B.1.2	sub-cluster_182	sub-cluster_182	North America	USA	2022-06-21	2022W25													Gigante,C.M., Pavlick,J., Zhao,H., Batra,D., Hetrick,E.E., Howard,D.T., Kovar,L., Seabolt,M.H., Weigand,M.R., Burroughs,M., Lee,J., Wilkins,K., McCollum,A., Hutson,C., Davidson,W., Rao,A., Parrott,T., Li,Y.
MPXV/Germany/2022/RKI090							ON853670		IIb	B.1	sub-cluster_151	sub-cluster_151	Europe	Germany	2022-06-22	2022W25													Brinkmann,A., Kohl,C., Uddin,S., Pape,K., Schrick,L., Michel,J., Schaade,L., Nitsche,A.
MPXV-USA-IL-IDPH-062							OP536723		IIb	B.1.11	sub-cluster_178	sub-cluster_178	North America	USA	2022-06-22	2022W25													Gagnon,K.T.
MpxV/human/CAN/UN-NML-3864/2022							OP062230		IIb	B.1	singleton_136	singleton_136	North America	Canada	2022-06-22	2022W25													Duggan,A., Hole,D., Yadav,C., Knox,N., Tyler,A., Haidl,E., Chapel,M., Domselaar,G.V., Graham,M., Audet,J., Fernando,L., Hagan,M., Safronetz,D., Leung,A., Peters,G., Go,A., Laminman,V., Kaplen,B., Antonation,K., Jolly,G., Griffiths,E., Charest,H., Levade,I., Fafard,J.
MPXV/Human/USA/CA-CDPH-MPX000012/2022							OP587242		IIb	B.1	singleton_77	singleton_77	North America	USA	2022-06-22	2022W25													Probert,W., Espinosa,A., Kath,C., Haw,M., O'Neil,R., Bell,J., Hacker,J.
MPXV_USA_2022_FL0017							OP303780		IIb	B.1.12	sub-cluster_164	sub-cluster_164	North America	USA	2022-06-22	2022W25													Gigante,C.M., Lee,P., Zhao,H., Batra,D., Hetrick,E.E., Howard,D.T., Kovar,L., Seabolt,M.H., Weigand,M.R., Burroughs,M.S., Lee,J., Wilkins,K., McCollum,A., Hutson,C., Davidson,W., Rao,A., Mendoza,R., Li,Y.
MPXV_USA_2022_NY0006							OP185711		IIb	B.1.12	sub-cluster_164	sub-cluster_164	North America	USA	2022-06-22	2022W25													Gigante,C.M., Hughes,S., Seabolt,M.H., Zhao,H., Wilkins,K., McCollum,A., Hutson,C., Davidson,W., Rao,A., Baumgartner,J., Li,Y.
MPXV_USA_2022_NJ0002							OP451001		IIb	B.1.12	sub-cluster_164	sub-cluster_164	North America	USA	2022-06-22	2022W25													Gigante,C.M., Acheampong,E., Zhao,H., Batra,D., Hetrick,E.E., Howard,D.T., Kovar,L., Seabolt,M.H., Weigand,M.R., Burroughs,M., Lee,J., Wilkins,K., McCollum,A., Hutson,C., Davidson,W., Rao,A., McDermott,D., Li,Y.
MPXV_USA_2022_NY0028							OP378701		IIb	B.1.12	sub-cluster_164	sub-cluster_164	North America	USA	2022-06-22	2022W25													Gigante,C.M., Hughes,S., Zhao,H., Batra,D., Hetrick,E.E., Howard,D.T., Kovar,L., Seabolt,M.H., Weigand,M.R., Burroughs,M., Lee,J., Wilkins,K., McCollum,A., Hutson,C., Davidson,W., Rao,A., Baumgartner,J., Li,Y.
MPXV/Human/USA/CA-CDPH-MPX000017/2022							OP587246		IIb	B.1	sub-cluster_165	sub-cluster_165	North America	USA	2022-06-22	2022W25													Probert,W., Espinosa,A., Kath,C., Haw,M., O'Neil,R., Bell,J., Hacker,J.
MPXV-USA-IL-IDPH-043							OP536704		IIb	B.1.13	sub-cluster_173	sub-cluster_173	North America	USA	2022-06-22	2022W25													Gagnon,K.T.
MPXV_USA_2022_IL0028							OP303783		IIb	B.1.13	sub-cluster_173	sub-cluster_173	North America	USA	2022-06-22	2022W25													Gigante,C.M., Ghinai,I., Zhao,H., Batra,D., Hetrick,E.E., Howard,D.T., Kovar,L., Seabolt,M.H., Weigand,M.R., Burroughs,M.S., Lee,J., Wilkins,K., McCollum,A., Hutson,C., Davidson,W., Rao,A., Kerins,J., Li,Y.
MPXV-USA-IL-IDPH-040							OP536701		IIb	B.1.13	sub-cluster_173	sub-cluster_173	North America	USA	2022-06-22	2022W25													Gagnon,K.T.
MPXV_USA_2022_CO0003							OP185714		IIb	B.1.4	sub-cluster_175	sub-cluster_175	North America	USA	2022-06-22	2022W25													Gigante,C.M., Steidley,B., Seabolt,M.H., Zhao,H., Wilkins,K., McCollum,A., Hutson,C., Davidson,W., Rao,A., Davizon,E.S., Li,Y.
MPXV/Germany/2022/RKI057							ON813254		IIb	B.1	sub-cluster_151	sub-cluster_151	Europe	Germany	2022-06-23	2022W25													Brinkmann,A., Kohl,C., Uddin,S., Pape,K., Schrick,L., Michel,J., Stocker,H., Schaade,L., Nitsche,A.
MPXV-USA-IL-IDPH-042							OP536703		IIb	B.1.11	sub-cluster_178	sub-cluster_178	North America	USA	2022-06-23	2022W25													Gagnon,K.T.
MPXV-USA-IL-IDPH-048							OP536709		IIb	B.1.11	sub-cluster_178	sub-cluster_178	North America	USA	2022-06-23	2022W25													Gagnon,K.T.
MPXV/Germany/2022/RKI526							OP689679		IIb	B.1	sub-cluster_154	sub-cluster_154	Europe	Germany	2022-06-23	2022W25													Brinkmann,A., Kohl,C., Pape,K., Schrick,L., Michel,J., Schaade,L., Nitsche,A.
MPXV/Germany/2022/RKI520							OP689673		IIb	B.1	sub-cluster_163	sub-cluster_163	Europe	Germany	2022-06-23	2022W25													Brinkmann,A., Kohl,C., Pape,K., Schrick,L., Michel,J., Schaade,L., Nitsche,A.
MPXV-USA-IL-IDPH-044							OP536705		IIb	B.1	sub-cluster_127	sub-cluster_127	North America	USA	2022-06-23	2022W25													Gagnon,K.T.
MPXV-USA-IL-IDPH-045							OP536706		IIb	B.1.7	sub-cluster_180	sub-cluster_180	North America	USA	2022-06-23	2022W25													Gagnon,K.T.
MPXV-USA-IL-IDPH-049							OP536710		IIb	B.1.7	sub-cluster_180	sub-cluster_180	North America	USA	2022-06-23	2022W25													Gagnon,K.T.
MPXV-USA-IL-IDPH-046							OP536707		IIb	B.1.1	sub-cluster_181	sub-cluster_181	North America	USA	2022-06-23	2022W25													Gagnon,K.T.
MN-MDH-MPXV_0001							OP597775		IIb	B.1.11	sub-cluster_178	sub-cluster_178	North America	USA	2022-06-24	2022W25													Plumb,M.R.
MPXV-USA-IL-IDPH-050							OP536711		IIb	B.1.11	sub-cluster_178	sub-cluster_178	North America	USA	2022-06-24	2022W25													Gagnon,K.T.
MPXV-USA-IL-IDPH-051							OP536712		IIb	B.1.11	sub-cluster_178	sub-cluster_178	North America	USA	2022-06-24	2022W25													Gagnon,K.T.
MPXV/Germany/2022/RKI056							ON813260		IIb	B.1	sub-cluster_91	sub-cluster_91	Europe	Germany	2022-06-24	2022W25													Brinkmann,A., Kohl,C., Uddin,S., Pape,K., Schrick,L., Michel,J., Schaade,L., Nitsche,A.
MPXV/Germany/2022/RKI037							ON755243		IIb	B.1	sub-cluster_91	sub-cluster_91	Europe	Germany	2022-06-24	2022W25													Brinkmann,A., Kohl,C., Uddin,S., Pape,K., Schrick,L., Michel,J., Schaade,L., Nitsche,A.
NICD-SVPL232							ON927248		IIb	B.1.7	sub-cluster_180	sub-cluster_180	Africa	South Africa	2022-06-24	2022W25													Chan,W.Y., Mtshali,P.S., Grobbelaar,A., Moolla,N., Mohale,T., Lowe,M., Du Plessis,M., Ismail,A., Weyer,J.
MPXV_2309_SP_2022							OX344890		IIb	B.1	sub-cluster_21	sub-cluster_21	Europe	Spain	2022-06-24	2022W25													Cuesta,I.
MPXV_2428_SP_2022							OX344864		IIb	B.1.1	sub-cluster_181	sub-cluster_181	Europe	Spain	2022-06-24	2022W25													Cuesta,I.
MPXV_UK_2022_9000175							OP205125		IIb	B.1	singleton_61	singleton_61	Europe	United Kingdom	2022-06-24	2022W25													Groves,N., Osman,K.L., Lewandowski,K.S., Carter,D.P., Pullan,S.T., Myers,R., Vipond,R., Chand,M.
hMpxV/UK/LMO-024a/2022							OP390193		IIb	B.1.4	sub-cluster_175	sub-cluster_175	Europe	United Kingdom	2022-06-24	2022W25													McHugh,M.P., Maloney,D., Parker,A., Mathers,K., Dewar,R., Kenicer,J., Cotton,S., Wild,J., Templeton,K.E.
hMpxV/UK/LMO-022a/2022							OP390191		IIb	B.1.4	sub-cluster_175	sub-cluster_175	Europe	United Kingdom	2022-06-24	2022W25													McHugh,M.P., Maloney,D., Parker,A., Mathers,K., Dewar,R., Kenicer,J., Cotton,S., Wild,J., Templeton,K.E.
hMpxV/UK/LMO-023a/2022							OP390192		IIb	B.1.1	sub-cluster_181	sub-cluster_181	Europe	United Kingdom	2022-06-24	2022W25													McHugh,M.P., Maloney,D., Parker,A., Mathers,K., Dewar,R., Kenicer,J., Cotton,S., Wild,J., Templeton,K.E.
MPXV-USA-IL-IDPH-047							OP536708		IIb	B.1	root	root	North America	USA	2022-06-24	2022W25													Gagnon,K.T.
MPXV-USA-IL-IDPH-061							OP536722		IIb	B.1	sub-cluster_88	sub-cluster_88	North America	USA	2022-06-24	2022W25													Gagnon,K.T.
MPXV-USA-IL-IDPH-052							OP536713		IIb	B.1.11	sub-cluster_178	sub-cluster_178	North America	USA	2022-06-25	2022W25													Gagnon,K.T.
MPXV/Germany/2022/RKI100							ON853678		IIb	B.1	sub-cluster_3	sub-cluster_3	Europe	Germany	2022-06-25	2022W25													Brinkmann,A., Kohl,C., Uddin,S., Pape,K., Schrick,L., Michel,J., Schaade,L., Nitsche,A.
MPXV/Germany/2022/RKI029							ON755235		IIb	B.1	sub-cluster_3	sub-cluster_3	Europe	Germany	2022-06-25	2022W25													Brinkmann,A., Kohl,C., Uddin,S., Pape,K., Schrick,L., Michel,J., Schaade,L., Nitsche,A.
MPXV/Germany/2022/RKI517							OP689670		IIb	B.1	sub-cluster_47	sub-cluster_47	Europe	Germany	2022-06-25	2022W25													Brinkmann,A., Kohl,C., Pape,K., Schrick,L., Michel,J., Schaade,L., Nitsche,A.
MPXV/Germany/2022/RKI516							OP689669		IIb	B.1	sub-cluster_47	sub-cluster_47	Europe	Germany	2022-06-25	2022W25													Brinkmann,A., Kohl,C., Pape,K., Schrick,L., Michel,J., Schaade,L., Nitsche,A.
MPXV/Germany/2022/RKI089							ON853669		IIb	B.1.3	sub-cluster_179	sub-cluster_179	Europe	Germany	2022-06-25	2022W25													Brinkmann,A., Kohl,C., Uddin,S., Pape,K., Schrick,L., Michel,J., Schaade,L., Nitsche,A.
MPXV/Germany/2022/RKI050							ON755256		IIb	B.1.3	sub-cluster_179	sub-cluster_179	Europe	Germany	2022-06-25	2022W25													Brinkmann,A., Kohl,C., Uddin,S., Pape,K., Schrick,L., Michel,J., Schaade,L., Nitsche,A.
LIM-INS-001							OP289782		IIb	B.1.6	sub-cluster_161	sub-cluster_161	South America	Peru	2022-06-25	2022W25													Silva,I., Jimenez,V., Hurtado,V., Barcena,L.
MPXV_2434_SP_2022							OX344875		IIb	B.1	sub-cluster_124	sub-cluster_124	Europe	Spain	2022-06-25	2022W25													Cuesta,I.
MN-MDH-MPXV_0002							OP597776		IIb	B.1	root	root	North America	USA	2022-06-25	2022W25													Plumb,M.R.
MPXV_USA_2022_CA0031							OP603018		IIb	B.1	sub-cluster_120	sub-cluster_120	North America	USA	2022-06-25	2022W25													Gigante,C.M., Ventura,J., Zhao,H., Batra,D., Hetrick,E.E., Howard,D.T., Kovar,L., Seabolt,M.H., Weigand,M.R., Burroughs,M., Lee,J., Wilkins,K., McCollum,A., Hutson,C., Davidson,W., Rao,A., Nash,J., Li,Y.
MPXV_USA_2022_CA0056							OP451014		IIb	B.1	sub-cluster_120	sub-cluster_120	North America	USA	2022-06-25	2022W25													Gigante,C.M., Ventura,J., Zhao,H., Batra,D., Hetrick,E.E., Howard,D.T., Kovar,L., Seabolt,M.H., Weigand,M.R., Burroughs,M., Lee,J., Wilkins,K., McCollum,A., Hutson,C., Davidson,W., Rao,A., Nash,J., Li,Y.
MPXV_USA_2022_NE0001							OP303791		IIb	B.1.12	sub-cluster_164	sub-cluster_164	North America	USA	2022-06-25	2022W25													Gigante,C.M., Iwen,P.C., Zhao,H., Batra,D., Hetrick,E.E., Howard,D.T., Kovar,L., Seabolt,M.H., Weigand,M.R., Burroughs,M.S., Lee,J., Wilkins,K., McCollum,A., Hutson,C., Davidson,W., Rao,A., Donahue,M., Li,Y.
MPXV22/human/USA-NE-25							OP171919		IIb	B.1.12	sub-cluster_164	sub-cluster_164	North America	USA	2022-06-25	2022W25													Tegomoh,B., Cross,S.T., Chapman,R.C., Bernhard,K., McCutchen,E.L., Fauver,J.R., Pratt,C.B., Warden,D.E., Iwen,P.C., Donahue,M., Wiley,M.R.
MPXV-USA-IL-IDPH-067							OP536728		IIb	B.1.4	sub-cluster_175	sub-cluster_175	North America	USA	2022-06-25	2022W25													Gagnon,K.T.
MPXV_USA_2022_NY0014							OP303789		IIb	B.1.1	sub-cluster_181	sub-cluster_181	North America	USA	2022-06-25	2022W25													Gigante,C.M., Hughes,S., Zhao,H., Batra,D., Hetrick,E.E., Howard,D.T., Kovar,L., Seabolt,M.H., Weigand,M.R., Burroughs,M.S., Lee,J., Wilkins,K., McCollum,A., Hutson,C., Davidson,W., Rao,A., Baumgartner,J., Li,Y.
MPXV/Germany/2022/RKI539							OP715819		IIb	B.1.1	sub-cluster_181	sub-cluster_181	Europe	Germany	2022-06-26	2022W25													Brinkmann,A., Kohl,C., Pape,K., Schrick,L., Michel,J., Schaade,L., Nitsche,A.
MPXV/Germany/2022/RKI538							OP715818		IIb	B.1.1	sub-cluster_181	sub-cluster_181	Europe	Germany	2022-06-26	2022W25													Brinkmann,A., Kohl,C., Pape,K., Schrick,L., Michel,J., Schaade,L., Nitsche,A.
MPXV/Germany/2022/RKI063							ON813263		IIb	B.1.2	sub-cluster_182	sub-cluster_182	Europe	Germany	2022-06-26	2022W25													Brinkmann,A., Kohl,C., Uddin,S., Pape,K., Schrick,L., Michel,J., Schaade,L., Nitsche,A.
MPXV/Germany/2022/RKI554							OP715834		IIb	B.1.2	sub-cluster_182	sub-cluster_182	Europe	Germany	2022-06-26	2022W25													Brinkmann,A., Kohl,C., Pape,K., Schrick,L., Michel,J., Schaade,L., Nitsche,A.
MPXV/Germany/2022/RKI518							OP689671		IIb	B.1.2	sub-cluster_182	sub-cluster_182	Europe	Germany	2022-06-26	2022W25													Brinkmann,A., Kohl,C., Pape,K., Schrick,L., Michel,J., Schaade,L., Nitsche,A.
MPXV_UK_2022_9000177							OP205126		IIb	B.1	root	root	Europe	United Kingdom	2022-06-26	2022W25													Groves,N., Osman,K.L., Lewandowski,K.S., Carter,D.P., Pullan,S.T., Myers,R., Vipond,R., Chand,M.
MPXV_UK_2022_9000179							OP205128		IIb	B.1.1	sub-cluster_181	sub-cluster_181	Europe	United Kingdom	2022-06-26	2022W25													Groves,N., Osman,K.L., Lewandowski,K.S., Carter,D.P., Pullan,S.T., Myers,R., Vipond,R., Chand,M.
MPXV_USA_2022_VA0003							OP303797		IIb	B.1	sub-cluster_167	sub-cluster_167	North America	USA	2022-06-26	2022W25													Gigante,C.M., Griffin-Thomas,L., Zhao,H., Batra,D., Hetrick,E.E., Howard,D.T., Kovar,L., Seabolt,M.H., Weigand,M.R., Burroughs,M.S., Lee,J., Wilkins,K., McCollum,A., Hutson,C., Davidson,W., Rao,A., Crain,J., Li,Y.
MPXV_USA_2022_VA0002							OP225961		IIb	B.1	sub-cluster_167	sub-cluster_167	North America	USA	2022-06-26	2022W25													Gigante,C.M., Griffin-Thomas,L., Seabolt,M.H., Zhao,H., Wilkins,K., McCollum,A., Hutson,C., Davidson,W., Rao,A., Crain,J., Li,Y.
MPXV_USA_2022_VA0004							OP378707		IIb	B.1	sub-cluster_167	sub-cluster_167	North America	USA	2022-06-26	2022W25													Gigante,C.M., Griffin-Thomas,L., Zhao,H., Batra,D., Hetrick,E.E., Howard,D.T., Kovar,L., Seabolt,M.H., Weigand,M.R., Burroughs,M., Lee,J., Wilkins,K., McCollum,A., Hutson,C., Davidson,W., Rao,A., Crain,J., Li,Y.
MPXV_USA_2022_GA0009							OP451007		IIb	B.1	sub-cluster_167	sub-cluster_167	North America	USA	2022-06-26	2022W25													Gigante,C.M., Pavlick,J., Zhao,H., Batra,D., Hetrick,E.E., Howard,D.T., Kovar,L., Seabolt,M.H., Weigand,M.R., Burroughs,M., Lee,J., Wilkins,K., McCollum,A., Hutson,C., Davidson,W., Rao,A., Parrott,T., Li,Y.
MPXV_USA_2022_DC0011							OP451010		IIb	B.1	sub-cluster_167	sub-cluster_167	North America	USA	2022-06-26	2022W25													Gigante,C.M., Hauser,J.R., Zhao,H., Batra,D., Hetrick,E.E., Howard,D.T., Kovar,L., Seabolt,M.H., Weigand,M.R., Burroughs,M., Lee,J., Wilkins,K., McCollum,A., Hutson,C., Davidson,W., Rao,A., Mangla,A., Li,Y.
MPXV_USA_2022_DC0005							OP225968		IIb	B.1	sub-cluster_167	sub-cluster_167	North America	USA	2022-06-26	2022W25													Gigante,C.M., Hauser,J.R., Seabolt,M.H., Zhao,H., Wilkins,K., McCollum,A., Hutson,C., Davidson,W., Rao,A., Mangla,A., Li,Y.
MPXV_USA_2022_VA0005							OP378708		IIb	B.1	sub-cluster_167	sub-cluster_167	North America	USA	2022-06-26	2022W25													Gigante,C.M., Griffin-Thomas,L., Zhao,H., Batra,D., Hetrick,E.E., Howard,D.T., Kovar,L., Seabolt,M.H., Weigand,M.R., Burroughs,M., Lee,J., Wilkins,K., McCollum,A., Hutson,C., Davidson,W., Rao,A., Crain,J., Li,Y.
MPXV_USA_2022_VA0007							OP378710		IIb	B.1	sub-cluster_167	sub-cluster_167	North America	USA	2022-06-26	2022W25													Gigante,C.M., Griffin-Thomas,L., Zhao,H., Batra,D., Hetrick,E.E., Howard,D.T., Kovar,L., Seabolt,M.H., Weigand,M.R., Burroughs,M., Lee,J., Wilkins,K., McCollum,A., Hutson,C., Davidson,W., Rao,A., Crain,J., Li,Y.
MPXV_USA_2022_VA0008							OP378711		IIb	B.1	sub-cluster_167	sub-cluster_167	North America	USA	2022-06-26	2022W25													Gigante,C.M., Griffin-Thomas,L., Zhao,H., Batra,D., Hetrick,E.E., Howard,D.T., Kovar,L., Seabolt,M.H., Weigand,M.R., Burroughs,M., Lee,J., Wilkins,K., McCollum,A., Hutson,C., Davidson,W., Rao,A., Crain,J., Li,Y.
MPXV_USA_2022_PA0006							OP378709		IIb	B.1	sub-cluster_167	sub-cluster_167	North America	USA	2022-06-26	2022W25													Gigante,C.M., Xia,D., Zhao,H., Batra,D., Hetrick,E.E., Howard,D.T., Kovar,L., Seabolt,M.H., Weigand,M.R., Burroughs,M., Lee,J., Wilkins,K., McCollum,A., Hutson,C., Davidson,W., Rao,A., Plipat,N., Li,Y.
MPXV_USA_2022_DC0009							OP378693		IIb	B.1	sub-cluster_167	sub-cluster_167	North America	USA	2022-06-26	2022W25													Gigante,C.M., Hauser,J.R., Zhao,H., Batra,D., Hetrick,E.E., Howard,D.T., Kovar,L., Seabolt,M.H., Weigand,M.R., Burroughs,M., Lee,J., Wilkins,K., McCollum,A., Hutson,C., Davidson,W., Rao,A., Mangla,A., Li,Y.
MPXV_USA_2022_TX0010							OP378704		IIb	B.1.14	sub-cluster_171	sub-cluster_171	North America	USA	2022-06-26	2022W25													Gigante,C.M., Kubin,G., Zhao,H., Batra,D., Hetrick,E.E., Howard,D.T., Kovar,L., Seabolt,M.H., Weigand,M.R., Burroughs,M., Lee,J., Wilkins,K., McCollum,A., Hutson,C., Davidson,W., Rao,A., White,S.L., Li,Y.
MPXV_USA_2022_NY005							ON959136		IIb	B.1.1	sub-cluster_181	sub-cluster_181	North America	USA	2022-06-26	2022W25													Gigante,C.M., Hughes,S., Seabolt,M.H., Zhao,H., Wilkins,K., Respress,J., Howard,D., Batra,D., McCollum,A., Hutson,C., Davidson,W., Rao,A., Baumgartner,J., Li,Y.
MPXV-USA-IL-IDPH-064							OP536725		IIb	B.1.11	sub-cluster_178	sub-cluster_178	North America	USA	2022-06-27	2022W26													Gagnon,K.T.
MPXV-USA-IL-IDPH-065							OP536726		IIb	B.1.11	sub-cluster_178	sub-cluster_178	North America	USA	2022-06-27	2022W26													Gagnon,K.T.
MPXV-USA-IL-IDPH-063							OP536724		IIb	B.1.11	sub-cluster_178	sub-cluster_178	North America	USA	2022-06-27	2022W26													Gagnon,K.T.
MpxV/human/CAN/UN-NML-3909/2022							OP062232		IIb	B.1	sub-cluster_25	sub-cluster_25	North America	Canada	2022-06-27	2022W26													Duggan,A., Hole,D., Yadav,C., Knox,N., Tyler,A., Haidl,E., Chapel,M., Domselaar,G.V., Graham,M., Audet,J., Fernando,L., Hagan,M., Safronetz,D., Leung,A., Peters,G., Go,A., Laminman,V., Kaplen,B., Antonation,K., Jolly,G., Griffiths,E., Charest,H., Levade,I., Fafard,J.
MpxV/human/CAN/UN-NML-3907/2022							OP062231		IIb	B.1	sub-cluster_170	sub-cluster_170	North America	Canada	2022-06-27	2022W26													Duggan,A., Hole,D., Yadav,C., Knox,N., Tyler,A., Haidl,E., Chapel,M., Domselaar,G.V., Graham,M., Audet,J., Fernando,L., Hagan,M., Safronetz,D., Leung,A., Peters,G., Go,A., Laminman,V., Kaplen,B., Antonation,K., Jolly,G., Griffiths,E., Charest,H., Levade,I., Fafard,J.
MpxV/human/CAN/UN-NML-4114/2022							OP279038		IIb	B.1.4	sub-cluster_175	sub-cluster_175	North America	Canada	2022-06-27	2022W26													Duggan,A., Hole,D., Yadav,C., Knox,N., Tyler,A., Haidl,E., Chapel,M., Domselaar,G.V., Graham,M., Audet,J., Fernando,L., Antonation,K., Safronetz,D., Hagan,M., Peters,G., Go,A., Laminman,V., Kaplen,B., Leung,A., Griffiths,E., Jolly,G., Eshaghi,A., Gubbay,J.B., Hasso,M., Marchand-Austin,A., Olsha,R., Patel,S.N.
MPXV/Germany/2022/RKI085							ON853667		IIb	B.1.5	sub-cluster_174	sub-cluster_174	Europe	Germany	2022-06-27	2022W26													Brinkmann,A., Kohl,C., Uddin,S., Pape,K., Schrick,L., Michel,J., Schaade,L., Nitsche,A.
LIM-INS-003							OP289783		IIb	B.1.6	sub-cluster_161	sub-cluster_161	South America	Peru	2022-06-27	2022W26													Padilla,C., Silva,I., Hurtado,V., Jimenez,V., Barcena,L., Mestanza,O., Lope,P., Nunez,A.
MPXV_352_R_SP_2022							OX044341		IIb	B.1.8	sub-cluster_177	sub-cluster_177	Europe	Spain	2022-06-27	2022W26													Cuesta,I.
MPXV_UK_2022_9000178							OP205127		IIb	B.1.2	sub-cluster_182	sub-cluster_182	Europe	United Kingdom	2022-06-27	2022W26													Groves,N., Osman,K.L., Lewandowski,K.S., Carter,D.P., Pullan,S.T., Myers,R., Vipond,R., Chand,M.
MN-MDH-MPXV_0003							OP597777		IIb	B.1	root	root	North America	USA	2022-06-27	2022W26													Plumb,M.R.
MN-MDH-MPXV_0004							OP597778		IIb	B.1	root	root	North America	USA	2022-06-27	2022W26													Plumb,M.R.
MPXV_USA_2022_FL0011							OP225967		IIb	B.1.7	sub-cluster_180	sub-cluster_180	North America	USA	2022-06-27	2022W26													Gigante,C.M., Lee,P., Seabolt,M.H., Zhao,H., Wilkins,K., McCollum,A., Hutson,C., Davidson,W., Rao,A., Mendoza,R., Li,Y.
MPXV_USA_2022_FL0012							OP225965		IIb	B.1.7	sub-cluster_180	sub-cluster_180	North America	USA	2022-06-27	2022W26													Gigante,C.M., Lee,P., Seabolt,M.H., Zhao,H., Wilkins,K., McCollum,A., Hutson,C., Davidson,W., Rao,A., Mendoza,R., Li,Y.
MPXV_USA_2022_MI0001							OP378702		IIb	B.1.2	sub-cluster_182	sub-cluster_182	North America	USA	2022-06-27	2022W26													Gigante,C.M., Johnson,S., Zhao,H., Batra,D., Hetrick,E.E., Howard,D.T., Kovar,L., Seabolt,M.H., Weigand,M.R., Burroughs,M., Lee,J., Wilkins,K., McCollum,A., Hutson,C., Davidson,W., Rao,A., Riner,D., Li,Y.
MpxV/human/CAN/UN-NML-3913/2022							OP062233		IIb	B.1	root	root	North America	Canada	2022-06-28	2022W26													Duggan,A., Hole,D., Yadav,C., Knox,N., Tyler,A., Haidl,E., Chapel,M., Domselaar,G.V., Graham,M., Audet,J., Fernando,L., Hagan,M., Safronetz,D., Leung,A., Peters,G., Go,A., Laminman,V., Kaplen,B., Antonation,K., Jolly,G., Griffiths,E., Charest,H., Levade,I., Fafard,J.
MpxV/human/CAN/UN-NML-4138/2022							OP279042		IIb	B.1.4	sub-cluster_175	sub-cluster_175	North America	Canada	2022-06-28	2022W26													Duggan,A., Hole,D., Yadav,C., Knox,N., Tyler,A., Haidl,E., Chapel,M., Domselaar,G.V., Graham,M., Audet,J., Fernando,L., Antonation,K., Safronetz,D., Hagan,M., Peters,G., Go,A., Laminman,V., Kaplen,B., Leung,A., Griffiths,E., Jolly,G., Eshaghi,A., Gubbay,J.B., Hasso,M., Marchand-Austin,A., Olsha,R., Patel,S.N.
MpxV/human/CAN/UN-NML-4117/2022							OP279039		IIb	B.1.2	sub-cluster_182	sub-cluster_182	North America	Canada	2022-06-28	2022W26													Duggan,A., Hole,D., Yadav,C., Knox,N., Tyler,A., Haidl,E., Chapel,M., Domselaar,G.V., Graham,M., Audet,J., Fernando,L., Antonation,K., Safronetz,D., Hagan,M., Peters,G., Go,A., Laminman,V., Kaplen,B., Leung,A., Griffiths,E., Jolly,G., Eshaghi,A., Gubbay,J.B., Hasso,M., Marchand-Austin,A., Olsha,R., Patel,S.N.
MPXV/Germany/2022/RKI467							OP626105		IIb	B.1	sub-cluster_134	sub-cluster_134	Europe	Germany	2022-06-28	2022W26													Brinkmann,A., Kohl,C., Pape,K., Schrick,L., Michel,J., Schaade,L., Nitsche,A.
MPXV/Germany/2022/RKI080							ON853662		IIb	B.1.1	sub-cluster_181	sub-cluster_181	Europe	Germany	2022-06-28	2022W26													Brinkmann,A., Kohl,C., Uddin,S., Pape,K., Schrick,L., Michel,J., Schaade,L., Nitsche,A.
MPXV/Germany/2022/RKI515							OP689668		IIb	B.1.1	sub-cluster_181	sub-cluster_181	Europe	Germany	2022-06-28	2022W26													Brinkmann,A., Kohl,C., Pape,K., Schrick,L., Michel,J., Schaade,L., Nitsche,A.
Monkeypox/MX-UANL001/2022							ON911481		IIb	B.1.7	sub-cluster_180	sub-cluster_180	North America	Mexico	2022-06-28	2022W26													Galan-Huerta,K.A., Paz-Infanzon,M., Ruiz-Higareda,A.F., Nuzzolo-Shihadeh,L., Camacho-Ortiz,A., Bocanegra-Ibarias,P., Rivas-Estilla,A.M., Zacarias-Villarreal,D., Yamallel-Ortega,L.A., Guerrero-Putz,M.D., Ocampo-Candiani,J.
MPX_Q9BB92_9000206							OP415187		IIb	B.1	sub-cluster_134	sub-cluster_134	Europe	United Kingdom	2022-06-28	2022W26													Groves,N., Osman,K.L., Lewandowski,K.S., Carter,D.P., Pullan,S.T., Myers,R., Vipond,R., Chand,M.
MPXV_UK_2022_9000187							OP205132		IIb	B.1.2	sub-cluster_182	sub-cluster_182	Europe	United Kingdom	2022-06-28	2022W26													Groves,N., Osman,K.L., Lewandowski,K.S., Carter,D.P., Pullan,S.T., Myers,R., Vipond,R., Chand,M.
MPXV-USA-IL-IDPH-066							OP536727		IIb	B.1	root	root	North America	USA	2022-06-28	2022W26													Gagnon,K.T.
MPXV-USA-IL-IDPH-069							OP536730		IIb	B.1	root	root	North America	USA	2022-06-28	2022W26													Gagnon,K.T.
MPXV/Human/USA/CA-CDPH-MPX000008/2022							OP587240		IIb	B.1	sub-cluster_132	sub-cluster_132	North America	USA	2022-06-28	2022W26													Probert,W., Espinosa,A., Kath,C., Haw,M., O'Neil,R., Bell,J., Hacker,J.
MPXV_USA_2022_CA0055							OP451012		IIb	B.1	sub-cluster_132	sub-cluster_132	North America	USA	2022-06-28	2022W26													Gigante,C.M., Ventura,J., Zhao,H., Batra,D., Hetrick,E.E., Howard,D.T., Kovar,L., Seabolt,M.H., Weigand,M.R., Burroughs,M., Lee,J., Wilkins,K., McCollum,A., Hutson,C., Davidson,W., Rao,A., Nash,J., Li,Y.
MPXV-USA-IL-IDPH-068							OP536729		IIb	B.1	sub-cluster_167	sub-cluster_167	North America	USA	2022-06-28	2022W26													Gagnon,K.T.
MPXV_USA_2022_FL0015							OP303778		IIb	B.1.8	sub-cluster_177	sub-cluster_177	North America	USA	2022-06-28	2022W26													Gigante,C.M., Lee,P., Zhao,H., Batra,D., Hetrick,E.E., Howard,D.T., Kovar,L., Seabolt,M.H., Weigand,M.R., Burroughs,M.S., Lee,J., Wilkins,K., McCollum,A., Hutson,C., Davidson,W., Rao,A., Mendoza,R., Li,Y.
MPXV_USA_2022_FL0018							OP303781		IIb	B.1.8	sub-cluster_177	sub-cluster_177	North America	USA	2022-06-28	2022W26													Gigante,C.M., Lee,P., Zhao,H., Batra,D., Hetrick,E.E., Howard,D.T., Kovar,L., Seabolt,M.H., Weigand,M.R., Burroughs,M.S., Lee,J., Wilkins,K., McCollum,A., Hutson,C., Davidson,W., Rao,A., Mendoza,R., Li,Y.
MPXV_USA_2022_FL0016							OP303779		IIb	B.1.8	sub-cluster_177	sub-cluster_177	North America	USA	2022-06-28	2022W26													Gigante,C.M., Lee,P., Zhao,H., Batra,D., Hetrick,E.E., Howard,D.T., Kovar,L., Seabolt,M.H., Weigand,M.R., Burroughs,M.S., Lee,J., Wilkins,K., McCollum,A., Hutson,C., Davidson,W., Rao,A., Mendoza,R., Li,Y.
MPXV_USA_2022_TX0011							OP378705		IIb	B.1.8	sub-cluster_177	sub-cluster_177	North America	USA	2022-06-28	2022W26													Gigante,C.M., Kubin,G., Zhao,H., Batra,D., Hetrick,E.E., Howard,D.T., Kovar,L., Seabolt,M.H., Weigand,M.R., Burroughs,M., Lee,J., Wilkins,K., McCollum,A., Hutson,C., Davidson,W., Rao,A., White,S.L., Li,Y.
MpxV/human/CAN/UN-NML-3921/2022							OP062234		IIb	B.1	singleton_55	singleton_55	North America	Canada	2022-06-29	2022W26													Duggan,A., Hole,D., Yadav,C., Knox,N., Tyler,A., Haidl,E., Chapel,M., Domselaar,G.V., Graham,M., Audet,J., Fernando,L., Hagan,M., Safronetz,D., Leung,A., Peters,G., Go,A., Laminman,V., Kaplen,B., Antonation,K., Jolly,G., Griffiths,E., Charest,H., Levade,I., Fafard,J.
MpxV/human/CAN/UN-NML-4125/2022							OP279041		IIb	B.1.4	sub-cluster_175	sub-cluster_175	North America	Canada	2022-06-29	2022W26													Duggan,A., Hole,D., Yadav,C., Knox,N., Tyler,A., Haidl,E., Chapel,M., Domselaar,G.V., Graham,M., Audet,J., Fernando,L., Antonation,K., Safronetz,D., Hagan,M., Peters,G., Go,A., Laminman,V., Kaplen,B., Leung,A., Griffiths,E., Jolly,G., Eshaghi,A., Gubbay,J.B., Hasso,M., Marchand-Austin,A., Olsha,R., Patel,S.N.
MpxV/human/CAN/UN-NML-4155/2022							OP279048		IIb	B.1.4	sub-cluster_175	sub-cluster_175	North America	Canada	2022-06-29	2022W26													Duggan,A., Hole,D., Yadav,C., Knox,N., Tyler,A., Haidl,E., Chapel,M., Domselaar,G.V., Graham,M., Audet,J., Fernando,L., Antonation,K., Safronetz,D., Hagan,M., Peters,G., Go,A., Laminman,V., Kaplen,B., Leung,A., Griffiths,E., Jolly,G., Eshaghi,A., Gubbay,J.B., Hasso,M., Marchand-Austin,A., Olsha,R., Patel,S.N.
MPXV_UK_2022_9000185							OP205130		IIb	B.1	singleton_128	singleton_128	Europe	United Kingdom	2022-06-29	2022W26													Groves,N., Osman,K.L., Lewandowski,K.S., Carter,D.P., Pullan,S.T., Myers,R., Vipond,R., Chand,M.
MPXV_UK_2022_9000183							OP331337		IIb	B.1.8	sub-cluster_177	sub-cluster_177	Europe	United Kingdom	2022-06-29	2022W26													Groves,N., Osman,K.L., Lewandowski,K.S., Carter,D.P., Pullan,S.T., Myers,R., Vipond,R., Chand,M.
MPXV_UK_2022_9000188							OP205133		IIb	B.1.3	sub-cluster_179	sub-cluster_179	Europe	United Kingdom	2022-06-29	2022W26													Groves,N., Osman,K.L., Lewandowski,K.S., Carter,D.P., Pullan,S.T., Myers,R., Vipond,R., Chand,M.
MPXV_UK_2022_9000186							OP205131		IIb	B.1.2	sub-cluster_182	sub-cluster_182	Europe	United Kingdom	2022-06-29	2022W26													Groves,N., Osman,K.L., Lewandowski,K.S., Carter,D.P., Pullan,S.T., Myers,R., Vipond,R., Chand,M.
MN-MDH-MPXV_0006							OP597780		IIb	B.1	sub-cluster_60	sub-cluster_60	North America	USA	2022-06-29	2022W26													Plumb,M.R.
MN-MDH-MPXV_0005							OP597779		IIb	B.1	sub-cluster_157	sub-cluster_157	North America	USA	2022-06-29	2022W26													Plumb,M.R.
MPXV_USA_2022_CA0033							OP603017		IIb	B.1.7	sub-cluster_180	sub-cluster_180	North America	USA	2022-06-29	2022W26													Gigante,C.M., Ventura,J., Zhao,H., Batra,D., Hetrick,E.E., Howard,D.T., Kovar,L., Seabolt,M.H., Weigand,M.R., Burroughs,M., Lee,J., Wilkins,K., McCollum,A., Hutson,C., Davidson,W., Rao,A., Nash,J., Li,Y.
MPXV_USA_2022_NV0001							OP450990		IIb	B.1	sub-cluster_33	sub-cluster_33	North America	USA	2022-06-30	2022W26													Gigante,C.M., Buttery,E., Zhao,H., Batra,D., Hetrick,E.E., Howard,D.T., Kovar,L., Seabolt,M.H., Weigand,M.R., Burroughs,M., Lee,J., Wilkins,K., McCollum,A., Hutson,C., Davidson,W., Rao,A., Raman,D., Li,Y.
MPXV_USA_2022_PA0007							OP603007		IIb	B.1	sub-cluster_101	sub-cluster_101	North America	USA	2022-06-30	2022W26													Gigante,C.M., Xia,D., Zhao,H., Batra,D., Hetrick,E.E., Howard,D.T., Kovar,L., Seabolt,M.H., Weigand,M.R., Burroughs,M., Lee,J., Wilkins,K., McCollum,A., Hutson,C., Davidson,W., Rao,A., Plipat,N., Li,Y.
MPXV_USA_2022_IL0027							OP303782		IIb	B.1.11	sub-cluster_178	sub-cluster_178	North America	USA	2022-06-30	2022W26													Gigante,C.M., Ghinai,I., Zhao,H., Batra,D., Hetrick,E.E., Howard,D.T., Kovar,L., Seabolt,M.H., Weigand,M.R., Burroughs,M.S., Lee,J., Wilkins,K., McCollum,A., Hutson,C., Davidson,W., Rao,A., Kerins,J., Li,Y.
MPXV_USA_2022_IN0005							OP603011		IIb	B.1.11	sub-cluster_178	sub-cluster_178	North America	USA	2022-06-30	2022W26													Gigante,C.M., Culbertson,M., Zhao,H., Batra,D., Hetrick,E.E., Howard,D.T., Kovar,L., Seabolt,M.H., Weigand,M.R., Burroughs,M., Lee,J., Wilkins,K., McCollum,A., Hutson,C., Davidson,W., Rao,A., Pope,B., Li,Y.
MpxV/human/CAN/UN-NML-3934/2022							OP062235		IIb	B.1	sub-cluster_170	sub-cluster_170	North America	Canada	2022-06-30	2022W26													Duggan,A., Hole,D., Yadav,C., Knox,N., Tyler,A., Haidl,E., Chapel,M., Domselaar,G.V., Graham,M., Audet,J., Fernando,L., Hagan,M., Safronetz,D., Leung,A., Peters,G., Go,A., Laminman,V., Kaplen,B., Antonation,K., Jolly,G., Griffiths,E., Charest,H., Levade,I., Fafard,J.
MpxV/human/CAN/UN-NML-3936/2022							OP062236		IIb	B.1.4	sub-cluster_175	sub-cluster_175	North America	Canada	2022-06-30	2022W26													Duggan,A., Hole,D., Yadav,C., Knox,N., Tyler,A., Haidl,E., Chapel,M., Domselaar,G.V., Graham,M., Audet,J., Fernando,L., Hagan,M., Safronetz,D., Leung,A., Peters,G., Go,A., Laminman,V., Kaplen,B., Antonation,K., Jolly,G., Griffiths,E., Charest,H., Levade,I., Fafard,J.
MpxV/human/CAN/UN-NML-4140/2022							OP279043		IIb	B.1.4	sub-cluster_175	sub-cluster_175	North America	Canada	2022-06-30	2022W26													Duggan,A., Hole,D., Yadav,C., Knox,N., Tyler,A., Haidl,E., Chapel,M., Domselaar,G.V., Graham,M., Audet,J., Fernando,L., Antonation,K., Safronetz,D., Hagan,M., Peters,G., Go,A., Laminman,V., Kaplen,B., Leung,A., Griffiths,E., Jolly,G., Eshaghi,A., Gubbay,J.B., Hasso,M., Marchand-Austin,A., Olsha,R., Patel,S.N.
MpxV/human/CAN/UN-NML-4112/2022							OP279036		IIb	B.1.7	sub-cluster_180	sub-cluster_180	North America	Canada	2022-06-30	2022W26													Duggan,A., Hole,D., Yadav,C., Knox,N., Tyler,A., Haidl,E., Chapel,M., Domselaar,G.V., Graham,M., Audet,J., Fernando,L., Antonation,K., Safronetz,D., Hagan,M., Peters,G., Go,A., Laminman,V., Kaplen,B., Leung,A., Griffiths,E., Jolly,G., Eshaghi,A., Gubbay,J.B., Hasso,M., Marchand-Austin,A., Olsha,R., Patel,S.N.
MPXV/Germany/2022/RKI048							ON755254		IIb	B.1	sub-cluster_23	sub-cluster_23	Europe	Germany	2022-06-30	2022W26													Brinkmann,A., Kohl,C., Uddin,S., Pape,K., Schrick,L., Michel,J., Schaade,L., Nitsche,A.
MPXV/Germany/2022/RKI525							OP689678		IIb	B.1	sub-cluster_28	sub-cluster_28	Europe	Germany	2022-06-30	2022W26													Brinkmann,A., Kohl,C., Pape,K., Schrick,L., Michel,J., Schaade,L., Nitsche,A.
MPXV/Germany/2022/RKI098							ON853676		IIb	B.1	sub-cluster_36	sub-cluster_36	Europe	Germany	2022-06-30	2022W26													Brinkmann,A., Kohl,C., Uddin,S., Pape,K., Schrick,L., Michel,J., Schaade,L., Nitsche,A.
MPXV/Germany/2022/RKI536							OP715816		IIb	B.1	sub-cluster_72	sub-cluster_72	Europe	Germany	2022-06-30	2022W26													Brinkmann,A., Kohl,C., Pape,K., Schrick,L., Michel,J., Schaade,L., Nitsche,A.
MPXV/Germany/2022/RKI548							OP715828		IIb	B.1	sub-cluster_104	sub-cluster_104	Europe	Germany	2022-06-30	2022W26													Brinkmann,A., Kohl,C., Pape,K., Schrick,L., Michel,J., Schaade,L., Nitsche,A.
MPXV/Germany/2022/RKI543							OP715823		IIb	B.1	sub-cluster_163	sub-cluster_163	Europe	Germany	2022-06-30	2022W26													Brinkmann,A., Kohl,C., Pape,K., Schrick,L., Michel,J., Schaade,L., Nitsche,A.
MPXV/Germany/2022/RKI522							OP689675		IIb	B.1.5	sub-cluster_174	sub-cluster_174	Europe	Germany	2022-06-30	2022W26													Brinkmann,A., Kohl,C., Pape,K., Schrick,L., Michel,J., Schaade,L., Nitsche,A.
MPXV/Germany/2022/RKI061							ON813261		IIb	B.1.5	sub-cluster_174	sub-cluster_174	Europe	Germany	2022-06-30	2022W26													Brinkmann,A., Kohl,C., Uddin,S., Pape,K., Schrick,L., Michel,J., Schaade,L., Nitsche,A.
MPXV/Germany/2022/RKI070							ON853656		IIb	B.1.5	sub-cluster_174	sub-cluster_174	Europe	Germany	2022-06-30	2022W26													Brinkmann,A., Kohl,C., Uddin,S., Pape,K., Schrick,L., Michel,J., Schaade,L., Nitsche,A.
MPXV/Germany/2022/RKI521							OP689674		IIb	B.1.5	sub-cluster_174	sub-cluster_174	Europe	Germany	2022-06-30	2022W26													Brinkmann,A., Kohl,C., Pape,K., Schrick,L., Michel,J., Schaade,L., Nitsche,A.
MPXV/Germany/2022/RKI540							OP715820		IIb	B.1.8	sub-cluster_177	sub-cluster_177	Europe	Germany	2022-06-30	2022W26													Brinkmann,A., Kohl,C., Pape,K., Schrick,L., Michel,J., Schaade,L., Nitsche,A.
MPXV/Germany/2022/RKI045							ON755251		IIb	B.1.3	sub-cluster_179	sub-cluster_179	Europe	Germany	2022-06-30	2022W26													Brinkmann,A., Kohl,C., Uddin,S., Pape,K., Schrick,L., Michel,J., Schaade,L., Nitsche,A.
MPXV/Germany/2022/RKI537							OP715817		IIb	B.1.7	sub-cluster_180	sub-cluster_180	Europe	Germany	2022-06-30	2022W26													Brinkmann,A., Kohl,C., Pape,K., Schrick,L., Michel,J., Schaade,L., Nitsche,A.
MPXV/Germany/2022/RKI083							ON853665		IIb	B.1.7	sub-cluster_180	sub-cluster_180	Europe	Germany	2022-06-30	2022W26													Brinkmann,A., Kohl,C., Uddin,S., Pape,K., Schrick,L., Michel,J., Schaade,L., Nitsche,A.
MPXV/Germany/2022/RKI086							ON853668		IIb	B.1.1	sub-cluster_181	sub-cluster_181	Europe	Germany	2022-06-30	2022W26													Brinkmann,A., Kohl,C., Uddin,S., Pape,K., Schrick,L., Michel,J., Schaade,L., Nitsche,A.
MPXV/Germany/2022/RKI069							ON853650		IIb	B.1.1	sub-cluster_181	sub-cluster_181	Europe	Germany	2022-06-30	2022W26													Brinkmann,A., Kohl,C., Uddin,S., Pape,K., Schrick,L., Michel,J., Jessen,H., Schaade,L., Nitsche,A.
MPXV/Germany/2022/RKI535							OP715815		IIb	B.1.1	sub-cluster_181	sub-cluster_181	Europe	Germany	2022-06-30	2022W26													Brinkmann,A., Kohl,C., Pape,K., Schrick,L., Michel,J., Schaade,L., Nitsche,A.
MPXV/Germany/2022/RKI088							ON853655		IIb	B.1.1	sub-cluster_181	sub-cluster_181	Europe	Germany	2022-06-30	2022W26													Brinkmann,A., Kohl,C., Uddin,S., Pape,K., Schrick,L., Michel,J., Jessen,H., Schaade,L., Nitsche,A.
MPXV/Germany/2022/RKI075							ON853659		IIb	B.1.1	sub-cluster_181	sub-cluster_181	Europe	Germany	2022-06-30	2022W26													Brinkmann,A., Kohl,C., Uddin,S., Pape,K., Schrick,L., Michel,J., Schaade,L., Nitsche,A.
MPXV/Germany/2022/RKI033							ON755239		IIb	B.1.2	sub-cluster_182	sub-cluster_182	Europe	Germany	2022-06-30	2022W26													Brinkmann,A., Kohl,C., Uddin,S., Pape,K., Schrick,L., Michel,J., Schaade,L., Nitsche,A.
MPXV/Germany/2022/RKI527							OP689680		IIb	B.1.2	sub-cluster_182	sub-cluster_182	Europe	Germany	2022-06-30	2022W26													Brinkmann,A., Kohl,C., Pape,K., Schrick,L., Michel,J., Schaade,L., Nitsche,A.
MPXV/Germany/2022/RKI073							ON853651		IIb	B.1.2	sub-cluster_182	sub-cluster_182	Europe	Germany	2022-06-30	2022W26													Brinkmann,A., Kohl,C., Uddin,S., Pape,K., Schrick,L., Michel,J., Jessen,H., Schaade,L., Nitsche,A.
MPXV/Germany/2022/RKI542							OP715822		IIb	B.1.2	sub-cluster_182	sub-cluster_182	Europe	Germany	2022-06-30	2022W26													Brinkmann,A., Kohl,C., Pape,K., Schrick,L., Michel,J., Schaade,L., Nitsche,A.
MPXV/Germany/2022/RKI068							ON853649		IIb	B.1.2	sub-cluster_182	sub-cluster_182	Europe	Germany	2022-06-30	2022W26													Brinkmann,A., Kohl,C., Uddin,S., Pape,K., Schrick,L., Michel,J., Jessen,H., Schaade,L., Nitsche,A.
MPXV_2307_SP_2022							OX344883		IIb	B.1	sub-cluster_143	sub-cluster_143	Europe	Spain	2022-06-30	2022W26													Cuesta,I.
MPXV/human/Taiwan/110-231642/2022							ON918656		IIb	B.1.5	sub-cluster_174	sub-cluster_174	Asia	Taiwan	2022-06-30	2022W26													Lin,J.-H., Chiu,S.-C., Huang,H.-I., Huang,W.-L., Fann,W.-B., Hsieh,P.-Y., Yang,J.-Y.
MPXV_UK_2022_9000167							OP205123		IIb	B.1	sub-cluster_91	sub-cluster_91	Europe	United Kingdom	2022-06-30	2022W26													Groves,N., Osman,K.L., Lewandowski,K.S., Carter,D.P., Pullan,S.T., Myers,R., Vipond,R., Chand,M.
MPXV_UK_2022_9000184							OP205129		IIb	B.1	sub-cluster_134	sub-cluster_134	Europe	United Kingdom	2022-06-30	2022W26													Groves,N., Osman,K.L., Lewandowski,K.S., Carter,D.P., Pullan,S.T., Myers,R., Vipond,R., Chand,M.
MPX_KJ3uDD_9000210							OP415190		IIb	B.1.7	sub-cluster_180	sub-cluster_180	Europe	United Kingdom	2022-06-30	2022W26													Groves,N., Osman,K.L., Lewandowski,K.S., Carter,D.P., Pullan,S.T., Myers,R., Vipond,R., Chand,M.
MPXV/Human/USA/CA-CDPH-MPX000027/2022							OP587255		IIb	B.1	root	root	North America	USA	2022-06-30	2022W26													Probert,W., Espinosa,A., Kath,C., Haw,M., O'Neil,R., Bell,J., Hacker,J.
MPXV-USA-IL-IDPH-078							OP536739		IIb	B.1	sub-cluster_95	sub-cluster_95	North America	USA	2022-06-30	2022W26													Gagnon,K.T.
MPXV_USA_2022_CA0037							OP687928		IIb	B.1	sub-cluster_115	sub-cluster_115	North America	USA	2022-06-30	2022W26													Gigante,C.M., Ventura,J., Zhao,H., Batra,D., Hetrick,E.E., Howard,D.T., Kovar,L., Morrison,S.S., Seabolt,M.H., Weigand,M.R., Knipe,K., Sheth,M., Burgin,A., Burroughs,M., Lee,J., Wilkins,K., McCollum,A., Hutson,C., Davidson,W., Rao,A., Nash,J., Li,Y.
MPXV/Human/USA/CA-CDPH-MPX000013/2022							OP587243		IIb	B.1	sub-cluster_115	sub-cluster_115	North America	USA	2022-06-30	2022W26													Probert,W., Espinosa,A., Kath,C., Haw,M., O'Neil,R., Bell,J., Hacker,J.
MPXV/Human/USA/CA-CDPH-MPX000009/2022							OP580156		IIb	B.1	sub-cluster_148	sub-cluster_148	North America	USA	2022-06-30	2022W26													Probert,W., Espinosa,A., Kath,C., Haw,M., O'Neil,R., Bell,J., Hacker,J.
MPXV-USA-IL-IDPH-070							OP536731		IIb	B.1.13	sub-cluster_173	sub-cluster_173	North America	USA	2022-06-30	2022W26													Gagnon,K.T.
MPXV-USA-IL-IDPH-073							OP536734		IIb	B.1.13	sub-cluster_173	sub-cluster_173	North America	USA	2022-06-30	2022W26													Gagnon,K.T.
MPXV-USA-IL-IDPH-072							OP536733		IIb	B.1.13	sub-cluster_173	sub-cluster_173	North America	USA	2022-06-30	2022W26													Gagnon,K.T.
MPXV_USA_2022_KY0001							OP303788		IIb	B.1.13	sub-cluster_173	sub-cluster_173	North America	USA	2022-06-30	2022W26													Gigante,C.M., Winter,K., Zhao,H., Batra,D., Hetrick,E.E., Howard,D.T., Kovar,L., Seabolt,M.H., Weigand,M.R., Burroughs,M.S., Lee,J., Wilkins,K., McCollum,A., Hutson,C., Davidson,W., Rao,A., Arora,V., Li,Y.
MPXV_USA_2022_IL0023							OP225966		IIb	B.1.13	sub-cluster_173	sub-cluster_173	North America	USA	2022-06-30	2022W26													Gigante,C.M., Ghinai,I., Seabolt,M.H., Zhao,H., Wilkins,K., McCollum,A., Hutson,C., Davidson,W., Rao,A., Kerins,J., Li,Y.
MPXV-USA-IL-IDPH-005							OP536666		IIb	B.1.13	sub-cluster_173	sub-cluster_173	North America	USA	2022-06-30	2022W26													Gagnon,K.T.
MPXV_USA_2022_NY0015							OP303796		IIb	B.1.5	sub-cluster_174	sub-cluster_174	North America	USA	2022-06-30	2022W26													Gigante,C.M., Hughes,S., Zhao,H., Batra,D., Hetrick,E.E., Howard,D.T., Kovar,L., Seabolt,M.H., Weigand,M.R., Burroughs,M.S., Lee,J., Wilkins,K., McCollum,A., Hutson,C., Davidson,W., Rao,A., Baumgartner,J., Li,Y.
MPXV_USA_2022_OH0002							OP303795		IIb	B.1.4	sub-cluster_175	sub-cluster_175	North America	USA	2022-06-30	2022W26													Gigante,C.M., Lee,B., Zhao,H., Batra,D., Hetrick,E.E., Howard,D.T., Kovar,L., Seabolt,M.H., Weigand,M.R., Burroughs,M.S., Lee,J., Wilkins,K., McCollum,A., Hutson,C., Davidson,W., Rao,A., Salehi,E., Li,Y.
MPXV_USA_2022_TX0015							OP450986		IIb	B.1.7	sub-cluster_180	sub-cluster_180	North America	USA	2022-06-30	2022W26													Gigante,C.M., Kubin,G., Zhao,H., Batra,D., Hetrick,E.E., Howard,D.T., Kovar,L., Seabolt,M.H., Weigand,M.R., Burroughs,M., Lee,J., Wilkins,K., McCollum,A., Hutson,C., Davidson,W., Rao,A., White,S.L., Li,Y.
MPXV_USA_2022_NY0013							OP225960		IIb	B.1.1	sub-cluster_181	sub-cluster_181	North America	USA	2022-06-30	2022W26													Gigante,C.M., Hughes,S., Seabolt,M.H., Zhao,H., Wilkins,K., McCollum,A., Hutson,C., Davidson,W., Rao,A., Baumgartner,J., Li,Y.
MPXV_USA_2022_MN0006_5g6n9q							OP604529		IIb	B.1.2	sub-cluster_182	sub-cluster_182	North America	USA	2022-06-30	2022W26													Gigante,C.M., Pavlick,J., Zhao,H., Batra,D., Hetrick,E.E., Howard,D.T., Kovar,L., Seabolt,M.H., Knipe,K., Burroughs,S., Lee,J., Wilkins,K., McCollum,A., Hutson,C., Davidson,W., Rao,A., Parrott,T., Li,Y.
MPXV/Germany/2022/RKI151							ON959165		IIb	B.1	sub-cluster_75	sub-cluster_75	Europe	Germany	2022-07-01	2022W26													Brinkmann,A., Kohl,C., Pape,K., Uddin,S., Schrick,L., Michel,J., Schaade,L., Nitsche,A.
MPXV/Germany/2022/RKI148							ON959162		IIb	B.1	sub-cluster_101	sub-cluster_101	Europe	Germany	2022-07-01	2022W26													Brinkmann,A., Kohl,C., Pape,K., Uddin,S., Schrick,L., Michel,J., Schaade,L., Nitsche,A.
MPX_wQMHV0_9000204							OP415185		IIb	B.1	sub-cluster_82	sub-cluster_82	Europe	United Kingdom	2022-07-01	2022W26													Groves,N., Osman,K.L., Lewandowski,K.S., Carter,D.P., Pullan,S.T., Myers,R., Vipond,R., Chand,M.
MpxV/human/USA/WA-UW-076082/2022							OP055809		IIb	B.1.11	sub-cluster_178	sub-cluster_178	North America	USA	2022-07-01	2022W26													Sereewit,J., Xie,H., Roychoudhury,P., Greninger,A.
MPXV_USA_2022_CA0034							OP603012		IIb	B.1.11	sub-cluster_178	sub-cluster_178	North America	USA	2022-07-01	2022W26													Gigante,C.M., Ventura,J., Zhao,H., Batra,D., Hetrick,E.E., Howard,D.T., Kovar,L., Seabolt,M.H., Weigand,M.R., Burroughs,M., Lee,J., Wilkins,K., McCollum,A., Hutson,C., Davidson,W., Rao,A., Nash,J., Li,Y.
MpxV/human/USA/OH-UW-070822/2022							OP123055		IIb	B.1.11	sub-cluster_178	sub-cluster_178	North America	USA	2022-07-01	2022W26													Sereewit,J., Xie,H., Roychoudhury,P., Greninger,A.
MPXV-USA-IL-IDPH-075							OP536736		IIb	B.1.11	sub-cluster_178	sub-cluster_178	North America	USA	2022-07-01	2022W26													Gagnon,K.T.
MpxV/human/USA/WA-UW-070499/2022							OP169336		IIb	B.1.11	sub-cluster_178	sub-cluster_178	North America	USA	2022-07-01	2022W26													Sereewit,J., Xie,H., Roychoudhury,P., Greninger,A.L.
MPXV_USA_2022_WI0001							OP603002		IIb	B.1.11	sub-cluster_178	sub-cluster_178	North America	USA	2022-07-01	2022W26													Gigante,C.M., Segaloff,H., Zhao,H., Batra,D., Hetrick,E.E., Howard,D.T., Kovar,L., Seabolt,M.H., Weigand,M.R., Burroughs,M., Lee,J., Wilkins,K., McCollum,A., Hutson,C., Davidson,W., Rao,A., Florek,K., Li,Y.
MPXV_USA_2022_WA0009							OP450987		IIb	B.1.11	sub-cluster_178	sub-cluster_178	North America	USA	2022-07-01	2022W26													Gigante,C.M., Goldoft,M., Zhao,H., Batra,D., Hetrick,E.E., Howard,D.T., Kovar,L., Seabolt,M.H., Weigand,M.R., Burroughs,M., Lee,J., Wilkins,K., McCollum,A., Hutson,C., Davidson,W., Rao,A., Holshue,M., Li,Y.
hMPXV-IHU00002							OP382479		IIb	B.1.1	sub-cluster_181	sub-cluster_181	Europe	France	2022-07-01	2022W26													Colson,P.
MPXV/Germany/2022/RKI123							ON929078		IIb	B.1	singleton_4	singleton_4	Europe	Germany	2022-07-01	2022W26													Brinkmann,A., Kohl,C., Pape,K., Uddin,S., Schrick,L., Michel,J., Schaade,L., Nitsche,A.
MPXV/Germany/2022/RKI181							OP018590		IIb	B.1	root	root	Europe	Germany	2022-07-01	2022W26													Brinkmann,A., Kohl,C., Pape,K., Uddin,S., Schrick,L., Michel,J., Jessen,H., Schaade,L., Nitsche,A.
MPXV/Germany/2022/RKI149							ON959163		IIb	B.1	root	root	Europe	Germany	2022-07-01	2022W26													Brinkmann,A., Kohl,C., Pape,K., Uddin,S., Schrick,L., Michel,J., Schaade,L., Nitsche,A.
MPXV/Germany/2022/RKI476							OP626114		IIb	B.1	root	root	Europe	Germany	2022-07-01	2022W26													Brinkmann,A., Kohl,C., Pape,K., Schrick,L., Michel,J., Schaade,L., Nitsche,A.
MPXV/Germany/2022/RKI172							OP018597		IIb	B.1	root	root	Europe	Germany	2022-07-01	2022W26													Brinkmann,A., Kohl,C., Pape,K., Uddin,S., Schrick,L., Michel,J., Schaade,L., Nitsche,A.
MPXV/Germany/2022/RKI147							ON959161		IIb	B.1	root	root	Europe	Germany	2022-07-01	2022W26													Brinkmann,A., Kohl,C., Pape,K., Uddin,S., Schrick,L., Michel,J., Schaade,L., Nitsche,A.
MPXV/Germany/2022/RKI136							ON929091		IIb	B.1	root	root	Europe	Germany	2022-07-01	2022W26													Brinkmann,A., Kohl,C., Pape,K., Uddin,S., Schrick,L., Michel,J., Schaade,L., Nitsche,A.
MPXV/Germany/2022/RKI146							ON959160		IIb	B.1	root	root	Europe	Germany	2022-07-01	2022W26													Brinkmann,A., Kohl,C., Pape,K., Uddin,S., Schrick,L., Michel,J., Schaade,L., Nitsche,A.
MPXV/Germany/2022/RKI114							ON929072		IIb	B.1	root	root	Europe	Germany	2022-07-01	2022W26													Brinkmann,A., Kohl,C., Pape,K., Uddin,S., Schrick,L., Michel,J., Schaade,L., Nitsche,A.
MPXV/Germany/2022/RKI168							OP018594		IIb	B.1	root	root	Europe	Germany	2022-07-01	2022W26													Brinkmann,A., Kohl,C., Pape,K., Uddin,S., Schrick,L., Michel,J., Schaade,L., Nitsche,A.
MPXV/Germany/2022/RKI173							OP018598		IIb	B.1	root	root	Europe	Germany	2022-07-01	2022W26													Brinkmann,A., Kohl,C., Pape,K., Uddin,S., Schrick,L., Michel,J., Schaade,L., Nitsche,A.
MPXV/Germany/2022/RKI071							ON929058		IIb	B.1	root	root	Europe	Germany	2022-07-01	2022W26													Brinkmann,A., Kohl,C., Pape,K., Uddin,S., Schrick,L., Michel,J., Jessen,H., Schaade,L., Nitsche,A.
MPXV/Germany/2022/RKI110							ON929068		IIb	B.1	root	root	Europe	Germany	2022-07-01	2022W26													Brinkmann,A., Kohl,C., Pape,K., Uddin,S., Schrick,L., Michel,J., Schaade,L., Nitsche,A.
MPXV/Germany/2022/RKI139							ON959152		IIb	B.1	root	root	Europe	Germany	2022-07-01	2022W26													Brinkmann,A., Kohl,C., Pape,K., Uddin,S., Schrick,L., Michel,J., Schaade,L., Nitsche,A.
MPXV/Germany/2022/RKI113							ON929071		IIb	B.1	root	root	Europe	Germany	2022-07-01	2022W26													Brinkmann,A., Kohl,C., Pape,K., Uddin,S., Schrick,L., Michel,J., Schaade,L., Nitsche,A.
MPXV/Germany/2022/RKI144							ON959159		IIb	B.1	root	root	Europe	Germany	2022-07-01	2022W26													Brinkmann,A., Kohl,C., Pape,K., Uddin,S., Schrick,L., Michel,J., Schaade,L., Nitsche,A.
MPXV/Germany/2022/RKI112							ON929070		IIb	B.1	root	root	Europe	Germany	2022-07-01	2022W26													Brinkmann,A., Kohl,C., Pape,K., Uddin,S., Schrick,L., Michel,J., Schaade,L., Nitsche,A.
MPXV/Germany/2022/RKI161							ON959174		IIb	B.1	singleton_13	singleton_13	Europe	Germany	2022-07-01	2022W26													Brinkmann,A., Kohl,C., Pape,K., Uddin,S., Schrick,L., Michel,J., Schaade,L., Nitsche,A.
MPXV/Germany/2022/RKI176							OP018601		IIb	B.1	singleton_35	singleton_35	Europe	Germany	2022-07-01	2022W26													Brinkmann,A., Kohl,C., Pape,K., Uddin,S., Schrick,L., Michel,J., Schaade,L., Nitsche,A.
MPXV/Germany/2022/RKI126							ON929081		IIb	B.1	singleton_49	singleton_49	Europe	Germany	2022-07-01	2022W26													Brinkmann,A., Kohl,C., Pape,K., Uddin,S., Schrick,L., Michel,J., Schaade,L., Nitsche,A.
MPXV/Germany/2022/RKI489							OP626127		IIb	B.1	singleton_66	singleton_66	Europe	Germany	2022-07-01	2022W26													Brinkmann,A., Kohl,C., Pape,K., Schrick,L., Michel,J., Schaade,L., Nitsche,A.
MPXV/Germany/2022/RKI170							OP018595		IIb	B.1	singleton_74	singleton_74	Europe	Germany	2022-07-01	2022W26													Brinkmann,A., Kohl,C., Pape,K., Uddin,S., Schrick,L., Michel,J., Schaade,L., Nitsche,A.
MPXV/Germany/2022/RKI143							ON959158		IIb	B.1	singleton_81	singleton_81	Europe	Germany	2022-07-01	2022W26													Brinkmann,A., Kohl,C., Pape,K., Uddin,S., Schrick,L., Michel,J., Schaade,L., Nitsche,A.
MPXV/Germany/2022/RKI128							ON929083		IIb	B.1	singleton_94	singleton_94	Europe	Germany	2022-07-01	2022W26													Brinkmann,A., Kohl,C., Pape,K., Uddin,S., Schrick,L., Michel,J., Schaade,L., Nitsche,A.
MPXV/Germany/2022/RKI105							ON929063		IIb	B.1	root	root	Europe	Germany	2022-07-01	2022W26													Brinkmann,A., Kohl,C., Pape,K., Uddin,S., Schrick,L., Michel,J., Schaade,L., Nitsche,A.
MPXV/Germany/2022/RKI138							ON959155		IIb	B.1	singleton_124	singleton_124	Europe	Germany	2022-07-01	2022W26													Brinkmann,A., Kohl,C., Pape,K., Uddin,S., Schrick,L., Michel,J., Schaade,L., Nitsche,A.
MPXV/Germany/2022/RKI475							OP626113		IIb	B.1	root	root	Europe	Germany	2022-07-01	2022W26													Brinkmann,A., Kohl,C., Pape,K., Schrick,L., Michel,J., Schaade,L., Nitsche,A.
MPXV/Germany/2022/RKI142							ON959157		IIb	B.1	root	root	Europe	Germany	2022-07-01	2022W26													Brinkmann,A., Kohl,C., Pape,K., Uddin,S., Schrick,L., Michel,J., Schaade,L., Nitsche,A.
MPXV/Germany/2022/RKI107							ON929065		IIb	B.1	singleton_204	singleton_204	Europe	Germany	2022-07-01	2022W26													Brinkmann,A., Kohl,C., Pape,K., Uddin,S., Schrick,L., Michel,J., Schaade,L., Nitsche,A.
MPXV/Germany/2022/RKI471							OP626109		IIb	B.1	sub-cluster_28	sub-cluster_28	Europe	Germany	2022-07-01	2022W26													Brinkmann,A., Kohl,C., Pape,K., Schrick,L., Michel,J., Schaade,L., Nitsche,A.
MPXV/Germany/2022/RKI150							ON959164		IIb	B.1	sub-cluster_36	sub-cluster_36	Europe	Germany	2022-07-01	2022W26													Brinkmann,A., Kohl,C., Pape,K., Uddin,S., Schrick,L., Michel,J., Schaade,L., Nitsche,A.
MPXV/Germany/2022/RKI131							ON929086		IIb	B.1	sub-cluster_72	sub-cluster_72	Europe	Germany	2022-07-01	2022W26													Brinkmann,A., Kohl,C., Pape,K., Uddin,S., Schrick,L., Michel,J., Schaade,L., Nitsche,A.
MPXV/Germany/2022/RKI338							OP696841		IIb	B.1	sub-cluster_96	sub-cluster_96	Europe	Germany	2022-07-01	2022W26													Brinkmann,A., Kohl,C., Pape,K., Bourquain,D., Thurmer,A., Michel,J., Schaade,L., Nitsche,A.
MPXV/Germany/2022/RKI121							ON929076		IIb	B.1	sub-cluster_163	sub-cluster_163	Europe	Germany	2022-07-01	2022W26													Brinkmann,A., Kohl,C., Pape,K., Uddin,S., Schrick,L., Michel,J., Schaade,L., Nitsche,A.
MPXV/Germany/2022/RKI155							ON959169		IIb	B.1.14	sub-cluster_171	sub-cluster_171	Europe	Germany	2022-07-01	2022W26													Brinkmann,A., Kohl,C., Pape,K., Uddin,S., Schrick,L., Michel,J., Schaade,L., Nitsche,A.
MPXV/Germany/2022/RKI470							OP626108		IIb	B.1.14	sub-cluster_171	sub-cluster_171	Europe	Germany	2022-07-01	2022W26													Brinkmann,A., Kohl,C., Pape,K., Schrick,L., Michel,J., Schaade,L., Nitsche,A.
MPXV/Germany/2022/RKI156							ON959170		IIb	B.1.5	sub-cluster_174	sub-cluster_174	Europe	Germany	2022-07-01	2022W26													Brinkmann,A., Kohl,C., Pape,K., Uddin,S., Schrick,L., Michel,J., Schaade,L., Nitsche,A.
MPXV/Germany/2022/RKI485							OP626123		IIb	B.1.5	sub-cluster_174	sub-cluster_174	Europe	Germany	2022-07-01	2022W26													Brinkmann,A., Kohl,C., Pape,K., Schrick,L., Michel,J., Schaade,L., Nitsche,A.
MPXV/Germany/2022/RKI162							ON959175		IIb	B.1.5	sub-cluster_174	sub-cluster_174	Europe	Germany	2022-07-01	2022W26													Brinkmann,A., Kohl,C., Pape,K., Uddin,S., Schrick,L., Michel,J., Schaade,L., Nitsche,A.
MPXV/Germany/2022/RKI137							ON959154		IIb	B.1.5	sub-cluster_174	sub-cluster_174	Europe	Germany	2022-07-01	2022W26													Brinkmann,A., Kohl,C., Pape,K., Uddin,S., Schrick,L., Michel,J., Schaade,L., Nitsche,A.
MPXV/Germany/2022/RKI159							ON959173		IIb	B.1.5	sub-cluster_174	sub-cluster_174	Europe	Germany	2022-07-01	2022W26													Brinkmann,A., Kohl,C., Pape,K., Uddin,S., Schrick,L., Michel,J., Schaade,L., Nitsche,A.
MPXV/Germany/2022/RKI177							OP018602		IIb	B.1.8	sub-cluster_177	sub-cluster_177	Europe	Germany	2022-07-01	2022W26													Brinkmann,A., Kohl,C., Pape,K., Uddin,S., Schrick,L., Michel,J., Schaade,L., Nitsche,A.
MPXV/Germany/2022/RKI134							ON929089		IIb	B.1.8	sub-cluster_177	sub-cluster_177	Europe	Germany	2022-07-01	2022W26													Brinkmann,A., Kohl,C., Pape,K., Uddin,S., Schrick,L., Michel,J., Schaade,L., Nitsche,A.
MPXV/Germany/2022/RKI152							ON959166		IIb	B.1.8	sub-cluster_177	sub-cluster_177	Europe	Germany	2022-07-01	2022W26													Brinkmann,A., Kohl,C., Pape,K., Uddin,S., Schrick,L., Michel,J., Schaade,L., Nitsche,A.
MPXV/Germany/2022/RKI104							ON929062		IIb	B.1.8	sub-cluster_177	sub-cluster_177	Europe	Germany	2022-07-01	2022W26													Brinkmann,A., Kohl,C., Pape,K., Uddin,S., Schrick,L., Michel,J., Schaade,L., Nitsche,A.
MPXV/Germany/2022/RKI185							OP018607		IIb	B.1.7	sub-cluster_180	sub-cluster_180	Europe	Germany	2022-07-01	2022W26													Brinkmann,A., Kohl,C., Pape,K., Uddin,S., Schrick,L., Michel,J., Schaade,L., Nitsche,A.
MPXV/Germany/2022/RKI133							ON929088		IIb	B.1.7	sub-cluster_180	sub-cluster_180	Europe	Germany	2022-07-01	2022W26													Brinkmann,A., Kohl,C., Pape,K., Uddin,S., Schrick,L., Michel,J., Schaade,L., Nitsche,A.
MPXV/Germany/2022/RKI158							ON959172		IIb	B.1.7	sub-cluster_180	sub-cluster_180	Europe	Germany	2022-07-01	2022W26													Brinkmann,A., Kohl,C., Pape,K., Uddin,S., Schrick,L., Michel,J., Schaade,L., Nitsche,A.
MPXV/Germany/2022/RKI165							ON959153		IIb	B.1.7	sub-cluster_180	sub-cluster_180	Europe	Germany	2022-07-01	2022W26													Brinkmann,A., Kohl,C., Pape,K., Uddin,S., Schrick,L., Michel,J., Schaade,L., Nitsche,A.
MPXV/Germany/2022/RKI555							OP715835		IIb	B.1.1	sub-cluster_181	sub-cluster_181	Europe	Germany	2022-07-01	2022W26													Brinkmann,A., Kohl,C., Pape,K., Schrick,L., Michel,J., Schaade,L., Nitsche,A.
MPXV/Germany/2022/RKI108							ON929066		IIb	B.1.1	sub-cluster_181	sub-cluster_181	Europe	Germany	2022-07-01	2022W26													Brinkmann,A., Kohl,C., Pape,K., Uddin,S., Schrick,L., Michel,J., Schaade,L., Nitsche,A.
MPXV/Germany/2022/RKI182							OP018605		IIb	B.1.1	sub-cluster_181	sub-cluster_181	Europe	Germany	2022-07-01	2022W26													Brinkmann,A., Kohl,C., Pape,K., Uddin,S., Schrick,L., Michel,J., Schaade,L., Nitsche,A.
MPXV/Germany/2022/RKI122							ON929077		IIb	B.1.1	sub-cluster_181	sub-cluster_181	Europe	Germany	2022-07-01	2022W26													Brinkmann,A., Kohl,C., Pape,K., Uddin,S., Schrick,L., Michel,J., Schaade,L., Nitsche,A.
MPXV/Germany/2022/RKI132							ON929087		IIb	B.1.1	sub-cluster_181	sub-cluster_181	Europe	Germany	2022-07-01	2022W26													Brinkmann,A., Kohl,C., Pape,K., Uddin,S., Schrick,L., Michel,J., Schaade,L., Nitsche,A.
MPXV/Germany/2022/RKI490							OP626128		IIb	B.1.1	sub-cluster_181	sub-cluster_181	Europe	Germany	2022-07-01	2022W26													Brinkmann,A., Kohl,C., Pape,K., Schrick,L., Michel,J., Schaade,L., Nitsche,A.
MPXV/Germany/2022/RKI477							OP626115		IIb	B.1.1	sub-cluster_181	sub-cluster_181	Europe	Germany	2022-07-01	2022W26													Brinkmann,A., Kohl,C., Pape,K., Schrick,L., Michel,J., Schaade,L., Nitsche,A.
MPXV/Germany/2022/RKI532							OP689686		IIb	B.1.1	sub-cluster_181	sub-cluster_181	Europe	Germany	2022-07-01	2022W26													Brinkmann,A., Kohl,C., Pape,K., Schrick,L., Michel,J., Schaade,L., Nitsche,A.
MPXV/Germany/2022/RKI183							OP018591		IIb	B.1.1	sub-cluster_181	sub-cluster_181	Europe	Germany	2022-07-01	2022W26													Brinkmann,A., Kohl,C., Pape,K., Uddin,S., Schrick,L., Michel,J., Jessen,H., Schaade,L., Nitsche,A.
MPXV/Germany/2022/RKI115							ON929073		IIb	B.1.1	sub-cluster_181	sub-cluster_181	Europe	Germany	2022-07-01	2022W26													Brinkmann,A., Kohl,C., Pape,K., Uddin,S., Schrick,L., Michel,J., Schaade,L., Nitsche,A.
MPXV/Germany/2022/RKI129							ON929084		IIb	B.1.1	sub-cluster_181	sub-cluster_181	Europe	Germany	2022-07-01	2022W26													Brinkmann,A., Kohl,C., Pape,K., Uddin,S., Schrick,L., Michel,J., Schaade,L., Nitsche,A.
MPXV/Germany/2022/RKI472							OP626110		IIb	B.1.1	sub-cluster_181	sub-cluster_181	Europe	Germany	2022-07-01	2022W26													Brinkmann,A., Kohl,C., Pape,K., Schrick,L., Michel,J., Schaade,L., Nitsche,A.
MPXV/Germany/2022/RKI473							OP626111		IIb	B.1.1	sub-cluster_181	sub-cluster_181	Europe	Germany	2022-07-01	2022W26													Brinkmann,A., Kohl,C., Pape,K., Schrick,L., Michel,J., Schaade,L., Nitsche,A.
MPXV/Germany/2022/RKI125							ON929080		IIb	B.1.1	sub-cluster_181	sub-cluster_181	Europe	Germany	2022-07-01	2022W26													Brinkmann,A., Kohl,C., Pape,K., Uddin,S., Schrick,L., Michel,J., Schaade,L., Nitsche,A.
MPXV/Germany/2022/RKI130							ON929085		IIb	B.1.1	sub-cluster_181	sub-cluster_181	Europe	Germany	2022-07-01	2022W26													Brinkmann,A., Kohl,C., Pape,K., Uddin,S., Schrick,L., Michel,J., Schaade,L., Nitsche,A.
MPXV/Germany/2022/RKI184							OP018606		IIb	B.1.1	sub-cluster_181	sub-cluster_181	Europe	Germany	2022-07-01	2022W26													Brinkmann,A., Kohl,C., Pape,K., Uddin,S., Schrick,L., Michel,J., Schaade,L., Nitsche,A.
MPXV/Germany/2022/RKI072							ON929059		IIb	B.1.1	sub-cluster_181	sub-cluster_181	Europe	Germany	2022-07-01	2022W26													Brinkmann,A., Kohl,C., Pape,K., Uddin,S., Schrick,L., Michel,J., Jessen,H., Schaade,L., Nitsche,A.
MPXV/Germany/2022/RKI180							OP018589		IIb	B.1.1	sub-cluster_181	sub-cluster_181	Europe	Germany	2022-07-01	2022W26													Brinkmann,A., Kohl,C., Pape,K., Uddin,S., Schrick,L., Michel,J., Jessen,H., Schaade,L., Nitsche,A.
MPXV/Germany/2022/RKI154							ON959168		IIb	B.1.1	sub-cluster_181	sub-cluster_181	Europe	Germany	2022-07-01	2022W26													Brinkmann,A., Kohl,C., Pape,K., Uddin,S., Schrick,L., Michel,J., Schaade,L., Nitsche,A.
MPXV/Germany/2022/RKI163							ON959176		IIb	B.1.1	sub-cluster_181	sub-cluster_181	Europe	Germany	2022-07-01	2022W26													Brinkmann,A., Kohl,C., Pape,K., Uddin,S., Schrick,L., Michel,J., Schaade,L., Nitsche,A.
MPXV/Germany/2022/RKI174							OP018599		IIb	B.1.1	sub-cluster_181	sub-cluster_181	Europe	Germany	2022-07-01	2022W26													Brinkmann,A., Kohl,C., Pape,K., Uddin,S., Schrick,L., Michel,J., Schaade,L., Nitsche,A.
MPXV/Germany/2022/RKI531							OP689684		IIb	B.1.1	sub-cluster_181	sub-cluster_181	Europe	Germany	2022-07-01	2022W26													Brinkmann,A., Kohl,C., Pape,K., Schrick,L., Michel,J., Schaade,L., Nitsche,A.
MPXV/Germany/2022/RKI124							ON929079		IIb	B.1.2	sub-cluster_182	sub-cluster_182	Europe	Germany	2022-07-01	2022W26													Brinkmann,A., Kohl,C., Pape,K., Uddin,S., Schrick,L., Michel,J., Schaade,L., Nitsche,A.
MPXV/Germany/2022/RKI070_1z484g							ON929057		IIb	B.1.2	sub-cluster_182	sub-cluster_182	Europe	Germany	2022-07-01	2022W26													Brinkmann,A., Kohl,C., Pape,K., Uddin,S., Schrick,L., Michel,J., Jessen,H., Schaade,L., Nitsche,A.
MPXV/Germany/2022/RKI153							ON959167		IIb	B.1.2	sub-cluster_182	sub-cluster_182	Europe	Germany	2022-07-01	2022W26													Brinkmann,A., Kohl,C., Pape,K., Uddin,S., Schrick,L., Michel,J., Schaade,L., Nitsche,A.
MPXV/Germany/2022/RKI141							ON959156		IIb	B.1.2	sub-cluster_182	sub-cluster_182	Europe	Germany	2022-07-01	2022W26													Brinkmann,A., Kohl,C., Pape,K., Uddin,S., Schrick,L., Michel,J., Schaade,L., Nitsche,A.
MPXV/Germany/2022/RKI145							ON959150		IIb	B.1.2	sub-cluster_182	sub-cluster_182	Europe	Germany	2022-07-01	2022W26													Brinkmann,A., Kohl,C., Pape,K., Uddin,S., Schrick,L., Michel,J., Jessen,H., Schaade,L., Nitsche,A.
MPXV/Germany/2022/RKI109							ON929067		IIb	B.1.2	sub-cluster_182	sub-cluster_182	Europe	Germany	2022-07-01	2022W26													Brinkmann,A., Kohl,C., Pape,K., Uddin,S., Schrick,L., Michel,J., Schaade,L., Nitsche,A.
MPXV/Germany/2022/RKI119							ON929074		IIb	B.1.2	sub-cluster_182	sub-cluster_182	Europe	Germany	2022-07-01	2022W26													Brinkmann,A., Kohl,C., Pape,K., Uddin,S., Schrick,L., Michel,J., Schaade,L., Nitsche,A.
MPXV/Germany/2022/RKI127							ON929082		IIb	B.1.2	sub-cluster_182	sub-cluster_182	Europe	Germany	2022-07-01	2022W26													Brinkmann,A., Kohl,C., Pape,K., Uddin,S., Schrick,L., Michel,J., Schaade,L., Nitsche,A.
MPXV/Germany/2022/RKI487							OP626125		IIb	B.1.2	sub-cluster_182	sub-cluster_182	Europe	Germany	2022-07-01	2022W26													Brinkmann,A., Kohl,C., Pape,K., Schrick,L., Michel,J., Schaade,L., Nitsche,A.
MPXV/Germany/2022/RKI474							OP626112		IIb	B.1.2	sub-cluster_182	sub-cluster_182	Europe	Germany	2022-07-01	2022W26													Brinkmann,A., Kohl,C., Pape,K., Schrick,L., Michel,J., Schaade,L., Nitsche,A.
MPXV/Germany/2022/RKI167							OP018593		IIb	B.1.2	sub-cluster_182	sub-cluster_182	Europe	Germany	2022-07-01	2022W26													Brinkmann,A., Kohl,C., Pape,K., Uddin,S., Schrick,L., Michel,J., Schaade,L., Nitsche,A.
MPXV/Germany/2022/RKI169							OP018588		IIb	B.1.2	sub-cluster_182	sub-cluster_182	Europe	Germany	2022-07-01	2022W26													Brinkmann,A., Kohl,C., Pape,K., Uddin,S., Schrick,L., Michel,J., Jessen,H., Schaade,L., Nitsche,A.
MPXV/Germany/2022/RKI120							ON929075		IIb	B.1.2	sub-cluster_182	sub-cluster_182	Europe	Germany	2022-07-01	2022W26													Brinkmann,A., Kohl,C., Pape,K., Uddin,S., Schrick,L., Michel,J., Schaade,L., Nitsche,A.
MPXV/Germany/2022/RKI160							ON959151		IIb	B.1.2	sub-cluster_182	sub-cluster_182	Europe	Germany	2022-07-01	2022W26													Brinkmann,A., Kohl,C., Pape,K., Uddin,S., Schrick,L., Michel,J., Jessen,H., Schaade,L., Nitsche,A.
MPXV/Germany/2022/RKI493							OP626131		IIb	B.1.2	sub-cluster_182	sub-cluster_182	Europe	Germany	2022-07-01	2022W26													Brinkmann,A., Kohl,C., Pape,K., Schrick,L., Michel,J., Schaade,L., Nitsche,A.
MPXV/human/Japan/Tokyo/TKY220091/2022							LC722946		IIb	B.1	sub-cluster_146	sub-cluster_146	Asia	Japan	2022-07-01	2022W26													Kasuya,F., Negishi,A., Kumagai,R., Hasegawa,M., Fujiwara,T., Miyake,H., Nagashima,M., Sadamasu,K.
LIM-INS008							OP320548		IIb	B.1.6	sub-cluster_161	sub-cluster_161	South America	Peru	2022-07-01	2022W26													Padilla,C., Silva,I., Hurtado,V., Jimenez,V., Barcena,L., Lope,P., Arotinco,G.
Slovenia-MPXV-24-2022							OP605566		IIb	B.1	singleton_18	singleton_18	Europe	Slovenia	2022-07-01	2022W26													Zakotnik,S., Vlaj,D., Suljic,A., Zorec,T.M., Korva,M., Poljak,M., Avsic Zupanc,T.
Slovenia-MPXV-33-2022							OP605575		IIb	B.1	root	root	Europe	Slovenia	2022-07-01	2022W26													Zakotnik,S., Vlaj,D., Suljic,A., Zorec,T.M., Korva,M., Poljak,M., Avsic Zupanc,T.
Slovenia-MPXV-31-2022							OP605573		IIb	B.1	root	root	Europe	Slovenia	2022-07-01	2022W26													Zakotnik,S., Vlaj,D., Suljic,A., Zorec,T.M., Korva,M., Poljak,M., Avsic Zupanc,T.
Slovenia-MPXV-19-2022							OP605561		IIb	B.1	root	root	Europe	Slovenia	2022-07-01	2022W26													Zakotnik,S., Vlaj,D., Suljic,A., Zorec,T.M., Korva,M., Poljak,M., Avsic Zupanc,T.
Slovenia-MPXV-27-2022							OP605569		IIb	B.1	singleton_96	singleton_96	Europe	Slovenia	2022-07-01	2022W26													Zakotnik,S., Vlaj,D., Suljic,A., Zorec,T.M., Korva,M., Poljak,M., Avsic Zupanc,T.
Slovenia-MPXV-29-2022							OP605571		IIb	B.1	singleton_126	singleton_126	Europe	Slovenia	2022-07-01	2022W26													Zakotnik,S., Vlaj,D., Suljic,A., Zorec,T.M., Korva,M., Poljak,M., Avsic Zupanc,T.
Slovenia-MPXV-23-2022							OP605565		IIb	B.1	root	root	Europe	Slovenia	2022-07-01	2022W26													Zakotnik,S., Vlaj,D., Suljic,A., Zorec,T.M., Korva,M., Poljak,M., Avsic Zupanc,T.
Slovenia-MPXV-17-2022							OP605559		IIb	B.1	singleton_163	singleton_163	Europe	Slovenia	2022-07-01	2022W26													Zakotnik,S., Vlaj,D., Suljic,A., Zorec,T.M., Korva,M., Poljak,M., Avsic Zupanc,T.
Slovenia-MPXV-16-2022							OP605558		IIb	B.1	root	root	Europe	Slovenia	2022-07-01	2022W26													Zakotnik,S., Vlaj,D., Suljic,A., Zorec,T.M., Korva,M., Poljak,M., Avsic Zupanc,T.
Slovenia-MPXV-11-2022							OP605554		IIb	B.1	root	root	Europe	Slovenia	2022-07-01	2022W26													Zakotnik,S., Vlaj,D., Suljic,A., Zorec,T.M., Korva,M., Poljak,M., Avsic Zupanc,T.
Slovenia-MPXV-25-2022							OP605567		IIb	B.1	sub-cluster_157	sub-cluster_157	Europe	Slovenia	2022-07-01	2022W26													Zakotnik,S., Vlaj,D., Suljic,A., Zorec,T.M., Korva,M., Poljak,M., Avsic Zupanc,T.
Slovenia-MPXV-10-2022							OP605553		IIb	B.1.14	sub-cluster_171	sub-cluster_171	Europe	Slovenia	2022-07-01	2022W26													Zakotnik,S., Vlaj,D., Suljic,A., Zorec,T.M., Korva,M., Poljak,M., Avsic Zupanc,T.
MPX_I1tnVS_9000246							OP415217		IIb	B.1	singleton_32	singleton_32	Europe	United Kingdom	2022-07-01	2022W26													Groves,N., Osman,K.L., Lewandowski,K.S., Carter,D.P., Pullan,S.T., Myers,R., Vipond,R., Chand,M.
MPX_h9DUQg_9000203							OP415184		IIb	B.1	singleton_40	singleton_40	Europe	United Kingdom	2022-07-01	2022W26													Groves,N., Osman,K.L., Lewandowski,K.S., Carter,D.P., Pullan,S.T., Myers,R., Vipond,R., Chand,M.
MPX_IMt4nT_9000212							OP415191		IIb	B.1	root	root	Europe	United Kingdom	2022-07-01	2022W26													Groves,N., Osman,K.L., Lewandowski,K.S., Carter,D.P., Pullan,S.T., Myers,R., Vipond,R., Chand,M.
MPX_OXSHAI_9000245							OP415216		IIb	B.1	singleton_127	singleton_127	Europe	United Kingdom	2022-07-01	2022W26													Groves,N., Osman,K.L., Lewandowski,K.S., Carter,D.P., Pullan,S.T., Myers,R., Vipond,R., Chand,M.
MPX_Qi7K5L_9000213							OP415192		IIb	B.1	sub-cluster_160	sub-cluster_160	Europe	United Kingdom	2022-07-01	2022W26													Groves,N., Osman,K.L., Lewandowski,K.S., Carter,D.P., Pullan,S.T., Myers,R., Vipond,R., Chand,M.
MPX_luLfgA_9000208							OP415189		IIb	B.1.5	sub-cluster_174	sub-cluster_174	Europe	United Kingdom	2022-07-01	2022W26													Groves,N., Osman,K.L., Lewandowski,K.S., Carter,D.P., Pullan,S.T., Myers,R., Vipond,R., Chand,M.
hMpxV/UK/LMO-026a/2022							OP390194		IIb	B.1.8	sub-cluster_177	sub-cluster_177	Europe	United Kingdom	2022-07-01	2022W26													McHugh,M.P., Maloney,D., Parker,A., Mathers,K., Dewar,R., Kenicer,J., Cotton,S., Wild,J., Templeton,K.E.
MPX_dTfiMV_9000200							OP415181		IIb	B.1.7	sub-cluster_180	sub-cluster_180	Europe	United Kingdom	2022-07-01	2022W26													Groves,N., Osman,K.L., Lewandowski,K.S., Carter,D.P., Pullan,S.T., Myers,R., Vipond,R., Chand,M.
MPX_lBTTWI_9000279							OP415241		IIb	B.1.7	sub-cluster_180	sub-cluster_180	Europe	United Kingdom	2022-07-01	2022W26													Groves,N., Osman,K.L., Lewandowski,K.S., Carter,D.P., Pullan,S.T., Myers,R., Vipond,R., Chand,M.
MPX_K1dQNt_9000225							OP415201		IIb	B.1.7	sub-cluster_180	sub-cluster_180	Europe	United Kingdom	2022-07-01	2022W26													Groves,N., Osman,K.L., Lewandowski,K.S., Carter,D.P., Pullan,S.T., Myers,R., Vipond,R., Chand,M.
MPX_K1dQNt_9000223							OP415199		IIb	B.1.7	sub-cluster_180	sub-cluster_180	Europe	United Kingdom	2022-07-01	2022W26													Groves,N., Osman,K.L., Lewandowski,K.S., Carter,D.P., Pullan,S.T., Myers,R., Vipond,R., Chand,M.
MPX_gOirGi_9000215							OP415193		IIb	B.1.2	sub-cluster_182	sub-cluster_182	Europe	United Kingdom	2022-07-01	2022W26													Groves,N., Osman,K.L., Lewandowski,K.S., Carter,D.P., Pullan,S.T., Myers,R., Vipond,R., Chand,M.
MPX_fZLVcc_9000228							OP415203		IIb	B.1.2	sub-cluster_182	sub-cluster_182	Europe	United Kingdom	2022-07-01	2022W26													Groves,N., Osman,K.L., Lewandowski,K.S., Carter,D.P., Pullan,S.T., Myers,R., Vipond,R., Chand,M.
MPX_CJjutN_9000198							OP415180		IIb	B.1.2	sub-cluster_182	sub-cluster_182	Europe	United Kingdom	2022-07-01	2022W26													Groves,N., Osman,K.L., Lewandowski,K.S., Carter,D.P., Pullan,S.T., Myers,R., Vipond,R., Chand,M.
MPX_fZLVcc_9000227							OP415202		IIb	B.1.2	sub-cluster_182	sub-cluster_182	Europe	United Kingdom	2022-07-01	2022W26													Groves,N., Osman,K.L., Lewandowski,K.S., Carter,D.P., Pullan,S.T., Myers,R., Vipond,R., Chand,M.
MPX_fZLVcc_9000229							OP415204		IIb	B.1.2	sub-cluster_182	sub-cluster_182	Europe	United Kingdom	2022-07-01	2022W26													Groves,N., Osman,K.L., Lewandowski,K.S., Carter,D.P., Pullan,S.T., Myers,R., Vipond,R., Chand,M.
MPXV_USA_2022_TN0005							OP450992		IIb	B.1	singleton_1	singleton_1	North America	USA	2022-07-01	2022W26													Gigante,C.M., Thomas,L., Zhao,H., Batra,D., Hetrick,E.E., Howard,D.T., Kovar,L., Seabolt,M.H., Weigand,M.R., Burroughs,M., Lee,J., Wilkins,K., McCollum,A., Hutson,C., Davidson,W., Rao,A., Dunn,J., Li,Y.
MpxV/human/USA/WA-UW-071246/2022							OP123044		IIb	B.1	root	root	North America	USA	2022-07-01	2022W26													Sereewit,J., Xie,H., Roychoudhury,P., Greninger,A.
MpxV/human/USA/WA-UW-076724/2022							OP055804		IIb	B.1	root	root	North America	USA	2022-07-01	2022W26													Sereewit,J., Xie,H., Roychoudhury,P., Greninger,A.
MpxV/human/USA/WA-UW-077836/2022							OP123043		IIb	B.1	root	root	North America	USA	2022-07-01	2022W26													Sereewit,J., Xie,H., Roychoudhury,P., Greninger,A.
MpxV/human/USA/WA-UW-076854/2022							OP123050		IIb	B.1	root	root	North America	USA	2022-07-01	2022W26													Sereewit,J., Xie,H., Roychoudhury,P., Greninger,A.
MpxV/human/USA/WA-UW-076861/2022							OP123048		IIb	B.1	root	root	North America	USA	2022-07-01	2022W26													Sereewit,J., Xie,H., Roychoudhury,P., Greninger,A.
MpxV/human/USA/WA-UW-071121/2022							OP123047		IIb	B.1	singleton_14	singleton_14	North America	USA	2022-07-01	2022W26													Sereewit,J., Xie,H., Roychoudhury,P., Greninger,A.
MPXV_USA_2022_AZ0004							OP687926		IIb	B.1	singleton_25	singleton_25	North America	USA	2022-07-01	2022W26													Gigante,C.M., Francis,D., Zhao,H., Batra,D., Hetrick,E.E., Howard,D.T., Kovar,L., Morrison,S.S., Seabolt,M.H., Weigand,M.R., Knipe,K., Sheth,M., Burgin,A., Burroughs,M., Lee,J., Wilkins,K., McCollum,A., Hutson,C., Davidson,W., Rao,A., Escobar,J., Li,Y.
MPXV_USA_2022_NY0021							OP603014		IIb	B.1	root	root	North America	USA	2022-07-01	2022W26													Gigante,C.M., Ruiz,V., Zhao,H., Batra,D., Hetrick,E.E., Howard,D.T., Kovar,L., Seabolt,M.H., Weigand,M.R., Burroughs,M., Lee,J., Wilkins,K., McCollum,A., Hutson,C., Davidson,W., Rao,A., Wang,J., Li,Y.
MPXV_USA_2022_RI0002							OP687943		IIb	B.1	root	root	North America	USA	2022-07-01	2022W26													Gigante,C.M., Berns,A., Zhao,H., Batra,D., Hetrick,E.E., Howard,D.T., Kovar,L., Morrison,S.S., Seabolt,M.H., Weigand,M.R., Knipe,K., Sheth,M., Burgin,A., Burroughs,M., Lee,J., Wilkins,K., McCollum,A., Hutson,C., Davidson,W., Rao,A., Carpenter-Azevedo,K., Li,Y.
MPXV_USA_2022_AZ0002							OP603013		IIb	B.1	root	root	North America	USA	2022-07-01	2022W26													Gigante,C.M., Francis,D., Zhao,H., Batra,D., Hetrick,E.E., Howard,D.T., Kovar,L., Seabolt,M.H., Weigand,M.R., Burroughs,M., Lee,J., Wilkins,K., McCollum,A., Hutson,C., Davidson,W., Rao,A., Escobar,J., Li,Y.
MpxV/human/USA/WA-UW-073974/2022							OP123040		IIb	B.1	singleton_59	singleton_59	North America	USA	2022-07-01	2022W26													Sereewit,J., Xie,H., Roychoudhury,P., Greninger,A.
MPXV_USA_2022_NC0004							OP450993		IIb	B.1	singleton_99	singleton_99	North America	USA	2022-07-01	2022W26													Gigante,C.M., Pettit,D., Zhao,H., Batra,D., Hetrick,E.E., Howard,D.T., Kovar,L., Seabolt,M.H., Weigand,M.R., Burroughs,M., Lee,J., Wilkins,K., McCollum,A., Hutson,C., Davidson,W., Rao,A., Deutsch-Feldman,M., Li,Y.
MPXV_USA_2022_NY0022							OP603008		IIb	B.1	root	root	North America	USA	2022-07-01	2022W26													Gigante,C.M., Ruiz,V., Zhao,H., Batra,D., Hetrick,E.E., Howard,D.T., Kovar,L., Seabolt,M.H., Weigand,M.R., Burroughs,M., Lee,J., Wilkins,K., McCollum,A., Hutson,C., Davidson,W., Rao,A., Wang,J., Li,Y.
MPXV_USA_2022_CT0003							OP451008		IIb	B.1	singleton_133	singleton_133	North America	USA	2022-07-01	2022W26													Gigante,C.M., Pearson,C., Zhao,H., Batra,D., Hetrick,E.E., Howard,D.T., Kovar,L., Seabolt,M.H., Weigand,M.R., Burroughs,M., Lee,J., Wilkins,K., McCollum,A., Hutson,C., Davidson,W., Rao,A., Maloney,M., Li,Y.
MpxV/human/USA/OH-UW-075598/2022							OP169343		IIb	B.1	singleton_144	singleton_144	North America	USA	2022-07-01	2022W26													Sereewit,J., Xie,H., Roychoudhury,P., Greninger,A.L.
MpxV/human/USA/OH-UW-074058/2022							OP169338		IIb	B.1	singleton_178	singleton_178	North America	USA	2022-07-01	2022W26													Sereewit,J., Xie,H., Roychoudhury,P., Greninger,A.L.
MpxV/human/USA/OH-UW-071048/2022							OP442938		IIb	B.1	singleton_209	singleton_209	North America	USA	2022-07-01	2022W26													Sereewit,J., Xie,H., Roychoudhury,P., Greninger,A.L.
MPXV_USA_2022_MN0004							OP603004		IIb	B.1	sub-cluster_60	sub-cluster_60	North America	USA	2022-07-01	2022W26													Gigante,C.M., Plumb,M., Ruprecht,A., Zhao,H., Wicker,V., Wilkins,K., Matheny,A., Khan,T., Davidson,W., Sheth,M., Burgin,A., Burroughs,M., Padilla,J., Lee,J.S., Batra,D., Hetrick,E.E., Howard,D.T., Garfin,J., Tate,L., Hubsmith,S.J., Mendoza,R.M., Stanek,D., Gillani,S., Lee,M., Mangla,A., Blythe,D., SierraPatev,S., Carpenter-Azevedo,K., Huard,R.C., Gallagher,G., Hall,J., Ash,S., Kovar,L., Seabolt,M…
MPXV-USA-IL-IDPH-080							OP536741		IIb	B.1	sub-cluster_95	sub-cluster_95	North America	USA	2022-07-01	2022W26													Gagnon,K.T.
hMPX/Human/USA/CA-LACPHL-MA00027/2022							OP440600		IIb	B.1	sub-cluster_126	sub-cluster_126	North America	USA	2022-07-01	2022W26													Hemarajata,P., Green,N.M.
MpxV/human/USA/WA-UW-075986/2022							OP055808		IIb	B.1	sub-cluster_150	sub-cluster_150	North America	USA	2022-07-01	2022W26													Sereewit,J., Xie,H., Roychoudhury,P., Greninger,A.
MPXV_USA_2022_NE0002							OP303792		IIb	B.1.12	sub-cluster_164	sub-cluster_164	North America	USA	2022-07-01	2022W26													Gigante,C.M., Iwen,P.C., Zhao,H., Batra,D., Hetrick,E.E., Howard,D.T., Kovar,L., Seabolt,M.H., Weigand,M.R., Burroughs,M.S., Lee,J., Wilkins,K., McCollum,A., Hutson,C., Davidson,W., Rao,A., Donahue,M., Li,Y.
MPXV_USA_2022_GA0017							OP603015		IIb	B.1	sub-cluster_167	sub-cluster_167	North America	USA	2022-07-01	2022W26													Gigante,C.M., Pavlick,J., Zhao,H., Batra,D., Hetrick,E.E., Howard,D.T., Kovar,L., Seabolt,M.H., Weigand,M.R., Burroughs,M., Lee,J., Wilkins,K., McCollum,A., Hutson,C., Davidson,W., Rao,A., Parrott,T., Li,Y.
MPXV-USA-IL-IDPH-054							OP536715		IIb	B.1	sub-cluster_167	sub-cluster_167	North America	USA	2022-07-01	2022W26													Gagnon,K.T.
MPXV_USA_2022_CT0002							OP451009		IIb	B.1.14	sub-cluster_171	sub-cluster_171	North America	USA	2022-07-01	2022W26													Gigante,C.M., Pearson,C., Zhao,H., Batra,D., Hetrick,E.E., Howard,D.T., Kovar,L., Seabolt,M.H., Weigand,M.R., Burroughs,M., Lee,J., Wilkins,K., McCollum,A., Hutson,C., Davidson,W., Rao,A., Maloney,M., Li,Y.
MPXV_USA_2022_AZ0003							OP603009		IIb	B.1.13	sub-cluster_173	sub-cluster_173	North America	USA	2022-07-01	2022W26													Gigante,C.M., Francis,D., Zhao,H., Batra,D., Hetrick,E.E., Howard,D.T., Kovar,L., Seabolt,M.H., Weigand,M.R., Burroughs,M., Lee,J., Wilkins,K., McCollum,A., Hutson,C., Davidson,W., Rao,A., Escobar,J., Li,Y.
MPXV-USA-IL-IDPH-071							OP536732		IIb	B.1.13	sub-cluster_173	sub-cluster_173	North America	USA	2022-07-01	2022W26													Gagnon,K.T.
MPXV-USA-IL-IDPH-076							OP536737		IIb	B.1.13	sub-cluster_173	sub-cluster_173	North America	USA	2022-07-01	2022W26													Gagnon,K.T.
MPXV-USA-IL-IDPH-077							OP536738		IIb	B.1.13	sub-cluster_173	sub-cluster_173	North America	USA	2022-07-01	2022W26													Gagnon,K.T.
MPXV_USA_2022_MN0006							OP451003		IIb	B.1.13	sub-cluster_173	sub-cluster_173	North America	USA	2022-07-01	2022W26													Gigante,C.M., Wang,X., Zhao,H., Batra,D., Hetrick,E.E., Howard,D.T., Kovar,L., Seabolt,M.H., Weigand,M.R., Burroughs,M., Lee,J., Wilkins,K., McCollum,A., Hutson,C., Davidson,W., Rao,A., Ostadkar,R., Li,Y.
MPXV_USA_2022_TN0001							OP450995		IIb	B.1.8	sub-cluster_177	sub-cluster_177	North America	USA	2022-07-01	2022W26													Gigante,C.M., Thomas,L., Zhao,H., Batra,D., Hetrick,E.E., Howard,D.T., Kovar,L., Seabolt,M.H., Weigand,M.R., Burroughs,M., Lee,J., Wilkins,K., McCollum,A., Hutson,C., Davidson,W., Rao,A., Dunn,J., Li,Y.
MPXV_USA_2022_TN0002							OP450996		IIb	B.1.8	sub-cluster_177	sub-cluster_177	North America	USA	2022-07-01	2022W26													Gigante,C.M., Thomas,L., Zhao,H., Batra,D., Hetrick,E.E., Howard,D.T., Kovar,L., Seabolt,M.H., Weigand,M.R., Burroughs,M., Lee,J., Wilkins,K., McCollum,A., Hutson,C., Davidson,W., Rao,A., Dunn,J., Li,Y.
MPXV_USA_2022_FL0022							OP687930		IIb	B.1.8	sub-cluster_177	sub-cluster_177	North America	USA	2022-07-01	2022W26													Gigante,C.M., Lee,P., Zhao,H., Batra,D., Hetrick,E.E., Howard,D.T., Kovar,L., Morrison,S.S., Seabolt,M.H., Weigand,M.R., Knipe,K., Sheth,M., Burgin,A., Burroughs,M., Lee,J., Wilkins,K., McCollum,A., Hutson,C., Davidson,W., Rao,A., Stanek,D., Li,Y.
MPXV_USA_2022_MN0015							OP604520		IIb	B.1.3	sub-cluster_179	sub-cluster_179	North America	USA	2022-07-01	2022W26													Gigante,C.M., Murray,J., Zhao,H., Batra,D., Hetrick,E.E., Howard,D.T., Kovar,L., Seabolt,M.H., Knipe,K., Burroughs,S., Lee,J., Wilkins,K., McCollum,A., Hutson,C., Davidson,W., Rao,A., Atkinson,A., Li,Y.
MpxV/human/USA/WA-UW-077466/2022							OP743951		IIb	B.1.3	sub-cluster_179	sub-cluster_179	North America	USA	2022-07-01	2022W26													Sereewit,J., Xie,H., Roychoudhury,P., Greninger,A.L.
MpxV/human/USA/WA-UW-073669/2022							OP123049		IIb	B.1.3	sub-cluster_179	sub-cluster_179	North America	USA	2022-07-01	2022W26													Sereewit,J., Xie,H., Roychoudhury,P., Greninger,A.
MPXV_USA_2022_NY0029							OP687939		IIb	B.1.7	sub-cluster_180	sub-cluster_180	North America	USA	2022-07-01	2022W26													Gigante,C.M., Ruiz,V., Zhao,H., Batra,D., Hetrick,E.E., Howard,D.T., Kovar,L., Morrison,S.S., Seabolt,M.H., Weigand,M.R., Knipe,K., Sheth,M., Burgin,A., Burroughs,M., Lee,J., Wilkins,K., McCollum,A., Hutson,C., Davidson,W., Rao,A., Wang,J., Li,Y.
MpxV/human/USA/WA-UW-074978/2022							OP434519		IIb	B.1.1	sub-cluster_181	sub-cluster_181	North America	USA	2022-07-01	2022W26													Sereewit,J., Xie,H., Roychoudhury,P., Greninger,A.L.
MpxV/human/USA/WA-UW-078327/2022							OP055801		IIb	B.1.1	sub-cluster_181	sub-cluster_181	North America	USA	2022-07-01	2022W26													Sereewit,J., Xie,H., Roychoudhury,P., Greninger,A.
MpxV/human/USA/Unknown-UW-073599/2022							OP055803		IIb	B.1.1	sub-cluster_181	sub-cluster_181	North America	USA	2022-07-01	2022W26													Sereewit,J., Xie,H., Roychoudhury,P., Greninger,A.
MpxV/human/USA/Unknown-UW-077794/2022							OP055802		IIb	B.1.1	sub-cluster_181	sub-cluster_181	North America	USA	2022-07-01	2022W26													Sereewit,J., Xie,H., Roychoudhury,P., Greninger,A.
MpxV/human/USA/WA-UW-071966/2022							OP169344		IIb	B.1.1	sub-cluster_181	sub-cluster_181	North America	USA	2022-07-01	2022W26													Sereewit,J., Xie,H., Roychoudhury,P., Greninger,A.L.
MpxV/human/USA/WA-UW-076773/2022							OP184763		IIb	B.1.1	sub-cluster_181	sub-cluster_181	North America	USA	2022-07-01	2022W26													Sereewit,J., Xie,H., Roychoudhury,P., Greninger,A.L.
MpxV/human/USA/WA-UW-078870/2022							OP123046		IIb	B.1.1	sub-cluster_181	sub-cluster_181	North America	USA	2022-07-01	2022W26													Sereewit,J., Xie,H., Roychoudhury,P., Greninger,A.
MpxV/human/USA/WA-UW-072839/2022							OP169346		IIb	B.1.1	sub-cluster_181	sub-cluster_181	North America	USA	2022-07-01	2022W26													Sereewit,J., Xie,H., Roychoudhury,P., Greninger,A.L.
MpxV/human/USA/WA-UW-070134/2022							OP123041		IIb	B.1.1	sub-cluster_181	sub-cluster_181	North America	USA	2022-07-01	2022W26													Sereewit,J., Xie,H., Roychoudhury,P., Greninger,A.
MpxV/human/USA/Unknown-UW-076991/2022							OP055805		IIb	B.1.1	sub-cluster_181	sub-cluster_181	North America	USA	2022-07-01	2022W26													Sereewit,J., Xie,H., Roychoudhury,P., Greninger,A.
MPXV_USA_2022_MN0016							OP604524		IIb	B.1.1	sub-cluster_181	sub-cluster_181	North America	USA	2022-07-01	2022W26													Gigante,C.M., Buttery,E., Zhao,H., Batra,D., Hetrick,E.E., Howard,D.T., Kovar,L., Seabolt,M.H., Knipe,K., Burroughs,S., Lee,J., Wilkins,K., McCollum,A., Hutson,C., Davidson,W., Rao,A., Raman,D., Li,Y.
MPXV_USA_2022_TX0022							OP687945		IIb	B.1.2	sub-cluster_182	sub-cluster_182	North America	USA	2022-07-01	2022W26													Gigante,C.M., Kubin,G., Zhao,H., Batra,D., Hetrick,E.E., Howard,D.T., Kovar,L., Morrison,S.S., Seabolt,M.H., Weigand,M.R., Knipe,K., Sheth,M., Burgin,A., Burroughs,M., Lee,J., Wilkins,K., McCollum,A., Hutson,C., Davidson,W., Rao,A., White,S.L., Li,Y.
MPXV_USA_2022_CT0001							OP451011		IIb	B.1.2	sub-cluster_182	sub-cluster_182	North America	USA	2022-07-01	2022W26													Gigante,C.M., Pearson,C., Zhao,H., Batra,D., Hetrick,E.E., Howard,D.T., Kovar,L., Seabolt,M.H., Weigand,M.R., Burroughs,M., Lee,J., Wilkins,K., McCollum,A., Hutson,C., Davidson,W., Rao,A., Maloney,M., Li,Y.
MpxV/human/USA/WA-UW-074988/2022							OP184765		IIb	B.1.2	sub-cluster_182	sub-cluster_182	North America	USA	2022-07-01	2022W26													Sereewit,J., Xie,H., Roychoudhury,P., Greninger,A.L.
MPXV_USA_2022_GA0016							OP603003		IIb	B.1.2	sub-cluster_182	sub-cluster_182	North America	USA	2022-07-01	2022W26													Gigante,C.M., Pavlick,J., Zhao,H., Batra,D., Hetrick,E.E., Howard,D.T., Kovar,L., Seabolt,M.H., Weigand,M.R., Burroughs,M., Lee,J., Wilkins,K., McCollum,A., Hutson,C., Davidson,W., Rao,A., Parrott,T., Li,Y.
MpxV/human/USA/OH-UW-072752/2022							OP169342		IIb	B.1.2	sub-cluster_182	sub-cluster_182	North America	USA	2022-07-01	2022W26													Sereewit,J., Xie,H., Roychoudhury,P., Greninger,A.L.
MPXV_USA_2022_GA0014							OP378697		IIb	B.1.2	sub-cluster_182	sub-cluster_182	North America	USA	2022-07-01	2022W26													Gigante,C.M., Pavlick,J., Zhao,H., Batra,D., Hetrick,E.E., Howard,D.T., Kovar,L., Seabolt,M.H., Weigand,M.R., Burroughs,M., Lee,J., Wilkins,K., McCollum,A., Hutson,C., Davidson,W., Rao,A., Parrott,T., Li,Y.
MPXV_USA_2022_GA0015							OP378700		IIb	B.1.2	sub-cluster_182	sub-cluster_182	North America	USA	2022-07-01	2022W26													Gigante,C.M., Pavlick,J., Zhao,H., Batra,D., Hetrick,E.E., Howard,D.T., Kovar,L., Seabolt,M.H., Weigand,M.R., Burroughs,M., Lee,J., Wilkins,K., McCollum,A., Hutson,C., Davidson,W., Rao,A., Parrott,T., Li,Y.
MPXV_USA_2022_TX0021							OP687944		IIb	B.1.2	sub-cluster_182	sub-cluster_182	North America	USA	2022-07-01	2022W26													Gigante,C.M., Kubin,G., Zhao,H., Batra,D., Hetrick,E.E., Howard,D.T., Kovar,L., Morrison,S.S., Seabolt,M.H., Weigand,M.R., Knipe,K., Sheth,M., Burgin,A., Burroughs,M., Lee,J., Wilkins,K., McCollum,A., Hutson,C., Davidson,W., Rao,A., White,S.L., Li,Y.
MPXV_USA_2022_GA0013							OP378699		IIb	B.1.2	sub-cluster_182	sub-cluster_182	North America	USA	2022-07-01	2022W26													Gigante,C.M., Pavlick,J., Zhao,H., Batra,D., Hetrick,E.E., Howard,D.T., Kovar,L., Seabolt,M.H., Weigand,M.R., Burroughs,M., Lee,J., Wilkins,K., McCollum,A., Hutson,C., Davidson,W., Rao,A., Parrott,T., Li,Y.
MPXV_USA_2022_NV0002							OP450989		IIb	B.1.2	sub-cluster_182	sub-cluster_182	North America	USA	2022-07-01	2022W26													Gigante,C.M., Buttery,E., Zhao,H., Batra,D., Hetrick,E.E., Howard,D.T., Kovar,L., Seabolt,M.H., Weigand,M.R., Burroughs,M., Lee,J., Wilkins,K., McCollum,A., Hutson,C., Davidson,W., Rao,A., Raman,D., Li,Y.
MPXV_USA_2022_GA0012							OP451006		IIb	B.1.2	sub-cluster_182	sub-cluster_182	North America	USA	2022-07-01	2022W26													Gigante,C.M., Pavlick,J., Zhao,H., Batra,D., Hetrick,E.E., Howard,D.T., Kovar,L., Seabolt,M.H., Weigand,M.R., Burroughs,M., Lee,J., Wilkins,K., McCollum,A., Hutson,C., Davidson,W., Rao,A., Parrott,T., Li,Y.
MPXV-USA-IL-IDPH-074							OP536735		IIb	B.1.2	sub-cluster_182	sub-cluster_182	North America	USA	2022-07-01	2022W26													Gagnon,K.T.
MPXV-USA-IL-IDPH-007							OP536668		IIb	B.1.11	sub-cluster_178	sub-cluster_178	North America	USA	2022-07-02	2022W26													Gagnon,K.T.
MpxV/human/CAN/UN-NML-4142/2022							OP279044		IIb	B.1.4	sub-cluster_175	sub-cluster_175	North America	Canada	2022-07-02	2022W26													Duggan,A., Hole,D., Yadav,C., Knox,N., Tyler,A., Haidl,E., Chapel,M., Domselaar,G.V., Graham,M., Audet,J., Fernando,L., Antonation,K., Safronetz,D., Hagan,M., Peters,G., Go,A., Laminman,V., Kaplen,B., Leung,A., Griffiths,E., Jolly,G., Eshaghi,A., Gubbay,J.B., Hasso,M., Marchand-Austin,A., Olsha,R., Patel,S.N.
LIM-INS-010							OP320549		IIb	B.1.6	sub-cluster_161	sub-cluster_161	South America	Peru	2022-07-02	2022W26													Padilla,C., Silva,I., Hurtado,V., Jimenez,V., Barcena,L., Lope,P., Arotinco,G.
MPXV-USA-IL-IDPH-079							OP536740		IIb	B.1	root	root	North America	USA	2022-07-02	2022W26													Gagnon,K.T.
MPXV-USA-IL-IDPH-081							OP536742		IIb	B.1	sub-cluster_95	sub-cluster_95	North America	USA	2022-07-02	2022W26													Gagnon,K.T.
MpxV/human/USA/OH-UW-071356/2022							OP392531		IIb	B.1	sub-cluster_136	sub-cluster_136	North America	USA	2022-07-02	2022W26													Sereewit,J., Xie,H., Roychoudhury,P., Greninger,A.L.
MpxV/human/USA/OH-UW-076485/2022							OP169339		IIb	B.1	sub-cluster_136	sub-cluster_136	North America	USA	2022-07-02	2022W26													Sereewit,J., Xie,H., Roychoudhury,P., Greninger,A.L.
MPXV_USA_2022_SC0003							OP603005		IIb	B.1	sub-cluster_136	sub-cluster_136	North America	USA	2022-07-02	2022W26													Gigante,C.M., Epie,N., Zhao,H., Batra,D., Hetrick,E.E., Howard,D.T., Kovar,L., Seabolt,M.H., Weigand,M.R., Burroughs,M., Lee,J., Wilkins,K., McCollum,A., Hutson,C., Davidson,W., Rao,A., Perez,T., Li,Y.
MpxV/human/CAN/UN-NML-4122/2022							OP279040		IIb	B.1.4	sub-cluster_175	sub-cluster_175	North America	Canada	2022-07-03	2022W26													Duggan,A., Hole,D., Yadav,C., Knox,N., Tyler,A., Haidl,E., Chapel,M., Domselaar,G.V., Graham,M., Audet,J., Fernando,L., Antonation,K., Safronetz,D., Hagan,M., Peters,G., Go,A., Laminman,V., Kaplen,B., Leung,A., Griffiths,E., Jolly,G., Eshaghi,A., Gubbay,J.B., Hasso,M., Marchand-Austin,A., Olsha,R., Patel,S.N.
MPXV-USA-IL-IDPH-082							OP536743		IIb	B.1	root	root	North America	USA	2022-07-03	2022W26													Gagnon,K.T.
MPXV_UK_2022_9000191							OP205136		IIb	B.1	sub-cluster_82	sub-cluster_82	Europe	United Kingdom	2022-07-04	2022W27													Groves,N., Osman,K.L., Lewandowski,K.S., Carter,D.P., Pullan,S.T., Myers,R., Vipond,R., Chand,M.
hMPXV/Austria/MUW1531254/2022							OP019277		IIb	B.1	sub-cluster_170	sub-cluster_170	Europe	Austria	2022-07-04	2022W27													Camp,J.V., Redlberger-Fritz,M., Aberle,S.W.
MpxV/human/CAN/UN-NML-3972/2022							OP270022		IIb	B.1.12	sub-cluster_164	sub-cluster_164	North America	Canada	2022-07-04	2022W27													Duggan,A., Hole,D., Yadav,C., Knox,N., Tyler,A., Haidl,E., Chapel,M., Domselaar,G.V., Graham,M., Audet,J., Fernando,L., Hagan,M., Safronetz,D., Leung,A., Peters,G., Go,A., Laminman,V., Kaplen,B., Antonation,K., Griffiths,E., Jolly,G., Charest,H., Levade,I., Fafard,J.
MpxV/human/CAN/UN-NML-3976/2022							OP270024		IIb	B.1	sub-cluster_170	sub-cluster_170	North America	Canada	2022-07-04	2022W27													Duggan,A., Hole,D., Yadav,C., Knox,N., Tyler,A., Haidl,E., Chapel,M., Domselaar,G.V., Graham,M., Audet,J., Fernando,L., Hagan,M., Safronetz,D., Leung,A., Peters,G., Go,A., Laminman,V., Kaplen,B., Antonation,K., Griffiths,E., Jolly,G., Charest,H., Levade,I., Fafard,J.
MpxV/human/CAN/UN-NML-3975/2022							OP270023		IIb	B.1	sub-cluster_170	sub-cluster_170	North America	Canada	2022-07-04	2022W27													Duggan,A., Hole,D., Yadav,C., Knox,N., Tyler,A., Haidl,E., Chapel,M., Domselaar,G.V., Graham,M., Audet,J., Fernando,L., Hagan,M., Safronetz,D., Leung,A., Peters,G., Go,A., Laminman,V., Kaplen,B., Antonation,K., Griffiths,E., Jolly,G., Charest,H., Levade,I., Fafard,J.
MpxV/human/CAN/UN-NML-3971/2022							OP270021		IIb	B.1	sub-cluster_170	sub-cluster_170	North America	Canada	2022-07-04	2022W27													Duggan,A., Hole,D., Yadav,C., Knox,N., Tyler,A., Haidl,E., Chapel,M., Domselaar,G.V., Graham,M., Audet,J., Fernando,L., Hagan,M., Safronetz,D., Leung,A., Peters,G., Go,A., Laminman,V., Kaplen,B., Antonation,K., Griffiths,E., Jolly,G., Charest,H., Levade,I., Fafard,J.
MpxV/human/CAN/UN-NML-4119/2022							OP279049		IIb	B.1.4	sub-cluster_175	sub-cluster_175	North America	Canada	2022-07-04	2022W27													Duggan,A., Hole,D., Yadav,C., Knox,N., Tyler,A., Haidl,E., Chapel,M., Domselaar,G.V., Graham,M., Audet,J., Fernando,L., Antonation,K., Safronetz,D., Hagan,M., Peters,G., Go,A., Laminman,V., Kaplen,B., Leung,A., Griffiths,E., Jolly,G., Eshaghi,A., Gubbay,J.B., Hasso,M., Marchand-Austin,A., Olsha,R., Patel,S.N.
MpxV/human/CAN/UN-NML-4152/2022							OP279047		IIb	B.1.4	sub-cluster_175	sub-cluster_175	North America	Canada	2022-07-04	2022W27													Duggan,A., Hole,D., Yadav,C., Knox,N., Tyler,A., Haidl,E., Chapel,M., Domselaar,G.V., Graham,M., Audet,J., Fernando,L., Antonation,K., Safronetz,D., Hagan,M., Peters,G., Go,A., Laminman,V., Kaplen,B., Leung,A., Griffiths,E., Jolly,G., Eshaghi,A., Gubbay,J.B., Hasso,M., Marchand-Austin,A., Olsha,R., Patel,S.N.
MpxV/human/CAN/UN-NML-4097/2022							OP279034		IIb	B.1.4	sub-cluster_175	sub-cluster_175	North America	Canada	2022-07-04	2022W27													Duggan,A., Hole,D., Yadav,C., Knox,N., Tyler,A., Haidl,E., Chapel,M., Domselaar,G.V., Graham,M., Audet,J., Fernando,L., Antonation,K., Safronetz,D., Hagan,M., Peters,G., Go,A., Laminman,V., Kaplen,B., Leung,A., Griffiths,E., Jolly,G., Eshaghi,A., Gubbay,J.B., Hasso,M., Marchand-Austin,A., Olsha,R., Patel,S.N.
MpxV/human/CAN/UN-NML-4103/2022							OP279035		IIb	B.1.4	sub-cluster_175	sub-cluster_175	North America	Canada	2022-07-04	2022W27													Duggan,A., Hole,D., Yadav,C., Knox,N., Tyler,A., Haidl,E., Chapel,M., Domselaar,G.V., Graham,M., Audet,J., Fernando,L., Antonation,K., Safronetz,D., Hagan,M., Peters,G., Go,A., Laminman,V., Kaplen,B., Leung,A., Griffiths,E., Jolly,G., Eshaghi,A., Gubbay,J.B., Hasso,M., Marchand-Austin,A., Olsha,R., Patel,S.N.
MpxV/human/CAN/UN-NML-4144/2022							OP279045		IIb	B.1.4	sub-cluster_175	sub-cluster_175	North America	Canada	2022-07-04	2022W27													Duggan,A., Hole,D., Yadav,C., Knox,N., Tyler,A., Haidl,E., Chapel,M., Domselaar,G.V., Graham,M., Audet,J., Fernando,L., Antonation,K., Safronetz,D., Hagan,M., Peters,G., Go,A., Laminman,V., Kaplen,B., Leung,A., Griffiths,E., Jolly,G., Eshaghi,A., Gubbay,J.B., Hasso,M., Marchand-Austin,A., Olsha,R., Patel,S.N.
MpxV/human/CAN/UN-NML-4113/2022							OP279037		IIb	B.1.4	sub-cluster_175	sub-cluster_175	North America	Canada	2022-07-04	2022W27													Duggan,A., Hole,D., Yadav,C., Knox,N., Tyler,A., Haidl,E., Chapel,M., Domselaar,G.V., Graham,M., Audet,J., Fernando,L., Antonation,K., Safronetz,D., Hagan,M., Peters,G., Go,A., Laminman,V., Kaplen,B., Leung,A., Griffiths,E., Jolly,G., Eshaghi,A., Gubbay,J.B., Hasso,M., Marchand-Austin,A., Olsha,R., Patel,S.N.
hMPXV-IHU00005							OP382482		IIb	B.1	root	root	Europe	France	2022-07-04	2022W27													Colson,P.
hMPXV-IHU00003							OP382480		IIb	B.1	root	root	Europe	France	2022-07-04	2022W27													Colson,P.
hMPXV-IHU00006							OP382483		IIb	B.1	root	root	Europe	France	2022-07-04	2022W27													Colson,P.
hMPXV-IHU00004							OP382481		IIb	B.1	sub-cluster_162	sub-cluster_162	Europe	France	2022-07-04	2022W27													Colson,P.
RNA_7hqhi9							OX248696		IIb	B.1.3	sub-cluster_179	sub-cluster_179	Europe	Slovakia	2022-07-04	2022W27
MPXV_UK_2022_9000159							OP205117		IIb	B.1	root	root	Europe	United Kingdom	2022-07-04	2022W27													Groves,N., Osman,K.L., Lewandowski,K.S., Carter,D.P., Pullan,S.T., Myers,R., Vipond,R., Chand,M.
MPXV_UK_2022_9000165							OP205122		IIb	B.1.7	sub-cluster_180	sub-cluster_180	Europe	United Kingdom	2022-07-04	2022W27													Groves,N., Osman,K.L., Lewandowski,K.S., Carter,D.P., Pullan,S.T., Myers,R., Vipond,R., Chand,M.
MPXV_UK_2022_9000134							OP205100		IIb	B.1.7	sub-cluster_180	sub-cluster_180	Europe	United Kingdom	2022-07-04	2022W27													Groves,N., Osman,K.L., Lewandowski,K.S., Carter,D.P., Pullan,S.T., Myers,R., Vipond,R., Chand,M.
MPXV_UK_2022_9000194							OP331338		IIb	B.1.7	sub-cluster_180	sub-cluster_180	Europe	United Kingdom	2022-07-04	2022W27													Groves,N., Osman,K.L., Lewandowski,K.S., Carter,D.P., Pullan,S.T., Myers,R., Vipond,R., Chand,M.
MPXV_UK_2022_9000193							OP205140		IIb	B.1.2	sub-cluster_182	sub-cluster_182	Europe	United Kingdom	2022-07-04	2022W27													Groves,N., Osman,K.L., Lewandowski,K.S., Carter,D.P., Pullan,S.T., Myers,R., Vipond,R., Chand,M.
MPXV-USA-IL-IDPH-083							OP536744		IIb	B.1	root	root	North America	USA	2022-07-04	2022W27													Gagnon,K.T.
hMPX/Human/USA/CA-LACPHL-MA00023/2022							OP440594		IIb	B.1	singleton_90	singleton_90	North America	USA	2022-07-04	2022W27													Hemarajata,P., Green,N.M.
MPXV-USA-IL-IDPH-053							OP536714		IIb	B.1	sub-cluster_136	sub-cluster_136	North America	USA	2022-07-04	2022W27													Gagnon,K.T.
MPXV22/human/USA-NE-31							OP171920		IIb	B.1.12	sub-cluster_164	sub-cluster_164	North America	USA	2022-07-04	2022W27													Tegomoh,B., Cross,S.T., Chapman,R.C., Bernhard,K., McCutchen,E.L., Fauver,J.R., Pratt,C.B., Warden,D.E., Iwen,P.C., Donahue,M., Wiley,M.R.
MPXV-USA-IL-IDPH-008							OP536669		IIb	B.1.13	sub-cluster_173	sub-cluster_173	North America	USA	2022-07-04	2022W27													Gagnon,K.T.
MPXV-USA-IL-IDPH-058							OP536719		IIb	B.1.11	sub-cluster_178	sub-cluster_178	North America	USA	2022-07-05	2022W27													Gagnon,K.T.
MPXV-USA-IL-IDPH-010							OP536671		IIb	B.1.11	sub-cluster_178	sub-cluster_178	North America	USA	2022-07-05	2022W27													Gagnon,K.T.
hMPXV/Austria/MUW1531848/2022							OP133005		IIb	B.1	sub-cluster_29	sub-cluster_29	Europe	Austria	2022-07-05	2022W27													Camp,J.V., Redlberger-Fritz,M., Aberle,S.W.
MpxV/human/CAN/UN-NML-4017/2022							OP270026		IIb	B.1	sub-cluster_162	sub-cluster_162	North America	Canada	2022-07-05	2022W27													Duggan,A., Hole,D., Yadav,C., Knox,N., Tyler,A., Haidl,E., Chapel,M., Domselaar,G.V., Graham,M., Audet,J., Fernando,L., Hagan,M., Safronetz,D., Leung,A., Peters,G., Go,A., Laminman,V., Kaplen,B., Antonation,K., Griffiths,E., Jolly,G., Charest,H., Levade,I., Fafard,J.
MpxV/human/CAN/UN-NML-4150/2022							OP279046		IIb	B.1	sub-cluster_170	sub-cluster_170	North America	Canada	2022-07-05	2022W27													Duggan,A., Hole,D., Yadav,C., Knox,N., Tyler,A., Haidl,E., Chapel,M., Domselaar,G.V., Graham,M., Audet,J., Fernando,L., Antonation,K., Safronetz,D., Hagan,M., Peters,G., Go,A., Laminman,V., Kaplen,B., Leung,A., Griffiths,E., Jolly,G., Eshaghi,A., Gubbay,J.B., Hasso,M., Marchand-Austin,A., Olsha,R., Patel,S.N.
MpxV/human/CAN/UN-NML-4024/2022							OP270027		IIb	B.1	sub-cluster_170	sub-cluster_170	North America	Canada	2022-07-05	2022W27													Duggan,A., Hole,D., Yadav,C., Knox,N., Tyler,A., Haidl,E., Chapel,M., Domselaar,G.V., Graham,M., Audet,J., Fernando,L., Hagan,M., Safronetz,D., Leung,A., Peters,G., Go,A., Laminman,V., Kaplen,B., Antonation,K., Griffiths,E., Jolly,G., Charest,H., Levade,I., Fafard,J.
MpxV/human/CAN/UN-NML-4014/2022							OP270025		IIb	B.1	sub-cluster_170	sub-cluster_170	North America	Canada	2022-07-05	2022W27													Duggan,A., Hole,D., Yadav,C., Knox,N., Tyler,A., Haidl,E., Chapel,M., Domselaar,G.V., Graham,M., Audet,J., Fernando,L., Hagan,M., Safronetz,D., Leung,A., Peters,G., Go,A., Laminman,V., Kaplen,B., Antonation,K., Griffiths,E., Jolly,G., Charest,H., Levade,I., Fafard,J.
hMPXV-IHU00008							OP382485		IIb	B.1.12	sub-cluster_164	sub-cluster_164	Europe	France	2022-07-05	2022W27													Colson,P.
MPXV_UK_2022_9000164							OP205121		IIb	B.1.3	sub-cluster_179	sub-cluster_179	Europe	United Kingdom	2022-07-05	2022W27													Groves,N., Osman,K.L., Lewandowski,K.S., Carter,D.P., Pullan,S.T., Myers,R., Vipond,R., Chand,M.
MPXV_UK_2022_9000192							OP205137		IIb	B.1.7	sub-cluster_180	sub-cluster_180	Europe	United Kingdom	2022-07-05	2022W27													Groves,N., Osman,K.L., Lewandowski,K.S., Carter,D.P., Pullan,S.T., Myers,R., Vipond,R., Chand,M.
MPXV_UK_2022_9000160							OP205118		IIb	B.1.7	sub-cluster_180	sub-cluster_180	Europe	United Kingdom	2022-07-05	2022W27													Groves,N., Osman,K.L., Lewandowski,K.S., Carter,D.P., Pullan,S.T., Myers,R., Vipond,R., Chand,M.
MPXV_UK_2022_9000161							OP205119		IIb	B.1.7	sub-cluster_180	sub-cluster_180	Europe	United Kingdom	2022-07-05	2022W27													Groves,N., Osman,K.L., Lewandowski,K.S., Carter,D.P., Pullan,S.T., Myers,R., Vipond,R., Chand,M.
MPXV_UK_2022_9000130							OP205097		IIb	B.1.7	sub-cluster_180	sub-cluster_180	Europe	United Kingdom	2022-07-05	2022W27													Groves,N., Osman,K.L., Lewandowski,K.S., Carter,D.P., Pullan,S.T., Myers,R., Vipond,R., Chand,M.
MPX_K1dQNt_9000224							OP415200		IIb	B.1.7	sub-cluster_180	sub-cluster_180	Europe	United Kingdom	2022-07-05	2022W27													Groves,N., Osman,K.L., Lewandowski,K.S., Carter,D.P., Pullan,S.T., Myers,R., Vipond,R., Chand,M.
MPXV_UK_2022_9000133							OP205099		IIb	B.1.7	sub-cluster_180	sub-cluster_180	Europe	United Kingdom	2022-07-05	2022W27													Groves,N., Osman,K.L., Lewandowski,K.S., Carter,D.P., Pullan,S.T., Myers,R., Vipond,R., Chand,M.
MPXV_UK_2022_9000131							OP205098		IIb	B.1.7	sub-cluster_180	sub-cluster_180	Europe	United Kingdom	2022-07-05	2022W27													Groves,N., Osman,K.L., Lewandowski,K.S., Carter,D.P., Pullan,S.T., Myers,R., Vipond,R., Chand,M.
MPXV-USA-IL-IDPH-021							OP536682		IIb	B.1	singleton_181	singleton_181	North America	USA	2022-07-05	2022W27													Gagnon,K.T.
MPXV-USA-IL-IDPH-009							OP536670		IIb	B.1	sub-cluster_88	sub-cluster_88	North America	USA	2022-07-05	2022W27													Gagnon,K.T.
MN-MDH-MPXV_0008							OP597782		IIb	B.1	sub-cluster_165	sub-cluster_165	North America	USA	2022-07-05	2022W27													Plumb,M.R.
MPXV-USA-IL-IDPH-014							OP536675		IIb	B.1.13	sub-cluster_173	sub-cluster_173	North America	USA	2022-07-05	2022W27													Gagnon,K.T.
MPXV-USA-IL-IDPH-012							OP536673		IIb	B.1.13	sub-cluster_173	sub-cluster_173	North America	USA	2022-07-05	2022W27													Gagnon,K.T.
MPXV-USA-IL-IDPH-011							OP536672		IIb	B.1.13	sub-cluster_173	sub-cluster_173	North America	USA	2022-07-05	2022W27													Gagnon,K.T.
MPXV-USA-IL-IDPH-016							OP536677		IIb	B.1.13	sub-cluster_173	sub-cluster_173	North America	USA	2022-07-05	2022W27													Gagnon,K.T.
MN-MDH-MPXV_0007							OP597781		IIb	B.1.13	sub-cluster_173	sub-cluster_173	North America	USA	2022-07-05	2022W27													Plumb,M.R.
MPXV-USA-IL-IDPH-019							OP536680		IIb	B.1.11	sub-cluster_178	sub-cluster_178	North America	USA	2022-07-06	2022W27													Gagnon,K.T.
MPXV-USA-IL-IDPH-017							OP536678		IIb	B.1.11	sub-cluster_178	sub-cluster_178	North America	USA	2022-07-06	2022W27													Gagnon,K.T.
MPXV-USA-IL-IDPH-015							OP536676		IIb	B.1.11	sub-cluster_178	sub-cluster_178	North America	USA	2022-07-06	2022W27													Gagnon,K.T.
hMPXV/Austria/MUW1532243/2022							OP133006		IIb	B.1	singleton_179	singleton_179	Europe	Austria	2022-07-06	2022W27													Camp,J.V., Redlberger-Fritz,M., Aberle,S.W.
MpxV/human/CAN/UN-NML-4094/2022							OP279033		IIb	B.1.4	sub-cluster_175	sub-cluster_175	North America	Canada	2022-07-06	2022W27													Duggan,A., Hole,D., Yadav,C., Knox,N., Tyler,A., Haidl,E., Chapel,M., Domselaar,G.V., Graham,M., Audet,J., Fernando,L., Antonation,K., Safronetz,D., Hagan,M., Peters,G., Go,A., Laminman,V., Kaplen,B., Leung,A., Griffiths,E., Jolly,G., Eshaghi,A., Gubbay,J.B., Hasso,M., Marchand-Austin,A., Olsha,R., Patel,S.N.
hMPXV-IHU00007							OP382484		IIb	B.1	root	root	Europe	France	2022-07-06	2022W27													Colson,P.
LIM-INS-012							OP320552		IIb	B.1.6	sub-cluster_161	sub-cluster_161	South America	Peru	2022-07-06	2022W27													Padilla,C., Silva,I., Hurtado,V., Jimenez,V., Barcena,L., Lope,P., Arotinco,G.
MPXV_UK_2022_9000189							OP205134		IIb	B.1	root	root	Europe	United Kingdom	2022-07-06	2022W27													Groves,N., Osman,K.L., Lewandowski,K.S., Carter,D.P., Pullan,S.T., Myers,R., Vipond,R., Chand,M.
MPXV_UK_2022_9000140							OP205104		IIb	B.1	singleton_151	singleton_151	Europe	United Kingdom	2022-07-06	2022W27													Groves,N., Osman,K.L., Lewandowski,K.S., Carter,D.P., Pullan,S.T., Myers,R., Vipond,R., Chand,M.
[truncated: 1,349 more rows]

## Sheet: Supplementary_Table_2
Supplementary Table 2. Characterization of the PT sub-clusters according to the size, timespan, international linkage and transmission dynamics.
[truncated: 55 more rows]
