# Supplementary material for: Viral genetic clustering and transmission dynamics of the 2022 mpox outbreak in Portugal
Source: Nat Med. 2023 Sep 11;29(10):2509–17. doi: 10.1038/s41591-023-02542-x (PMC10579057; doi:10.1038/s41591-023-02542-x)
Supplement: Supplementary file 4 — Nextstrain JSON file, “divergence” outbreak B.1 tree and metadata with subclusters for navigation in https://auspice.us/. [file 41591_2023_2542_MOESM4_ESM.zip]

Archive with 4 entries (3 files):
- Supplementary_Dataset_1/
- Supplementary_Dataset_1/json_monkeypox_hmpxv1_2022-11-02.json
- Supplementary_Dataset_1/metadata_with_subclusters_monkeypox_hmpxv1_outbreak_B1_branch.tsv
- Supplementary_Dataset_1/tree_monkeypox_hmpxv1_outbreak_B1_branch.nwk
