# Supplementary material for: Viral genetic clustering and transmission dynamics of the 2022 mpox outbreak in Portugal
Source: Nat Med. 2023 Sep 11;29(10):2509–17. doi: 10.1038/s41591-023-02542-x (PMC10579057; doi:10.1038/s41591-023-02542-x)
Supplement: Supplementary file 4 — Nextstrain JSON file, “divergence” outbreak B.1 tree and metadata with subclusters for navigation in https://auspice.us/. [file 41591_2023_2542_MOESM4_ESM.zip › Supplementary_Dataset_1/json_monkeypox_hmpxv1_2022-11-02.json]

{"version": "v2", "meta": {"title": "Genomic epidemiology of hMPXV-1 (clade IIb) monkeypox virus using as many sequences as possible", "updated": "2022-11-01", "build_url": "https://github.com/nextstrain/monkeypox", "data_provenance": [{"name": "GenBank", "url": "https://www.ncbi.nlm.nih.gov/genbank/"}], "maintainers": [{"name": "Nextstrain team", "url": "http://nextstrain.org"}], "display_defaults": {"color_by": "lineage", "map_triplicate": true, "distance_measure": "num_date", "transmission_lines": false}, "genome_annotations": {"nuc": {"end": 197209, "start": 1, "strand": "+", "seqid": "config/genemap.gff", "type": "source"}, "NBT03_gp052": {"end": 55141, "seqid": "config/genemap.gff", "start": 54752, "strand": "+", "type": "gene"}, "NBT03_gp174": {"end": 190940, "seqid": "config/genemap.gff", "start": 190410, "strand": "+", "type": "gene"}, "NBT03_gp175": {"end": 192367, "seqid": "config/genemap.gff", "start": 191054, "strand": "+", "type": "gene"}, "OPG001": {"end": 196375, "seqid": "config/genemap.gff", "start": 195635, "strand": "+", "type": "gene"}, "OPG002": {"end": 195508, "seqid": "config/genemap.gff", "start": 194459, "strand": "+", "type": "gene"}, "OPG003": {"end": 194369, "seqid": "config/genemap.gff", "start": 192603, "strand": "+", "type": "gene"}, "OPG005": {"end": 189660, "seqid": "config/genemap.gff", "start": 189199, "strand": "+", "type": "gene"}, "OPG015": {"end": 6156, "seqid": "config/genemap.gff", "start": 4843, "strand": "+", "type": "gene"}, "OPG019": {"end": 8008, "seqid": "config/genemap.gff", "start": 7580, "strand": "+", "type": "gene"}, "OPG021": {"end": 10315, "seqid": "config/genemap.gff", "start": 9587, "strand": "+", "type": "gene"}, "OPG022": {"end": 10858, "seqid": "config/genemap.gff", "start": 10478, "strand": "+", "type": "gene"}, "OPG023": {"end": 12900, "seqid": "config/genemap.gff", "start": 10918, "strand": "+", "type": "gene"}, "OPG024": {"end": 13228, "seqid": "config/genemap.gff", "start": 13034, "strand": "+", "type": "gene"}, "OPG025": {"end": 15267, "seqid": "config/genemap.gff", "start": 13375, "strand": "+", "type": "gene"}, "OPG027": {"end": 16377, "seqid": "config/genemap.gff", "start": 15925, "strand": "+", "type": "gene"}, "OPG029": {"end": 17069, "seqid": "config/genemap.gff", "start": 16602, "strand": "+", "type": "gene"}, "OPG030": {"end": 17833, "seqid": "config/genemap.gff", "start": 17213, "strand": "+", "type": "gene"}, "OPG031": {"end": 18828, "seqid": "config/genemap.gff", "start": 17878, "strand": "+", "type": "gene"}, "OPG034": {"end": 20005, "seqid": "config/genemap.gff", "start": 19361, "strand": "+", "type": "gene"}, "OPG035": {"end": 20404, "seqid": "config/genemap.gff", "start": 20051, "strand": "+", "type": "gene"}, "OPG036": {"end": 21064, "seqid": "config/genemap.gff", "start": 20531, "strand": "+", "type": "gene"}, "OPG037": {"end": 22433, "seqid": "config/genemap.gff", "start": 21105, "strand": "+", "type": "gene"}, "OPG038": {"end": 23159, "seqid": "config/genemap.gff", "start": 22497, "strand": "+", "type": "gene"}, "OPG039": {"end": 24118, "seqid": "config/genemap.gff", "start": 23264, "strand": "+", "type": "gene"}, "OPG040": {"end": 25478, "seqid": "config/genemap.gff", "start": 24351, "strand": "+", "type": "gene"}, "OPG042": {"end": 27097, "seqid": "config/genemap.gff", "start": 25823, "strand": "+", "type": "gene"}, "OPG043": {"end": 27955, "seqid": "config/genemap.gff", "start": 27125, "strand": "+", "type": "gene"}, "OPG044": {"end": 28540, "seqid": "config/genemap.gff", "start": 28091, "strand": "+", "type": "gene"}, "OPG045": {"end": 29262, "seqid": "config/genemap.gff", "start": 28603, "strand": "+", "type": "gene"}, "OPG046": {"end": 29729, "seqid": "config/genemap.gff", "start": 29274, "strand": "+", "type": "gene"}, "OPG047": {"end": 31194, "seqid": "config/genemap.gff", "start": 29746, "strand": "+", "type": "gene"}, "OPG048": {"end": 32164, "seqid": "config/genemap.gff", "start": 31205, "strand": "+", "type": "gene"}, "OPG049": {"end": 33151, "seqid": "config/genemap.gff", "start": 32195, "strand": "+", "type": "gene"}, "OPG050": {"end": 33408, "seqid": "config/genemap.gff", "start": 33181, "strand": "+", "type": "gene"}, "OPG051": {"end": 33649, "seqid": "config/genemap.gff", "start": 33425, "strand": "+", "type": "gene"}, "OPG052": {"end": 33995, "seqid": "config/genemap.gff", "start": 33801, "strand": "+", "type": "gene"}, "OPG053": {"end": 34690, "seqid": "config/genemap.gff", "start": 34052, "strand": "+", "type": "gene"}, "OPG054": {"end": 35996, "seqid": "config/genemap.gff", "start": 34677, "strand": "+", "type": "gene"}, "OPG055": {"end": 37083, "seqid": "config/genemap.gff", "start": 36019, "strand": "+", "type": "gene"}, "OPG056": {"end": 39034, "seqid": "config/genemap.gff", "start": 37127, "strand": "+", "type": "gene"}, "OPG057": {"end": 40195, "seqid": "config/genemap.gff", "start": 39077, "strand": "+", "type": "gene"}, "OPG058": {"end": 40434, "seqid": "config/genemap.gff", "start": 40213, "strand": "+", "type": "gene"}, "OPG059": {"end": 40633, "seqid": "config/genemap.gff", "start": 40484, "strand": "+", "type": "gene"}, "OPG060": {"end": 41182, "seqid": "config/genemap.gff", "start": 40706, "strand": "+", "type": "gene"}, "OPG061": {"end": 41884, "seqid": "config/genemap.gff", "start": 41189, "strand": "+", "type": "gene"}, "OPG062": {"end": 42252, "seqid": "config/genemap.gff", "start": 41947, "strand": "+", "type": "gene"}, "OPG063": {"end": 43688, "seqid": "config/genemap.gff", "start": 42249, "strand": "+", "type": "gene"}, "OPG064": {"end": 45898, "seqid": "config/genemap.gff", "start": 43685, "strand": "+", "type": "gene"}, "OPG065": {"end": 46483, "seqid": "config/genemap.gff", "start": 46022, "strand": "+", "type": "gene"}, "OPG066": {"end": 47428, "seqid": "config/genemap.gff", "start": 46649, "strand": "+", "type": "gene"}, "OPG068": {"end": 49904, "seqid": "config/genemap.gff", "start": 48201, "strand": "+", "type": "gene"}, "OPG069": {"end": 50486, "seqid": "config/genemap.gff", "start": 49986, "strand": "+", "type": "gene"}, "OPG070": {"end": 51411, "seqid": "config/genemap.gff", "start": 50590, "strand": "+", "type": "gene"}, "OPG071": {"end": 54438, "seqid": "config/genemap.gff", "start": 51418, "strand": "+", "type": "gene"}, "OPG072": {"end": 54757, "seqid": "config/genemap.gff", "start": 54470, "strand": "+", "type": "gene"}, "OPG074": {"end": 57125, "seqid": "config/genemap.gff", "start": 55128, "strand": "+", "type": "gene"}, "OPG075": {"end": 57498, "seqid": "config/genemap.gff", "start": 57172, "strand": "+", "type": "gene"}, "OPG076": {"end": 57630, "seqid": "config/genemap.gff", "start": 57523, "strand": "+", "type": "gene"}, "OPG077": {"end": 58583, "seqid": "config/genemap.gff", "start": 57645, "strand": "+", "type": "gene"}, "OPG078": {"end": 58811, "seqid": "config/genemap.gff", "start": 58590, "strand": "+", "type": "gene"}, "OPG079": {"end": 59621, "seqid": "config/genemap.gff", "start": 58812, "strand": "+", "type": "gene"}, "OPG080": {"end": 62018, "seqid": "config/genemap.gff", "start": 59703, "strand": "+", "type": "gene"}, "OPG081": {"end": 62285, "seqid": "config/genemap.gff", "start": 62046, "strand": "+", "type": "gene"}, "OPG082": {"end": 63452, "seqid": "config/genemap.gff", "start": 62304, "strand": "+", "type": "gene"}, "OPG083": {"end": 64716, "seqid": "config/genemap.gff", "start": 63445, "strand": "+", "type": "gene"}, "OPG084": {"end": 66752, "seqid": "config/genemap.gff", "start": 64722, "strand": "+", "type": "gene"}, "OPG085": {"end": 68531, "seqid": "config/genemap.gff", "start": 66756, "strand": "+", "type": "gene"}, "OPG086": {"end": 68863, "seqid": "config/genemap.gff", "start": 68528, "strand": "+", "type": "gene"}, "OPG087": {"end": 69519, "seqid": "config/genemap.gff", "start": 68857, "strand": "+", "type": "gene"}, "OPG088": {"end": 69863, "seqid": "config/genemap.gff", "start": 69489, "strand": "+", "type": "gene"}, "OPG089": {"end": 71170, "seqid": "config/genemap.gff", "start": 69866, "strand": "+", "type": "gene"}, "OPG090": {"end": 71370, "seqid": "config/genemap.gff", "start": 71179, "strand": "+", "type": "gene"}, "OPG091": {"end": 71867, "seqid": "config/genemap.gff", "start": 71370, "strand": "+", "type": "gene"}, "OPG092": {"end": 72947, "seqid": "config/genemap.gff", "start": 71832, "strand": "+", "type": "gene"}, "OPG093": {"end": 73760, "seqid": "config/genemap.gff", "start": 72978, "strand": "+", "type": "gene"}, "OPG094": {"end": 74802, "seqid": "config/genemap.gff", "start": 73780, "strand": "+", "type": "gene"}, "OPG095": {"end": 75555, "seqid": "config/genemap.gff", "start": 74803, "strand": "+", "type": "gene"}, "OPG096": {"end": 75865, "seqid": "config/genemap.gff", "start": 75587, "strand": "+", "type": "gene"}, "OPG097": {"end": 76875, "seqid": "config/genemap.gff", "start": 75841, "strand": "+", "type": "gene"}, "OPG098": {"end": 77655, "seqid": "config/genemap.gff", "start": 76900, "strand": "+", "type": "gene"}, "OPG099": {"end": 78051, "seqid": "config/genemap.gff", "start": 77665, "strand": "+", "type": "gene"}, "OPG100": {"end": 78466, "seqid": "config/genemap.gff", "start": 78008, "strand": "+", "type": "gene"}, "OPG101": {"end": 79019, "seqid": "config/genemap.gff", "start": 78486, "strand": "+", "type": "gene"}, "OPG102": {"end": 80086, "seqid": "config/genemap.gff", "start": 79085, "strand": "+", "type": "gene"}, "OPG103": {"end": 80558, "seqid": "config/genemap.gff", "start": 80001, "strand": "+", "type": "gene"}, "OPG104": {"end": 81019, "seqid": "config/genemap.gff", "start": 80618, "strand": "+", "type": "gene"}, "OPG105": {"end": 84986, "seqid": "config/genemap.gff", "start": 81126, "strand": "+", "type": "gene"}, "OPG106": {"end": 85498, "seqid": "config/genemap.gff", "start": 84983, "strand": "+", "type": "gene"}, "OPG107": {"end": 86081, "seqid": "config/genemap.gff", "start": 85512, "strand": "+", "type": "gene"}, "OPG108": {"end": 87059, "seqid": "config/genemap.gff", "start": 86085, "strand": "+", "type": "gene"}, "OPG109": {"end": 89447, "seqid": "config/genemap.gff", "start": 87060, "strand": "+", "type": "gene"}, "OPG110": {"end": 90264, "seqid": "config/genemap.gff", "start": 89632, "strand": "+", "type": "gene"}, "OPG111": {"end": 91209, "seqid": "config/genemap.gff", "start": 90265, "strand": "+", "type": "gene"}, "OPG112": {"end": 91687, "seqid": "config/genemap.gff", "start": 91247, "strand": "+", "type": "gene"}, "OPG113": {"end": 94268, "seqid": "config/genemap.gff", "start": 91731, "strand": "+", "type": "gene"}, "OPG114": {"end": 94667, "seqid": "config/genemap.gff", "start": 94227, "strand": "+", "type": "gene"}, "OPG115": {"end": 95361, "seqid": "config/genemap.gff", "start": 94660, "strand": "+", "type": "gene"}, "OPG116": {"end": 96017, "seqid": "config/genemap.gff", "start": 95361, "strand": "+", "type": "gene"}, "OPG117": {"end": 98406, "seqid": "config/genemap.gff", "start": 96049, "strand": "+", "type": "gene"}, "OPG118": {"end": 100359, "seqid": "config/genemap.gff", "start": 98446, "strand": "+", "type": "gene"}, "OPG119": {"end": 100871, "seqid": "config/genemap.gff", "start": 100386, "strand": "+", "type": "gene"}, "OPG120": {"end": 101748, "seqid": "config/genemap.gff", "start": 100834, "strand": "+", "type": "gene"}, "OPG121": {"end": 102431, "seqid": "config/genemap.gff", "start": 101790, "strand": "+", "type": "gene"}, "OPG122": {"end": 103174, "seqid": "config/genemap.gff", "start": 102428, "strand": "+", "type": "gene"}, "OPG123": {"end": 105070, "seqid": "config/genemap.gff", "start": 103175, "strand": "+", "type": "gene"}, "OPG124": {"end": 105968, "seqid": "config/genemap.gff", "start": 105105, "strand": "+", "type": "gene"}, "OPG125": {"end": 107654, "seqid": "config/genemap.gff", "start": 105999, "strand": "+", "type": "gene"}, "OPG126": {"end": 108130, "seqid": "config/genemap.gff", "start": 107678, "strand": "+", "type": "gene"}, "OPG127": {"end": 108825, "seqid": "config/genemap.gff", "start": 108151, "strand": "+", "type": "gene"}, "OPG128": {"end": 109055, "seqid": "config/genemap.gff", "start": 108822, "strand": "+", "type": "gene"}, "OPG129": {"end": 111004, "seqid": "config/genemap.gff", "start": 109070, "strand": "+", "type": "gene"}, "OPG130": {"end": 111902, "seqid": "config/genemap.gff", "start": 111057, "strand": "+", "type": "gene"}, "OPG131": {"end": 112425, "seqid": "config/genemap.gff", "start": 111940, "strand": "+", "type": "gene"}, "OPG132": {"end": 113540, "seqid": "config/genemap.gff", "start": 112422, "strand": "+", "type": "gene"}, "OPG133": {"end": 115696, "seqid": "config/genemap.gff", "start": 113564, "strand": "+", "type": "gene"}, "OPG134": {"end": 116628, "seqid": "config/genemap.gff", "start": 115750, "strand": "+", "type": "gene"}, "OPG135": {"end": 116911, "seqid": "config/genemap.gff", "start": 116609, "strand": "+", "type": "gene"}, "OPG136": {"end": 119587, "seqid": "config/genemap.gff", "start": 116912, "strand": "+", "type": "gene"}, "OPG137": {"end": 120558, "seqid": "config/genemap.gff", "start": 119602, "strand": "+", "type": "gene"}, "OPG138": {"end": 121132, "seqid": "config/genemap.gff", "start": 120560, "strand": "+", "type": "gene"}, "OPG139": {"end": 121368, "seqid": "config/genemap.gff", "start": 121156, "strand": "+", "type": "gene"}, "OPG140": {"end": 121746, "seqid": "config/genemap.gff", "start": 121474, "strand": "+", "type": "gene"}, "OPG141": {"end": 121924, "seqid": "config/genemap.gff", "start": 121763, "strand": "+", "type": "gene"}, "OPG142": {"end": 122198, "seqid": "config/genemap.gff", "start": 121914, "strand": "+", "type": "gene"}, "OPG143": {"end": 123315, "seqid": "config/genemap.gff", "start": 122182, "strand": "+", "type": "gene"}, "OPG144": {"end": 123932, "seqid": "config/genemap.gff", "start": 123318, "strand": "+", "type": "gene"}, "OPG145": {"end": 125425, "seqid": "config/genemap.gff", "start": 123947, "strand": "+", "type": "gene"}, "OPG146": {"end": 125639, "seqid": "config/genemap.gff", "start": 125406, "strand": "+", "type": "gene"}, "OPG147": {"end": 125987, "seqid": "config/genemap.gff", "start": 125640, "strand": "+", "type": "gene"}, "OPG148": {"end": 127266, "seqid": "config/genemap.gff", "start": 125986, "strand": "+", "type": "gene"}, "OPG149": {"end": 127759, "seqid": "config/genemap.gff", "start": 127196, "strand": "+", "type": "gene"}, "OPG150": {"end": 128927, "seqid": "config/genemap.gff", "start": 127779, "strand": "+", "type": "gene"}, "OPG151": {"end": 132418, "seqid": "config/genemap.gff", "start": 128924, "strand": "+", "type": "gene"}, "OPG153": {"end": 137667, "seqid": "config/genemap.gff", "start": 136138, "strand": "+", "type": "gene"}, "OPG154": {"end": 138050, "seqid": "config/genemap.gff", "start": 137718, "strand": "+", "type": "gene"}, "OPG155": {"end": 138491, "seqid": "config/genemap.gff", "start": 138051, "strand": "+", "type": "gene"}, "OPG156": {"end": 139409, "seqid": "config/genemap.gff", "start": 138492, "strand": "+", "type": "gene"}, "OPG157": {"end": 139608, "seqid": "config/genemap.gff", "start": 139372, "strand": "+", "type": "gene"}, "OPG158": {"end": 139769, "seqid": "config/genemap.gff", "start": 139641, "strand": "+", "type": "gene"}, "OPG159": {"end": 140205, "seqid": "config/genemap.gff", "start": 139768, "strand": "+", "type": "gene"}, "OPG160": {"end": 141074, "seqid": "config/genemap.gff", "start": 140172, "strand": "+", "type": "gene"}, "OPG161": {"end": 141647, "seqid": "config/genemap.gff", "start": 141102, "strand": "+", "type": "gene"}, "OPG162": {"end": 142158, "seqid": "config/genemap.gff", "start": 141652, "strand": "+", "type": "gene"}, "OPG163": {"end": 142732, "seqid": "config/genemap.gff", "start": 142202, "strand": "+", "type": "gene"}, "OPG164": {"end": 143464, "seqid": "config/genemap.gff", "start": 142778, "strand": "+", "type": "gene"}, "OPG165": {"end": 144322, "seqid": "config/genemap.gff", "start": 143516, "strand": "+", "type": "gene"}, "OPG167": {"end": 145407, "seqid": "config/genemap.gff", "start": 144574, "strand": "+", "type": "gene"}, "OPG170": {"end": 146778, "seqid": "config/genemap.gff", "start": 146113, "strand": "+", "type": "gene"}, "OPG171": {"end": 147389, "seqid": "config/genemap.gff", "start": 146988, "strand": "+", "type": "gene"}, "OPG172": {"end": 148017, "seqid": "config/genemap.gff", "start": 147427, "strand": "+", "type": "gene"}, "OPG173": {"end": 148261, "seqid": "config/genemap.gff", "start": 148037, "strand": "+", "type": "gene"}, "OPG174": {"end": 149395, "seqid": "config/genemap.gff", "start": 148355, "strand": "+", "type": "gene"}, "OPG175": {"end": 149819, "seqid": "config/genemap.gff", "start": 149442, "strand": "+", "type": "gene"}, "OPG176": {"end": 150531, "seqid": "config/genemap.gff", "start": 149809, "strand": "+", "type": "gene"}, "OPG178": {"end": 152123, "seqid": "config/genemap.gff", "start": 151509, "strand": "+", "type": "gene"}, "OPG180": {"end": 154371, "seqid": "config/genemap.gff", "start": 152692, "strand": "+", "type": "gene"}, "OPG181": {"end": 155416, "seqid": "config/genemap.gff", "start": 154412, "strand": "+", "type": "gene"}, "OPG185": {"end": 159858, "seqid": "config/genemap.gff", "start": 158917, "strand": "+", "type": "gene"}, "OPG187": {"end": 161533, "seqid": "config/genemap.gff", "start": 160622, "strand": "+", "type": "gene"}, "OPG188": {"end": 163107, "seqid": "config/genemap.gff", "start": 161596, "strand": "+", "type": "gene"}, "OPG189": {"end": 165018, "seqid": "config/genemap.gff", "start": 163333, "strand": "+", "type": "gene"}, "OPG190": {"end": 166075, "seqid": "config/genemap.gff", "start": 165122, "strand": "+", "type": "gene"}, "OPG191": {"end": 166667, "seqid": "config/genemap.gff", "start": 166161, "strand": "+", "type": "gene"}, "OPG192": {"end": 167279, "seqid": "config/genemap.gff", "start": 166731, "strand": "+", "type": "gene"}, "OPG193": {"end": 168137, "seqid": "config/genemap.gff", "start": 167334, "strand": "+", "type": "gene"}, "OPG195": {"end": 168895, "seqid": "config/genemap.gff", "start": 168230, "strand": "+", "type": "gene"}, "OPG197": {"end": 169972, "seqid": "config/genemap.gff", "start": 169670, "strand": "+", "type": "gene"}, "OPG198": {"end": 170886, "seqid": "config/genemap.gff", "start": 170038, "strand": "+", "type": "gene"}, "OPG199": {"end": 172022, "seqid": "config/genemap.gff", "start": 170988, "strand": "+", "type": "gene"}, "OPG200": {"end": 172599, "seqid": "config/genemap.gff", "start": 172150, "strand": "+", "type": "gene"}, "OPG204": {"end": 175587, "seqid": "config/genemap.gff", "start": 174532, "strand": "+", "type": "gene"}, "OPG205": {"end": 178019, "seqid": "config/genemap.gff", "start": 175656, "strand": "+", "type": "gene"}, "OPG208": {"end": 180339, "seqid": "config/genemap.gff", "start": 179266, "strand": "+", "type": "gene"}, "OPG209": {"end": 181090, "seqid": "config/genemap.gff", "start": 180518, "strand": "+", "type": "gene"}, "OPG210": {"end": 186998, "seqid": "config/genemap.gff", "start": 181356, "strand": "+", "type": "gene"}}, "description": "We gratefully acknowledge the authors, originating and submitting laboratories of the genetic sequences and metadata for sharing their work. Please note that although data generators have generously shared data in an open fashion, that does not mean there should be free license to publish on this data. Data generators should be cited where possible and collaborations should be sought in some circumstances. Please try to avoid scooping someone else's work. Reach out if uncertain.\n\nWe maintain two views of monkeypox virus evolution:\n\nThe first is [`monkeypox/hmpxv1`](https://nextstrain.org/monkeypox/hmpxv1), which focuses on recent viruses transmitting from human-to-human and includes viruses belonging to the hMPXV1 clade as denoted by [Happi et al](https://virological.org/t/urgent-need-for-a-non-discriminatory-and-non-stigmatizing-nomenclature-for-monkeypox-virus/853). Here, we conduct a molecular clock analysis in which evolutionary rate is estimated from the data (with a resulting estimate of ~6 &times; 10<sup>-5</sup> subs per site per year).\n\nThe second is [`monkeypox/mpxv`](https://nextstrain.org/monkeypox/mpxv), which focuses on broader viral diversity and includes viruses from the animal reservoir and previous human outbreaks, encompassing clades I, IIa and IIb as described in [Happi et al](https://virological.org/t/urgent-need-for-a-non-discriminatory-and-non-stigmatizing-nomenclature-for-monkeypox-virus/853) with and recently endorsed by a [WHO convened consultation](https://worldhealthorganization.cmail20.com/t/ViewEmail/d/422BD62D623B6A3D2540EF23F30FEDED/F75AF81C90108C72B4B1B1F623478121?alternativeLink=False).\n\n\n#### Analysis\nOur bioinformatic processing workflow can be found at [github.com/nextstrain/monkeypox](https://github.com/nextstrain/monkeypox) and includes:\n- sequence alignment by [nextalign](https://docs.nextstrain.org/projects/nextclade/en/stable/user/nextalign-cli.html)\n- masking several regions of the genome, including the first 1500 and last 7000 base pairs and a repetitive region of variable length\n- phylogenetic reconstruction using [IQTREE](http://www.iqtree.org/)\n- ancestral state reconstruction and temporal inference using [TreeTime](https://github.com/neherlab/treetime)\n- clade assignment via [clade definitions defined here](https://github.com/nextstrain/monkeypox/blob/master/config/clades.tsv), to label broader MPXV clades 1, 2 and 3 and to label hMPXV1 lineages A, A.1, A.1.1, etc...\n\n#### Underlying data\nWe curate sequence data and metadata from [NCBI Virus](https://www.ncbi.nlm.nih.gov/labs/virus/vssi/#/virus?SeqType_s=Nucleotide&VirusLineage_ss=Monkeypox%20virus,%20taxid:10244) as starting point for these analyses. Curated sequences and metadata are available as flat files at:\n- [data.nextstrain.org/files/workflows/monkeypox/sequences.fasta.xz](https://data.nextstrain.org/files/workflows/monkeypox/sequences.fasta.xz)\n- [data.nextstrain.org/files/workflows/monkeypox/metadata.tsv.gz](https://data.nextstrain.org/files/workflows/monkeypox/metadata.tsv.gz)\n\nPairwise alignments with [Nextclade](https://clades.nextstrain.org/) against the [reference sequence MPXV-M5312_HM12_Rivers](https://www.ncbi.nlm.nih.gov/nuccore/NC_063383), insertions relative to the reference, and translated ORFs are available at\n- [data.nextstrain.org/files/workflows/monkeypox/alignment.fasta.xz](https://data.nextstrain.org/files/workflows/monkeypox/alignment.fasta.xz)\n- [data.nextstrain.org/files/workflows/monkeypox/insertions.csv.gz](https://data.nextstrain.org/files/workflows/monkeypox/insertions.csv.gz)\n- [data.nextstrain.org/files/workflows/monkeypox/translations.zip](https://data.nextstrain.org/files/workflows/monkeypox/translations.zip)\n\n", "colorings": [{"key": "clade_membership", "title": "Clade", "type": "categorical", "scale": [["IIb", "#DEA73C"]]}, {"key": "num_date", "title": "Sampling date", "type": "continuous"}, {"key": "gt", "title": "Genotype", "type": "categorical"}, {"key": "outbreak", "title": "Outbreak", "type": "categorical", "scale": [["hMPXV-1", "#4C90C0"]]}, {"key": "lineage", "title": "Lineage", "type": "categorical", "scale": [["A", "#5E1D9D"], ["A.1", "#4A27B2"], ["A.1.1", "#403AC4"], ["B.1", "#3F52CD"], ["B.1.1", "#4169CF"], ["B.1.2", "#457ECB"], ["B.1.3", "#4C90C0"], ["B.1.4", "#559EB1"], ["B.1.5", "#5FA9A0"], ["B.1.6", "#6BB18E"], ["B.1.7", "#79B77C"], ["B.1.8", "#89BB6B"], ["B.1.9", "#99BD5D"], ["B.1.10", "#AABD52"], ["B.1.11", "#BBBC49"], ["B.1.12", "#CBB842"], ["B.1.13", "#D7AF3E"], ["B.1.14", "#E0A23A"], ["A.2", "#E69237"], ["A.2.1", "#E67B32"], ["A.2.2", "#E3612D"], ["A.2.3", "#DF4528"], ["A.3", "#DB2823"]]}, {"key": "region", "title": "Region", "type": "categorical", "scale": [["Asia", "#447CCD"], ["Oceania", "#5EA9A1"], ["Africa", "#8ABB6A"], ["Europe", "#BEBB48"], ["South America", "#E29E39"], ["North America", "#E2562B"]]}, {"key": "country", "title": "Country", "type": "categorical", "scale": [["Israel", "#5E1D9D"], ["Singapore", "#4D22AD"], ["Taiwan", "#4530BB"], ["South Korea", "#403FC6"], ["Japan", "#3F51CC"], ["Australia", "#3F62D0"], ["Nigeria", "#4272CE"], ["South Africa", "#4681CA"], ["Egypt", "#4B8EC2"], ["Portugal", "#5199B8"], ["Ireland", "#58A2AC"], ["Spain", "#60AA9F"], ["United Kingdom", "#69B091"], ["France", "#72B584"], ["Belgium", "#7DB877"], ["Netherlands", "#89BB6B"], ["Switzerland", "#95BD61"], ["Germany", "#A1BE58"], ["Italy", "#AEBD50"], ["Slovenia", "#BABC4A"], ["Sweden", "#C5B945"], ["Austria", "#D0B441"], ["Czech Republic", "#D8AE3E"], ["Slovakia", "#DFA43B"], ["Finland", "#E49938"], ["Brazil", "#E68B35"], ["Peru", "#E67A32"], ["Colombia", "#E4672E"], ["Mexico", "#E1522A"], ["USA", "#DE3D27"], ["Canada", "#DB2823"]]}, {"key": "host", "title": "Host", "type": "categorical"}, {"key": "GA_CT_fraction", "title": "G\u2192A or C\u2192T fraction", "type": "continuous"}, {"key": "dinuc_context_fraction", "title": "NGA/TCN context of G\u2192A/C\u2192T mutations", "type": "continuous"}, {"key": "recency", "title": "Submission Recency", "type": "categorical", "scale": [["Older", "#447CCD"], ["One month ago", "#5EA9A1"], ["One week ago", "#8ABB6A"], ["3-7 days ago", "#BEBB48"], ["1-2 days ago", "#E29E39"], ["New", "#E2562B"]]}, {"key": "date_submitted", "title": "Release Date", "type": "categorical"}, {"key": "date", "title": "Collection date", "type": "categorical"}, {"key": "dinuc_context_fraction", "title": "NGA/TCN context of G\u2192A/C\u2192T mutations", "type": "continuous"}, {"key": "recency", "title": "Submission Recency", "type": "categorical", "scale": [["Older", "#447CCD"], ["One month ago", "#5EA9A1"], ["One week ago", "#8ABB6A"], ["3-7 days ago", "#BEBB48"], ["1-2 days ago", "#E29E39"], ["New", "#E2562B"]]}, {"key": "GA_CT_fraction", "title": "G\u2192A or C\u2192T fraction", "type": "continuous"}], "filters": ["clade_membership", "lineage", "country", "region", "recency", "host"], "geo_resolutions": [{"key": "country", "demes": {"Slovakia": {"latitude": 48.66667, "longitude": 19.5}, "Brazil": {"latitude": -10.3333332, "longitude": -53.1999999}, "Singapore": {"latitude": 1.344189, "longitude": 103.867546}, "Australia": {"latitude": -24.7761085, "longitude": 134.755}, "Ireland": {"latitude": 52.865196, "longitude": -7.9794598}, "Germany": {"latitude": 51.1657, "longitude": 10.4515}, "Czech Republic": {"latitude": 49.8175, "longitude": 15.473}, "Nigeria": {"latitude": 10.0, "longitude": 8.0}, "Japan": {"latitude": 35.68536, "longitude": 139.75309}, "Belgium": {"latitude": 50.707735, "longitude": 4.677726}, "South Korea": {"latitude": 35.3985008, "longitude": 127.937111}, "Italy": {"latitude": 42.6384261, "longitude": 12.674297}, "Austria": {"latitude": 47.2000338, "longitude": 13.199959}, "Egypt": {"latitude": 26.2540493, "longitude": 29.2675469}, "Slovenia": {"latitude": 45.8133113, "longitude": 14.4808369}, "South Africa": {"latitude": -28.8166235, "longitude": 24.991639}, "United Kingdom": {"latitude": 51.82930075394037, "longitude": -2.129498250860435}, "Portugal": {"latitude": 39.54046, "longitude": -8.174701}, "Sweden": {"latitude": 59.6749712, "longitude": 14.5208584}, "France": {"latitude": 46.2276, "longitude": 2.2137}, "Finland": {"latitude": 63.2467777, "longitude": 25.9209164}, "Colombia": {"latitude": 2.893108, "longitude": -73.7845142}, "Spain": {"latitude": 40.0028028, "longitude": -4.0031039}, "Peru": {"latitude": -10.0, "longitude": -75.25}, "Israel": {"latitude": 31.217736, "longitude": 34.903129}, "Switzerland": {"latitude": 46.8182, "longitude": 8.2275}, "Taiwan": {"latitude": 23.6978, "longitude": 120.9605}, "USA": {"latitude": 38.916963, "longitude": -98.891372}, "Netherlands": {"latitude": 52.1326, "longitude": 5.2913}, "Mexico": {"latitude": 19.4325301, "longitude": -99.1332101}, "Canada": {"latitude": 61.0666922, "longitude": -107.991707}}}], "panels": ["tree", "map", "entropy"]}, "tree": {"name": "NODE_0000006", "node_attrs": {"div": 0, "num_date": {"value": 2017.2815748901298, "confidence": [2017.2410635394424, 2017.4766028799788]}, "outbreak": {"value": "hMPXV-1"}, "clade_membership": {"value": "IIb"}, "date": {"value": "2017-04-13"}, "lineage": {"value": "A"}}, "branch_attrs": {"mutations": {}, "labels": {"clade": "hMPXV-1 A"}}, "children": [{"name": "NODE_0000001", "node_attrs": {"div": 5.0843985081700055e-06, "num_date": {"value": 2017.2855242293476, "confidence": [2017.247168678263, 2017.4794151226495]}, "outbreak": {"value": "hMPXV-1"}, "clade_membership": {"value": "IIb"}, "date": {"value": "2017-04-15"}, "lineage": {"value": "A"}}, "branch_attrs": {"mutations": {}}, "children": [{"name": "NODE_0000011", "node_attrs": {"div": 2.0464436551859335e-05, "num_date": {"value": 2017.8331265249524, "confidence": [2017.654304326591, 2018.010405941202]}, "outbreak": {"value": "hMPXV-1"}, "clade_membership": {"value": "IIb"}, "dinuc_context_fraction": {"value": 1.0}, "date": {"value": "2017-11-01"}, "GA_CT_fraction": {"value": 1.0}, "lineage": {"value": "A"}}, "branch_attrs": {"mutations": {"nuc": ["G51559A", "C60923T", "G179884A"], "OPG080": ["E366K"], "OPG208": ["E207K"]}, "labels": {"aa": "OPG080: E366K; OPG208: E207K"}}, "children": [{"name": "MPXV-M2940_FCT", "node_attrs": {"div": 3.1191018372268706e-05, "num_date": {"value": 2018.0595123134124, "confidence": [2018.0013698630137, 2018.9986301369863]}, "accession": "MT903337", "author": {"author": "Mauldin,M.R., McCollum,A.M., Nakazawa,Y.J., Mandra,A., Whitehouse,E.R., Davidson,W., Zhao,H., Gao,J., Li,Y., Doty,J., Yinka-Ogunleye,A., Akinpelu,A., Aruna,O., Naidoo,D., Lewandowski,K., Afrough,B., Graham,V., Aarons,E., Hewson,R., Vipond,R., Dunning,J., Chand,M., Brown,C., Cohen-Gihon,I., Erez,N., Shifman,O., Israeli,O., Sharon,M., Schwartz,E., Beth-Din,A., Zvi,A., Mak,T.M., Ng,Y.K., Cui,L., Lin,R.T.P., Olson,V.A., Brooks,T., Paran,N., Ihekweazu,C., Reynolds,M.G., Nakazawa,Y.", "value": "Mauldin,M.R., McCollum,A.M., Nakazawa,Y.J., Mandra,A., Whitehouse,E.R., Davidson,W., Zhao,H., Gao,J., Li,Y., Doty,J., Yinka-Ogunleye,A., Akinpelu,A., Aruna,O., Naidoo,D., Lewandowski,K., Afrough,B., Graham,V., Aarons,E., Hewson,R., Vipond,R., Dunning,J., Chand,M., Brown,C., Cohen-Gihon,I., Erez,N., Shifman,O., Israeli,O., Sharon,M., Schwartz,E., Beth-Din,A., Zvi,A., Mak,T.M., Ng,Y.K., Cui,L., Lin,R.T.P., Olson,V.A., Brooks,T., Paran,N., Ihekweazu,C., Reynolds,M.G., Nakazawa,Y."}, "date_submitted": {"value": "2020-09-15"}, "outbreak": {"value": "hMPXV-1"}, "clade_membership": {"value": "IIb"}, "host": {"value": "Homo sapiens"}, "dinuc_context_fraction": {"value": 0.0}, "recency": {"value": "Older"}, "date": {"value": "2018-01-22"}, "region": {"value": "Africa"}, "country": {"value": "Nigeria"}, "GA_CT_fraction": {"value": 0.5}, "lineage": {"value": "A"}}, "branch_attrs": {"mutations": {"nuc": ["G172784A", "T181577C"]}}}, {"name": "MPXV-M3021_Delta", "node_attrs": {"div": 2.5802377858200005e-05, "num_date": {"value": 2018.046659410731, "confidence": [2018.0013698630137, 2018.9986301369863]}, "accession": "MT903339", "author": {"author": "Mauldin,M.R., McCollum,A.M., Nakazawa,Y.J., Mandra,A., Whitehouse,E.R., Davidson,W., Zhao,H., Gao,J., Li,Y., Doty,J., Yinka-Ogunleye,A., Akinpelu,A., Aruna,O., Naidoo,D., Lewandowski,K., Afrough,B., Graham,V., Aarons,E., Hewson,R., Vipond,R., Dunning,J., Chand,M., Brown,C., Cohen-Gihon,I., Erez,N., Shifman,O., Israeli,O., Sharon,M., Schwartz,E., Beth-Din,A., Zvi,A., Mak,T.M., Ng,Y.K., Cui,L., Lin,R.T.P., Olson,V.A., Brooks,T., Paran,N., Ihekweazu,C., Reynolds,M.G., Nakazawa,Y.", "value": "Mauldin,M.R., McCollum,A.M., Nakazawa,Y.J., Mandra,A., Whitehouse,E.R., Davidson,W., Zhao,H., Gao,J., Li,Y., Doty,J., Yinka-Ogunleye,A., Akinpelu,A., Aruna,O., Naidoo,D., Lewandowski,K., Afrough,B., Graham,V., Aarons,E., Hewson,R., Vipond,R., Dunning,J., Chand,M., Brown,C., Cohen-Gihon,I., Erez,N., Shifman,O., Israeli,O., Sharon,M., Schwartz,E., Beth-Din,A., Zvi,A., Mak,T.M., Ng,Y.K., Cui,L., Lin,R.T.P., Olson,V.A., Brooks,T., Paran,N., Ihekweazu,C., Reynolds,M.G., Nakazawa,Y."}, "date_submitted": {"value": "2020-09-15"}, "outbreak": {"value": "hMPXV-1"}, "clade_membership": {"value": "IIb"}, "host": {"value": "Homo sapiens"}, "dinuc_context_fraction": {"value": 1.0}, "recency": {"value": "Older"}, "date": {"value": "2018-01-18"}, "region": {"value": "Africa"}, "country": {"value": "Nigeria"}, "GA_CT_fraction": {"value": 1.0}, "lineage": {"value": "A"}}, "branch_attrs": {"mutations": {"nuc": ["G138584A"], "OPG156": ["R276W"]}, "labels": {"aa": "OPG156: R276W"}}}]}, {"name": "NODE_0000007", "node_attrs": {"div": 1.5292007128105433e-05, "num_date": {"value": 2017.495946373007, "confidence": [2017.3854377152002, 2017.7933754096498]}, "outbreak": {"value": "hMPXV-1"}, "clade_membership": {"value": "IIb"}, "dinuc_context_fraction": {"value": 1.0}, "date": {"value": "2017-07-01"}, "GA_CT_fraction": {"value": 1.0}, "lineage": {"value": "A"}}, "branch_attrs": {"mutations": {"nuc": ["G18769A", "G100261A"], "OPG118": ["E606K"]}, "labels": {"aa": "OPG118: E606K"}}, "children": [{"name": "MPXV_Nig_2017_298464", "node_attrs": {"div": 5.915707461088255e-05, "num_date": {"value": 2017.9986301369863, "confidence": [2017.8525035894165, 2017.9986301369863]}, "accession": "MG693724", "author": {"author": "Faye,O., Pratt,C.B., Faye,M., Fall,G., Chitty,J.A., Diagne,M.M., Wiley,M.R., Yinka-Ogunleye,A.F., Aruna,S., Etebu,E.N., Aworabhi,N., Ogoina,D., Numbere,W., Mba,N., Palacios,G., Sall,A.A., Ihekweazu,C., Diagne,M., Palacios,G.F., Sall,A.", "value": "Faye,O., Pratt,C.B., Faye,M., Fall,G., Chitty,J.A., Diagne,M.M., Wiley,M.R., Yinka-Ogunleye,A.F., Aruna,S., Etebu,E.N., Aworabhi,N., Ogoina,D., Numbere,W., Mba,N., Palacios,G., Sall,A.A., Ihekweazu,C., Diagne,M., Palacios,G.F., Sall,A."}, "date_submitted": {"value": "2018-02-06"}, "outbreak": {"value": "hMPXV-1"}, "clade_membership": {"value": "IIb"}, "host": {"value": "Homo sapiens"}, "dinuc_context_fraction": {"value": 1.0}, "recency": {"value": "Older"}, "date": {"value": "2017-12-31"}, "region": {"value": "Africa"}, "country": {"value": "Nigeria"}, "GA_CT_fraction": {"value": 0.5}, "lineage": {"value": "A"}}, "branch_attrs": {"mutations": {"nuc": ["A801-", "C802-", "T803-", "C804-", "A805-", "T806-", "C807-", "C808-", "A809-", "T810-", "T811-", "T812-", "T813-", "C814-", "A815-", "G816-", "A817-", "T818-", "G819-", "A820-", "A821-", "T822-", "A823-", "G824-", "A825-", "G826-", "T827-", "T828-", "A829-", "T830-", "C831-", "G832-", "A833-", "T834-", "T835-", "C836-", "A837-", "G838-", "A839-", "C840-", "A841-", "C842-", "A843-", "T844-", "G845-", "C846-", "T847-", "T848-", "T849-", "G850-", "A851-", "G852-", "T853-", "T854-", "T855-", "T856-", "G857-", "T858-", "T859-", "G860-", "A861-", "A862-", "T863-", "C864-", "G865-", "A866-", "T867-", "G868-", "A869-", "G870-", "T871-", "G872-", "A873-", "A874-", "G875-", "T876-", "A877-", "T878-", "C879-", "A880-", "T881-", "C882-", "G883-", "G884-", "T885-", "T886-", "G887-", "C888-", "A889-", "C890-", "C891-", "T892-", "T893-", "C894-", "A895-", "G896-", "A897-", "T898-", "G899-", "C900-", "C901-", "G902-", "A903-", "T904-", "C905-", "C906-", "G907-", "T908-", "C909-", "G910-", "A911-", "C912-", "A913-", "T914-", "A915-", "C916-", "T917-", "T918-", "G919-", "A920-", "A921-", "T922-", "C923-", "C924-", "A925-", "T926-", "C927-", "C928-", "T929-", "T930-", "G931-", "A932-", "C933-", "T934-", "T935-", "C936-", "A937-", "A938-", "G939-", "T940-", "T941-", "C942-", "A943-", "G944-", "A945-", "T946-", "G947-", "A948-", "T949-", "T950-", "C951-", "C952-", "T953-", "C954-", "A955-", "C956-", "A957-", "C958-", "A959-", "T960-", "G961-", "T962-", "C963-", "T964-", "C965-", "C966-", "G967-", "A968-", "T969-", "A970-", "C971-", "G972-", "T973-", "A974-", "C975-", "G976-", "C977-", "T978-", "A979-", "A980-", "A981-", "C982-", "T983-", "C984-", "T985-", "A986-", "G987-", "G988-", "T989-", "T990-", "C991-", "T992-", "T993-", "G994-", "A995-", "C996-", "A997-", "C998-", "A999-", "T1000-", "T1001-", "T1002-", "T1003-", "G1004-", "T1005-", "A1006-", "T1007-", "C1008-", "A1009-", "A1010-", "C1011-", "G1012-", "A1013-", "T1014-", "C1015-", "G1016-", "T1017-", "T1018-", "G1019-", "A1020-", "A1021-", "C1022-", "C1023-", "G1024-", "A1025-", "T1026-", "G1027-", "A1028-", "T1029-", "A1030-", "T1031-", "C1032-", "T1033-", "T1034-", "T1035-", "G1036-", "T1037-", "A1038-", "A1039-", "C1040-", "T1041-", "C1042-", "A1043-", "C1044-", "T1045-", "T1046-", "T1047-", "C1048-", "T1049-", "T1050-", "A1051-", "T1052-", "G1053-", "T1054-", "G1055-", "A1056-", "G1057-", "A1058-", "T1059-", "G1060-", "T1061-", "T1062-", "A1063-", "G1064-", "A1065-", "C1066-", "C1067-", "C1068-", "A1069-", "A1070-", "G1071-", "T1072-", "A1073-", "C1074-", "T1075-", "G1076-", "G1077-", "A1078-", "T1079-", "G1080-", "G1081-", "G1082-", "T1083-", "C1084-", "T1085-", "T1086-", "G1087-", "A1088-", "T1089-", "G1090-", "T1091-", "C1092-", "A1093-", "C1094-", "T1095-", "G1096-", "T1097-", "C1098-", "T1099-", "T1100-", "T1101-", "C1102-", "T1103-", "C1104-", "T1105-", "T1106-", "C1107-", "T1108-", "T1109-", "C1110-", "G1111-", "C1112-", "T1113-", "A1114-", "C1115-", "A1116-", "T1117-", "C1118-", "T1119-", "G1120-", "A1121-", "T1122-", "G1123-", "T1124-", "C1125-", "G1126-", "A1127-", "T1128-", "A1129-", "G1130-", "A1131-", "C1132-", "A1133-", "T1134-", "C1135-", "T1136-", "C1137-", "A1138-", "C1139-", "A1140-", "G1141-", "T1142-", "C1143-", "T1144-", "T1145-", "T1146-", "G1147-", "A1148-", "T1149-", "C1150-", "A1151-", "T1152-", "A1153-", "G1154-", "C1155-", "C1156-", "A1157-", "G1158-", "A1159-", "G1160-", "C1161-", "T1162-", "T1163-", "C1164-", "T1165-", "T1166-", "C1167-", "A1168-", "C1169-", "G1170-", "C1171-", "G1172-", "T1173-", "G1174-", "A1175-", "T1176-", "C1177-", "G1178-", "C1179-", "G1180-", "G1181-", "G1182-", "A1183-", "G1184-", "A1185-", "G1186-", "T1187-", "C1188-", "C1189-", "T1190-", "T1191-", "A1192-", "C1193-", "C1194-", "T1195-", "T1196-", "G1197-", "T1198-", "C1199-", "C1200-", "C1201-", "G1202-", "G1203-", "T1204-", "G1205-", "A1206-", "C1207-", "A1208-", "C1209-", "G1210-", "C1211-", "T1212-", "G1213-", "G1214-", "A1215-", "C1216-", "A1217-", "A1218-", "T1219-", "C1220-", "T1221-", "A1222-", "G1223-", "T1224-", "A1225-", "T1226-", "T1227-", "C1228-", "A1229-", "C1230-", "A1231-", "G1232-", "T1233-", "G1234-", "T1235-", "T1236-", "T1237-", "C1238-", "C1239-", "A1240-", "T1241-", "C1242-", "A1243-", "G1244-", "A1245-", "G1246-", "G1247-", "A1248-", "T1249-", "T1250-", "C1251-", "G1252-", "G1253-", "A1254-", "G1255-", "A1256-", "T1257-", "G1258-", "G1259-", "A1260-", "T1261-", "G1262-", "A1263-", "A1264-", "A1265-", "T1266-", "C1267-", "T1268-", "T1269-", "T1270-", "G1271-", "G1272-", "G1273-", "C1274-", "A1275-", "T1276-", "T1277-", "T1278-", "G1279-", "G1280-", "T1281-", "G1282-", "A1283-", "A1284-", "T1285-", "C1286-", "C1287-", "A1288-", "A1289-", "A1290-", "G1291-", "T1292-", "T1293-", "C1294-", "A1295-", "T1296-", "G1297-", "T1298-", "T1299-", "A1300-", "A1301-", "G1302-", "A1303-", "C1304-", "C1305-", "C1306-", "G1307-", "C1308-", "A1309-", "C1310-", "C1311-", "G1312-", "A1313-", "C1314-", "G1315-", "A1316-", "T1317-", "A1318-", "G1319-", "T1320-", "G1321-", "T1322-", "A1323-", "A1324-", "T1325-", "A1326-", "A1327-", "G1328-", "T1329-", "G1330-", "G1331-", "T1332-", "G1333-", "G1334-", "G1335-", "A1336-", "T1337-", "C1338-", "T1339-", "C1340-", "C1341-", "T1342-", "T1343-", "T1344-", "T1345-", "A1346-", "C1347-", "A1348-", "A1349-", "C1350-", "T1351-", "T1352-", "C1353-", "T1354-", "T1355-", "C1356-", "G1357-", "G1358-", "A1359-", "T1360-", "A1361-", "C1362-", "C1363-", "T1364-", "C1365-", "A1366-", "T1367-", "C1368-", "A1369-", "T1370-", "C1371-", "T1372-", "T1373-", "C1374-", "G1375-", "G1376-", "T1377-", "C1378-", "T1379-", "C1380-", "T1381-", "G1382-", "T1383-", "A1384-", "A1385-", "C1386-", "T1387-", "T1388-", "C1389-", "C1390-", "G1391-", "T1392-", "T1393-", "A1394-", "C1395-", "G1396-", "G1397-", "A1398-", "T1399-", "T1400-", "G1401-", "A1402-", "C1403-", "A1404-", "A1405-", "A1406-", "T1407-", "C1408-", "T1409-", "T1410-", "A1411-", "T1412-", "C1413-", "A1414-", "T1415-", "T1416-", "G1417-", "G1418-", "T1419-", "C1420-", "G1421-", "G1422-", "T1423-", "G1424-", "T1425-", "T1426-", "T1427-", "G1428-", "G1429-", "T1430-", "C1431-", "T1432-", "T1433-", "G1434-", "C1435-", "T1436-", "T1437-", "T1438-", "G1439-", "T1440-", "G1441-", "A1442-", "C1443-", "T1444-", "T1445-", "T1446-", "G1447-", "A1448-", "T1449-", "A1450-", "A1451-", "T1452-", "A1453-", "A1454-", "C1455-", "A1456-", "T1457-", "C1458-", "G1459-", "A1460-", "T1461-", "T1462-", "C1463-", "C1464-", "C1465-", "A1466-", "T1467-", "A1468-", "T1469-", "G1470-", "A1471-", "T1472-", "G1473-", "T1474-", "T1475-", "T1476-", "G1477-", "T1478-", "T1479-", "T1480-", "T1481-", "C1482-", "T1483-", "T1484-", "C1485-", "T1486-", "T1487-", "C1488-", "A1489-", "G1490-", "T1491-", "A1492-", "C1493-", "A1494-", "C1495-", "G1496-", "A1497-", "G1498-", "G1499-", "A1500-", "T1501-", "G1502-", "A1503-", "A1504-", "G1505-", "A1506-", "T1507-", "T1508-", "G1509-", "T1510-", "T1511-", "G1512-", "A1513-", "A1514-", "G1515-", "A1516-", "C1517-", "T1518-", "A1519-", "G1520-", "T1521-", "A1522-", "G1523-", "G1524-", "C1525-", "A1526-", "T1527-", "A1528-", "G1529-", "C1530-", "A1531-", "G1532-", "C1533-", "T1534-", "G1535-", "C1536-", "C1537-", "A1538-", "C1539-", "T1540-", "A1541-", "G1542-", "G1543-", "C1544-", "A1545-", "C1546-", "A1547-", "T1548-", "G1549-", "C1550-", "A1551-", "T1552-", "G1553-", "C1554-", "C1555-", "A1556-", "G1557-", "G1558-", "A1559-", "C1560-", "A1561-", "A1562-", "T1563-", "A1564-", "T1565-", "A1566-", "T1567-", "T1568-", "G1569-", "T1570-", "T1571-", "T1572-", "C1573-", "A1574-", "T1575-", "G1576-", "A1577-", "T1578-", "T1579-", "G1580-", "C1581-", "T1582-", "A1583-", "T1584-", "T1585-", "G1586-", "A1587-", "T1588-", "T1589-", "G1590-", "A1591-", "T1592-", "T1593-", "A1594-", "C1595-", "T1596-", "G1597-", "T1598-", "T1599-", "C1600-", "T1601-", "A1602-", "G1603-", "A1604-", "T1605-", "G1606-", "A1607-", "T1608-", "T1609-", "C1610-", "T1611-", "A1612-", "C1613-", "T1614-", "T1615-", "T1616-", "C1617-", "T1618-", "T1619-", "A1620-", "C1621-", "C1622-", "A1623-", "T1624-", "A1625-", "T1626-", "A1627-", "A1628-", "T1629-", "A1630-", "A1631-", "A1632-", "T1633-", "T1634-", "A1635-", "G1636-", "A1637-", "A1638-", "T1639-", "A1640-", "T1641-", "A1642-", "T1643-", "T1644-", "T1645-", "T1646-", "C1647-", "T1648-", "A1649-", "C1650-", "T1651-", "T1652-", "T1653-", "T1654-", "A1655-", "C1656-", "G1657-", "A1658-", "G1659-", "A1660-", "A1661-", "A1662-", "T1663-", "T1664-", "A1665-", "A1666-", "T1667-", "T1668-", "A1669-", "T1670-", "T1671-", "G1672-", "T1673-", "A1674-", "T1675-", "T1676-", "T1677-", "A1678-", "T1679-", "T1680-", "A1681-", "T1682-", "T1683-", "T1684-", "A1685-", "T1686-", "A1687-", "G1688-", "G1689-", "T1690-", "A1691-", "A1692-", "A1693-", "A1694-", "A1695-", "A1696-", "A1697-", "C1698-", "T1699-", "T1700-", "A1701-", "C1702-", "T1703-", "A1704-", "T1705-", "A1706-", "A1707-", "G1708-", "T1709-", "G1710-", "G1711-", "G1712-", "T1713-", "G1714-", "G1715-", "G1716-", "A1717-", "T1718-", "T1719-", "C1720-", "T1721-", "G1722-", "G1723-", "G1724-", "A1725-", "A1726-", "T1727-", "T1728-", "A1729-", "G1730-", "T1731-", "G1732-", "A1733-", "T1734-", "C1735-", "A1736-", "G1737-", "T1738-", "T1739-", "T1740-", "A1741-", "T1742-", "G1743-", "T1744-", "A1745-", "T1746-", "A1747-", "T1748-", "C1749-", "G1750-", "C1751-", "A1752-", "A1753-", "C1754-", "T1755-", "A1756-", "G1757-", "C1758-", "G1759-", "G1760-", "G1761-", "C1762-", "A1763-", "T1764-", "A1765-", "T1766-", "G1767-", "G1768-", "C1769-", "T1770-", "A1771-", "T1772-", "T1773-", "G1774-", "A1775-", "C1776-", "A1777-", "T1778-", "C1779-", "G1780-", "A1781-", "G1782-", "A1783-", "A1784-", "C1785-", "A1786-", "T1787-", "T1788-", "A1789-", "C1790-", "C1791-", "C1792-", "A1793-", "T1794-", "A1795-", "T1796-", "G1797-", "A1798-", "T1799-", "A1800-", "A1801-", "G1802-", "A1803-", "G1804-", "A1805-", "T1806-", "T1807-", "G1808-", "T1809-", "A1810-", "T1811-", "C1812-", "A1813-", "T1814-", "T1815-", "T1816-", "T1817-", "C1818-", "G1819-", "T1820-", "A1821-", "G1822-", "T1823-", "C1824-", "T1825-", "T1826-", "G1827-", "A1828-", "G1829-", "T1830-", "A1831-", "T1832-", "T1833-", "G1834-", "G1835-", "T1836-", "A1837-", "T1838-", "T1839-", "A1840-", "C1841-", "T1842-", "A1843-", "T1844-", "A1845-", "T1846-", "A1847-", "G1848-", "T1849-", "A1850-", "T1851-", "G1852-", "T1853-", "A1854-", "G1855-", "A1856-", "T1857-", "G1858-", "T1859-", "C1860-", "G1861-", "A1862-", "C1863-", "G1864-", "C1865-", "T1866-", "A1867-", "G1868-", "A1869-", "T1870-", "A1871-", "G1872-", "A1873-", "C1874-", "A1875-", "G1876-", "T1877-", "C1878-", "G1879-", "C1880-", "C1881-", "C1882-", "A1883-", "C1884-", "T1885-", "A1886-", "G1887-", "A1888-", "G1889-", "T1890-", "T1891-", "A1892-", "C1893-", "C1894-", "G1895-", "T1896-", "C1897-", "T1898-", "C1899-", "T1900-", "G1901-", "A1902-", "A1903-", "T1904-", "G1905-", "C1906-", "G1907-", "G1908-", "C1909-", "A1910-", "T1911-", "G1912-", "A1913-", "T1914-", "A1915-", "G1916-", "T1917-", "A1918-", "T1919-", "C1920-", "A1921-", "T1922-", "T1923-", "C1924-", "T1925-", "T1926-", "T1927-", "G1928-", "T1929-", "T1930-", "T1931-", "T1932-", "C1933-", "G1934-", "T1935-", "T1936-", "A1937-", "A1938-", "C1939-", "T1940-", "G1941-", "T1942-", "T1943-", "T1944-", "G1945-", "G1946-", "A1947-", "A1948-", "G1949-", "A1950-", "T1951-", "G1952-", "A1953-", "A1954-", "T1955-", "C1956-", "T1957-", "T1958-", "T1959-", "G1960-", "T1961-", "T1962-", "G1963-", "T1964-", "T1965-", "A1966-", "C1967-", "A1968-", "T1969-", "T1970-", "T1971-", "A1972-", "A1973-", "T1974-", "C1975-", "T1976-", "C1977-", "G1978-", "A1979-", "A1980-", "A1981-", "T1982-", "T1983-", "C1984-", "A1985-", "G1986-", "A1987-", "G1988-", "T1989-", "A1990-", "C1991-", "A1992-", "T1993-", "A1994-", "T1995-", "C1996-", "T1997-", "T1998-", "T1999-", "G2000-", "A2001-", "A2002-", "G2003-", "T2004-", "A2005-", "T2006-", "T2007-", "C2008-", "T2009-", "G2010-", "A2011-", "T2012-", "A2013-", "T2014-", "C2015-", "T2016-", "A2017-", "T2018-", "T2019-", "T2020-", "T2021-", "C2022-", "T2023-", "C2024-", "C2025-", "T2026-", "G2027-", "T2028-", "A2029-", "A2030-", "A2031-", "G2032-", "A2033-", "A2034-", "T2035-", "C2036-", "C2037-", "T2038-", "G2039-", "A2040-", "A2041-", "G2042-", "T2043-", "T2044-", "G2045-", "C2046-", "T2047-", "A2048-", "C2049-", "A2050-", "T2051-", "T2052-", "A2053-", "T2054-", "T2055-", "A2056-", "A2057-", "G2058-", "G2059-", "A2060-", "C2061-", "A2062-", "G2063-", "A2064-", "G2065-", "A2066-", "A2067-", "G2068-", "T2069-", "A2070-", "T2071-", "T2072-", "C2073-", "T2074-", "G2075-", "C2076-", "A2077-", "C2078-", "G2079-", "A2080-", "A2081-", "A2082-", "G2083-", "A2084-", "C2085-", "T2086-", "G2087-", "G2088-", "A2089-", "T2090-", "C2091-", "A2092-", "C2093-", "A2094-", "A2095-", "T2096-", "C2097-", "T2098-", "T2099-", "T2100-", "A2101-", "T2102-", "G2103-", "A2104-", "T2105-", "T2106-", "C2107-", "A2108-", "T2109-", "G2110-", "G2111-", "T2112-", "A2113-", "A2114-", "T2115-", "A2116-", "G2117-", "T2118-", "T2119-", "A2120-", "G2121-", "T2122-", "T2123-", "C2124-", "C2125-", "G2126-", "A2127-", "C2128-", "G2129-", "T2130-", "T2131-", "G2132-", "A2133-", "G2134-", "A2135-", "T2136-", "G2137-", "G2138-", "A2139-", "T2140-", "T2141-", "C2142-", "G2143-", "C2144-", "T2145-", "G2146-", "A2147-", "G2148-", "A2149-", "C2150-", "C2151-", "G2152-", "G2153-", "T2154-", "A2155-", "G2156-", "T2157-", "G2158-", "G2159-", "T2160-", "C2161-", "G2162-", "T2163-", "C2164-", "C2165-", "G2166-", "A2167-", "G2168-", "T2169-", "A2170-", "C2171-", "A2172-", "C2173-", "G2174-", "A2175-", "T2176-", "G2177-", "T2178-", "G2179-", "T2180-", "C2181-", "G2182-", "T2183-", "T2184-", "G2185-", "A2186-", "C2187-", "T2188-", "G2189-", "G2190-", "A2191-", "T2192-", "A2193-", "C2194-", "A2195-", "G2196-", "G2197-", "T2198-", "T2199-", "A2200-", "A2201-", "T2202-", "T2203-", "T2204-", "C2205-", "C2206-", "A2207-", "C2208-", "A2209-", "T2210-", "C2211-", "G2212-", "A2213-", "T2214-", "A2215-", "T2216-", "A2217-", "G2218-", "T2219-", "T2220-", "A2221-", "A2222-", "A2223-", "T2224-", "G2225-", "T2226-", "A2227-", "T2228-", "T2229-", "G2230-", "C2231-", "T2232-", "G2233-", "G2234-", "T2235-", "T2236-", "A2237-", "C2238-", "G2239-", "A2240-", "C2241-", "G2242-", "G2243-", "G2244-", "T2245-", "T2246-", "C2247-", "G2248-", "C2249-", "A2250-", "T2251-", "T2252-", "T2253-", "A2254-", "T2255-", "C2256-", "T2257-", "G2258-", "T2259-", "G2260-", "G2261-", "A2262-", "A2263-", "G2264-", "A2265-", "G2266-", "A2267-", "C2268-", "G2269-", "G2270-", "T2271-", "G2272-", "T2273-", "G2274-", "A2275-", "G2276-", "A2277-", "A2278-", "T2279-", "A2280-", "T2281-", "G2282-", "T2283-", "T2284-", "C2285-", "C2286-", "G2287-", "G2288-", "G2289-", "A2290-", "C2291-", "C2292-", "A2293-", "C2294-", "A2295-", "C2296-", "G2297-", "G2298-", "A2299-", "G2300-", "A2301-", "A2302-", "C2303-", "A2304-", "G2305-", "A2306-", "T2307-", "G2308-", "A2309-", "C2310-", "G2311-", "T2312-", "C2313-", "T2314-", "C2315-", "C2316-", "G2317-", "G2318-", "T2319-", "A2320-", "G2321-", "A2322-", "C2323-", "G2324-", "T2325-", "G2326-", "T2327-", "A2328-", "T2329-", "C2330-", "C2331-", "G2332-", "G2333-", "A2334-", "T2335-", "A2336-", "C2337-", "T2338-", "C2339-", "C2340-", "G2341-", "T2342-", "A2343-", "T2344-", "C2345-", "C2346-", "T2347-", "A2348-", "T2349-", "T2350-", "C2351-", "C2352-", "A2353-", "C2354-", "A2355-", "C2356-", "T2357-", "T2358-", "T2359-", "G2360-", "T2361-", "T2362-", "T2363-", "T2364-", "A2365-", "G2366-", "A2367-", "A2368-", "A2369-", "T2370-", "A2371-", "C2372-", "A2373-", "T2374-", "G2375-", "T2376-", "T2377-", "C2378-", "T2379-", "A2380-", "C2381-", "A2382-", "C2383-", "C2384-", "C2385-", "T2386-", "G2387-", "A2388-", "T2389-", "G2390-", "C2391-", "T2392-", "C2393-", "C2394-", "T2395-", "T2396-", "T2397-", "G2398-", "A2399-", "G2400-", "A2401-", "A2402-", "G2403-", "A2404-", "C2405-", "A2406-", "A2407-", "T2408-", "A2409-", "A2410-", "T2411-", "A2412-", "T2413-", "C2414-", "C2415-", "T2416-", "G2417-", "G2418-", "A2419-", "G2420-", "A2421-", "G2422-", "C2423-", "A2424-", "T2425-", "T2426-", "C2427-", "A2428-", "C2429-", "A2430-", "G2431-", "A2432-", "T2433-", "T2434-", "C2435-", "T2436-", "A2437-", "T2438-", "T2439-", "G2440-", "T2441-", "G2442-", "A2443-", "G2444-", "T2445-", "C2446-", "G2447-", "T2448-", "G2449-", "T2450-", "T2451-", "A2452-", "C2453-", "A2454-", "C2455-", "G2456-", "A2457-", "T2458-", "C2459-", "G2460-", "C2461-", "G2462-", "T2463-", "C2464-", "T2465-", "C2466-", "T2467-", "A2468-", "C2469-", "C2470-", "T2471-", "G2472-", "A2473-", "T2474-", "T2475-", "A2476-", "C2477-", "T2478-", "A2479-", "T2480-", "C2481-", "A2482-", "C2483-", "A2484-", "T2485-", "C2486-", "T2487-", "T2488-", "C2489-", "C2490-", "G2491-", "T2492-", "T2493-", "A2494-", "C2495-", "A2496-", "A2497-", "C2498-", "T2499-", "T2500-", "A2501-", "G2502-", "A2503-", "C2504-", "A2505-", "A2506-", "G2507-", "C2508-", "C2509-", "T2510-", "G2511-", "T2512-", "A2513-", "A2514-", "A2515-", "T2516-", "G2517-", "A2518-", "T2519-", "T2520-", "A2521-", "T2522-", "T2523-", "G2524-", "T2525-", "G2526-", "A2527-", "G2528-", "A2529-", "T2530-", "G2531-", "T2532-", "A2533-", "A2534-", "A2535-", "G2536-", "G2537-", "T2538-", "A2539-", "T2540-", "C2541-", "C2542-", "G2543-", "A2544-", "A2545-", "C2546-", "C2547-", "A2548-", "C2549-", "A2550-", "C2551-", "G2552-", "G2553-", "T2554-", "G2555-", "T2556-", "A2557-", "C2558-", "A2559-", "T2560-", "T2561-", "G2562-", "T2563-", "G2564-", "T2565-", "A2566-", "T2567-", "T2568-", "A2569-", "G2570-", "T2571-", "C2572-", "T2573-", "T2574-", "G2575-", "C2576-", "T2577-", "A2578-", "T2579-", "C2580-", "A2581-", "C2582-", "A2583-", "T2584-", "A2585-", "A2586-", "T2587-", "C2588-", "T2589-", "G2590-", "G2591-", "A2592-", "A2593-", "G2594-", "C2595-", "G2596-", "T2597-", "A2598-", "A2599-", "G2600-", "T2601-", "T2602-", "C2603-", "C2604-", "C2605-", "G2606-", "G2607-", "A2608-", "G2609-", "G2610-", "A2611-", "C2612-", "A2613-", "C2614-", "G2615-", "A2616-", "T2617-", "A2618-", "G2619-", "A2620-", "C2621-", "A2622-", "A2623-", "C2624-", "A2625-", "T2626-", "A2627-", "G2628-", "A2629-", "T2630-", "T2631-", "A2632-", "C2633-", "G2634-", "G2635-", "C2636-", "T2637-", "T2638-", "C2639-", "T2640-", "G2641-", "T2642-", "A2643-", "T2644-", "T2645-", "C2646-", "G2647-", "T2648-", "T2649-", "G2650-", "T2651-", "C2652-", "T2653-", "T2654-", "T2655-", "A2656-", "C2657-", "A2658-", "C2659-", "T2660-", "T2661-", "T2662-", "C2663-", "C2664-", "A2665-", "T2666-", "T2667-", "G2668-", "G2669-", "A2670-", "T2671-", "G2672-", "G2673-", "T2674-", "G2675-", "C2676-", "A2677-", "T2678-", "G2679-", "T2680-", "G2681-", "G2682-", "T2683-", "G2684-", "C2685-", "T2686-", "A2687-", "T2688-", "A2689-", "T2690-", "C2691-", "T2692-", "C2693-", "T2694-", "T2695-", "C2696-", "C2697-", "G2698-", "T2699-", "T2700-", "T2701-", "A2702-", "T2703-", "T2704-", "A2705-", "T2706-", "T2707-", "A2708-", "T2709-", "A2710-", "C2711-", "A2712-", "T2713-", "G2714-", "A2715-", "G2716-", "A2717-", "G2718-", "A2719-", "A2720-", "A2721-", "C2722-", "A2723-", "A2724-", "T2725-", "A2726-", "T2727-", "A2728-", "T2729-", "A2730-", "C2731-", "G2732-", "A2733-", "G2734-", "T2735-", "A2736-", "T2737-", "A2738-", "A2739-", "T2740-", "A2741-", "C2742-", "G2743-", "G2744-", "A2745-", "C2746-", "C2747-", "T2748-", "C2749-", "A2750-", "T2751-", "G2752-", "A2753-", "T2754-", "T2755-", "T2756-", "A2757-", "A2758-", "T2759-", "A2760-", "A2761-", "T2762-", "G2763-", "T2764-", "A2765-", "G2766-", "T2767-", "A2768-", "A2769-", "T2770-", "C2771-", "G2772-", "T2773-", "C2774-", "G2775-", "T2776-", "C2777-", "T2778-", "T2779-", "G2780-", "T2781-", "T2782-", "A2783-", "C2784-", "T2785-", "G2786-", "T2787-", "T2788-", "T2789-", "G2790-", "T2791-", "T2792-", "T2793-", "C2794-", "C2795-", "T2796-", "A2797-", "C2798-", "T2799-", "T2800-", "C2801-", "T2802-", "C2803-", "C2804-", "A2805-", "A2806-", "T2807-", "C2808-", "A2809-", "T2810-", "A2811-", "T2812-", "A2813-", "G2814-", "A2815-", "T2816-", "T2817-", "A2818-", "T2819-", "T2820-", "T2821-", "T2822-", "T2823-", "T2824-", "A2825-", "A2826-", "A2827-", "T2828-", "A2829-", "T2830-", "T2831-", "T2832-", "T2833-", "C2834-", "T2835-", "T2836-", "T2837-", "C2838-", "T2839-", "A2840-", "T2841-", "C2842-", "A2843-", "T2844-", "G2845-", "G2846-", "A2847-", "T2848-", "A2849-", "A2850-", "T2851-", "A2852-", "T2853-", "T2854-", "T2855-", "G2856-", "T2857-", "A2858-", "A2859-", "T2860-", "G2861-", "G2862-", "T2863-", "T2864-", "C2865-", "T2866-", "T2867-", "T2868-", "C2869-", "C2870-", "G2871-", "T2872-", "A2873-", "C2874-", "A2875-", "A2876-", "C2877-", "A2878-", "T2879-", "A2880-", "C2881-", "T2882-", "G2883-", "T2884-", "T2885-", "T2886-", "A2887-", "G2888-", "A2889-", "T2890-", "G2891-", "G2892-", "T2893-", "A2894-", "G2895-", "T2896-", "C2897-", "G2898-", "C2899-", "T2900-", "T2901-", "A2902-", "G2903-", "C2904-", "T2905-", "T2906-", "G2907-", "G2908-", "T2909-", "T2910-", "A2911-", "T2912-", "G2913-", "A2914-", "T2915-", "A2916-", "T2917-", "T2918-", "G2919-", "C2920-", "G2921-", "C2922-", "A2923-", "T2924-", "A2925-", "A2926-", "T2927-", "T2928-", "T2929-", "C2930-", "C2931-", "G2932-", "G2933-", "A2934-", "G2935-", "G2936-", "C2937-", "A2938-", "A2939-", "A2940-", "T2941-", "A2942-", "C2943-", "G2944-", "A2945-", "T2946-", "A2947-", "G2948-", "T2949-", "C2950-", "T2951-", "A2952-", "G2953-", "A2954-", "T2955-", "T2956-", "G2957-", "A2958-", "C2959-", "T2960-", "A2961-", "T2962-", "C2963-", "G2964-", "A2965-", "T2966-", "G2967-", "G2968-", "T2969-", "A2970-", "G2971-", "A2972-", "C2973-", "T2974-", "C2975-", "T2976-", "A2977-", "A2978-", "T2979-", "T2980-", "T2981-", "A2982-", "T2983-", "T2984-", "G2985-", "A2986-", "G2987-", "T2988-", "G2989-", "C2990-", "T2991-", "T2992-", "T2993-", "G2994-", "T2995-", "C2996-", "G2997-", "A2998-", "C2999-", "G3000-", "A3001-", "G3002-", "T3003-", "T3004-", "T3005-", "A3006-", "C3007-", "T3008-", "T3009-", "T3010-", "T3011-", "A3012-", "T3013-", "G3014-", "C3015-", "T3016-", "C3017-", "C3018-", "A3019-", "T3020-", "C3021-", "G3022-", "A3023-", "T3024-", "A3025-", "G3026-", "A3027-", "T3028-", "G3029-", "A3030-", "C3031-", "A3032-", "C3033-", "T3034-", "G3035-", "T3036-", "T3037-", "C3038-", "T3039-", "A3040-", "T3041-", "G3042-", "A3043-", "G3044-", "A3045-", "T3046-", "C3047-", "G3048-", "T3049-", "C3050-", "G3051-", "T3052-", "A3053-", "C3054-", "A3055-", "T3056-", "G3057-", "G3058-", "G3059-", "A3060-", "A3061-", "A3062-", "T3063-", "G3064-", "A3065-", "A3066-", "A3067-", "T3068-", "G3069-", "C3070-", "G3071-", "T3072-", "T3073-", "T3074-", "G3075-", "T3076-", "C3077-", "T3078-", "G3079-", "A3080-", "A3081-", "T3082-", "G3083-", "T3084-", "A3085-", "T3086-", "G3087-", "G3088-", "C3089-", "T3090-", "T3091-", "C3092-", "G3093-", "A3094-", "G3095-", "A3096-", "T3097-", "A3098-", "T3099-", "G3100-", "T3101-", "G3102-", "T3103-", "G3104-", "A3105-", "T3106-", "A3107-", "C3108-", "C3109-", "G3110-", "G3111-", "A3112-", "T3113-", "G3114-", "T3115-", "C3116-", "T3117-", "T3118-", "C3119-", "T3120-", "G3121-", "T3122-", "T3123-", "C3124-", "T3125-", "C3126-", "A3127-", "A3128-", "T3129-", "A3130-", "C3131-", "C3132-", "G3133-", "T3134-", "A3135-", "T3136-", "A3137-", "C3138-", "A3139-", "A3140-", "G3141-", "T3142-", "C3143-", "G3144-", "G3145-", "T3146-", "G3147-", "T3148-", "C3149-", "T3150-", "G3151-", "A3152-", "G3153-", "A3154-", "T3155-", "T3156-", "C3157-", "G3158-", "A3159-", "A3160-", "T3161-", "C3162-", "T3163-", "C3164-", "T3165-", "T3166-", "T3167-", "G3168-", "A3169-", "G3170-", "G3171-", "A3172-", "G3173-", "A3174-", "C3175-", "T3176-", "T3177-", "A3178-", "T3179-", "G3180-", "T3181-", "C3182-", "A3183-", "C3184-", "G3185-", "A3186-", "C3187-", "T3188-", "A3189-", "C3190-", "A3191-", "T3192-", "T3193-", "T3194-", "T3195-", "T3196-", "C3197-", "G3198-", "A3199-", "T3200-", "G3201-", "A3202-", "T3203-", "G3204-", "G3205-", "A3206-", "A3207-", "T3208-", "C3209-", "T3210-", "A3211-", "T3212-", "C3213-", "T3214-", "T3215-", "A3216-", "T3217-", "C3218-", "G3219-", "A3220-", "A3221-", "T3222-", "G3223-", "A3224-", "T3225-", "A3226-", "T3227-", "A3228-", "T3229-", "T3230-", "T3231-", "T3232-", "T3233-", "C3234-", "A3235-", "T3236-", "A3237-", "A3238-", "A3239-", "T3240-", "A3241-", "C3242-", "A3243-", "C3244-", "T3245-", "T3246-", "T3247-", "T3248-", "A3249-", "T3250-", "A3251-", "G3252-", "T3253-", "C3254-", "C3255-", "T3256-", "C3257-", "G3258-", "T3259-", "T3260-", "T3261-", "A3262-", "A3263-", "A3264-", "C3265-", "A3266-", "G3267-", "A3268-", "A3269-", "T3270-", "T3271-", "T3272-", "A3273-", "G3274-", "T3275-", "A3276-", "T3277-", "G3278-", "T3279-", "A3280-", "G3281-", "T3282-", "T3283-", "C3284-", "C3285-", "G3286-", "C3287-", "A3288-", "A3289-", "A3290-", "T3291-", "G3292-", "A3293-", "C3294-", "T3295-", "C3296-", "G3297-", "T3298-", "C3299-", "C3300-", "C3301-", "T3302-", "T3303-", "A3304-", "A3305-", "T3306-", "A3307-", "G3308-", "G3309-", "C3310-", "A3311-", "G3312-", "T3313-", "A3314-", "G3315-", "G3316-", "C3317-", "T3318-", "A3319-", "T3320-", "T3321-", "A3322-", "T3323-", "C3324-", "T3325-", "T3326-", "C3327-", "T3328-", "T3329-", "T3330-", "A3331-", "C3332-", "G3333-", "T3334-", "A3335-", "G3336-", "T3337-", "G3338-", "A3339-", "T3340-", "C3341-", "G3342-", "T3343-", "C3344-", "G3345-", "T3346-", "A3347-", "G3348-", "G3349-", "G3350-", "A3351-", "G3352-", "A3353-", "G3354-", "A3355-", "A3356-", "C3357-", "T3358-", "C3359-", "C3360-", "G3361-", "A3362-", "C3363-", "A3364-", "T3365-", "C3366-", "T3367-", "T3368-", "G3369-", "T3370-", "A3371-", "G3372-", "A3373-", "A3374-", "C3375-", "A3376-", "A3377-", "C3378-", "G3379-", "A3380-", "T3381-", "T3382-", "T3383-", "A3384-", "A3385-", "T3386-", "C3387-", "A3388-", "T3389-", "A3390-", "G3391-", "G3392-", "T3393-", "A3394-", "G3395-", "A3396-", "G3397-", "A3398-", "T3399-", "A3400-", "C3401-", "T3402-", "T3403-", "T3404-", "C3405-", "A3406-", "G3407-", "T3408-", "C3409-", "T3410-", "G3411-", "T3412-", "G3413-", "G3414-", "T3415-", "G3416-", "G3417-", "A3418-", "T3419-", "A3420-", "A3421-", "T3422-", "G3423-", "T3424-", "C3425-", "A3426-", "T3427-", "T3428-", "A3429-", "A3430-", "C3431-", "G3432-", "A3433-", "C3434-", "A3435-", "T3436-", "C3437-", "C3438-", "G3439-", "C3440-", "C3441-", "T3442-", "T3443-", "G3444-", "T3445-", "A3446-", "T3447-", "A3448-", "T3449-", "A3450-", "A3451-", "T3452-", "G3453-", "T3454-", "T3455-", "T3456-", "C3457-", "T3458-", "G3459-", "T3460-", "T3461-", "T3462-", "T3463-", "C3464-", "A3465-", "A3466-", "A3467-", "C3468-", "A3469-", "C3470-", "C3471-", "A3472-", "A3473-", "G3474-", "T3475-", "C3476-", "G3477-", "A3478-", "A3479-", "T3480-", "A3481-", "C3482-", "T3483-", "G3484-", "T3485-", "C3486-", "T3487-", "T3488-", "A3489-", "T3490-", "C3491-", "G3492-", "T3493-", "C3494-", "T3495-", "T3496-", "T3497-", "A3498-", "G3499-", "T3500-", "C3501-", "G3502-", "G3503-", "A3504-", "A3505-", "G3506-", "G3507-", "T3508-", "T3509-", "G3510-", "A3511-", "T3512-", "G3513-", "T3514-", "C3515-", "G3516-", "T3517-", "A3518-", "T3519-", "C3520-", "C3521-", "G3522-", "A3523-", "T3524-", "G3525-", "T3526-", "A3527-", "T3528-", "A3529-", "C3530-", "G3531-", "A3532-", "G3533-", "G3534-", "T3535-", "A3536-", "T3537-", "G3538-", "A3539-", "G3540-", "G3541-", "C3542-", "A3543-", "A3544-", "C3545-", "A3546-", "T3547-", "T3548-", "G3549-", "T3550-", "T3551-", "A3552-", "T3553-", "T3554-", "G3555-", "C3556-", "A3557-", "A3558-", "T3559-", "T3560-", "C3561-", "T3562-", "G3563-", "G3564-", "A3565-", "A3566-", "G3567-", "G3568-", "C3569-", "G3570-", "G3571-", "T3572-", "A3573-", "T3574-", "G3575-", "A3576-", "A3577-", "G3578-", "A3579-", "G3580-", "G3581-", "A3582-", "G3583-", "T3584-", "C3585-", "A3586-", "T3587-", "T3588-", "G3589-", "T3590-", "A3591-", "T3592-", "T3593-", "A3594-", "T3595-", "A3596-", "G3597-", "T3598-", "A3599-", "T3600-", "T3601-", "C3602-", "G3603-", "T3604-", "C3605-", "T3606-", "T3607-", "T3608-", "C3609-", "T3610-", "G3611-", "A3612-", "A3613-", "T3614-", "G3615-", "T3616-", "C3617-", "G3618-", "A3619-", "A3620-", "T3621-", "C3622-", "T3623-", "A3624-", "T3625-", "C3626-", "T3627-", "A3628-", "G3629-", "T3630-", "A3631-", "G3632-", "A3633-", "T3634-", "A3635-", "C3636-", "C3637-", "G3638-", "T3639-", "A3640-", "G3641-", "T3642-", "A3643-", "T3644-", "A3645-", "T3646-", "T3647-", "G3648-", "A3649-", "G3650-", "A3651-", "G3652-", "A3653-", "G3654-", "C3655-", "G3656-", "A3657-", "C3658-", "T3659-", "T3660-", "C3661-", "C3662-", "A3663-", "T3664-", "A3665-", "T3666-", "C3667-", "C3668-", "T3669-", "T3670-", "G3671-", "A3672-", "T3673-", "T3674-", "A3675-", "T3676-", "G3677-", "T3678-", "T3679-", "T3680-", "T3681-", "A3682-", "T3683-", "G3684-", "A3685-", "A3686-", "T3687-", "A3688-", "G3689-", "A3690-", "T3691-", "A3692-", "A3693-", "A3694-", "G3695-", "T3696-", "A3697-", "G3698-", "A3699-", "T3700-", "G3701-", "T3702-", "T3703-", "G3704-", "T3705-", "C3706-", "C3707-", "T3708-", "T3709-", "C3710-", "T3711-", "T3712-", "C3713-", "C3714-", "T3715-", "T3716-", "T3717-", "T3718-", "G3719-", "T3720-", "A3721-", "A3722-", "T3723-", "T3724-", "T3725-", "C3726-", "C3727-", "C3728-", "G3729-", "T3730-", "A3731-", "T3732-", "T3733-", "T3734-", "T3735-", "T3736-", "G3737-", "T3738-", "T3739-", "C3740-", "G3741-", "T3742-", "G3743-", "C3744-", "C3745-", "A3746-", "A3747-", "T3748-", "T3749-", "G3750-", "A3751-", "G3752-", "T3753-", "A3754-", "A3755-", "C3756-", "A3757-", "T3758-", "T3759-", "A3760-", "T3761-", "G3762-", "A3763-", "G3764-", "A3765-", "A3766-", "T3767-", "A3768-", "T3769-", "G3770-", "A3771-", "C3772-", "C3773-", "T3774-", "G3775-", "T3776-", "T3777-", "G3778-", "C3779-", "A3780-", "C3781-", "A3782-", "A3783-", "T3784-", "C3785-", "G3786-", "T3787-", "T3788-", "C3789-", "T3790-", "T3791-", "T3792-", "A3793-", "T3794-", "G3795-", "T3796-", "A3797-", "T3798-", "T3799-", "C3800-", "C3801-", "A3802-", "T3803-", "G3804-", "A3805-", "T3806-", "G3807-", "G3808-", "G3809-", "T3810-", "G3811-", "T3812-", "A3813-", "C3814-", "A3815-", "A3816-", "T3817-", "C3818-", "A3819-", "A3820-", "G3821-", "A3822-", "T3823-", "T3824-", "A3825-", "T3826-", "T3827-", "A3828-", "C3829-", "G3830-", "T3831-", "A3832-", "T3833-", "C3834-", "C3835-", "T3836-", "C3837-", "G3838-", "T3839-", "A3840-", "T3841-", "C3842-", "G3843-", "G3844-", "C3845-", "T3846-", "C3847-", "C3848-", "T3849-", "C3850-", "G3851-", "A3852-", "G3853-", "A3854-", "T3855-", "A3856-", "A3857-", "A3858-", "A3859-", "G3860-", "A3861-", "G3862-", "C3863-", "A3864-", "T3865-", "A3866-", "C3867-", "A3868-", "C3869-", "C3870-", "A3871-", "C3872-", "A3873-", "C3874-", "G3875-", "A3876-", "G3877-", "G3878-", "A3879-", "C3880-", "T3881-", "A3882-", "T3883-", "G3884-", "T3885-", "T3886-", "T3887-", "G3888-", "G3889-", "T3890-", "A3891-", "T3892-", "A3893-", "C3894-", "T3895-", "G3896-", "T3897-", "T3898-", "G3899-", "A3900-", "A3901-", "G3902-", "G3903-", "T3904-", "A3905-", "A3906-", "G3907-", "T3908-", "G3909-", "T3910-", "G3911-", "T3912-", "A3913-", "A3914-", "C3915-", "G3916-", "G3917-", "C3918-", "G3919-", "T3920-", "A3921-", "T3922-", "T3923-", "T3924-", "C3925-", "C3926-", "G3927-", "A3928-", "T3929-", "T3930-", "T3931-", "T3932-", "C3933-", "G3934-", "T3935-", "A3936-", "A3937-", "C3938-", "C3939-", "G3940-", "C3941-", "G3942-", "T3943-", "T3944-", "A3945-", "A3946-", "T3947-", "G3948-", "T3949-", "T3950-", "T3951-", "G3952-", "C3953-", "T3954-", "C3955-", "C3956-", "A3957-", "T3958-", "G3959-", "A3960-", "T3961-", "C3962-", "T3963-", "A3964-", "T3965-", "T3966-", "A3967-", "T3968-", "C3969-", "G3970-", "C3971-", "G3972-", "T3973-", "A3974-", "G3975-", "A3976-", "T3977-", "G3978-", "A3979-", "A3980-", "T3981-", "C3982-", "G3983-", "C3984-", "T3985-", "T3986-", "C3987-", "T3988-", "C3989-", "A3990-", "G3991-", "C3992-", "T3993-", "C3994-", "G3995-", "C3996-", "A3997-", "T3998-", "C3999-", "T4000-", "T4001-", "A4002-", "G4003-", "T4004-", "G4005-", "T4006-", "G4007-", "A4008-", "C4009-", "T4010-", "C4011-", "T4012-", "T4013-", "T4014-", "G4015-", "A4016-", "C4017-", "T4018-", "T4019-", "G4020-", "T4021-", "A4022-", "A4023-", "T4024-", "A4025-", "A4026-", "T4027-", "T4028-", "G4029-", "C4030-", "T4031-", "T4032-", "T4033-", "C4034-", "G4035-", "T4036-", "G4037-", "G4038-", "A4039-", "A4040-", "C4041-", "G4042-", "C4043-", "G4044-", "G4045-", "A4046-", "T4047-", "A4048-", "T4049-", "G4050-", "T4051-", "G4052-", "T4053-", "T4054-", "T4055-", "A4056-", "C4057-", "A4058-", "G4059-", "T4060-", "A4061-", "G4062-", "T4063-", "A4064-", "A4065-", "T4066-", "G4067-", "A4068-", "A4069-", "G4070-", "A4071-", "G4072-", "A4073-", "A4074-", "G4075-", "T4076-", "G4077-", "A4078-", "G4079-", "T4080-", "C4081-", "C4082-", "A4083-", "T4084-", "C4085-", "C4086-", "T4087-", "C4088-", "A4089-", "T4090-", "C4091-", "G4092-", "A4093-", "C4094-", "G4095-", "C4096-", "A4097-", "A4098-", "T4099-", "T4100-", "A4101-", "G4102-", "G4103-", "G4104-", "T4105-", "C4106-", "A4107-", "G4108-", "A4109-", "T4110-", "C4111-", "C4112-", "T4113-", "T4114-", "T4115-", "A4116-", "G4117-", "T4118-", "C4119-", "A4120-", "A4121-", "T4122-", "A4123-", "A4124-", "T4125-", "T4126-", "T4127-", "G4128-", "T4129-", "A4130-", "C4131-", "A4132-", "G4133-", "A4134-", "A4135-", "C4136-", "G4137-", "T4138-", "A4139-", "A4140-", "T4141-", "A4142-", "G4143-", "T4144-", "T4145-", "T4146-", "A4147-", "A4148-", "G4149-", "C4150-", "T4151-", "C4152-", "C4153-", "C4154-", "A4155-", "T4156-", "T4157-", "G4158-", "A4159-", "A4160-", "T4161-", "T4162-", "T4163-", "A4164-", "T4165-", "A4166-", "T4167-", "C4168-", "T4169-", "A4170-", "A4171-", "G4172-", "A4173-", "T4174-", "A4175-", "A4176-", "C4177-", "A4178-", "C4179-", "A4180-", "G4181-", "C4182-", "A4183-", "A4184-", "T4185-", "A4186-", "G4187-", "A4188-", "T4189-", "C4190-", "G4191-", "G4192-", "A4193-", "T4194-", "G4195-", "A4196-", "T4197-", "T4198-", "T4199-", "A4200-", "C4201-", "T4202-", "A4203-", "A4204-", "A4205-", "G4206-", "T4207-", "C4208-", "A4209-", "T4210-", "C4211-", "A4212-", "A4213-", "T4214-", "G4215-", "G4216-", "G4217-", "G4218-", "T4219-", "C4220-", "C4221-", "G4222-", "T4223-", "T4224-", "A4225-", "G4226-", "T4227-", "A4228-", "T4229-", "A4230-", "T4231-", "C4232-", "A4233-", "A4234-", "A4235-", "G4236-", "A4237-", "T4238-", "C4239-", "T4240-", "T4241-", "G4242-", "T4243-", "T4244-", "A4245-", "T4246-", "C4247-", "G4248-", "A4249-", "T4250-", "T4251-", "G4252-", "A4253-", "T4254-", "A4255-", "G4256-", "T4257-", "G4258-", "A4259-", "A4260-", "T4261-", "G4262-", "A4263-", "A4264-", "T4265-", "C4266-", "A4267-", "G4268-", "A4269-", "T4270-", "A4271-", "G4272-", "T4273-", "G4274-", "G4275-", "T4276-", "G4277-", "T4278-", "A4279-", "G4280-", "A4281-", "G4282-", "G4283-", "A4284-", "A4285-", "T4286-", "A4287-", "T4288-", "G4289-", "T4290-", "C4291-", "C4292-", "T4293-", "T4294-", "T4295-", "T4296-", "T4297-", "T4298-", "A4299-", "T4300-", "C4301-", "C4302-", "T4303-", "T4304-", "G4305-", "C4306-", "T4307-", "A4308-", "T4309-", "C4310-", "A4311-", "A4312-", "A4313-", "G4314-", "T4315-", "T4316-", "A4317-", "C4318-", "G4319-", "C4320-", "A4321-", "T4322-", "G4323-", "C4324-", "C4325-", "G4326-", "T4327-", "G4328-", "G4329-", "C4330-", "G4331-", "T4332-", "A4333-", "A4334-", "C4335-", "A4336-", "A4337-", "T4338-", "A4339-", "T4340-", "C4341-", "T4342-", "T4343-", "T4344-", "A4345-", "A4346-", "T4347-", "A4348-", "C4349-", "A4350-", "G4351-", "A4352-", "T4353-", "G4354-", "G4355-", "A4356-", "T4357-", "T4358-", "A4359-", "A4360-", "A4361-", "T4362-", "C4363-", "G4364-", "T4365-", "G4366-", "T4367-", "A4368-", "T4369-", "T4370-", "C4371-", "A4372-", "T4373-", "C4374-", "G4375-", "T4376-", "A4377-", "T4378-", "A4379-", "G4380-", "C4381-", "A4382-", "A4383-", "T4384-", "G4385-", "T4386-", "A4387-", "A4388-", "T4389-", "G4390-", "G4391-", "A4392-", "G4393-", "A4394-", "G4395-", "T4396-", "T4397-", "A4398-", "C4399-", "C4400-", "A4401-", "C4402-", "A4403-", "T4404-", "T4405-", "T4406-", "T4407-", "A4408-", "G4409-", "T4410-", "C4411-", "G4412-", "T4413-", "T4414-", "T4415-", "A4416-", "T4417-", "T4418-", "C4419-", "A4420-", "G4421-", "A4422-", "T4423-", "C4424-", "G4425-", "C4426-", "A4427-", "G4428-", "T4429-", "G4430-", "T4431-", "T4432-", "T4433-", "A4434-", "A4435-", "T4436-", "A4437-", "A4438-", "C4439-", "T4440-", "A4441-", "A4442-", "T4443-", "T4444-", "T4445-", "A4446-", "A4447-", "A4448-", "C4449-", "A4450-", "G4451-", "A4452-", "T4453-", "G4454-", "A4455-", "G4456-", "A4457-", "T4458-", "G4459-", "A4460-", "T4461-", "A4462-", "T4463-", "A4464-", "T4465-", "C4466-", "C4467-", "A4468-", "C4469-", "A4470-", "T4471-", "C4472-", "A4473-", "A4474-", "A4475-", "G4476-", "A4477-", "A4478-", "T4479-", "G4480-", "C4481-", "G4482-", "A4483-", "G4484-", "A4485-", "T4486-", "A4487-", "C4488-", "A4489-", "T4490-", "A4491-", "T4492-", "G4493-", "A4494-", "C4495-", "A4496-", "G4497-", "A4498-", "C4499-", "A4500-", "T4501-", "T4502-", "A4503-", "T4504-", "T4505-", "G4506-", "A4507-", "C4508-", "A4509-", "G4510-", "A4511-", "A4512-", "A4513-", "T4514-", "G4515-", "T4516-", "G4517-", "A4518-", "C4519-", "C4520-", "T4521-", "T4522-", "C4523-", "A4524-", "T4525-", "T4526-", "A4527-", "T4528-", "C4529-", "A4530-", "C4531-", "C4532-", "G4533-", "T4534-", "C4535-", "G4536-", "T4537-", "C4538-", "C4539-", "A4540-", "T4541-", "A4542-", "A4543-", "A4544-", "T4545-", "G4546-", "C4547-", "G4548-", "T4549-", "T4550-", "A4551-", "G4552-", "G4553-", "T4554-", "A4555-", "C4556-", "G4557-", "T4558-", "A4559-", "C4560-", "C4561-", "A4562-", "C4563-", "A4564-", "T4565-", "A4566-", "C4567-", "T4568-", "A4569-", "T4570-", "C4571-", "G4572-", "T4573-", "T4574-", "A4575-", "A4576-", "C4577-", "G4578-", "A4579-", "T4580-", "G4581-", "C4582-", "G4583-", "C4584-", "A4585-", "C4586-", "A4587-", "A4588-", "T4589-", "C4590-", "T4591-", "C4592-", "G4593-", "T4594-", "C4595-", "C4596-", "A4597-", "T4598-", "T4599-", "T4600-", "C4601-", "A4602-", "T4603-", "C4604-", "C4605-", "A4606-", "T4607-", "C4608-", "T4609-", "T4610-", "C4611-", "A4612-", "T4613-", "A4614-", "A4615-", "T4616-", "G4617-", "A4618-", "T4619-", "T4620-", "T4621-", "A4622-", "C4623-", "T4624-", "T4625-", "T4626-", "T4627-", "T4628-", "C4629-", "A4630-", "T4631-", "A4632-", "A4633-", "T4634-", "T4635-", "A4636-", "G4637-", "A4638-", "G4639-", "A4640-", "A4641-", "A4642-", "A4643-", "A4644-", "G4645-", "A4646-", "T4647-", "C4648-", "A4649-", "A4650-", "G4651-", "G4652-", "T4653-", "A4654-", "T4655-", "A4656-", "A4657-", "A4658-", "A4659-", "A4660-", "T4661-", "T4662-", "A4663-", "G4664-", "A4665-", "A4666-", "G4667-", "T4668-", "G4669-", "T4670-", "T4671-", "A4672-", "G4673-", "A4674-", "C4675-", "T4676-", "A4677-", "T4678-", "A4679-", "A4680-", "A4681-", "C4682-", "T4683-", "A4684-", "A4685-", "C4686-", "T4687-", "T4688-", "A4689-", "T4690-", "G4691-", "A4692-", "C4693-", "T4694-", "T4695-", "A4696-", "A4697-", "C4698-", "T4699-", "A4700-", "A4701-", "C4702-", "T4703-", "T4704-", "A4705-", "T4706-", "G4707-", "A4708-", "C4709-", "T4710-", "T4711-", "A4712-", "A4713-", "C4714-", "T4715-", "A4716-", "A4717-", "C4718-", "T4719-", "T4720-", "A4721-", "T4722-", "G4723-", "A4724-", "C4725-", "T4726-", "T4727-", "A4728-", "A4729-", "C4730-", "T4731-", "A4732-", "A4733-", "C4734-", "T4735-", "T4736-", "A4737-", "T4738-", "G4739-", "A4740-", "C4741-", "T4742-", "T4743-", "A4744-", "A4745-", "C4746-", "T4747-", "A4748-", "A4749-", "C4750-", "T4751-", "T4752-", "A4753-", "T4754-", "G4755-", "A4756-", "C4757-", "T4758-", "T4759-", "A4760-", "A4761-", "C4762-", "T4763-", "A4764-", "A4765-", "C4766-", "T4767-", "T4768-", "A4769-", "T4770-", "G4771-", "A4772-", "C4773-", "T4774-", "T4775-", "A4776-", "A4777-", "C4778-", "T4779-", "A4780-", "A4781-", "C4782-", "T4783-", "T4784-", "A4785-", "T4786-", "G4787-", "A4788-", "C4789-", "T4790-", "T4791-", "A4792-", "A4793-", "C4794-", "T4795-", "A4796-", "A4797-", "C4798-", "T4799-", "T4800-", "A4801-", "T4802-", "G4803-", "A4804-", "C4805-", "T4806-", "A4807-", "T4808-", "T4809-", "A4810-", "A4811-", "C4812-", "T4813-", "C4814-", "A4815-", "T4816-", "T4817-", "T4818-", "C4819-", "A4820-", "A4821-", "G4822-", "A4823-", "A4824-", "A4825-", "G4826-", "G4827-", "T4828-", "G4829-", "G4830-", "G4831-", "T4832-", "G4833-", "G4834-", "A4835-", "T4836-", "A4837-", "G4838-", "A4839-", "A4840-", "C4841-", "T4842-", "C4843-", "T4844-", "A4845-", "T4846-", "A4847-", "T4848-", "G4849-", "A4850-", "C4851-", "A4852-", "G4853-", "C4854-", "T4855-", "T4856-", "G4857-", "T4858-", "G4859-", "A4860-", "A4861-", "A4862-", "C4863-", "A4864-", "A4865-", "T4866-", "T4867-", "A4868-", "G4869-", "A4870-", "T4871-", "C4872-", "C4873-", "C4874-", "T4875-", "A4876-", "A4877-", "T4878-", "T4879-", "T4880-", "C4881-", "T4882-", "A4883-", "A4884-", "T4885-", "G4886-", "G4887-", "A4888-", "A4889-", "G4890-", "T4891-", "T4892-", "T4893-", "T4894-", "G4895-", "A4896-", "T4897-", "A4898-", "G4899-", "G4900-", "A4901-", "G4902-", "A4903-", "T4904-", "T4905-", "G4906-", "T4907-", "C4908-", "A4909-", "T4910-", "C4911-", "A4912-", "G4913-", "T4914-", "T4915-", "G4916-", "A4917-", "T4918-", "A4919-", "C4920-", "A4921-", "T4922-", "T4923-", "G4924-", "T4925-", "T4926-", "T4927-", "A4928-", "T4929-", "T4930-", "A4931-", "T4932-", "C4933-", "T4934-", "C4935-", "A4936-", "T4937-", "C4938-", "T4939-", "A4940-", "T4941-", "T4942-", "A4943-", "G4944-", "A4945-", "G4946-", "C4947-", "A4948-", "C4949-", "G4950-", "T4951-", "C4952-", "T4953-", "G4954-", "T4955-", "T4956-", "T4957-", "A4958-", "G4959-", "A4960-", "G4961-", "C4962-", "T4963-", "T4964-", "T4965-", "A4966-", "G4967-", "T4968-", "G4969-", "A4970-", "C4971-", "C4972-", "T4973-", "G4974-", "C4975-", "T4976-", "C4977-", "G4978-", "G4979-", "T4980-", "T4981-", "A4982-", "C4983-", "T4984-", "T4985-", "C4986-", "T4987-", "G4988-", "T4989-", "G4990-", "T4991-", "A4992-", "A4993-", "A4994-", "T4995-", "C4996-", "T4997-", "T4998-", "G4999-", "A5000-", "A5001-", "T5002-", "C5003-", "C5004-", "T5005-", "T5006-", "T5007-", "A5008-", "G5009-", "T5010-", "G5011-", "A5012-", "T5013-", "A5014-", "C5015-", "A5016-", "C5017-", "T5018-", "G5019-", "T5020-", "G5021-", "T5022-", "C5023-", "A5024-", "A5025-", "A5026-", "A5027-", "C5028-", "T5029-", "G5030-", "G5031-", "A5032-", "T5033-", "G5034-", "T5035-", "T5036-", "T5037-", "A5038-", "G5039-", "A5040-", "A5041-", "T5042-", "A5043-", "C5044-", "C5045-", "T5046-", "A5047-", "T5048-", "G5049-", "T5050-", "A5051-", "G5052-", "A5053-", "A5054-", "T5055-", "A5056-", "T5057-", "G5058-", "G5059-", "G5060-", "A5061-", "A5062-", "G5063-", "C5064-", "A5065-", "T5066-", "G5067-", "C5068-", "T5069-", "T5070-", "G5071-", "T5072-", "T5073-", "T5074-", "T5075-", "T5076-", "G5077-", "T5078-", "C5079-", "T5080-", "C5081-", "T5082-", "A5083-", "T5084-", "T5085-", "A5086-", "T5087-", "A5088-", "G5089-", "A5090-", "T5091-", "T5092-", "A5093-", "A5094-", "C5095-", "T5096-", "C5097-", "A5098-", "T5099-", "A5100-", "C5101-", "A5102-", "T5103-", "G5104-", "G5105-", "T5106-", "T5107-", "G5108-", "T5109-", "A5110-", "T5111-", "T5112-", "A5113-", "T5114-", "G5115-", "A5116-", "A5117-", "T5118-", "T5119-", "T5120-", "T5121-", "C5122-", "A5123-", "T5124-", "C5125-", "T5126-", "G5127-", "C5128-", "C5129-", "T5130-", "A5131-", "A5132-", "T5133-", "G5134-", "T5135-", "A5136-", "C5137-", "T5138-", "C5139-", "C5140-", "A5141-", "A5142-", "T5143-", "T5144-", "C5145-", "T5146-", "T5147-", "G5148-", "T5149-", "T5150-", "T5151-", "A5152-", "C5153-", "A5154-", "A5155-", "T5156-", "C5157-", "A5158-", "A5159-", "T5160-", "T5161-", "A5162-", "T5163-", "A5164-", "T5165-", "A5166-", "A5167-", "T5168-", "C5169-", "A5170-", "A5171-", "A5172-", "G5173-", "A5174-", "G5175-", "T5176-", "G5177-", "A5178-", "T5179-", "G5180-", "A5181-", "T5182-", "G5183-", "C5184-", "A5185-", "T5186-", "A5187-", "C5188-", "A5189-", "C5190-", "A5191-", "T5192-", "T5193-", "A5194-", "C5195-", "A5196-", "A5197-", "A5198-", "G5199-", "T5200-", "G5201-", "A5202-", "A5203-", "T5204-", "A5205-", "A5206-", "T5207-", "C5208-", "T5209-", "A5210-", "C5211-", "C5212-", "A5213-", "T5214-", "C5215-", "A5216-", "T5217-", "A5218-", "A5219-", "A5220-", "A5221-", "T5222-", "A5223-", "C5224-", "T5225-", "T5226-", "G5227-", "A5228-", "T5229-", "A5230-", "C5231-", "A5232-", "G5233-", "A5234-", "G5235-", "C5236-", "T5237-", "T5238-", "T5239-", "A5240-", "T5241-", "C5242-", "A5243-", "C5244-", "A5245-", "T5246-", "C5247-", "A5248-", "T5249-", "G5250-", "G5251-", "T5252-", "T5253-", "T5254-", "T5255-", "C5256-", "A5257-", "A5258-", "T5259-", "T5260-", "G5261-", "T5262-", "A5263-", "T5264-", "T5265-", "A5266-", "T5267-", "T5268-", "A5269-", "A5270-", "G5271-", "T5272-", "A5273-", "T5274-", "A5275-", "G5276-", "C5277-", "T5278-", "A5279-", "A5280-", "T5281-", "T5282-", "T5283-", "T5284-", "A5285-", "T5286-", "A5287-", "C5288-", "A5289-", "G5290-", "T5291-", "C5292-", "A5293-", "A5294-", "T5295-", "A5296-", "G5297-", "A5298-", "C5299-", "A5300-", "A5301-", "T5302-", "G5303-", "G5304-", "T5305-", "T5306-", "C5307-", "T5308-", "C5309-", "T5310-", "A5311-", "A5312-", "G5313-", "C5314-", "A5315-", "A5316-", "T5317-", "A5318-", "T5319-", "T5320-", "T5321-", "C5322-", "T5323-", "A5324-", "A5325-", "T5326-", "A5327-", "T5328-", "T5329-", "T5330-", "T5331-", "A5332-", "A5333-", "G5334-", "A5335-", "T5336-", "G5337-", "T5338-", "G5339-", "C5340-", "T5341-", "T5342-", "C5343-", "C5344-", "C5345-", "T5346-", "A5347-", "C5348-", "G5349-", "G5350-", "G5351-", "C5352-", "G5353-", "A5354-", "T5355-", "G5356-", "A5357-", "C5358-", "A5359-", "G5360-", "A5361-", "T5362-", "C5363-", "C5364-", "C5365-", "C5366-", "T5367-", "A5368-", "T5369-", "C5370-", "C5371-", "A5372-", "C5373-", "G5374-", "G5375-", "C5376-", "C5377-", "A5378-", "C5379-", "G5380-", "T5381-", "C5382-", "A5383-", "A5384-", "G5385-", "A5386-", "C5387-", "A5388-", "T5389-", "G5390-", "T5391-", "A5392-", "T5393-", "A5394-", "T5395-", "C5396-", "C5397-", "A5398-", "T5399-", "T5400-", "A5401-", "C5402-", "T5403-", "C5404-", "A5405-", "T5406-", "T5407-", "A5408-", "C5409-", "T5410-", "G5411-", "C5412-", "G5413-", "T5414-", "T5415-", "G5416-", "A5417-", "C5418-", "A5419-", "T5420-", "T5421-", "T5422-", "G5423-", "C5424-", "T5425-", "C5426-", "C5427-", "A5428-", "T5429-", "T5430-", "T5431-", "T5432-", "C5433-", "T5434-", "A5435-", "A5436-", "T5437-", "A5438-", "G5439-", "C5440-", "C5441-", "A5442-", "T5443-", "G5444-", "A5445-", "T5446-", "A5447-", "C5448-", "T5449-", "A5450-", "A5451-", "A5452-", "T5453-", "C5454-", "T5455-", "A5456-", "T5457-", "A5458-", "T5459-", "A5460-", "A5461-", "C5462-", "C5463-", "T5464-", "G5465-", "C5466-", "A5467-", "T5468-", "A5469-", "G5470-", "A5471-", "T5472-", "A5473-", "G5474-", "C5475-", "G5476-", "C5477-", "G5478-", "A5479-", "T5480-", "A5481-", "A5482-", "A5483-", "G5484-", "C5485-", "A5486-", "A5487-", "G5488-", "G5489-", "T5490-", "C5491-", "C5492-", "T5493-", "T5494-", "C5495-", "C5496-", "A5497-", "C5498-", "C5499-", "A5500-", "G5501-", "C5502-", "A5503-", "T5504-", "C5505-", "T5506-", "A5507-", "G5508-", "T5509-", "T5510-", "G5511-", "A5512-", "T5513-", "T5514-", "G5515-", "A5516-", "T5517-", "A5518-", "T5519-", "C5520-", "T5521-", "T5522-", "C5523-", "A5524-", "A5525-", "T5526-", "A5527-", "T5528-", "A5529-", "T5530-", "G5531-", "G5532-", "G5533-", "A5534-", "T5535-", "A5536-", "C5537-", "A5538-", "A5539-", "A5540-", "G5541-", "C5542-", "T5543-", "T5544-", "A5545-", "T5546-", "A5547-", "A5548-", "A5549-", "T5550-", "T5551-", "T5552-", "C5553-", "T5554-", "A5555-", "A5556-", "T5557-", "A5558-", "C5559-", "T5560-", "G5561-", "T5562-", "G5563-", "G5564-", "G5565-", "T5566-", "T5567-", "C5568-", "A5569-", "T5570-", "C5571-", "T5572-", "A5573-", "C5574-", "A5575-", "A5576-", "G5577-", "G5578-", "A5579-", "A5580-", "T5581-", "C5582-", "C5583-", "C5584-", "C5585-", "T5586-", "A5587-", "G5588-", "T5589-", "A5590-", "T5591-", "A5592-", "C5593-", "T5594-", "G5595-", "A5596-", "A5597-", "T5598-", "T5599-", "A5600-", "T5601-", "T5602-", "T5603-", "T5604-", "A5605-", "T5606-", "A5607-", "T5608-", "A5609-", "G5610-", "A5611-", "T5612-", "C5613-", "T5614-", "A5615-", "A5616-", "T5617-", "T5618-", "T5619-", "A5620-", "A5621-", "C5622-", "A5623-", "T5624-", "C5625-", "A5626-", "T5627-", "T5628-", "T5629-", "T5630-", "C5631-", "A5632-", "T5633-", "C5634-", "T5635-", "G5636-", "G5637-", "G5638-", "A5639-", "T5640-", "A5641-", "C5642-", "C5643-", "A5644-", "C5645-", "A5646-", "A5647-", "T5648-", "T5649-", "C5650-", "A5651-", "A5652-", "A5653-", "A5654-", "T5655-", "A5656-", "A5657-", "A5658-", "C5659-", "T5660-", "C5661-", "A5662-", "A5663-", "C5664-", "A5665-", "A5666-", "C5667-", "A5668-", "C5669-", "T5670-", "A5671-", "C5672-", "T5673-", "T5674-", "T5675-", "C5676-", "C5677-", "T5678-", "T5679-", "T5680-", "T5681-", "T5682-", "A5683-", "C5684-", "A5685-", "T5686-", "A5687-", "T5688-", "T5689-", "C5690-", "C5691-", "C5692-", "C5693-", "T5694-", "A5695-", "A5696-", "A5697-", "A5698-", "T5699-", "A5700-", "G5701-", "G5702-", "C5703-", "A5704-", "T5705-", "T5706-", "C5707-", "A5708-", "A5709-", "G5710-", "C5711-", "A5712-", "T5713-", "T5714-", "C5715-", "T5716-", "A5717-", "T5718-", "T5719-", "T5720-", "T5721-", "A5722-", "T5723-", "A5724-", "T5725-", "A5726-", "T5727-", "T5728-", "A5729-", "C5730-", "A5731-", "G5732-", "C5733-", "C5734-", "C5735-", "C5736-", "A5737-", "T5738-", "G5739-", "A5740-", "T5741-", "C5742-", "T5743-", "A5744-", "C5745-", "C5746-", "A5747-", "T5748-", "A5749-", "A5750-", "G5751-", "A5752-", "T5753-", "C5754-", "A5755-", "A5756-", "C5757-", "A5758-", "A5759-", "T5760-", "G5761-", "T5762-", "C5763-", "T5764-", "A5765-", "T5766-", "T5767-", "T5768-", "C5769-", "T5770-", "A5771-", "C5772-", "A5773-", "T5774-", "A5775-", "T5776-", "G5777-", "C5778-", "A5779-", "T5780-", "T5781-", "A5782-", "G5783-", "A5784-", "T5785-", "A5786-", "G5787-", "A5788-", "T5789-", "A5790-", "G5791-", "T5792-", "A5793-", "A5794-", "A5795-", "G5796-", "T5797-", "A5798-", "A5799-", "G5800-", "A5801-", "G5802-", "A5803-", "T5804-", "C5805-", "T5806-", "T5807-", "G5808-", "C5809-", "A5810-", "C5811-", "A5812-", "G5813-", "A5814-", "A5815-", "T5816-", "T5817-", "A5818-", "C5819-", "A5820-", "A5821-", "T5822-", "T5823-", "C5824-", "T5825-", "T5826-", "A5827-", "A5828-", "T5829-", "A5830-", "A5831-", "T5832-", "T5833-", "A5834-", "T5835-", "A5836-", "G5837-", "A5838-", "G5839-", "A5840-", "A5841-", "A5842-", "A5843-", "T5844-", "A5845-", "T5846-", "C5847-", "T5848-", "T5849-", "C5850-", "C5851-", "A5852-", "T5853-", "A5854-", "T5855-", "A5856-", "A5857-", "T5858-", "T5859-", "C5860-", "T5861-", "T5862-", "T5863-", "G5864-", "A5865-", "C5866-", "A5867-", "C5868-", "T5869-", "A5870-", "A5871-", "T5872-", "G5873-", "C5874-", "A5875-", "G5876-", "A5877-", "T5878-", "A5879-", "T5880-", "A5881-", "A5882-", "T5883-", "A5884-", "T5885-", "C5886-", "T5887-", "T5888-", "T5889-", "A5890-", "T5891-", "A5892-", "T5893-", "G5894-", "T5895-", "A5896-", "A5897-", "T5898-", "A5899-", "T5900-", "A5901-", "T5902-", "G5903-", "C5904-", "A5905-", "A5906-", "A5907-", "C5908-", "A5909-", "G5910-", "T5911-", "C5912-", "T5913-", "A5914-", "T5915-", "C5916-", "T5917-", "A5918-", "C5919-", "T5920-", "A5921-", "T5922-", "A5923-", "T5924-", "A5925-", "C5926-", "T5927-", "G5928-", "A5929-", "T5930-", "C5931-", "A5932-", "A5933-", "T5934-", "A5935-", "T5936-", "T5937-", "A5938-", "T5939-", "C5940-", "T5941-", "C5942-", "T5943-", "A5944-", "T5945-", "G5946-", "A5947-", "A5948-", "T5949-", "C5950-", "C5951-", "T5952-", "A5953-", "A5954-", "A5955-", "A5956-", "T5957-", "A5958-", "A5959-", "T5960-", "C5961-", "A5962-", "T5963-", "A5964-", "C5965-", "A5966-", "G5967-", "A5968-", "A5969-", "C5970-", "A5971-", "T5972-", "C5973-", "T5974-", "A5975-", "C5976-", "A5977-", "G5978-", "G5979-", "A5980-", "T5981-", "C5982-", "A5983-", "C5984-", "A5985-", "A5986-", "A5987-", "T5988-", "T5989-", "G5990-", "G5991-", "T5992-", "T5993-", "C5994-", "A5995-", "A5996-", "G5997-", "G5998-", "A5999-", "G6000-", "A6001-", "A6002-", "A6003-", "T6004-", "C6005-", "T6006-", "A6007-", "T6008-", "C6009-", "A6010-", "A6011-", "A6012-", "T6013-", "A6014-", "T6015-", "T6016-", "T6017-", "T6018-", "C6019-", "C6020-", "T6021-", "G6022-", "T6023-", "C6024-", "A6025-", "A6026-", "C6027-", "A6028-", "A6029-", "C6030-", "T6031-", "G6032-", "G6033-", "T6034-", "T6035-", "C6036-", "T6037-", "A6038-", "G6039-", "A6040-", "A6041-", "C6042-", "A6043-", "T6044-", "A6045-", "A6046-", "C6047-", "A6048-", "G6049-", "T6050-", "C6051-", "A6052-", "A6053-", "C6054-", "A6055-", "C6056-", "C6057-", "T6058-", "A6059-", "A6060-", "T6061-", "C6062-", "C6063-", "A6064-", "T6065-", "G6066-", "T6067-", "T6068-", "T6069-", "T6070-", "T6071-", "T6072-", "A6073-", "T6074-", "A6075-", "A6076-", "T6077-", "C6078-", "A6079-", "T6080-", "C6081-", "T6082-", "A6083-", "C6084-", "C6085-", "A6086-", "A6087-", "A6088-", "G6089-", "A6090-", "T6091-", "A6092-", "A6093-", "T6094-", "G6095-", "A6096-", "C6097-", "C6098-", "A6099-", "A6100-", "A6101-", "G6102-", "A6103-", "T6104-", "C6105-", "G6106-", "A6107-", "G6108-", "G6109-", "T6110-", "C6111-", "G6112-", "T6113-", "C6114-", "G6115-", "T6116-", "G6117-", "A6118-", "A6119-", "A6120-", "C6121-", "T6122-", "G6123-", "C6124-", "T6125-", "C6126-", "A6127-", "T6128-", "C6129-", "G6130-", "A6131-", "C6132-", "A6133-", "G6134-", "C6135-", "C6136-", "A6137-", "T6138-", "G6139-", "A6140-", "A6141-", "A6142-", "T6143-", "C6144-", "T6145-", "A6146-", "C6147-", "C6148-", "G6149-", "A6150-", "C6151-", "T6152-", "C6153-", "C6154-", "A6155-", "T6156-", "G6157-", "G6158-", "T6159-", "G6160-", "C6161-", "G6162-", "A6163-", "A6164-", "T6165-", "C6166-", "G6167-", "C6168-", "A6169-", "C6170-", "T6171-", "G6172-", "T6173-", "C6174-", "T6175-", "T6176-", "A6177-", "T6178-", "T6179-", "C6180-", "G6181-", "C6182-", "C6183-", "A6184-", "T6185-", "T6186-", "G6187-", "A6188-", "T6189-", "T6190-", "T6191-", "T6192-", "C6193-", "A6194-", "T6195-", "T6196-", "T6197-", "T6198-", "T6199-", "T6200-", "A6201-", "T6202-", "A6203-", "A6204-", "T6205-", "T6206-", "A6207-", "T6208-", "G6209-", "T6210-", "A6211-", "C6212-", "A6213-", "T6214-", "G6215-", "T6216-", "T6217-", "T6218-", "T6219-", "C6220-", "C6221-", "T6222-", "T6223-", "C6224-", "T6225-", "A6226-", "T6227-", "T6228-", "C6229-", "T6230-", "C6231-", "A6232-", "A6233-", "G6234-", "A6235-", "G6236-", "T6237-", "C6739T", "T8086-", "G8087-", "T8088-", "A8089-", "T8090-", "T8091-", "T8092-", "A8093-", "T8094-", "C8095-", "T8096-", "A8097-", "A8098-", "A8099-", "C8100-", "A8101-", "A8102-", "T8103-", "A8104-", "C8105-", "T8106-", "T8107-", "C8108-", "T8109-", "G8110-", "C8111-", "C8112-", "T8113-", "C8114-", "T8115-", "A8116-", "G8117-", "A8118-", "T8119-", "G8120-", "G8121-", "G8122-", "A8123-", "T8124-", "A8125-", "C8126-", "A8127-", "A8128-", "A8129-", "A8130-", "A8131-", "T8132-", "T8133-", "T8134-", "T8135-", "T8136-", "T8137-", "A8138-", "T8139-", "T8140-", "T8141-", "C8142-", "A8143-", "G8144-", "C8145-", "A8146-", "T8147-", "A8148-", "T8149-", "T8150-", "A8151-", "A8152-", "A8153-", "G8154-", "T8155-", "A8156-", "A8157-", "A8158-", "A8159-", "T8160-", "C8161-", "T8162-", "A8163-", "G8164-", "T8165-", "T8166-", "A8167-", "C8168-", "C8169-", "T8170-", "T8171-", "G8172-", "A8173-", "A8174-", "A8175-", "A8176-", "T8177-", "G8178-", "A8179-", "A8180-", "T8181-", "A8182-", "C8183-", "A8184-", "G8185-", "T8186-", "G8187-", "G8188-", "G8189-", "T8190-", "G8191-", "G8192-", "T8193-", "T8194-", "C8195-", "C8196-", "G8197-", "T8198-", "A8199-", "T8200-", "C8201-", "A8202-", "C8203-", "C8204-", "A8205-", "G8206-", "T8207-", "A8208-", "A8209-", "G8210-", "A8211-", "A8212-", "C8213-", "A8214-", "T8215-", "A8216-", "A8217-", "T8218-", "A8219-", "G8220-", "T8221-", "C8222-", "G8223-", "A8224-", "A8225-", "T8226-", "A8227-", "C8228-", "A8229-", "G8230-", "T8231-", "A8232-", "T8233-", "C8234-", "C8235-", "G8236-", "A8237-", "T8238-", "T8239-", "G8240-", "A8241-", "G8242-", "A8243-", "T8244-", "T8245-", "T8246-", "T8247-", "G8248-", "C8249-", "A8250-", "T8251-", "A8252-", "C8253-", "A8254-", "A8255-", "T8256-", "A8257-", "C8258-", "T8259-", "A8260-", "G8261-", "T8262-", "C8263-", "T8264-", "A8265-", "G8266-", "A8267-", "A8268-", "A8269-", "G8270-", "A8271-", "A8272-", "A8273-", "T8274-", "T8275-", "T8276-", "G8277-", "T8278-", "A8279-", "A8280-", "T8281-", "C8282-", "A8283-", "T8284-", "C8285-", "C8286-", "T8287-", "C8288-", "T8289-", "G8290-", "T8291-", "G8292-", "A8293-", "C8294-", "A8295-", "G8296-", "G8297-", "A8298-", "G8299-", "T8300-", "C8301-", "C8302-", "A8303-", "T8304-", "A8305-", "T8306-", "A8307-", "T8308-", "C8309-", "T8310-", "G8311-", "T8312-", "A8313-", "T8314-", "C8315-", "A8316-", "T8317-", "C8318-", "G8319-", "T8320-", "C8321-", "T8322-", "A8323-", "G8324-", "T8325-", "T8326-", "T8327-", "T8328-", "T8329-", "A8330-", "T8331-", "C8332-", "A8333-", "G8334-", "T8335-", "G8336-", "T8337-", "C8338-", "C8339-", "T8340-", "A8341-", "T8342-", "G8343-", "C8344-", "T8345-", "A8346-", "T8347-", "A8348-", "T8349-", "T8350-", "C8351-", "C8352-", "T8353-", "G8354-", "T8355-", "T8356-", "A8357-", "T8358-", "C8359-", "A8360-", "T8361-", "C8362-", "A8363-", "T8364-", "T8365-", "A8366-", "G8367-", "T8368-", "T8369-", "A8370-", "A8371-", "T8372-", "G8373-", "A8374-", "A8375-", "A8376-", "A8377-", "T8378-", "A8379-", "A8380-", "C8381-", "T8382-", "C8383-", "T8384-", "C8385-", "G8386-", "T8387-", "G8388-", "C8389-", "T8390-", "T8391-", "C8392-", "A8393-", "G8394-", "A8395-", "A8396-", "A8397-", "A8398-", "G8399-", "T8400-", "C8401-", "A8402-", "A8403-", "A8404-", "T8405-", "A8406-", "T8407-", "T8408-", "G8409-", "T8410-", "A8411-", "T8412-", "C8413-", "C8414-", "A8415-", "T8416-", "A8417-", "C8418-", "A8419-", "T8420-", "A8421-", "T8422-", "A8423-", "T8424-", "C8425-", "T8426-", "C8427-", "C8428-", "A8429-", "A8430-", "A8431-", "A8432-", "C8433-", "T8434-", "A8435-", "T8436-", "C8437-", "A8438-", "C8439-", "T8440-", "T8441-", "A8442-", "T8443-", "A8444-", "C8445-", "G8446-", "T8447-", "T8448-", "T8449-", "A8450-", "T8451-", "C8452-", "T8453-", "T8454-", "T8455-", "A8456-", "A8457-", "C8458-", "G8459-", "A8460-", "A8461-", "C8462-", "A8463-", "T8464-", "A8465-", "T8466-", "A8467-", "C8468-", "C8469-", "T8470-", "A8471-", "G8472-", "A8473-", "T8474-", "G8475-", "G8476-", "T8477-", "T8478-", "A8479-", "T8480-", "T8481-", "T8482-", "A8483-", "C8484-", "T8485-", "A8486-", "A8487-", "C8488-", "A8489-", "G8490-", "A8491-", "C8492-", "A8493-", "T8494-", "T8495-", "T8496-", "T8497-", "T8498-", "T8499-", "C8500-", "A8501-", "A8502-", "G8503-", "A8504-", "T8505-", "C8506-", "T8507-", "A8508-", "T8509-", "T8510-", "G8511-", "A8512-", "C8513-", "A8514-", "A8515-", "T8516-", "A8517-", "A8518-", "C8519-", "T8520-", "C8521-", "C8522-", "T8523-", "A8524-", "T8525-", "A8526-", "G8527-", "T8528-", "T8529-", "T8530-", "C8531-", "C8532-", "A8533-", "C8534-", "A8535-", "T8536-", "C8537-", "A8538-", "A8539-", "C8540-", "C8541-", "A8542-", "A8543-", "G8544-", "T8545-", "A8546-", "A8547-", "T8548-", "G8549-", "A8550-", "T8551-", "C8552-", "A8553-", "T8554-", "C8555-", "T8556-", "A8557-", "T8558-", "T8559-", "G8560-", "T8561-", "T8562-", "A8563-", "T8564-", "A8565-", "T8566-", "A8567-", "A8568-", "C8569-", "A8570-", "A8571-", "T8572-", "A8573-", "A8574-", "C8575-", "A8576-", "T8577-", "A8578-", "A8579-", "C8580-", "T8581-", "C8582-", "T8583-", "T8584-", "T8585-", "T8586-", "C8587-", "C8588-", "A8589-", "T8590-", "T8591-", "T8592-", "T8593-", "T8594-", "A8595-", "T8596-", "C8597-", "A8598-", "G8599-", "T8600-", "A8601-", "T8602-", "C8603-", "T8604-", "A8605-", "T8606-", "A8607-", "T8608-", "C8609-", "A8610-", "A8611-", "C8612-", "G8613-", "T8614-", "C8615-", "G8616-", "T8617-", "T8618-", "G8619-", "T8620-", "A8621-", "G8622-", "T8623-", "G8624-", "A8625-", "A8626-", "T8627-", "A8628-", "G8629-", "T8630-", "A8631-", "G8632-", "T8633-", "C8634-", "A8635-", "T8636-", "T8637-", "G8638-", "A8639-", "T8640-", "C8641-", "T8642-", "A8643-", "T8644-", "T8645-", "A8646-", "T8647-", "A8648-", "T8649-", "G8650-", "A8651-", "A8652-", "A8653-", "C8654-", "G8655-", "G8656-", "A8657-", "T8658-", "A8659-", "T8660-", "G8661-", "T8662-", "C8663-", "T8664-", "A8665-", "G8666-", "T8667-", "T8668-", "A8669-", "A8670-", "T8671-", "A8672-", "T8673-", "T8674-", "T8675-", "T8676-", "C8677-", "T8678-", "T8679-", "T8680-", "G8681-", "A8682-", "T8683-", "T8684-", "T8685-", "A8686-", "A8687-", "A8688-", "G8689-", "T8690-", "C8691-", "T8692-", "A8693-", "T8694-", "A8695-", "G8696-", "T8697-", "C8698-", "T8699-", "T8700-", "T8701-", "A8702-", "C8703-", "A8704-", "A8705-", "A8706-", "C8707-", "A8708-", "T8709-", "A8710-", "A8711-", "T8712-", "A8713-", "T8714-", "C8715-", "C8716-", "T8717-", "T8718-", "A8719-", "T8720-", "C8721-", "C8722-", "G8723-", "A8724-", "C8725-", "T8726-", "T8727-", "T8728-", "A8729-", "T8730-", "A8731-", "T8732-", "T8733-", "T8734-", "C8735-", "C8736-", "T8737-", "G8738-", "T8739-", "A8740-", "G8741-", "G8742-", "G8743-", "T8744-", "G8745-", "G8746-", "C8747-", "A8748-", "T8749-", "A8750-", "A8751-", "T8752-", "T8753-", "T8754-", "T8755-", "A8756-", "T8757-", "T8758-", "C8759-", "T8760-", "G8761-", "C8762-", "C8763-", "T8764-", "C8765-", "C8766-", "A8767-", "C8768-", "A8769-", "A8770-", "T8771-", "C8772-", "A8773-", "G8774-", "T8775-", "G8776-", "T8777-", "T8778-", "T8779-", "C8780-", "C8781-", "A8782-", "A8783-", "A8784-", "T8785-", "A8786-", "T8787-", "A8788-", "T8789-", "T8790-", "A8791-", "C8792-", "T8793-", "A8794-", "G8795-", "A8796-", "C8797-", "A8798-", "A8799-", "T8800-", "A8801-", "T8802-", "T8803-", "C8804-", "C8805-", "A8806-", "T8807-", "A8808-", "T8809-", "A8810-", "G8811-", "T8812-", "T8813-", "A8814-", "T8815-", "T8816-", "A8817-", "G8818-", "T8819-", "T8820-", "A8821-", "A8822-", "G8823-", "G8824-", "G8825-", "A8826-", "C8827-", "C8828-", "C8829-", "A8830-", "A8831-", "T8832-", "T8833-", "A8834-", "G8835-", "A8836-", "A8837-", "C8838-", "A8839-", "C8840-", "G8841-", "T8842-", "A8843-", "C8844-", "G8845-", "C8846-", "G8847-", "C8848-", "T8849-", "T8850-", "A8851-", "T8852-", "T8853-", "C8854-", "A8855-", "T8856-", "C8857-", "A8858-", "T8859-", "T8860-", "T8861-", "G8862-", "G8863-", "A8864-", "T8865-", "C8866-", "G8867-", "T8868-", "A8869-", "T8870-", "T8871-", "T8872-", "C8873-", "A8874-", "T8875-", "A8876-", "A8877-", "A8878-", "A8879-", "G8880-", "T8881-", "T8882-", "A8883-", "T8884-", "T8885-", "A8886-", "T8887-", "G8888-", "T8889-", "T8890-", "A8891-", "T8892-", "A8893-", "G8894-", "A8895-", "T8896-", "G8897-", "T8898-", "C8899-", "A8900-", "A8901-", "C8902-", "A8903-", "C8904-", "A8905-", "T8906-", "T8907-", "C8908-", "T8909-", "A8910-", "C8911-", "A8912-", "T8913-", "T8914-", "T8915-", "T8916-", "T8917-", "T8918-", "T8919-", "A8920-", "A8921-", "T8922-", "T8923-", "G8924-", "T8925-", "C8926-", "T8927-", "A8928-", "T8929-", "A8930-", "T8931-", "A8932-", "G8933-", "T8934-", "A8935-", "T8936-", "T8937-", "T8938-", "T8939-", "T8940-", "C8941-", "T8942-", "G8943-", "A8944-", "T8945-", "A8946-", "T8947-", "T8948-", "T8949-", "T8950-", "C8951-", "T8952-", "A8953-", "T8954-", "A8955-", "A8956-", "C10013-", "C10014-", "C10015-", "A10016-", "A10017-", "T10018-", "A10019-", "A10020-", "T10021-", "A10022-", "C10023-", "T10024-", "A10025-", "C10026-", "A10027-", "A10028-", "C10029-", "C10030-", "A10031-", "T10032-", "T10033-", "T10034-", "C10035-", "T10036-", "G10037-", "A10038-", "G10039-", "T10040-", "T10041-", "G10042-", "G10043-", "A10044-", "T10045-", "A10046-", "T10047-", "C10048-", "A10049-", "T10050-", "C10051-", "A10052-", "A10053-", "A10054-", "A10055-", "T10056-", "A10057-", "C10058-", "T10059-", "G10060-", "G10061-", "A10062-", "T10063-", "A10064-", "A10065-", "A10066-", "T10067-", "A10068-", "C10069-", "G10070-", "A10071-", "G10072-", "G10073-", "A10074-", "C10075-", "A10076-", "T10077-", "G10078-", "T10079-", "A10080-", "T10081-", "A10082-", "G10083-", "A10084-", "G10085-", "T10086-", "A10087-", "A10088-", "G10089-", "T10090-", "A10091-", "A10092-", "A10093-", "G10094-", "A10095-", "A10096-", "A10097-", "A10098-", "A10099-", "G10100-", "A10101-", "A10102-", "T10103-", "G10104-", "T10105-", "G10106-", "G10107-", "A10108-", "A10109-", "T10110-", "T10111-", "T10112-", "G10113-", "C10114-", "T10115-", "A10116-", "T10117-", "G10118-", "A10119-", "A10120-", "G10121-", "T10122-", "T10123-", "G10124-", "T10125-", "T10126-", "T10127-", "A10128-", "C10129-", "T10130-", "C10131-", "A10132-", "A10133-", "A10134-", "A10135-", "C10136-", "G10137-", "A10138-", "T10139-", "T10140-", "A10141-", "G10142-", "A10143-", "A10144-", "A10145-", "A10146-", "C10147-", "G10148-", "A10149-", "T10150-", "A10151-", "G10152-", "A10153-", "T10154-", "A10155-", "C10156-", "T10157-", "T10158-", "T10159-", "G10160-", "G10161-", "T10162-", "T10163-", "T10164-", "A10165-", "T10166-", "T10167-", "G10168-", "G10169-", "A10170-", "T10171-", "T10172-", "C10173-", "G10174-", "T10175-", "G10176-", "T10177-", "A10178-", "A10179-", "T10180-", "C10181-", "A10182-", "T10183-", "A10184-", "T10185-", "A10186-", "T10187-", "T10188-", "T10189-", "T10190-", "G10191-", "C10192-", "A10193-", "T10194-", "A10195-", "A10196-", "C10197-", "A10198-", "T10199-", "G10200-", "T10201-", "A10202-", "T10203-", "C10204-", "A10205-", "A10206-", "T10207-", "A10208-", "T10209-", "A10210-", "T10211-", "G10212-", "G10213-", "C10214-", "A10215-", "T10216-", "A10217-", "G10218-", "A10219-", "A10220-", "C10221-", "A10222-", "C10223-", "G10224-", "A10225-", "A10226-", "G10227-", "A10228-", "G10229-", "A10230-", "A10231-", "A10232-", "C10233-", "C10234-", "G10235-", "G10236-", "T10237-", "G10238-", "C10239-", "G10240-", "T10241-", "C10242-", "A10243-", "G10244-", "A10245-", "T10246-", "A10247-", "A10248-", "T10249-", "T10250-", "G10251-", "T10252-", "C10253-", "C10254-", "T10255-", "A10256-", "T10257-", "A10258-", "T10259-", "G10260-", "C10261-", "C10262-", "G10263-", "T10264-", "A10265-", "C10266-", "A10267-", "C10268-", "G10269-", "T10270-", "T10271-", "T10272-", "T10273-", "A10274-", "A10275-", "A10276-", "A10277-", "A10278-", "A10279-", "A10280-", "T10281-", "A10282-", "A10283-", "C10284-", "A10285-", "A10286-", "T10287-", "G10288-", "A10289-", "G10290-", "C10291-", "A10292-", "A10293-", "G10294-", "T10295-", "T10296-", "C10297-", "T10298-", "A10299-", "A32213-", "C32214-", "T32215-", "G114221A", "T114537A", "G124853T", "A128107-", "G128108-", "A128109-", "T128110-", "A128111-", "T128112-", "T128113-", "T128114-", "G128115-", "A128116-", "G128117-", "A128118-", "G128119-", "T128120-", "G128121-", "A128122-", "A128123-", "A128124-", "A128125-", "G128126-", "T128127-", "C128128-", "A128129-", "T128130-", "C128131-", "T128132-", "C128133-", "T128134-", "T128135-", "G128136-", "T128137-", "A128138-", "T128139-", "C128140-", "A128141-", "T128142-", "A128143-", "T128144-", "A128145-", "T128146-", "T128147-", "A128148-", "A128149-", "A128150-", "A128151-", "C128152-", "T128153-", "A128154-", "C128155-", "C128156-", "A128157-", "A128158-", "T128159-", "A128160-", "A128161-", "G128162-", "A128163-", "A128164-", "G128165-", "A128166-", "G128167-", "A128168-", "A128169-", "A128170-", "G128171-", "G128172-", "T128173-", "C128174-", "A128175-", "A128176-", "T128177-", "T128178-", "A128179-", "C128180-", "G128181-", "G128182-", "C128183-", "G128184-", "A128185-", "A128186-", "A128187-", "T128188-", "A128189-", "A128190-", "A128191-", "G128192-", "A128193-", "A128194-", "A128195-", "A128196-", "C128197-", "T128198-", "G128199-", "T128200-", "A128201-", "C128202-", "A128203-", "T128204-", "G128205-", "G128206-", "A128207-", "G128208-", "G128209-", "C128210-", "A128211-", "C128212-", "T128213-", "A128214-", "A128215-", "T128216-", "G128217-", "C128218-", "A128219-", "A128220-", "A128221-", "T128222-", "T128223-", "A128224-", "C128225-", "T128226-", "T128227-", "T128228-", "T128229-", "C128230-", "C128231-", "G128232-", "G128233-", "T128234-", "A128235-", "A128236-", "A128237-", "A128238-", "A128239-", "G128240-", "T128241-", "C156429T", "A167169-", "T167170-", "G167171-", "A167172-", "T167173-", "G167174-", "A167175-", "A167176-", "C167177-", "G167178-", "A167179-", "T167180-", "G167181-", "A167182-", "T167183-", "A167184-", "C167185-", "T167186-", "C167187-", "T167188-", "A167189-", "T167190-", "T167191-", "G167192-", "A167193-", "G167194-", "A167195-", "A167196-", "A167197-", "A167198-", "C167199-", "A167200-", "T167201-", "A167202-", "C167203-", "T167204-", "C167205-", "T167206-", "T167207-", "A167208-", "A167209-", "A167210-", "A167211-", "T167212-", "T167213-", "G167214-", "G167215-", "A167216-", "T167217-", "T167218-", "T167219-", "A167220-", "C167221-", "T167222-", "T167223-", "A167224-", "T167225-", "A167226-", "T167227-", "A167228-", "T167229-", "T167230-", "C167231-", "G167232-", "A167233-", "T167234-", "C167235-", "G167236-", "T167237-", "C167238-", "A167239-", "T167240-", "G167241-", "G167242-", "G167243-", "C167244-", "A167245-", "T167246-", "A167247-", "G167248-", "T167249-", "A167250-", "A167251-", "T167252-", "A167253-", "C167254-", "A167255-", "T167256-", "A167257-", "T167258-", "T167259-", "A167260-", "T167261-", "T167262-", "C167263-", "A167264-", "A167265-", "A167266-", "A167267-", "T167268-", "A167269-", "T167270-", "G167271-", "A167272-", "T167273-", "T167274-", "T167275-", "T167276-", "T167277-", "A167278-", "A167279-", "A167280-", "A167281-", "A167282-", "T167283-", "T167284-", "T167285-", "A167286-", "A167287-", "A167288-", "A167289-", "T167290-", "A167291-", "C176642A", "T187073-", "T190122-", "G190123-", "T190124-", "G190125-", "T190126-", "A190127-", "A190128-", "T190129-", "A190130-", "T190131-", "T190132-", "A190133-", "T190134-", "T190135-", "A190136-", "A190137-", "T190138-", "G190139-", "G190140-", "A190141-", "T190142-", "A190143-", "T190144-", "A190145-", "T190146-", "A190147-", "G190148-", "A190149-", "T190150-", "A190151-", "A190152-", "C190153-", "G190154-", "C190155-", "A190156-", "A190157-", "T190158-", "A190159-", "G190160-", "G190161-", "G190162-", "A190163-", "C190164-", "T190165-", "A190166-", "A190167-", "T190168-", "A190169-", "G190170-", "T190171-", "A190172-", "T190173-", "T190174-", "G190175-", "T190176-", "A190177-", "A190178-", "A190179-", "A190180-", "G190181-", "A190182-", "T190183-", "A190184-", "T190185-", "A190186-", "A190187-", "T190188-", "C190189-", "G190190-", "A190191-", "C190192-", "T190193-", "A190194-", "T190195-", "T190196-", "T190197-", "A190198-", "C190199-", "G190200-", "T190201-", "A190202-", "C190203-", "A190204-", "T190205-", "A190206-", "T190207-", "C190208-", "C190209-", "A190210-", "G190211-", "A190212-", "T190213-", "A190214-", "T190215-", "C190216-", "T190217-", "A190218-", "T190219-", "A190220-", "T190221-", "T190222-", "C190223-", "C190224-", "T190225-", "A190226-", "C190227-", "T190228-", "A190229-", "G190230-", "T190231-", "T190232-", "T190233-", "G190234-", "C190235-", "T190236-", "G190237-", "C190238-", "G190239-", "T190240-", "A190241-", "G190242-", "T190243-", "T190244-", "G190245-", "C190246-", "A190247-", "T190248-", "C190249-", "A190250-", "T190251-", "T190252-", "G190253-", "A190254-", "T190255-", "A190256-", "T190257-", "G190258-", "C190259-", "A190260-", "T190261-", "G190262-", "A190263-", "T190264-", "T190265-", "T190266-", "A190267-", "T190268-", "C190269-", "A190270-", "G190271-", "G190272-", "A190273-", "T190274-", "T190275-", "C190276-", "A190277-", "G190278-", "A190279-", "G190280-", "A190281-", "T190282-", "G190283-", "A190284-", "A190285-", "T190286-", "T190287-", "A190288-", "C190289-", "T190290-", "A190291-", "A190292-", "G190293-", "T190294-", "A190295-", "A190296-", "A190297-", "C190298-", "T190299-", "A190300-", "C190301-", "A190302-", "A190303-", "T190304-", "C190305-", "C190306-", "C190307-", "A190308-", "C190309-", "A190310-", "A190311-", "T190312-", "A190313-", "A190314-", "G190315-", "T190316-", "A190317-", "A190318-", "G190319-", "A190320-", "A190321-", "T190322-", "C190323-", "A190324-", "A190325-", "A190326-", "T190327-", "A190328-", "T190329-", "C190330-", "A190331-", "A190332-", "A190333-", "A190334-", "A190335-", "C190336-", "T190337-", "C190338-", "A190339-", "C190340-", "T190341-", "T190342-", "T190343-", "T190344-", "G190345-", "A190346-", "T190347-", "T190348-", "T190349-", "T190350-", "T190351-", "C190352-", "T190353-", "A190354-", "G190355-", "T190356-", "C190357-", "T190358-", "T190359-", "A190360-", "A190361-", "G190362-", "T190363-", "A190364-", "A190365-", "T190366-", "A190367-", "C190368-", "A190369-", "T190370-", "A190371-", "T190372-", "A190373-", "T190374-", "T190375-", "T190376-", "A190377-", "T190378-", "T190379-", "A190380-", "A190381-", "T190382-", "A190383-", "G190384-", "A190385-", "C190386-", "C190387-", "T190388-", "A190389-", "T190390-", "G190391-", "A190392-", "A190393-", "A190394-", "T190395-", "A190396-", "A190397-", "A190398-", "A190399-", "A190400-", "A190401-", "A190402-", "G190403-", "G190404-", "T190405-", "A190406-", "A190407-", "C190408-", "A190409-", "A190410-", "T190411-", "G190412-", "G190413-", "A190414-", "T190415-", "T190416-", "C190417-", "G190418-", "C190419-", "G190420-", "T190421-", "A190422-", "T190423-", "A190424-", "G190425-", "C190426-", "T190427-", "A190428-", "T190429-", "T190430-", "T190431-", "A190432-", "C190433-", "G190434-", "T190435-", "A190436-", "T190437-", "T190438-", "A190439-", "G190440-", "T190441-", "A190442-", "T190443-", "C190444-", "G190445-", "G190446-", "C190447-", "A190448-", "T190449-", "C190450-", "T190451-", "C190452-", "T190453-", "T190454-", "T190455-", "T190456-", "G190457-", "T190458-", "A190459-", "T190460-", "C190461-", "T190462-", "T190463-", "G190464-", "T190465-", "T190466-", "A190467-", "A190468-", "T190469-", "T190470-", "G190471-", "T190472-", "C190473-", "A190474-", "C190475-", "A190476-", "A190477-", "A190478-", "C190479-", "T190480-", "A190481-", "G190482-", "T190483-", "A190484-", "C190485-", "A190486-", "T190487-", "T190488-", "A190489-", "C190490-", "T190491-", "T190492-", "C190493-", "A190494-", "A190495-", "T190496-", "C190497-", "T190498-", "G190499-", "A190500-", "A190501-", "A190502-", "A190503-", "T190504-", "A190505-", "A190506-", "A190507-", "T190508-", "G190509-", "G190510-", "A190511-", "A190512-", "G190513-", "T190514-", "G190515-", "A190516-", "T190517-", "A190518-", "T190519-", "A190520-", "A190521-", "C190522-", "T190523-", "A190524-", "A190525-", "T190526-", "A190527-", "C190528-", "A190529-", "G190530-", "C190531-", "A190532-", "G190533-", "A190534-", "T190535-", "A190536-", "T190537-", "A190538-", "T190539-", "T190540-", "G190541-", "C190542-", "T190543-", "G190544-", "G190545-", "A190546-", "C190547-", "A190548-", "A190549-", "T190550-", "T190551-", "A190552-", "T190553-", "C190554-", "C190555-", "A190556-", "A190557-", "T190558-", "T190559-", "A190560-", "T190561-", "G190562-", "A190563-", "C190564-", "C190565-", "T190566-", "T190567-", "T190568-", "G190569-", "A190570-", "T190571-", "G190572-", "G190573-", "A190574-", "A190575-", "A190576-", "G190577-", "G190578-", "A190579-", "T190580-", "A190581-", "T190582-", "T190583-", "T190584-", "A190585-", "T190586-", "C190587-", "C190588-", "A190589-", "T190590-", "C190591-", "T190592-", "A190593-", "T190594-", "C190595-", "T190596-", "C190597-", "G190598-", "T190599-", "T190600-", "C190601-", "A190602-", "T190603-", "G190604-", "G190605-", "T190606-", "C190607-", "G190608-", "G190609-", "T190610-", "A190611-", "A190612-", "T190613-", "A190614-", "A190615-", "A190616-", "C190617-", "T190618-", "T190619-", "T190620-", "T190621-", "C190622-", "C190623-", "T190624-", "A190625-", "G190626-", "A190627-", "T190628-", "C190629-", "T190630-", "T190631-", "T190632-", "A190633-", "T190634-", "A190635-", "A190636-", "A190637-", "A190638-", "A190639-", "T190640-", "A190641-", "T190642-", "C190643-", "T190644-", "T190645-", "T190646-", "G190647-", "A190648-", "A190649-", "G190650-", "A190651-", "A190652-", "T190653-", "T190654-", "T190655-", "T190656-", "T190657-", "C190658-", "A190659-", "G190660-", "A190661-", "C190662-", "T190663-", "A190664-", "T190665-", "T190666-", "T190667-", "C190668-", "G190669-", "A190670-", "G190671-", "T190672-", "A190673-", "T190674-", "C190675-", "T190676-", "G190677-", "T190678-", "A190679-", "A190680-", "G190681-", "T190682-", "A190683-", "G190684-", "T190685-", "C190686-", "A190687-", "A190688-", "T190689-", "A190690-", "C190691-", "G190692-", "A190693-", "G190694-", "G190695-", "A190696-", "A190697-", "T190698-", "T190699-", "A190700-", "G190701-", "A190702-", "A190703-", "T190704-", "A190705-", "T190706-", "T190707-", "A190708-", "T190709-", "T190710-", "A190711-", "T190712-", "T190713-", "C190714-", "A190715-", "T190716-", "G190717-", "T190718-", "G190719-", "A190720-", "T190721-", "T190722-", "A190723-", "T190724-", "A190725-", "C190726-", "T190727-", "A190728-", "A190729-", "C190730-", "A190731-", "A190732-", "C190733-", "C190734-", "G190735-", "T190736-", "C190737-", "C190738-", "T190739-", "A190740-", "C190741-", "A190742-", "A190743-", "T190744-", "T190745-", "A190746-", "A190747-", "A190748-", "C190749-", "A190750-", "A190751-", "C190752-", "A190753-", "T190754-", "T190755-", "A190756-", "C190757-", "T190758-", "T190759-", "T190760-", "T190761-", "A190762-", "T190763-", "A190764-", "A190765-", "C190766-", "G190767-", "G190768-", "C190769-", "G190770-", "A190771-", "C190772-", "G190773-", "A190774-", "A190775-", "T190776-", "A190777-", "T190778-", "A190779-", "C190780-", "T190781-", "G190782-", "A190783-", "A190784-", "A190785-", "T190786-", "T190787-"], "NBT03_gp174": ["M1-", "D2-", "S3-", "R4-", "I5-", "A6-", "I7-", "Y8-", "V9-", "L10-", "V11-", "S12-", "A13-", "S14-", "L15-", "L16-", "Y17-", "L18-", "V19-", "N20-", "C21-", "H22-", "K23-", "L24-", "V25-", "H26-", "Y27-", "F28-", "N29-", "L30-", "K31-", "I32-", "N33-", "G34-", "S35-", "D36-", "I37-", "T38-", "N39-", "T40-", "A41-", "D42-", "I43-", "L44-", "L45-", "D46-", "N47-", "Y48-", "P49-", "I50-", "M51-", "T52-", "F53-", "D54-", "G55-", "K56-", "D57-", "I58-", "Y59-", "P60-", "S61-", "I62-", "S63-", "F64-", "M65-", "V66-", "G67-", "N68-", "K69-", "L70-", "F71-", "L72-", "D73-", "L74-", "Y75-", "K76-", "N77-", "I78-", "F79-", "E80-", "E81-", "F82-", "F83-", "R84-", "L85-", "F86-", "R87-", "V88-", "S89-", "V90-", "S91-", "S92-", "Q93-", "Y94-", "E95-", "E96-", "L97-", "E98-", "Y99-", "Y100-", "Y101-", "S102-", "C103-", "D104-", "Y105-", "T106-", "N107-", "N108-", "R109-", "P110-", "T111-", "I112-", "K113-", "Q114-", "H115-", "Y116-", "F117-", "Y118-", "N119-", "G120-", "D121-", "E122-", "Y123-", "T124-", "E125-", "I126-"], "OPG015": ["M1-", "E2-", "S3-", "V4-", "D5-", "F6-", "M7-", "A8-", "V9-", "D10-", "E11-", "Q12-", "F13-", "H14-", "D15-", "D16-", "L17-", "D18-", "L19-", "W20-", "S21-", "L22-", "S23-", "L24-", "V25-", "D26-", "D27-", "Y28-", "K29-", "K30-", "H31-", "G32-", "L33-", "G34-", "V35-", "D36-", "C37-", "Y38-", "V39-", "L40-", "E41-", "P42-", "V43-", "V44-", "D45-", "R46-", "K47-", "I48-", "F49-", "D50-", "R51-", "F52-", "L53-", "L54-", "E55-", "P56-", "I57-", "C58-", "D59-", "P60-", "V61-", "D62-", "V63-", "L64-", "Y65-", "D66-", "Y67-", "F68-", "R69-", "I70-", "H71-", "R72-", "D73-", "N74-", "I75-", "D76-", "Q77-", "Y78-", "I79-", "V80-", "D81-", "R82-", "L83-", "F84-", "A85-", "Y86-", "I87-", "T88-", "Y89-", "K90-", "D91-", "I92-", "I93-", "S94-", "A95-", "L96-", "V97-", "S98-", "K99-", "N100-", "Y101-", "M102-", "E103-", "D104-", "I105-", "F106-", "S107-", "I108-", "I109-", "I110-", "K111-", "N112-", "C113-", "N114-", "S115-", "V116-", "Q117-", "D118-", "L119-", "L120-", "L121-", "Y122-", "Y123-", "L124-", "S125-", "N126-", "A127-", "Y128-", "V129-", "E130-", "I131-", "D132-", "I133-", "V134-", "D135-", "L136-", "M137-", "V138-", "D139-", "H140-", "G141-", "A142-", "V143-", "I144-", "Y145-", "K146-", "I147-", "E148-", "C149-", "L150-", "N151-", "A152-", "Y153-", "F154-", "R155-", "G156-", "I157-", "C158-", "K159-", "K160-", "E161-", "S162-", "S163-", "V164-", "V165-", "E166-", "F167-", "I168-", "L169-", "N170-", "C171-", "G172-", "I173-", "P174-", "D175-", "E176-", "N177-", "D178-", "V179-", "K180-", "L181-", "D182-", "L183-", "Y184-", "K185-", "I186-", "I187-", "Q188-", "Y189-", "T190-", "R191-", "G192-", "F193-", "L194-", "V195-", "D196-", "E197-", "P198-", "T199-", "V200-", "L201-", "E202-", "I203-", "Y204-", "K205-", "L206-", "C207-", "I208-", "P209-", "Y210-", "I211-", "E212-", "D213-", "I214-", "N215-", "Q216-", "L217-", "D218-", "A219-", "G220-", "G221-", "R222-", "T223-", "L224-", "L225-", "Y226-", "R227-", "A228-", "I229-", "Y230-", "A231-", "G232-", "Y233-", "I234-", "D235-", "L236-", "V237-", "S238-", "W239-", "L240-", "L241-", "E242-", "N243-", "G244-", "A245-", "N246-", "V247-", "N248-", "A249-", "V250-", "M251-", "S252-", "N253-", "G254-", "Y255-", "T256-", "C257-", "L258-", "D259-", "V260-", "A261-", "V262-", "D263-", "R264-", "G265-", "S266-", "V267-", "I268-", "A269-", "R270-", "R271-", "E272-", "A273-", "H274-", "L275-", "K276-", "I277-", "L278-", "E279-", "I280-", "L281-", "L282-", "R283-", "E284-", "P285-", "L286-", "S287-", "I288-", "D289-", "C290-", "I291-", "K292-", "L293-", "A294-", "I295-", "L296-", "N297-", "N298-", "T299-", "I300-", "E301-", "N302-", "H303-", "D304-", "V305-", "I306-", "K307-", "L308-", "C309-", "I310-", "K311-", "Y312-", "F313-", "M314-", "M315-", "V316-", "D317-", "Y318-", "S319-", "L320-", "C321-", "N322-", "V323-", "Y324-", "A325-", "S326-", "S327-", "L328-", "F329-", "D330-", "Y331-", "I332-", "I333-", "D334-", "C335-", "K336-", "Q337-", "E338-", "L339-", "E340-", "Y341-", "I342-", "R343-", "Q344-", "M345-", "K346-", "I347-", "H348-", "N349-", "T350-", "T351-", "M352-", "Y353-", "E354-", "L355-", "I356-", "Y357-", "N358-", "R359-", "D360-", "K361-", "N362-", "K363-", "H364-", "A365-", "S366-", "H367-", "I368-", "L369-", "H370-", "R371-", "Y372-", "S373-", "K374-", "H375-", "P376-", "V377-", "L378-", "T379-", "Q380-", "C381-", "I382-", "T383-", "K384-", "G385-", "F386-", "K387-", "I388-", "Y389-", "T390-", "E391-", "V392-", "T393-", "E394-", "Q395-", "V396-", "T397-", "K398-", "A399-", "L400-", "N401-", "R402-", "R403-", "A404-", "L405-", "I406-", "D407-", "E408-", "I409-", "I410-", "N411-", "N412-", "V413-", "S414-", "T415-", "D416-", "D417-", "N418-", "L419-", "L420-", "S421-", "K422-", "L423-", "P424-", "L425-", "E426-", "I427-", "R428-", "D429-", "L430-", "I431-", "V432-", "S433-", "Q434-", "A435-", "V436-", "I437-", "*438-"], "OPG021": ["P143-", "N144-", "N145-", "T146-", "T147-", "T148-", "I149-", "S150-", "E151-", "L152-", "D153-", "I154-", "I155-", "K156-", "I157-", "L158-", "D159-", "K160-", "Y161-", "E162-", "D163-", "M164-", "Y165-", "R166-", "V167-", "S168-", "K169-", "E170-", "K171-", "E172-", "C173-", "G174-", "I175-", "C176-", "Y177-", "E178-", "V179-", "V180-", "Y181-", "S182-", "K183-", "R184-", "L185-", "E186-", "N187-", "D188-", "R189-", "Y190-", "F191-", "G192-", "L193-", "L194-", "D195-", "S196-", "C197-", "N198-", "H199-", "I200-", "F201-", "C202-", "I203-", "T204-", "C205-", "I206-", "N207-", "I208-", "W209-", "H210-", "R211-", "T212-", "R213-", "R214-", "E215-", "T216-", "G217-", "A218-", "S219-", "D220-", "N221-", "C222-", "P223-", "I224-", "C225-", "R226-", "T227-", "R228-", "F229-", "K230-", "K231-", "I232-", "T233-", "M234-", "S235-", "K236-", "F237-", "Y238X", "*243X"], "OPG049": ["S313-"], "OPG133": ["Y387F"], "OPG145": ["E303*"], "OPG150": ["E110X", "I111-", "F112-", "E113-", "S114-", "E115-", "K116-", "S117-", "S118-", "L119-", "V120-", "S121-", "Y122-", "I123-", "K124-", "T125-", "T126-", "N127-", "K128-", "K129-", "R130-", "K131-", "V132-", "N133-", "Y134-", "G135-", "E136-", "I137-", "K138-", "K139-", "T140-", "V141-", "H142-", "G143-", "G144-", "T145-", "N146-", "A147-", "N148-", "Y149-", "F150-", "S151-", "G152-", "K153-", "K154-", "S155X", "*383X"], "OPG192": ["M147-", "M148-", "N149-", "D150-", "D151-", "T152-", "L153-", "L154-", "R155-", "K156-", "H157-", "T158-", "L159-", "K160-", "I161-", "G162-", "F163-", "T164-", "Y165-", "I166-", "F167-", "D168-", "R169-", "H170-", "G171-", "H172-", "S173-", "N174-", "T175-", "Y176-", "Y177-", "S178-", "K179-", "Y180-", "D181-", "F182-", "*183-"], "OPG205": ["F329L"]}, "labels": {"aa": "NBT03_gp174: M1-, D2-, S3-, R4-, I5-, A6-, I7-, Y8-, V9-, L10-, V11-, S12-, A13-, S14-, L15-, L16-, Y17-, L18-, V19-, N20-, C21-, H22-, K23-, L24-, V25-, H26-, Y27-, F28-, N29-, L30-, K31-, I32-, N33-, G34-, S35-, D36-, I37-, T38-, N39-, T40-, A41-, D42-, I43-, L44-, L45-, D46-, N47-, Y48-, P49-, I50-, M51-, T52-, F53-, D54-, G55-, K56-, D57-, I58-, Y59-, P60-, S61-, I62-, S63-, F64-, M65-, V66-, G67-, N68-, K69-, L70-, F71-, L72-, D73-, L74-, Y75-, K76-, N77-, I78-, F79-, E80-, E81-, F82-, F83-, R84-, L85-, F86-, R87-, V88-, S89-, V90-, S91-, S92-, Q93-, Y94-, E95-, E96-, L97-, E98-, Y99-, Y100-, Y101-, S102-, C103-, D104-, Y105-, T106-, N107-, N108-, R109-, P110-, T111-, I112-, K113-, Q114-, H115-, Y116-, F117-, Y118-, N119-, G120-, D121-, E122-, Y123-, T124-, E125-, I126-; OPG015: M1-, E2-, S3-, V4-, D5-, F6-, M7-, A8-, V9-, D10-, E11-, Q12-, F13-, H14-, D15-, D16-, L17-, D18-, L19-, W20-, S21-, L22-, S23-, L24-, V25-, D26-, D27-, Y28-, K29-, K30-, H31-, G32-, L33-, G34-, V35-, D36-, C37-, Y38-, V39-, L40-, E41-, P42-, V43-, V44-, D45-, R46-, K47-, I48-, F49-, D50-, R51-, F52-, L53-, L54-, E55-, P56-, I57-, C58-, D59-, P60-, V61-, D62-, V63-, L64-, Y65-, D66-, Y67-, F68-, R69-, I70-, H71-, R72-, D73-, N74-, I75-, D76-, Q77-, Y78-, I79-, V80-, D81-, R82-, L83-, F84-, A85-, Y86-, I87-, T88-, Y89-, K90-, D91-, I92-, I93-, S94-, A95-, L96-, V97-, S98-, K99-, N100-, Y101-, M102-, E103-, D104-, I105-, F106-, S107-, I108-, I109-, I110-, K111-, N112-, C113-, N114-, S115-, V116-, Q117-, D118-, L119-, L120-, L121-, Y122-, Y123-, L124-, S125-, N126-, A127-, Y128-, V129-, E130-, I131-, D132-, I133-, V134-, D135-, L136-, M137-, V138-, D139-, H140-, G141-, A142-, V143-, I144-, Y145-, K146-, I147-, E148-, C149-, L150-, N151-, A152-, Y153-, F154-, R155-, G156-, I157-, C158-, K159-, K160-, E161-, S162-, S163-, V164-, V165-, E166-, F167-, I168-, L169-, N170-, C171-, G172-, I173-, P174-, D175-, E176-, N177-, D178-, V179-, K180-, L181-, D182-, L183-, Y184-, K185-, I186-, I187-, Q188-, Y189-, T190-, R191-, G192-, F193-, L194-, V195-, D196-, E197-, P198-, T199-, V200-, L201-, E202-, I203-, Y204-, K205-, L206-, C207-, I208-, P209-, Y210-, I211-, E212-, D213-, I214-, N215-, Q216-, L217-, D218-, A219-, G220-, G221-, R222-, T223-, L224-, L225-, Y226-, R227-, A228-, I229-, Y230-, A231-, G232-, Y233-, I234-, D235-, L236-, V237-, S238-, W239-, L240-, L241-, E242-, N243-, G244-, A245-, N246-, V247-, N248-, A249-, V250-, M251-, S252-, N253-, G254-, Y255-, T256-, C257-, L258-, D259-, V260-, A261-, V262-, D263-, R264-, G265-, S266-, V267-, I268-, A269-, R270-, R271-, E272-, A273-, H274-, L275-, K276-, I277-, L278-, E279-, I280-, L281-, L282-, R283-, E284-, P285-, L286-, S287-, I288-, D289-, C290-, I291-, K292-, L293-, A294-, I295-, L296-, N297-, N298-, T299-, I300-, E301-, N302-, H303-, D304-, V305-, I306-, K307-, L308-, C309-, I310-, K311-, Y312-, F313-, M314-, M315-, V316-, D317-, Y318-, S319-, L320-, C321-, N322-, V323-, Y324-, A325-, S326-, S327-, L328-, F329-, D330-, Y331-, I332-, I333-, D334-, C335-, K336-, Q337-, E338-, L339-, E340-, Y341-, I342-, R343-, Q344-, M345-, K346-, I347-, H348-, N349-, T350-, T351-, M352-, Y353-, E354-, L355-, I356-, Y357-, N358-, R359-, D360-, K361-, N362-, K363-, H364-, A365-, S366-, H367-, I368-, L369-, H370-, R371-, Y372-, S373-, K374-, H375-, P376-, V377-, L378-, T379-, Q380-, C381-, I382-, T383-, K384-, G385-, F386-, K387-, I388-, Y389-, T390-, E391-, V392-, T393-, E394-, Q395-, V396-, T397-, K398-, A399-, L400-, N401-, R402-, R403-, A404-, L405-, I406-, D407-, E408-, I409-, I410-, N411-, N412-, V413-, S414-, T415-, D416-, D417-, N418-, L419-, L420-, S421-, K422-, L423-, P424-, L425-, E426-, I427-, R428-, D429-, L430-, I431-, V432-, S433-, Q434-, A435-, V436-, I437-, *438-; OPG021: P143-, N144-, N145-, T146-, T147-, T148-, I149-, S150-, E151-, L152-, D153-, I154-, I155-, K156-, I157-, L158-, D159-, K160-, Y161-, E162-, D163-, M164-, Y165-, R166-, V167-, S168-, K169-, E170-, K171-, E172-, C173-, G174-, I175-, C176-, Y177-, E178-, V179-, V180-, Y181-, S182-, K183-, R184-, L185-, E186-, N187-, D188-, R189-, Y190-, F191-, G192-, L193-, L194-, D195-, S196-, C197-, N198-, H199-, I200-, F201-, C202-, I203-, T204-, C205-, I206-, N207-, I208-, W209-, H210-, R211-, T212-, R213-, R214-, E215-, T216-, G217-, A218-, S219-, D220-, N221-, C222-, P223-, I224-, C225-, R226-, T227-, R228-, F229-, K230-, K231-, I232-, T233-, M234-, S235-, K236-, F237-, Y238X, *243X; OPG049: S313-; OPG133: Y387F; OPG145: E303*; OPG150: E110X, I111-, F112-, E113-, S114-, E115-, K116-, S117-, S118-, L119-, V120-, S121-, Y122-, I123-, K124-, T125-, T126-, N127-, K128-, K129-, R130-, K131-, V132-, N133-, Y134-, G135-, E136-, I137-, K138-, K139-, T140-, V141-, H142-, G143-, G144-, T145-, N146-, A147-, N148-, Y149-, F150-, S151-, G152-, K153-, K154-, S155X, *383X; OPG192: M147-, M148-, N149-, D150-, D151-, T152-, L153-, L154-, R155-, K156-, H157-, T158-, L159-, K160-, I161-, G162-, F163-, T164-, Y165-, I166-, F167-, D168-, R169-, H170-, G171-, H172-, S173-, N174-, T175-, Y176-, Y177-, S178-, K179-, Y180-, D181-, F182-, *183-; OPG205: F329L"}}}, {"name": "NODE_0000008", "node_attrs": {"div": 2.0379891553148994e-05, "num_date": {"value": 2017.8540277413838, "confidence": [2017.7313909604534, 2018.2209828313182]}, "outbreak": {"value": "hMPXV-1"}, "clade_membership": {"value": "IIb"}, "dinuc_context_fraction": {"value": 1.0}, "date": {"value": "2017-11-08"}, "GA_CT_fraction": {"value": 1.0}, "lineage": {"value": "A"}}, "branch_attrs": {"mutations": {"nuc": ["C154408T"]}}, "children": [{"name": "MPXV-M2957_Lagos", "node_attrs": {"div": 2.5721655598277556e-05, "num_date": {"value": 2018.0670485016926, "confidence": [2018.0013698630137, 2018.9986301369863]}, "accession": "MT903338", "author": {"author": "Mauldin,M.R., McCollum,A.M., Nakazawa,Y.J., Mandra,A., Whitehouse,E.R., Davidson,W., Zhao,H., Gao,J., Li,Y., Doty,J., Yinka-Ogunleye,A., Akinpelu,A., Aruna,O., Naidoo,D., Lewandowski,K., Afrough,B., Graham,V., Aarons,E., Hewson,R., Vipond,R., Dunning,J., Chand,M., Brown,C., Cohen-Gihon,I., Erez,N., Shifman,O., Israeli,O., Sharon,M., Schwartz,E., Beth-Din,A., Zvi,A., Mak,T.M., Ng,Y.K., Cui,L., Lin,R.T.P., Olson,V.A., Brooks,T., Paran,N., Ihekweazu,C., Reynolds,M.G., Nakazawa,Y.", "value": "Mauldin,M.R., McCollum,A.M., Nakazawa,Y.J., Mandra,A., Whitehouse,E.R., Davidson,W., Zhao,H., Gao,J., Li,Y., Doty,J., Yinka-Ogunleye,A., Akinpelu,A., Aruna,O., Naidoo,D., Lewandowski,K., Afrough,B., Graham,V., Aarons,E., Hewson,R., Vipond,R., Dunning,J., Chand,M., Brown,C., Cohen-Gihon,I., Erez,N., Shifman,O., Israeli,O., Sharon,M., Schwartz,E., Beth-Din,A., Zvi,A., Mak,T.M., Ng,Y.K., Cui,L., Lin,R.T.P., Olson,V.A., Brooks,T., Paran,N., Ihekweazu,C., Reynolds,M.G., Nakazawa,Y."}, "date_submitted": {"value": "2020-09-15"}, "outbreak": {"value": "hMPXV-1"}, "clade_membership": {"value": "IIb"}, "host": {"value": "Homo sapiens"}, "dinuc_context_fraction": {"value": 1.0}, "recency": {"value": "Older"}, "date": {"value": "2018-01-25"}, "region": {"value": "Africa"}, "country": {"value": "Nigeria"}, "GA_CT_fraction": {"value": 1.0}, "lineage": {"value": "A"}}, "branch_attrs": {"mutations": {"nuc": ["C31006T"]}}}, {"name": "MPXV-M5312_HM12_Rivers", "node_attrs": {"div": 3.110627051551963e-05, "num_date": {"value": 2018.5849869570504, "confidence": [2018.5821917808219, 2018.664383561644]}, "accession": "NC_063383", "author": {"author": "Mauldin,M.R., McCollum,A.M., Nakazawa,Y.J., Mandra,A., Whitehouse,E.R., Davidson,W., Zhao,H., Gao,J., Li,Y., Doty,J., Yinka-Ogunleye,A., Akinpelu,A., Aruna,O., Naidoo,D., Lewandowski,K., Afrough,B., Graham,V., Aarons,E., Hewson,R., Vipond,R., Dunning,J., Chand,M., Brown,C., Cohen-Gihon,I., Erez,N., Shifman,O., Israeli,O., Sharon,M., Schwartz,E., Beth-Din,A., Zvi,A., Mak,T.M., Ng,Y.K., Cui,L., Lin,R.T.P., Olson,V.A., Brooks,T., Paran,N., Ihekweazu,C., Reynolds,M.G., Senkevich,T.G., Yutin,N., Wolf,Y.I., Koonin,E.V., Moss,B.", "value": "Mauldin,M.R., McCollum,A.M., Nakazawa,Y.J., Mandra,A., Whitehouse,E.R., Davidson,W., Zhao,H., Gao,J., Li,Y., Doty,J., Yinka-Ogunleye,A., Akinpelu,A., Aruna,O., Naidoo,D., Lewandowski,K., Afrough,B., Graham,V., Aarons,E., Hewson,R., Vipond,R., Dunning,J., Chand,M., Brown,C., Cohen-Gihon,I., Erez,N., Shifman,O., Israeli,O., Sharon,M., Schwartz,E., Beth-Din,A., Zvi,A., Mak,T.M., Ng,Y.K., Cui,L., Lin,R.T.P., Olson,V.A., Brooks,T., Paran,N., Ihekweazu,C., Reynolds,M.G., Senkevich,T.G., Yutin,N., Wolf,Y.I., Koonin,E.V., Moss,B."}, "date_submitted": {"value": "2022-05-30"}, "outbreak": {"value": "hMPXV-1"}, "clade_membership": {"value": "IIb"}, "host": {"value": "Homo sapiens"}, "dinuc_context_fraction": {"value": 1.0}, "recency": {"value": "Older"}, "date": {"value": "2018-08-02"}, "region": {"value": "Africa"}, "country": {"value": "Nigeria"}, "GA_CT_fraction": {"value": 1.0}, "lineage": {"value": "A"}}, "branch_attrs": {"mutations": {"nuc": ["C28175T", "G81977A"]}}}]}]}, {"name": "NODE_0000012", "node_attrs": {"div": 2.0464436551859335e-05, "num_date": {"value": 2017.815307771455, "confidence": [2017.7379290050094, 2017.8561643835617]}, "outbreak": {"value": "hMPXV-1"}, "clade_membership": {"value": "IIb"}, "dinuc_context_fraction": {"value": 0.6666666666666666}, "date": {"value": "2017-10-25"}, "GA_CT_fraction": {"value": 1.0}, "lineage": {"value": "A"}}, "branch_attrs": {"mutations": {"nuc": ["C5157T", "G7764A", "G9782A"], "OPG015": ["D334N"], "OPG019": ["R62K"], "OPG021": ["A66T"]}, "labels": {"aa": "OPG015: D334N; OPG019: R62K; OPG021: A66T"}}, "children": [{"name": "MK783029", "node_attrs": {"div": 3.1190881473603525e-05, "num_date": {"value": 2017.9301369863015, "confidence": [2017.9301369863015, 2017.9301369863015]}, "accession": "MK783029", "author": {"author": "Yinka-Ogunleye,A., Aruna,O., Dalhat,M., Ogoina,D., McCollum,A., Disu,Y., Mamadu,I., Akinpelu,A., Ahmad,A., Burga,J., Ndoreraho,A., Nkunzimana,E., Manneh,L., Mohammed,A., Adeoye,O., Tom-Aba,D., Silenou,B., Ipadeola,O., Saleh,M., Adeyemo,A., Nwadiutor,I., Aworabhi,N., Uke,P., John,D., Wakama,P., Reynolds,M., Mauldin,M., Doty,J., Wilkins,K., Musa,J., Khalakdina,A., Adedeji,A., Mba,N., Ojo,O., Krause,G., Ihekweazu,C., Mauldin,M.R., Li,Y., Gao,J.", "value": "Yinka-Ogunleye,A., Aruna,O., Dalhat,M., Ogoina,D., McCollum,A., Disu,Y., Mamadu,I., Akinpelu,A., Ahmad,A., Burga,J., Ndoreraho,A., Nkunzimana,E., Manneh,L., Mohammed,A., Adeoye,O., Tom-Aba,D., Silenou,B., Ipadeola,O., Saleh,M., Adeyemo,A., Nwadiutor,I., Aworabhi,N., Uke,P., John,D., Wakama,P., Reynolds,M., Mauldin,M., Doty,J., Wilkins,K., Musa,J., Khalakdina,A., Adedeji,A., Mba,N., Ojo,O., Krause,G., Ihekweazu,C., Mauldin,M.R., Li,Y., Gao,J."}, "date_submitted": {"value": "2019-07-24"}, "outbreak": {"value": "hMPXV-1"}, "clade_membership": {"value": "IIb"}, "host": {"value": "Homo sapiens"}, "dinuc_context_fraction": {"value": 1.0}, "recency": {"value": "Older"}, "date": {"value": "2017-12-06"}, "region": {"value": "Africa"}, "country": {"value": "Nigeria"}, "GA_CT_fraction": {"value": 0.5}, "lineage": {"value": "A"}}, "branch_attrs": {"mutations": {"nuc": ["C13797T", "A20153G"], "OPG025": ["D491N"]}, "labels": {"aa": "OPG025: D491N"}}}, {"name": "MK783028", "node_attrs": {"div": 2.0464436551859345e-05, "num_date": {"value": 2017.8561643835617, "confidence": [2017.8561643835617, 2017.8561643835617]}, "accession": "MK783028", "author": {"author": "Yinka-Ogunleye,A., Aruna,O., Dalhat,M., Ogoina,D., McCollum,A., Disu,Y., Mamadu,I., Akinpelu,A., Ahmad,A., Burga,J., Ndoreraho,A., Nkunzimana,E., Manneh,L., Mohammed,A., Adeoye,O., Tom-Aba,D., Silenou,B., Ipadeola,O., Saleh,M., Adeyemo,A., Nwadiutor,I., Aworabhi,N., Uke,P., John,D., Wakama,P., Reynolds,M., Mauldin,M., Doty,J., Wilkins,K., Musa,J., Khalakdina,A., Adedeji,A., Mba,N., Ojo,O., Krause,G., Ihekweazu,C., Mauldin,M.R., Li,Y., Gao,J.", "value": "Yinka-Ogunleye,A., Aruna,O., Dalhat,M., Ogoina,D., McCollum,A., Disu,Y., Mamadu,I., Akinpelu,A., Ahmad,A., Burga,J., Ndoreraho,A., Nkunzimana,E., Manneh,L., Mohammed,A., Adeoye,O., Tom-Aba,D., Silenou,B., Ipadeola,O., Saleh,M., Adeyemo,A., Nwadiutor,I., Aworabhi,N., Uke,P., John,D., Wakama,P., Reynolds,M., Mauldin,M., Doty,J., Wilkins,K., Musa,J., Khalakdina,A., Adedeji,A., Mba,N., Ojo,O., Krause,G., Ihekweazu,C., Mauldin,M.R., Li,Y., Gao,J."}, "date_submitted": {"value": "2019-07-24"}, "outbreak": {"value": "hMPXV-1"}, "clade_membership": {"value": "IIb"}, "host": {"value": "Homo sapiens"}, "recency": {"value": "Older"}, "date": {"value": "2017-11-09"}, "region": {"value": "Africa"}, "country": {"value": "Nigeria"}, "lineage": {"value": "A"}}, "branch_attrs": {"mutations": {}}}, {"name": "MK783031", "node_attrs": {"div": 2.5802502715462006e-05, "num_date": {"value": 2017.8561643835617, "confidence": [2017.8561643835617, 2017.8561643835617]}, "accession": "MK783031", "author": {"author": "Yinka-Ogunleye,A., Aruna,O., Dalhat,M., Ogoina,D., McCollum,A., Disu,Y., Mamadu,I., Akinpelu,A., Ahmad,A., Burga,J., Ndoreraho,A., Nkunzimana,E., Manneh,L., Mohammed,A., Adeoye,O., Tom-Aba,D., Silenou,B., Ipadeola,O., Saleh,M., Adeyemo,A., Nwadiutor,I., Aworabhi,N., Uke,P., John,D., Wakama,P., Reynolds,M., Mauldin,M., Doty,J., Wilkins,K., Musa,J., Khalakdina,A., Adedeji,A., Mba,N., Ojo,O., Krause,G., Ihekweazu,C., Mauldin,M.R., Li,Y., Gao,J.", "value": "Yinka-Ogunleye,A., Aruna,O., Dalhat,M., Ogoina,D., McCollum,A., Disu,Y., Mamadu,I., Akinpelu,A., Ahmad,A., Burga,J., Ndoreraho,A., Nkunzimana,E., Manneh,L., Mohammed,A., Adeoye,O., Tom-Aba,D., Silenou,B., Ipadeola,O., Saleh,M., Adeyemo,A., Nwadiutor,I., Aworabhi,N., Uke,P., John,D., Wakama,P., Reynolds,M., Mauldin,M., Doty,J., Wilkins,K., Musa,J., Khalakdina,A., Adedeji,A., Mba,N., Ojo,O., Krause,G., Ihekweazu,C., Mauldin,M.R., Li,Y., Gao,J."}, "date_submitted": {"value": "2019-07-24"}, "outbreak": {"value": "hMPXV-1"}, "clade_membership": {"value": "IIb"}, "host": {"value": "Homo sapiens"}, "dinuc_context_fraction": {"value": 1.0}, "recency": {"value": "Older"}, "date": {"value": "2017-11-09"}, "region": {"value": "Africa"}, "country": {"value": "Nigeria"}, "GA_CT_fraction": {"value": 1.0}, "lineage": {"value": "A"}}, "branch_attrs": {"mutations": {"nuc": ["G109736A"]}}}, {"name": "MK783027", "node_attrs": {"div": 2.0464436551859335e-05, "num_date": {"value": 2017.8561643835617, "confidence": [2017.8561643835617, 2017.8561643835617]}, "accession": "MK783027", "author": {"author": "Yinka-Ogunleye,A., Aruna,O., Dalhat,M., Ogoina,D., McCollum,A., Disu,Y., Mamadu,I., Akinpelu,A., Ahmad,A., Burga,J., Ndoreraho,A., Nkunzimana,E., Manneh,L., Mohammed,A., Adeoye,O., Tom-Aba,D., Silenou,B., Ipadeola,O., Saleh,M., Adeyemo,A., Nwadiutor,I., Aworabhi,N., Uke,P., John,D., Wakama,P., Reynolds,M., Mauldin,M., Doty,J., Wilkins,K., Musa,J., Khalakdina,A., Adedeji,A., Mba,N., Ojo,O., Krause,G., Ihekweazu,C., Mauldin,M.R., Li,Y., Gao,J.", "value": "Yinka-Ogunleye,A., Aruna,O., Dalhat,M., Ogoina,D., McCollum,A., Disu,Y., Mamadu,I., Akinpelu,A., Ahmad,A., Burga,J., Ndoreraho,A., Nkunzimana,E., Manneh,L., Mohammed,A., Adeoye,O., Tom-Aba,D., Silenou,B., Ipadeola,O., Saleh,M., Adeyemo,A., Nwadiutor,I., Aworabhi,N., Uke,P., John,D., Wakama,P., Reynolds,M., Mauldin,M., Doty,J., Wilkins,K., Musa,J., Khalakdina,A., Adedeji,A., Mba,N., Ojo,O., Krause,G., Ihekweazu,C., Mauldin,M.R., Li,Y., Gao,J."}, "date_submitted": {"value": "2019-07-24"}, "outbreak": {"value": "hMPXV-1"}, "clade_membership": {"value": "IIb"}, "host": {"value": "Homo sapiens"}, "recency": {"value": "Older"}, "date": {"value": "2017-11-09"}, "region": {"value": "Africa"}, "country": {"value": "Nigeria"}, "lineage": {"value": "A"}}, "branch_attrs": {"mutations": {}}}]}, {"name": "NODE_0000002", "node_attrs": {"div": 3.6256090702654446e-05, "num_date": {"value": 2017.4272133403524, "confidence": [2017.3276747481423, 2017.623733659054]}, "outbreak": {"value": "hMPXV-1"}, "clade_membership": {"value": "IIb"}, "dinuc_context_fraction": {"value": 1.0}, "date": {"value": "2017-06-05"}, "GA_CT_fraction": {"value": 1.0}, "lineage": {"value": "A.3"}}, "branch_attrs": {"mutations": {"nuc": ["G61844A", "C84008T", "G96841A", "C100971T", "C134078T", "C151050T", "G188889-"], "OPG117": ["D265N"], "OPG120": ["E260K"]}, "labels": {"aa": "OPG117: D265N; OPG120: E260K", "clade": "A.3"}}, "children": [{"name": "MPXV_Nig_2017_297957", "node_attrs": {"div": 0.0001554203691702446, "num_date": {"value": 2017.9986301369863, "confidence": [2017.9084348622994, 2017.9986301369863]}, "accession": "MG693723", "author": {"author": "Faye,O., Pratt,C.B., Faye,M., Fall,G., Chitty,J.A., Diagne,M.M., Wiley,M.R., Yinka-Ogunleye,A.F., Aruna,S., Etebu,E.N., Aworabhi,N., Ogoina,D., Numbere,W., Mba,N., Palacios,G., Sall,A.A., Ihekweazu,C., Diagne,M., Palacios,G.F., Sall,A.", "value": "Faye,O., Pratt,C.B., Faye,M., Fall,G., Chitty,J.A., Diagne,M.M., Wiley,M.R., Yinka-Ogunleye,A.F., Aruna,S., Etebu,E.N., Aworabhi,N., Ogoina,D., Numbere,W., Mba,N., Palacios,G., Sall,A.A., Ihekweazu,C., Diagne,M., Palacios,G.F., Sall,A."}, "date_submitted": {"value": "2018-02-06"}, "outbreak": {"value": "hMPXV-1"}, "clade_membership": {"value": "IIb"}, "host": {"value": "Homo sapiens"}, "dinuc_context_fraction": {"value": 0.75}, "recency": {"value": "Older"}, "date": {"value": "2017-12-31"}, "region": {"value": "Africa"}, "country": {"value": "Nigeria"}, "GA_CT_fraction": {"value": 0.2857142857142857}, "lineage": {"value": "A.3"}}, "branch_attrs": {"mutations": {"nuc": ["A801-", "C802-", "T803-", "C804-", "A805-", "T806-", "C807-", "C808-", "A809-", "T810-", "T811-", "T812-", "T813-", "C814-", "A815-", "G816-", "A817-", "T818-", "G819-", "A820-", "A821-", "T822-", "A823-", "G824-", "A825-", "G826-", "T827-", "T828-", "A829-", "T830-", "C831-", "G832-", "A833-", "T834-", "T835-", "C836-", "A837-", "G838-", "A839-", "C840-", "A841-", "C842-", "A843-", "T844-", "G845-", "C846-", "T847-", "T848-", "T849-", "G850-", "A851-", "G852-", "T853-", "T854-", "T855-", "T856-", "G857-", "T858-", "T859-", "G860-", "A861-", "A862-", "T863-", "C864-", "G865-", "A866-", "T867-", "G868-", "A869-", "G870-", "T871-", "G872-", "A873-", "A874-", "G875-", "T876-", "A877-", "T878-", "C879-", "A880-", "T881-", "C882-", "G883-", "G884-", "T885-", "T886-", "G887-", "C888-", "A889-", "C890-", "C891-", "T892-", "T893-", "C894-", "A895-", "G896-", "A897-", "T898-", "G899-", "C900-", "C901-", "G902-", "A903-", "T904-", "C905-", "C906-", "G907-", "T908-", "C909-", "G910-", "A911-", "C912-", "A913-", "T914-", "A915-", "C916-", "T917-", "T918-", "G919-", "A920-", "A921-", "T922-", "C923-", "C924-", "A925-", "T926-", "C927-", "C928-", "T929-", "T930-", "G931-", "A932-", "C933-", "T934-", "T935-", "C936-", "A937-", "A938-", "G939-", "T940-", "T941-", "C942-", "A943-", "G944-", "A945-", "T946-", "G947-", "A948-", "T949-", "T950-", "C951-", "C952-", "T953-", "C954-", "A955-", "C956-", "A957-", "C958-", "A959-", "T960-", "G961-", "T962-", "C963-", "T964-", "C965-", "C966-", "G967-", "A968-", "T969-", "A970-", "C971-", "G972-", "T973-", "A974-", "C975-", "G976-", "C977-", "T978-", "A979-", "A980-", "A981-", "C982-", "T983-", "C984-", "T985-", "A986-", "G987-", "G988-", "T989-", "T990-", "C991-", "T992-", "T993-", "G994-", "A995-", "C996-", "A997-", "C998-", "A999-", "T1000-", "T1001-", "T1002-", "T1003-", "G1004-", "T1005-", "A1006-", "T1007-", "C1008-", "A1009-", "A1010-", "C1011-", "G1012-", "A1013-", "T1014-", "C1015-", "G1016-", "T1017-", "T1018-", "G1019-", "A1020-", "A1021-", "C1022-", "C1023-", "G1024-", "A1025-", "T1026-", "G1027-", "A1028-", "T1029-", "A1030-", "T1031-", "C1032-", "T1033-", "T1034-", "T1035-", "G1036-", "T1037-", "A1038-", "A1039-", "C1040-", "T1041-", "C1042-", "A1043-", "C1044-", "T1045-", "T1046-", "T1047-", "C1048-", "T1049-", "T1050-", "A1051-", "T1052-", "G1053-", "T1054-", "G1055-", "A1056-", "G1057-", "A1058-", "T1059-", "G1060-", "T1061-", "T1062-", "A1063-", "G1064-", "A1065-", "C1066-", "C1067-", "C1068-", "A1069-", "A1070-", "G1071-", "T1072-", "A1073-", "C1074-", "T1075-", "G1076-", "G1077-", "A1078-", "T1079-", "G1080-", "G1081-", "G1082-", "T1083-", "C1084-", "T1085-", "T1086-", "G1087-", "A1088-", "T1089-", "G1090-", "T1091-", "C1092-", "A1093-", "C1094-", "T1095-", "G1096-", "T1097-", "C1098-", "T1099-", "T1100-", "T1101-", "C1102-", "T1103-", "C1104-", "T1105-", "T1106-", "C1107-", "T1108-", "T1109-", "C1110-", "G1111-", "C1112-", "T1113-", "A1114-", "C1115-", "A1116-", "T1117-", "C1118-", "T1119-", "G1120-", "A1121-", "T1122-", "G1123-", "T1124-", "C1125-", "G1126-", "A1127-", "T1128-", "A1129-", "G1130-", "A1131-", "C1132-", "A1133-", "T1134-", "C1135-", "T1136-", "C1137-", "A1138-", "C1139-", "A1140-", "G1141-", "T1142-", "C1143-", "T1144-", "T1145-", "T1146-", "G1147-", "A1148-", "T1149-", "C1150-", "A1151-", "T1152-", "A1153-", "G1154-", "C1155-", "C1156-", "A1157-", "G1158-", "A1159-", "G1160-", "C1161-", "T1162-", "T1163-", "C1164-", "T1165-", "T1166-", "C1167-", "A1168-", "C1169-", "G1170-", "C1171-", "G1172-", "T1173-", "G1174-", "A1175-", "T1176-", "C1177-", "G1178-", "C1179-", "G1180-", "G1181-", "G1182-", "A1183-", "G1184-", "A1185-", "G1186-", "T1187-", "C1188-", "C1189-", "T1190-", "T1191-", "A1192-", "C1193-", "C1194-", "T1195-", "T1196-", "G1197-", "T1198-", "C1199-", "C1200-", "C1201-", "G1202-", "G1203-", "T1204-", "G1205-", "A1206-", "C1207-", "A1208-", "C1209-", "G1210-", "C1211-", "T1212-", "G1213-", "G1214-", "A1215-", "C1216-", "A1217-", "A1218-", "T1219-", "C1220-", "T1221-", "A1222-", "G1223-", "T1224-", "A1225-", "T1226-", "T1227-", "C1228-", "A1229-", "C1230-", "A1231-", "G1232-", "T1233-", "G1234-", "T1235-", "T1236-", "T1237-", "C1238-", "C1239-", "A1240-", "T1241-", "C1242-", "A1243-", "G1244-", "A1245-", "G1246-", "G1247-", "A1248-", "T1249-", "T1250-", "C1251-", "G1252-", "G1253-", "A1254-", "G1255-", "A1256-", "T1257-", "G1258-", "G1259-", "A1260-", "T1261-", "G1262-", "A1263-", "A1264-", "A1265-", "T1266-", "C1267-", "T1268-", "T1269-", "T1270-", "G1271-", "G1272-", "G1273-", "C1274-", "A1275-", "T1276-", "T1277-", "T1278-", "G1279-", "G1280-", "T1281-", "G1282-", "A1283-", "A1284-", "T1285-", "C1286-", "C1287-", "A1288-", "A1289-", "A1290-", "G1291-", "T1292-", "T1293-", "C1294-", "A1295-", "T1296-", "G1297-", "T1298-", "T1299-", "A1300-", "A1301-", "G1302-", "A1303-", "C1304-", "C1305-", "C1306-", "G1307-", "C1308-", "A1309-", "C1310-", "C1311-", "G1312-", "A1313-", "C1314-", "G1315-", "A1316-", "T1317-", "A1318-", "G1319-", "T1320-", "G1321-", "T1322-", "A1323-", "A1324-", "T1325-", "A1326-", "A1327-", "G1328-", "T1329-", "G1330-", "G1331-", "T1332-", "G1333-", "G1334-", "G1335-", "A1336-", "T1337-", "C1338-", "T1339-", "C1340-", "C1341-", "T1342-", "T1343-", "T1344-", "T1345-", "A1346-", "C1347-", "A1348-", "A1349-", "C1350-", "T1351-", "T1352-", "C1353-", "T1354-", "T1355-", "C1356-", "G1357-", "G1358-", "A1359-", "T1360-", "A1361-", "C1362-", "C1363-", "T1364-", "C1365-", "A1366-", "T1367-", "C1368-", "A1369-", "T1370-", "C1371-", "T1372-", "T1373-", "C1374-", "G1375-", "G1376-", "T1377-", "C1378-", "T1379-", "C1380-", "T1381-", "G1382-", "T1383-", "A1384-", "A1385-", "C1386-", "T1387-", "T1388-", "C1389-", "C1390-", "G1391-", "T1392-", "T1393-", "A1394-", "C1395-", "G1396-", "G1397-", "A1398-", "T1399-", "T1400-", "G1401-", "A1402-", "C1403-", "A1404-", "A1405-", "A1406-", "T1407-", "C1408-", "T1409-", "T1410-", "A1411-", "T1412-", "C1413-", "A1414-", "T1415-", "T1416-", "G1417-", "G1418-", "T1419-", "C1420-", "G1421-", "G1422-", "T1423-", "G1424-", "T1425-", "T1426-", "T1427-", "G1428-", "G1429-", "T1430-", "C1431-", "T1432-", "T1433-", "G1434-", "C1435-", "T1436-", "T1437-", "T1438-", "G1439-", "T1440-", "G1441-", "A1442-", "C1443-", "T1444-", "T1445-", "T1446-", "G1447-", "A1448-", "T1449-", "A1450-", "A1451-", "T1452-", "A1453-", "A1454-", "C1455-", "A1456-", "T1457-", "C1458-", "G1459-", "A1460-", "T1461-", "T1462-", "C1463-", "C1464-", "C1465-", "A1466-", "T1467-", "A1468-", "T1469-", "G1470-", "A1471-", "T1472-", "G1473-", "T1474-", "T1475-", "T1476-", "G1477-", "T1478-", "T1479-", "T1480-", "T1481-", "C1482-", "T1483-", "T1484-", "C1485-", "T1486-", "T1487-", "C1488-", "A1489-", "G1490-", "T1491-", "A1492-", "C1493-", "A1494-", "C1495-", "G1496-", "A1497-", "G1498-", "G1499-", "A1500-", "T1501-", "G1502-", "A1503-", "A1504-", "G1505-", "A1506-", "T1507-", "T1508-", "G1509-", "T1510-", "T1511-", "G1512-", "A1513-", "A1514-", "G1515-", "A1516-", "C1517-", "T1518-", "A1519-", "G1520-", "T1521-", "A1522-", "G1523-", "G1524-", "C1525-", "A1526-", "T1527-", "A1528-", "G1529-", "C1530-", "A1531-", "G1532-", "C1533-", "T1534-", "G1535-", "C1536-", "C1537-", "A1538-", "C1539-", "T1540-", "A1541-", "G1542-", "G1543-", "C1544-", "A1545-", "C1546-", "A1547-", "T1548-", "G1549-", "C1550-", "A1551-", "T1552-", "G1553-", "C1554-", "C1555-", "A1556-", "G1557-", "G1558-", "A1559-", "C1560-", "A1561-", "A1562-", "T1563-", "A1564-", "T1565-", "A1566-", "T1567-", "T1568-", "G1569-", "T1570-", "T1571-", "T1572-", "C1573-", "A1574-", "T1575-", "G1576-", "A1577-", "T1578-", "T1579-", "G1580-", "C1581-", "T1582-", "A1583-", "T1584-", "T1585-", "G1586-", "A1587-", "T1588-", "T1589-", "G1590-", "A1591-", "T1592-", "T1593-", "A1594-", "C1595-", "T1596-", "G1597-", "T1598-", "T1599-", "C1600-", "T1601-", "A1602-", "G1603-", "A1604-", "T1605-", "G1606-", "A1607-", "T1608-", "T1609-", "C1610-", "T1611-", "A1612-", "C1613-", "T1614-", "T1615-", "T1616-", "C1617-", "T1618-", "T1619-", "A1620-", "C1621-", "C1622-", "A1623-", "T1624-", "A1625-", "T1626-", "A1627-", "A1628-", "T1629-", "A1630-", "A1631-", "A1632-", "T1633-", "T1634-", "A1635-", "G1636-", "A1637-", "A1638-", "T1639-", "A1640-", "T1641-", "A1642-", "T1643-", "T1644-", "T1645-", "T1646-", "C1647-", "T1648-", "A1649-", "C1650-", "T1651-", "T1652-", "T1653-", "T1654-", "A1655-", "C1656-", "G1657-", "A1658-", "G1659-", "A1660-", "A1661-", "A1662-", "T1663-", "T1664-", "A1665-", "A1666-", "T1667-", "T1668-", "A1669-", "T1670-", "T1671-", "G1672-", "T1673-", "A1674-", "T1675-", "T1676-", "T1677-", "A1678-", "T1679-", "T1680-", "A1681-", "T1682-", "T1683-", "T1684-", "A1685-", "T1686-", "A1687-", "G1688-", "G1689-", "T1690-", "A1691-", "A1692-", "A1693-", "A1694-", "A1695-", "A1696-", "A1697-", "C1698-", "T1699-", "T1700-", "A1701-", "C1702-", "T1703-", "A1704-", "T1705-", "A1706-", "A1707-", "G1708-", "T1709-", "G1710-", "G1711-", "G1712-", "T1713-", "G1714-", "G1715-", "G1716-", "A1717-", "T1718-", "T1719-", "C1720-", "T1721-", "G1722-", "G1723-", "G1724-", "A1725-", "A1726-", "T1727-", "T1728-", "A1729-", "G1730-", "T1731-", "G1732-", "A1733-", "T1734-", "C1735-", "A1736-", "G1737-", "T1738-", "T1739-", "T1740-", "A1741-", "T1742-", "G1743-", "T1744-", "A1745-", "T1746-", "A1747-", "T1748-", "C1749-", "G1750-", "C1751-", "A1752-", "A1753-", "C1754-", "T1755-", "A1756-", "G1757-", "C1758-", "G1759-", "G1760-", "G1761-", "C1762-", "A1763-", "T1764-", "A1765-", "T1766-", "G1767-", "G1768-", "C1769-", "T1770-", "A1771-", "T1772-", "T1773-", "G1774-", "A1775-", "C1776-", "A1777-", "T1778-", "C1779-", "G1780-", "A1781-", "G1782-", "A1783-", "A1784-", "C1785-", "A1786-", "T1787-", "T1788-", "A1789-", "C1790-", "C1791-", "C1792-", "A1793-", "T1794-", "A1795-", "T1796-", "G1797-", "A1798-", "T1799-", "A1800-", "A1801-", "G1802-", "A1803-", "G1804-", "A1805-", "T1806-", "T1807-", "G1808-", "T1809-", "A1810-", "T1811-", "C1812-", "A1813-", "T1814-", "T1815-", "T1816-", "T1817-", "C1818-", "G1819-", "T1820-", "A1821-", "G1822-", "T1823-", "C1824-", "T1825-", "T1826-", "G1827-", "A1828-", "G1829-", "T1830-", "A1831-", "T1832-", "T1833-", "G1834-", "G1835-", "T1836-", "A1837-", "T1838-", "T1839-", "A1840-", "C1841-", "T1842-", "A1843-", "T1844-", "A1845-", "T1846-", "A1847-", "G1848-", "T1849-", "A1850-", "T1851-", "G1852-", "T1853-", "A1854-", "G1855-", "A1856-", "T1857-", "G1858-", "T1859-", "C1860-", "G1861-", "A1862-", "C1863-", "G1864-", "C1865-", "T1866-", "A1867-", "G1868-", "A1869-", "T1870-", "A1871-", "G1872-", "A1873-", "C1874-", "A1875-", "G1876-", "T1877-", "C1878-", "G1879-", "C1880-", "C1881-", "C1882-", "A1883-", "C1884-", "T1885-", "A1886-", "G1887-", "A1888-", "G1889-", "T1890-", "T1891-", "A1892-", "C1893-", "C1894-", "G1895-", "T1896-", "C1897-", "T1898-", "C1899-", "T1900-", "G1901-", "A1902-", "A1903-", "T1904-", "G1905-", "C1906-", "G1907-", "G1908-", "C1909-", "A1910-", "T1911-", "G1912-", "A1913-", "T1914-", "A1915-", "G1916-", "T1917-", "A1918-", "T1919-", "C1920-", "A1921-", "T1922-", "T1923-", "C1924-", "T1925-", "T1926-", "T1927-", "G1928-", "T1929-", "T1930-", "T1931-", "T1932-", "C1933-", "G1934-", "T1935-", "T1936-", "A1937-", "A1938-", "C1939-", "T1940-", "G1941-", "T1942-", "T1943-", "T1944-", "G1945-", "G1946-", "A1947-", "A1948-", "G1949-", "A1950-", "T1951-", "G1952-", "A1953-", "A1954-", "T1955-", "C1956-", "T1957-", "T1958-", "T1959-", "G1960-", "T1961-", "T1962-", "G1963-", "T1964-", "T1965-", "A1966-", "C1967-", "A1968-", "T1969-", "T1970-", "T1971-", "A1972-", "A1973-", "T1974-", "C1975-", "T1976-", "C1977-", "G1978-", "A1979-", "A1980-", "A1981-", "T1982-", "T1983-", "C1984-", "A1985-", "G1986-", "A1987-", "G1988-", "T1989-", "A1990-", "C1991-", "A1992-", "T1993-", "A1994-", "T1995-", "C1996-", "T1997-", "T1998-", "T1999-", "G2000-", "A2001-", "A2002-", "G2003-", "T2004-", "A2005-", "T2006-", "T2007-", "C2008-", "T2009-", "G2010-", "A2011-", "T2012-", "A2013-", "T2014-", "C2015-", "T2016-", "A2017-", "T2018-", "T2019-", "T2020-", "T2021-", "C2022-", "T2023-", "C2024-", "C2025-", "T2026-", "G2027-", "T2028-", "A2029-", "A2030-", "A2031-", "G2032-", "A2033-", "A2034-", "T2035-", "C2036-", "C2037-", "T2038-", "G2039-", "A2040-", "A2041-", "G2042-", "T2043-", "T2044-", "G2045-", "C2046-", "T2047-", "A2048-", "C2049-", "A2050-", "T2051-", "T2052-", "A2053-", "T2054-", "T2055-", "A2056-", "A2057-", "G2058-", "G2059-", "A2060-", "C2061-", "A2062-", "G2063-", "A2064-", "G2065-", "A2066-", "A2067-", "G2068-", "T2069-", "A2070-", "T2071-", "T2072-", "C2073-", "T2074-", "G2075-", "C2076-", "A2077-", "C2078-", "G2079-", "A2080-", "A2081-", "A2082-", "G2083-", "A2084-", "C2085-", "T2086-", "G2087-", "G2088-", "A2089-", "T2090-", "C2091-", "A2092-", "C2093-", "A2094-", "A2095-", "T2096-", "C2097-", "T2098-", "T2099-", "T2100-", "A2101-", "T2102-", "G2103-", "A2104-", "T2105-", "T2106-", "C2107-", "A2108-", "T2109-", "G2110-", "G2111-", "T2112-", "A2113-", "A2114-", "T2115-", "A2116-", "G2117-", "T2118-", "T2119-", "A2120-", "G2121-", "T2122-", "T2123-", "C2124-", "C2125-", "G2126-", "A2127-", "C2128-", "G2129-", "T2130-", "T2131-", "G2132-", "A2133-", "G2134-", "A2135-", "T2136-", "G2137-", "G2138-", "A2139-", "T2140-", "T2141-", "C2142-", "G2143-", "C2144-", "T2145-", "G2146-", "A2147-", "G2148-", "A2149-", "C2150-", "C2151-", "G2152-", "G2153-", "T2154-", "A2155-", "G2156-", "T2157-", "G2158-", "G2159-", "T2160-", "C2161-", "G2162-", "T2163-", "C2164-", "C2165-", "G2166-", "A2167-", "G2168-", "T2169-", "A2170-", "C2171-", "A2172-", "C2173-", "G2174-", "A2175-", "T2176-", "G2177-", "T2178-", "G2179-", "T2180-", "C2181-", "G2182-", "T2183-", "T2184-", "G2185-", "A2186-", "C2187-", "T2188-", "G2189-", "G2190-", "A2191-", "T2192-", "A2193-", "C2194-", "A2195-", "G2196-", "G2197-", "T2198-", "T2199-", "A2200-", "A2201-", "T2202-", "T2203-", "T2204-", "C2205-", "C2206-", "A2207-", "C2208-", "A2209-", "T2210-", "C2211-", "G2212-", "A2213-", "T2214-", "A2215-", "T2216-", "A2217-", "G2218-", "T2219-", "T2220-", "A2221-", "A2222-", "A2223-", "T2224-", "G2225-", "T2226-", "A2227-", "T2228-", "T2229-", "G2230-", "C2231-", "T2232-", "G2233-", "G2234-", "T2235-", "T2236-", "A2237-", "C2238-", "G2239-", "A2240-", "C2241-", "G2242-", "G2243-", "G2244-", "T2245-", "T2246-", "C2247-", "G2248-", "C2249-", "A2250-", "T2251-", "T2252-", "T2253-", "A2254-", "T2255-", "C2256-", "T2257-", "G2258-", "T2259-", "G2260-", "G2261-", "A2262-", "A2263-", "G2264-", "A2265-", "G2266-", "A2267-", "C2268-", "G2269-", "G2270-", "T2271-", "G2272-", "T2273-", "G2274-", "A2275-", "G2276-", "A2277-", "A2278-", "T2279-", "A2280-", "T2281-", "G2282-", "T2283-", "T2284-", "C2285-", "C2286-", "G2287-", "G2288-", "G2289-", "A2290-", "C2291-", "C2292-", "A2293-", "C2294-", "A2295-", "C2296-", "G2297-", "G2298-", "A2299-", "G2300-", "A2301-", "A2302-", "C2303-", "A2304-", "G2305-", "A2306-", "T2307-", "G2308-", "A2309-", "C2310-", "G2311-", "T2312-", "C2313-", "T2314-", "C2315-", "C2316-", "G2317-", "G2318-", "T2319-", "A2320-", "G2321-", "A2322-", "C2323-", "G2324-", "T2325-", "G2326-", "T2327-", "A2328-", "T2329-", "C2330-", "C2331-", "G2332-", "G2333-", "A2334-", "T2335-", "A2336-", "C2337-", "T2338-", "C2339-", "C2340-", "G2341-", "T2342-", "A2343-", "T2344-", "C2345-", "C2346-", "T2347-", "A2348-", "T2349-", "T2350-", "C2351-", "C2352-", "A2353-", "C2354-", "A2355-", "C2356-", "T2357-", "T2358-", "T2359-", "G2360-", "T2361-", "T2362-", "T2363-", "T2364-", "A2365-", "G2366-", "A2367-", "A2368-", "A2369-", "T2370-", "A2371-", "C2372-", "A2373-", "T2374-", "G2375-", "T2376-", "T2377-", "C2378-", "T2379-", "A2380-", "C2381-", "A2382-", "C2383-", "C2384-", "C2385-", "T2386-", "G2387-", "A2388-", "T2389-", "G2390-", "C2391-", "T2392-", "C2393-", "C2394-", "T2395-", "T2396-", "T2397-", "G2398-", "A2399-", "G2400-", "A2401-", "A2402-", "G2403-", "A2404-", "C2405-", "A2406-", "A2407-", "T2408-", "A2409-", "A2410-", "T2411-", "A2412-", "T2413-", "C2414-", "C2415-", "T2416-", "G2417-", "G2418-", "A2419-", "G2420-", "A2421-", "G2422-", "C2423-", "A2424-", "T2425-", "T2426-", "C2427-", "A2428-", "C2429-", "A2430-", "G2431-", "A2432-", "T2433-", "T2434-", "C2435-", "T2436-", "A2437-", "T2438-", "T2439-", "G2440-", "T2441-", "G2442-", "A2443-", "G2444-", "T2445-", "C2446-", "G2447-", "T2448-", "G2449-", "T2450-", "T2451-", "A2452-", "C2453-", "A2454-", "C2455-", "G2456-", "A2457-", "T2458-", "C2459-", "G2460-", "C2461-", "G2462-", "T2463-", "C2464-", "T2465-", "C2466-", "T2467-", "A2468-", "C2469-", "C2470-", "T2471-", "G2472-", "A2473-", "T2474-", "T2475-", "A2476-", "C2477-", "T2478-", "A2479-", "T2480-", "C2481-", "A2482-", "C2483-", "A2484-", "T2485-", "C2486-", "T2487-", "T2488-", "C2489-", "C2490-", "G2491-", "T2492-", "T2493-", "A2494-", "C2495-", "A2496-", "A2497-", "C2498-", "T2499-", "T2500-", "A2501-", "G2502-", "A2503-", "C2504-", "A2505-", "A2506-", "G2507-", "C2508-", "C2509-", "T2510-", "G2511-", "T2512-", "A2513-", "A2514-", "A2515-", "T2516-", "G2517-", "A2518-", "T2519-", "T2520-", "A2521-", "T2522-", "T2523-", "G2524-", "T2525-", "G2526-", "A2527-", "G2528-", "A2529-", "T2530-", "G2531-", "T2532-", "A2533-", "A2534-", "A2535-", "G2536-", "G2537-", "T2538-", "A2539-", "T2540-", "C2541-", "C2542-", "G2543-", "A2544-", "A2545-", "C2546-", "C2547-", "A2548-", "C2549-", "A2550-", "C2551-", "G2552-", "G2553-", "T2554-", "G2555-", "T2556-", "A2557-", "C2558-", "A2559-", "T2560-", "T2561-", "G2562-", "T2563-", "G2564-", "T2565-", "A2566-", "T2567-", "T2568-", "A2569-", "G2570-", "T2571-", "C2572-", "T2573-", "T2574-", "G2575-", "C2576-", "T2577-", "A2578-", "T2579-", "C2580-", "A2581-", "C2582-", "A2583-", "T2584-", "A2585-", "A2586-", "T2587-", "C2588-", "T2589-", "G2590-", "G2591-", "A2592-", "A2593-", "G2594-", "C2595-", "G2596-", "T2597-", "A2598-", "A2599-", "G2600-", "T2601-", "T2602-", "C2603-", "C2604-", "C2605-", "G2606-", "G2607-", "A2608-", "G2609-", "G2610-", "A2611-", "C2612-", "A2613-", "C2614-", "G2615-", "A2616-", "T2617-", "A2618-", "G2619-", "A2620-", "C2621-", "A2622-", "A2623-", "C2624-", "A2625-", "T2626-", "A2627-", "G2628-", "A2629-", "T2630-", "T2631-", "A2632-", "C2633-", "G2634-", "G2635-", "C2636-", "T2637-", "T2638-", "C2639-", "T2640-", "G2641-", "T2642-", "A2643-", "T2644-", "T2645-", "C2646-", "G2647-", "T2648-", "T2649-", "G2650-", "T2651-", "C2652-", "T2653-", "T2654-", "T2655-", "A2656-", "C2657-", "A2658-", "C2659-", "T2660-", "T2661-", "T2662-", "C2663-", "C2664-", "A2665-", "T2666-", "T2667-", "G2668-", "G2669-", "A2670-", "T2671-", "G2672-", "G2673-", "T2674-", "G2675-", "C2676-", "A2677-", "T2678-", "G2679-", "T2680-", "G2681-", "G2682-", "T2683-", "G2684-", "C2685-", "T2686-", "A2687-", "T2688-", "A2689-", "T2690-", "C2691-", "T2692-", "C2693-", "T2694-", "T2695-", "C2696-", "C2697-", "G2698-", "T2699-", "T2700-", "T2701-", "A2702-", "T2703-", "T2704-", "A2705-", "T2706-", "T2707-", "A2708-", "T2709-", "A2710-", "C2711-", "A2712-", "T2713-", "G2714-", "A2715-", "G2716-", "A2717-", "G2718-", "A2719-", "A2720-", "A2721-", "C2722-", "A2723-", "A2724-", "T2725-", "A2726-", "T2727-", "A2728-", "T2729-", "A2730-", "C2731-", "G2732-", "A2733-", "G2734-", "T2735-", "A2736-", "T2737-", "A2738-", "A2739-", "T2740-", "A2741-", "C2742-", "G2743-", "G2744-", "A2745-", "C2746-", "C2747-", "T2748-", "C2749-", "A2750-", "T2751-", "G2752-", "A2753-", "T2754-", "T2755-", "T2756-", "A2757-", "A2758-", "T2759-", "A2760-", "A2761-", "T2762-", "G2763-", "T2764-", "A2765-", "G2766-", "T2767-", "A2768-", "A2769-", "T2770-", "C2771-", "G2772-", "T2773-", "C2774-", "G2775-", "T2776-", "C2777-", "T2778-", "T2779-", "G2780-", "T2781-", "T2782-", "A2783-", "C2784-", "T2785-", "G2786-", "T2787-", "T2788-", "T2789-", "G2790-", "T2791-", "T2792-", "T2793-", "C2794-", "C2795-", "T2796-", "A2797-", "C2798-", "T2799-", "T2800-", "C2801-", "T2802-", "C2803-", "C2804-", "A2805-", "A2806-", "T2807-", "C2808-", "A2809-", "T2810-", "A2811-", "T2812-", "A2813-", "G2814-", "A2815-", "T2816-", "T2817-", "A2818-", "T2819-", "T2820-", "T2821-", "T2822-", "T2823-", "T2824-", "A2825-", "A2826-", "A2827-", "T2828-", "A2829-", "T2830-", "T2831-", "T2832-", "T2833-", "C2834-", "T2835-", "T2836-", "T2837-", "C2838-", "T2839-", "A2840-", "T2841-", "C2842-", "A2843-", "T2844-", "G2845-", "G2846-", "A2847-", "T2848-", "A2849-", "A2850-", "T2851-", "A2852-", "T2853-", "T2854-", "T2855-", "G2856-", "T2857-", "A2858-", "A2859-", "T2860-", "G2861-", "G2862-", "T2863-", "T2864-", "C2865-", "T2866-", "T2867-", "T2868-", "C2869-", "C2870-", "G2871-", "T2872-", "A2873-", "C2874-", "A2875-", "A2876-", "C2877-", "A2878-", "T2879-", "A2880-", "C2881-", "T2882-", "G2883-", "T2884-", "T2885-", "T2886-", "A2887-", "G2888-", "A2889-", "T2890-", "G2891-", "G2892-", "T2893-", "A2894-", "G2895-", "T2896-", "C2897-", "G2898-", "C2899-", "T2900-", "T2901-", "A2902-", "G2903-", "C2904-", "T2905-", "T2906-", "G2907-", "G2908-", "T2909-", "T2910-", "A2911-", "T2912-", "G2913-", "A2914-", "T2915-", "A2916-", "T2917-", "T2918-", "G2919-", "C2920-", "G2921-", "C2922-", "A2923-", "T2924-", "A2925-", "A2926-", "T2927-", "T2928-", "T2929-", "C2930-", "C2931-", "G2932-", "G2933-", "A2934-", "G2935-", "G2936-", "C2937-", "A2938-", "A2939-", "A2940-", "T2941-", "A2942-", "C2943-", "G2944-", "A2945-", "T2946-", "A2947-", "G2948-", "T2949-", "C2950-", "T2951-", "A2952-", "G2953-", "A2954-", "T2955-", "T2956-", "G2957-", "A2958-", "C2959-", "T2960-", "A2961-", "T2962-", "C2963-", "G2964-", "A2965-", "T2966-", "G2967-", "G2968-", "T2969-", "A2970-", "G2971-", "A2972-", "C2973-", "T2974-", "C2975-", "T2976-", "A2977-", "A2978-", "T2979-", "T2980-", "T2981-", "A2982-", "T2983-", "T2984-", "G2985-", "A2986-", "G2987-", "T2988-", "G2989-", "C2990-", "T2991-", "T2992-", "T2993-", "G2994-", "T2995-", "C2996-", "G2997-", "A2998-", "C2999-", "G3000-", "A3001-", "G3002-", "T3003-", "T3004-", "T3005-", "A3006-", "C3007-", "T3008-", "T3009-", "T3010-", "T3011-", "A3012-", "T3013-", "G3014-", "C3015-", "T3016-", "C3017-", "C3018-", "A3019-", "T3020-", "C3021-", "G3022-", "A3023-", "T3024-", "A3025-", "G3026-", "A3027-", "T3028-", "G3029-", "A3030-", "C3031-", "A3032-", "C3033-", "T3034-", "G3035-", "T3036-", "T3037-", "C3038-", "T3039-", "A3040-", "T3041-", "G3042-", "A3043-", "G3044-", "A3045-", "T3046-", "C3047-", "G3048-", "T3049-", "C3050-", "G3051-", "T3052-", "A3053-", "C3054-", "A3055-", "T3056-", "G3057-", "G3058-", "G3059-", "A3060-", "A3061-", "A3062-", "T3063-", "G3064-", "A3065-", "A3066-", "A3067-", "T3068-", "G3069-", "C3070-", "G3071-", "T3072-", "T3073-", "T3074-", "G3075-", "T3076-", "C3077-", "T3078-", "G3079-", "A3080-", "A3081-", "T3082-", "G3083-", "T3084-", "A3085-", "T3086-", "G3087-", "G3088-", "C3089-", "T3090-", "T3091-", "C3092-", "G3093-", "A3094-", "G3095-", "A3096-", "T3097-", "A3098-", "T3099-", "G3100-", "T3101-", "G3102-", "T3103-", "G3104-", "A3105-", "T3106-", "A3107-", "C3108-", "C3109-", "G3110-", "G3111-", "A3112-", "T3113-", "G3114-", "T3115-", "C3116-", "T3117-", "T3118-", "C3119-", "T3120-", "G3121-", "T3122-", "T3123-", "C3124-", "T3125-", "C3126-", "A3127-", "A3128-", "T3129-", "A3130-", "C3131-", "C3132-", "G3133-", "T3134-", "A3135-", "T3136-", "A3137-", "C3138-", "A3139-", "A3140-", "G3141-", "T3142-", "C3143-", "G3144-", "G3145-", "T3146-", "G3147-", "T3148-", "C3149-", "T3150-", "G3151-", "A3152-", "G3153-", "A3154-", "T3155-", "T3156-", "C3157-", "G3158-", "A3159-", "A3160-", "T3161-", "C3162-", "T3163-", "C3164-", "T3165-", "T3166-", "T3167-", "G3168-", "A3169-", "G3170-", "G3171-", "A3172-", "G3173-", "A3174-", "C3175-", "T3176-", "T3177-", "A3178-", "T3179-", "G3180-", "T3181-", "C3182-", "A3183-", "C3184-", "G3185-", "A3186-", "C3187-", "T3188-", "A3189-", "C3190-", "A3191-", "T3192-", "T3193-", "T3194-", "T3195-", "T3196-", "C3197-", "G3198-", "A3199-", "T3200-", "G3201-", "A3202-", "T3203-", "G3204-", "G3205-", "A3206-", "A3207-", "T3208-", "C3209-", "T3210-", "A3211-", "T3212-", "C3213-", "T3214-", "T3215-", "A3216-", "T3217-", "C3218-", "G3219-", "A3220-", "A3221-", "T3222-", "G3223-", "A3224-", "T3225-", "A3226-", "T3227-", "A3228-", "T3229-", "T3230-", "T3231-", "T3232-", "T3233-", "C3234-", "A3235-", "T3236-", "A3237-", "A3238-", "A3239-", "T3240-", "A3241-", "C3242-", "A3243-", "C3244-", "T3245-", "T3246-", "T3247-", "T3248-", "A3249-", "T3250-", "A3251-", "G3252-", "T3253-", "C3254-", "C3255-", "T3256-", "C3257-", "G3258-", "T3259-", "T3260-", "T3261-", "A3262-", "A3263-", "A3264-", "C3265-", "A3266-", "G3267-", "A3268-", "A3269-", "T3270-", "T3271-", "T3272-", "A3273-", "G3274-", "T3275-", "A3276-", "T3277-", "G3278-", "T3279-", "A3280-", "G3281-", "T3282-", "T3283-", "C3284-", "C3285-", "G3286-", "C3287-", "A3288-", "A3289-", "A3290-", "T3291-", "G3292-", "A3293-", "C3294-", "T3295-", "C3296-", "G3297-", "T3298-", "C3299-", "C3300-", "C3301-", "T3302-", "T3303-", "A3304-", "A3305-", "T3306-", "A3307-", "G3308-", "G3309-", "C3310-", "A3311-", "G3312-", "T3313-", "A3314-", "G3315-", "G3316-", "C3317-", "T3318-", "A3319-", "T3320-", "T3321-", "A3322-", "T3323-", "C3324-", "T3325-", "T3326-", "C3327-", "T3328-", "T3329-", "T3330-", "A3331-", "C3332-", "G3333-", "T3334-", "A3335-", "G3336-", "T3337-", "G3338-", "A3339-", "T3340-", "C3341-", "G3342-", "T3343-", "C3344-", "G3345-", "T3346-", "A3347-", "G3348-", "G3349-", "G3350-", "A3351-", "G3352-", "A3353-", "G3354-", "A3355-", "A3356-", "C3357-", "T3358-", "C3359-", "C3360-", "G3361-", "A3362-", "C3363-", "A3364-", "T3365-", "C3366-", "T3367-", "T3368-", "G3369-", "T3370-", "A3371-", "G3372-", "A3373-", "A3374-", "C3375-", "A3376-", "A3377-", "C3378-", "G3379-", "A3380-", "T3381-", "T3382-", "T3383-", "A3384-", "A3385-", "T3386-", "C3387-", "A3388-", "T3389-", "A3390-", "G3391-", "G3392-", "T3393-", "A3394-", "G3395-", "A3396-", "G3397-", "A3398-", "T3399-", "A3400-", "C3401-", "T3402-", "T3403-", "T3404-", "C3405-", "A3406-", "G3407-", "T3408-", "C3409-", "T3410-", "G3411-", "T3412-", "G3413-", "G3414-", "T3415-", "G3416-", "G3417-", "A3418-", "T3419-", "A3420-", "A3421-", "T3422-", "G3423-", "T3424-", "C3425-", "A3426-", "T3427-", "T3428-", "A3429-", "A3430-", "C3431-", "G3432-", "A3433-", "C3434-", "A3435-", "T3436-", "C3437-", "C3438-", "G3439-", "C3440-", "C3441-", "T3442-", "T3443-", "G3444-", "T3445-", "A3446-", "T3447-", "A3448-", "T3449-", "A3450-", "A3451-", "T3452-", "G3453-", "T3454-", "T3455-", "T3456-", "C3457-", "T3458-", "G3459-", "T3460-", "T3461-", "T3462-", "T3463-", "C3464-", "A3465-", "A3466-", "A3467-", "C3468-", "A3469-", "C3470-", "C3471-", "A3472-", "A3473-", "G3474-", "T3475-", "C3476-", "G3477-", "A3478-", "A3479-", "T3480-", "A3481-", "C3482-", "T3483-", "G3484-", "T3485-", "C3486-", "T3487-", "T3488-", "A3489-", "T3490-", "C3491-", "G3492-", "T3493-", "C3494-", "T3495-", "T3496-", "T3497-", "A3498-", "G3499-", "T3500-", "C3501-", "G3502-", "G3503-", "A3504-", "A3505-", "G3506-", "G3507-", "T3508-", "T3509-", "G3510-", "A3511-", "T3512-", "G3513-", "T3514-", "C3515-", "G3516-", "T3517-", "A3518-", "T3519-", "C3520-", "C3521-", "G3522-", "A3523-", "T3524-", "G3525-", "T3526-", "A3527-", "T3528-", "A3529-", "C3530-", "G3531-", "A3532-", "G3533-", "G3534-", "T3535-", "A3536-", "T3537-", "G3538-", "A3539-", "G3540-", "G3541-", "C3542-", "A3543-", "A3544-", "C3545-", "A3546-", "T3547-", "T3548-", "G3549-", "T3550-", "T3551-", "A3552-", "T3553-", "T3554-", "G3555-", "C3556-", "A3557-", "A3558-", "T3559-", "T3560-", "C3561-", "T3562-", "G3563-", "G3564-", "A3565-", "A3566-", "G3567-", "G3568-", "C3569-", "G3570-", "G3571-", "T3572-", "A3573-", "T3574-", "G3575-", "A3576-", "A3577-", "G3578-", "A3579-", "G3580-", "G3581-", "A3582-", "G3583-", "T3584-", "C3585-", "A3586-", "T3587-", "T3588-", "G3589-", "T3590-", "A3591-", "T3592-", "T3593-", "A3594-", "T3595-", "A3596-", "G3597-", "T3598-", "A3599-", "T3600-", "T3601-", "C3602-", "G3603-", "T3604-", "C3605-", "T3606-", "T3607-", "T3608-", "C3609-", "T3610-", "G3611-", "A3612-", "A3613-", "T3614-", "G3615-", "T3616-", "C3617-", "G3618-", "A3619-", "A3620-", "T3621-", "C3622-", "T3623-", "A3624-", "T3625-", "C3626-", "T3627-", "A3628-", "G3629-", "T3630-", "A3631-", "G3632-", "A3633-", "T3634-", "A3635-", "C3636-", "C3637-", "G3638-", "T3639-", "A3640-", "G3641-", "T3642-", "A3643-", "T3644-", "A3645-", "T3646-", "T3647-", "G3648-", "A3649-", "G3650-", "A3651-", "G3652-", "A3653-", "G3654-", "C3655-", "G3656-", "A3657-", "C3658-", "T3659-", "T3660-", "C3661-", "C3662-", "A3663-", "T3664-", "A3665-", "T3666-", "C3667-", "C3668-", "T3669-", "T3670-", "G3671-", "A3672-", "T3673-", "T3674-", "A3675-", "T3676-", "G3677-", "T3678-", "T3679-", "T3680-", "T3681-", "A3682-", "T3683-", "G3684-", "A3685-", "A3686-", "T3687-", "A3688-", "G3689-", "A3690-", "T3691-", "A3692-", "A3693-", "A3694-", "G3695-", "T3696-", "A3697-", "G3698-", "A3699-", "T3700-", "G3701-", "T3702-", "T3703-", "G3704-", "T3705-", "C3706-", "C3707-", "T3708-", "T3709-", "C3710-", "T3711-", "T3712-", "C3713-", "C3714-", "T3715-", "T3716-", "T3717-", "T3718-", "G3719-", "T3720-", "A3721-", "A3722-", "T3723-", "T3724-", "T3725-", "C3726-", "C3727-", "C3728-", "G3729-", "T3730-", "A3731-", "T3732-", "T3733-", "T3734-", "T3735-", "T3736-", "G3737-", "T3738-", "T3739-", "C3740-", "G3741-", "T3742-", "G3743-", "C3744-", "C3745-", "A3746-", "A3747-", "T3748-", "T3749-", "G3750-", "A3751-", "G3752-", "T3753-", "A3754-", "A3755-", "C3756-", "A3757-", "T3758-", "T3759-", "A3760-", "T3761-", "G3762-", "A3763-", "G3764-", "A3765-", "A3766-", "T3767-", "A3768-", "T3769-", "G3770-", "A3771-", "C3772-", "C3773-", "T3774-", "G3775-", "T3776-", "T3777-", "G3778-", "C3779-", "A3780-", "C3781-", "A3782-", "A3783-", "T3784-", "C3785-", "G3786-", "T3787-", "T3788-", "C3789-", "T3790-", "T3791-", "T3792-", "A3793-", "T3794-", "G3795-", "T3796-", "A3797-", "T3798-", "T3799-", "C3800-", "C3801-", "A3802-", "T3803-", "G3804-", "A3805-", "T3806-", "G3807-", "G3808-", "G3809-", "T3810-", "G3811-", "T3812-", "A3813-", "C3814-", "A3815-", "A3816-", "T3817-", "C3818-", "A3819-", "A3820-", "G3821-", "A3822-", "T3823-", "T3824-", "A3825-", "T3826-", "T3827-", "A3828-", "C3829-", "G3830-", "T3831-", "A3832-", "T3833-", "C3834-", "C3835-", "T3836-", "C3837-", "G3838-", "T3839-", "A3840-", "T3841-", "C3842-", "G3843-", "G3844-", "C3845-", "T3846-", "C3847-", "C3848-", "T3849-", "C3850-", "G3851-", "A3852-", "G3853-", "A3854-", "T3855-", "A3856-", "A3857-", "A3858-", "A3859-", "G3860-", "A3861-", "G3862-", "C3863-", "A3864-", "T3865-", "A3866-", "C3867-", "A3868-", "C3869-", "C3870-", "A3871-", "C3872-", "A3873-", "C3874-", "G3875-", "A3876-", "G3877-", "G3878-", "A3879-", "C3880-", "T3881-", "A3882-", "T3883-", "G3884-", "T3885-", "T3886-", "T3887-", "G3888-", "G3889-", "T3890-", "A3891-", "T3892-", "A3893-", "C3894-", "T3895-", "G3896-", "T3897-", "T3898-", "G3899-", "A3900-", "A3901-", "G3902-", "G3903-", "T3904-", "A3905-", "A3906-", "G3907-", "T3908-", "G3909-", "T3910-", "G3911-", "T3912-", "A3913-", "A3914-", "C3915-", "G3916-", "G3917-", "C3918-", "G3919-", "T3920-", "A3921-", "T3922-", "T3923-", "T3924-", "C3925-", "C3926-", "G3927-", "A3928-", "T3929-", "T3930-", "T3931-", "T3932-", "C3933-", "G3934-", "T3935-", "A3936-", "A3937-", "C3938-", "C3939-", "G3940-", "C3941-", "G3942-", "T3943-", "T3944-", "A3945-", "A3946-", "T3947-", "G3948-", "T3949-", "T3950-", "T3951-", "G3952-", "C3953-", "T3954-", "C3955-", "C3956-", "A3957-", "T3958-", "G3959-", "A3960-", "T3961-", "C3962-", "T3963-", "A3964-", "T3965-", "T3966-", "A3967-", "T3968-", "C3969-", "G3970-", "C3971-", "G3972-", "T3973-", "A3974-", "G3975-", "A3976-", "T3977-", "G3978-", "A3979-", "A3980-", "T3981-", "C3982-", "G3983-", "C3984-", "T3985-", "T3986-", "C3987-", "T3988-", "C3989-", "A3990-", "G3991-", "C3992-", "T3993-", "C3994-", "G3995-", "C3996-", "A3997-", "T3998-", "C3999-", "T4000-", "T4001-", "A4002-", "G4003-", "T4004-", "G4005-", "T4006-", "G4007-", "A4008-", "C4009-", "T4010-", "C4011-", "T4012-", "T4013-", "T4014-", "G4015-", "A4016-", "C4017-", "T4018-", "T4019-", "G4020-", "T4021-", "A4022-", "A4023-", "T4024-", "A4025-", "A4026-", "T4027-", "T4028-", "G4029-", "C4030-", "T4031-", "T4032-", "T4033-", "C4034-", "G4035-", "T4036-", "G4037-", "G4038-", "A4039-", "A4040-", "C4041-", "G4042-", "C4043-", "G4044-", "G4045-", "A4046-", "T4047-", "A4048-", "T4049-", "G4050-", "T4051-", "G4052-", "T4053-", "T4054-", "T4055-", "A4056-", "C4057-", "A4058-", "G4059-", "T4060-", "A4061-", "G4062-", "T4063-", "A4064-", "A4065-", "T4066-", "G4067-", "A4068-", "A4069-", "G4070-", "A4071-", "G4072-", "A4073-", "A4074-", "G4075-", "T4076-", "G4077-", "A4078-", "G4079-", "T4080-", "C4081-", "C4082-", "A4083-", "T4084-", "C4085-", "C4086-", "T4087-", "C4088-", "A4089-", "T4090-", "C4091-", "G4092-", "A4093-", "C4094-", "G4095-", "C4096-", "A4097-", "A4098-", "T4099-", "T4100-", "A4101-", "G4102-", "G4103-", "G4104-", "T4105-", "C4106-", "A4107-", "G4108-", "A4109-", "T4110-", "C4111-", "C4112-", "T4113-", "T4114-", "T4115-", "A4116-", "G4117-", "T4118-", "C4119-", "A4120-", "A4121-", "T4122-", "A4123-", "A4124-", "T4125-", "T4126-", "T4127-", "G4128-", "T4129-", "A4130-", "C4131-", "A4132-", "G4133-", "A4134-", "A4135-", "C4136-", "G4137-", "T4138-", "A4139-", "A4140-", "T4141-", "A4142-", "G4143-", "T4144-", "T4145-", "T4146-", "A4147-", "A4148-", "G4149-", "C4150-", "T4151-", "C4152-", "C4153-", "C4154-", "A4155-", "T4156-", "T4157-", "G4158-", "A4159-", "A4160-", "T4161-", "T4162-", "T4163-", "A4164-", "T4165-", "A4166-", "T4167-", "C4168-", "T4169-", "A4170-", "A4171-", "G4172-", "A4173-", "T4174-", "A4175-", "A4176-", "C4177-", "A4178-", "C4179-", "A4180-", "G4181-", "C4182-", "A4183-", "A4184-", "T4185-", "A4186-", "G4187-", "A4188-", "T4189-", "C4190-", "G4191-", "G4192-", "A4193-", "T4194-", "G4195-", "A4196-", "T4197-", "T4198-", "T4199-", "A4200-", "C4201-", "T4202-", "A4203-", "A4204-", "A4205-", "G4206-", "T4207-", "C4208-", "A4209-", "T4210-", "C4211-", "A4212-", "A4213-", "T4214-", "G4215-", "G4216-", "G4217-", "G4218-", "T4219-", "C4220-", "C4221-", "G4222-", "T4223-", "T4224-", "A4225-", "G4226-", "T4227-", "A4228-", "T4229-", "A4230-", "T4231-", "C4232-", "A4233-", "A4234-", "A4235-", "G4236-", "A4237-", "T4238-", "C4239-", "T4240-", "T4241-", "G4242-", "T4243-", "T4244-", "A4245-", "T4246-", "C4247-", "G4248-", "A4249-", "T4250-", "T4251-", "G4252-", "A4253-", "T4254-", "A4255-", "G4256-", "T4257-", "G4258-", "A4259-", "A4260-", "T4261-", "G4262-", "A4263-", "A4264-", "T4265-", "C4266-", "A4267-", "G4268-", "A4269-", "T4270-", "A4271-", "G4272-", "T4273-", "G4274-", "G4275-", "T4276-", "G4277-", "T4278-", "A4279-", "G4280-", "A4281-", "G4282-", "G4283-", "A4284-", "A4285-", "T4286-", "A4287-", "T4288-", "G4289-", "T4290-", "C4291-", "C4292-", "T4293-", "T4294-", "T4295-", "T4296-", "T4297-", "T4298-", "A4299-", "T4300-", "C4301-", "C4302-", "T4303-", "T4304-", "G4305-", "C4306-", "T4307-", "A4308-", "T4309-", "C4310-", "A4311-", "A4312-", "A4313-", "G4314-", "T4315-", "T4316-", "A4317-", "C4318-", "G4319-", "C4320-", "A4321-", "T4322-", "G4323-", "C4324-", "C4325-", "G4326-", "T4327-", "G4328-", "G4329-", "C4330-", "G4331-", "T4332-", "A4333-", "A4334-", "C4335-", "A4336-", "A4337-", "T4338-", "A4339-", "T4340-", "C4341-", "T4342-", "T4343-", "T4344-", "A4345-", "A4346-", "T4347-", "A4348-", "C4349-", "A4350-", "G4351-", "A4352-", "T4353-", "G4354-", "G4355-", "A4356-", "T4357-", "T4358-", "A4359-", "A4360-", "A4361-", "T4362-", "C4363-", "G4364-", "T4365-", "G4366-", "T4367-", "A4368-", "T4369-", "T4370-", "C4371-", "A4372-", "T4373-", "C4374-", "G4375-", "T4376-", "A4377-", "T4378-", "A4379-", "G4380-", "C4381-", "A4382-", "A4383-", "T4384-", "G4385-", "T4386-", "A4387-", "A4388-", "T4389-", "G4390-", "G4391-", "A4392-", "G4393-", "A4394-", "G4395-", "T4396-", "T4397-", "A4398-", "C4399-", "C4400-", "A4401-", "C4402-", "A4403-", "T4404-", "T4405-", "T4406-", "T4407-", "A4408-", "G4409-", "T4410-", "C4411-", "G4412-", "T4413-", "T4414-", "T4415-", "A4416-", "T4417-", "T4418-", "C4419-", "A4420-", "G4421-", "A4422-", "T4423-", "C4424-", "G4425-", "C4426-", "A4427-", "G4428-", "T4429-", "G4430-", "T4431-", "T4432-", "T4433-", "A4434-", "A4435-", "T4436-", "A4437-", "A4438-", "C4439-", "T4440-", "A4441-", "A4442-", "T4443-", "T4444-", "T4445-", "A4446-", "A4447-", "A4448-", "C4449-", "A4450-", "G4451-", "A4452-", "T4453-", "G4454-", "A4455-", "G4456-", "A4457-", "T4458-", "G4459-", "A4460-", "T4461-", "A4462-", "T4463-", "A4464-", "T4465-", "C4466-", "C4467-", "A4468-", "C4469-", "A4470-", "T4471-", "C4472-", "A4473-", "A4474-", "A4475-", "G4476-", "A4477-", "A4478-", "T4479-", "G4480-", "C4481-", "G4482-", "A4483-", "G4484-", "A4485-", "T4486-", "A4487-", "C4488-", "A4489-", "T4490-", "A4491-", "T4492-", "G4493-", "A4494-", "C4495-", "A4496-", "G4497-", "A4498-", "C4499-", "A4500-", "T4501-", "T4502-", "A4503-", "T4504-", "T4505-", "G4506-", "A4507-", "C4508-", "A4509-", "G4510-", "A4511-", "A4512-", "A4513-", "T4514-", "G4515-", "T4516-", "G4517-", "A4518-", "C4519-", "C4520-", "T4521-", "T4522-", "C4523-", "A4524-", "T4525-", "T4526-", "A4527-", "T4528-", "C4529-", "A4530-", "C4531-", "C4532-", "G4533-", "T4534-", "C4535-", "G4536-", "T4537-", "C4538-", "C4539-", "A4540-", "T4541-", "A4542-", "A4543-", "A4544-", "T4545-", "G4546-", "C4547-", "G4548-", "T4549-", "T4550-", "A4551-", "G4552-", "G4553-", "T4554-", "A4555-", "C4556-", "G4557-", "T4558-", "A4559-", "C4560-", "C4561-", "A4562-", "C4563-", "A4564-", "T4565-", "A4566-", "C4567-", "T4568-", "A4569-", "T4570-", "C4571-", "G4572-", "T4573-", "T4574-", "A4575-", "A4576-", "C4577-", "G4578-", "A4579-", "T4580-", "G4581-", "C4582-", "G4583-", "C4584-", "A4585-", "C4586-", "A4587-", "A4588-", "T4589-", "C4590-", "T4591-", "C4592-", "G4593-", "T4594-", "C4595-", "C4596-", "A4597-", "T4598-", "T4599-", "T4600-", "C4601-", "A4602-", "T4603-", "C4604-", "C4605-", "A4606-", "T4607-", "C4608-", "T4609-", "T4610-", "C4611-", "A4612-", "T4613-", "A4614-", "A4615-", "T4616-", "G4617-", "A4618-", "T4619-", "T4620-", "T4621-", "A4622-", "C4623-", "T4624-", "T4625-", "T4626-", "T4627-", "T4628-", "C4629-", "A4630-", "T4631-", "A4632-", "A4633-", "T4634-", "T4635-", "A4636-", "G4637-", "A4638-", "G4639-", "A4640-", "A4641-", "A4642-", "A4643-", "A4644-", "G4645-", "A4646-", "T4647-", "C4648-", "A4649-", "A4650-", "G4651-", "G4652-", "T4653-", "A4654-", "T4655-", "A4656-", "A4657-", "A4658-", "A4659-", "A4660-", "T4661-", "T4662-", "A4663-", "G4664-", "A4665-", "A4666-", "G4667-", "T4668-", "G4669-", "T4670-", "T4671-", "A4672-", "G4673-", "A4674-", "C4675-", "T4676-", "A4677-", "T4678-", "A4679-", "A4680-", "A4681-", "C4682-", "T4683-", "A4684-", "A4685-", "C4686-", "T4687-", "T4688-", "A4689-", "T4690-", "G4691-", "A4692-", "C4693-", "T4694-", "T4695-", "A4696-", "A4697-", "C4698-", "T4699-", "A4700-", "A4701-", "C4702-", "T4703-", "T4704-", "A4705-", "T4706-", "G4707-", "A4708-", "C4709-", "T4710-", "T4711-", "A4712-", "A4713-", "C4714-", "T4715-", "A4716-", "A4717-", "C4718-", "T4719-", "T4720-", "A4721-", "T4722-", "G4723-", "A4724-", "C4725-", "T4726-", "T4727-", "A4728-", "A4729-", "C4730-", "T4731-", "A4732-", "A4733-", "C4734-", "T4735-", "T4736-", "A4737-", "T4738-", "G4739-", "A4740-", "C4741-", "T4742-", "T4743-", "A4744-", "A4745-", "C4746-", "T4747-", "A4748-", "A4749-", "C4750-", "T4751-", "T4752-", "A4753-", "T4754-", "G4755-", "A4756-", "C4757-", "T4758-", "T4759-", "A4760-", "A4761-", "C4762-", "T4763-", "A4764-", "A4765-", "C4766-", "T4767-", "T4768-", "A4769-", "T4770-", "G4771-", "A4772-", "C4773-", "T4774-", "T4775-", "A4776-", "A4777-", "C4778-", "T4779-", "A4780-", "A4781-", "C4782-", "T4783-", "T4784-", "A4785-", "T4786-", "G4787-", "A4788-", "C4789-", "T4790-", "T4791-", "A4792-", "A4793-", "C4794-", "T4795-", "A4796-", "A4797-", "C4798-", "T4799-", "T4800-", "A4801-", "T4802-", "G4803-", "A4804-", "C4805-", "T4806-", "A4807-", "T4808-", "T4809-", "A4810-", "A4811-", "C4812-", "T4813-", "C4814-", "A4815-", "T4816-", "T4817-", "T4818-", "C4819-", "A4820-", "A4821-", "G4822-", "A4823-", "A4824-", "A4825-", "G4826-", "G4827-", "T4828-", "G4829-", "G4830-", "G4831-", "T4832-", "G4833-", "G4834-", "A4835-", "T4836-", "A4837-", "G4838-", "A4839-", "A4840-", "C4841-", "T4842-", "C4843-", "T4844-", "A4845-", "T4846-", "A4847-", "T4848-", "G4849-", "A4850-", "C4851-", "A4852-", "G4853-", "C4854-", "T4855-", "T4856-", "G4857-", "T4858-", "G4859-", "A4860-", "A4861-", "A4862-", "C4863-", "A4864-", "A4865-", "T4866-", "T4867-", "A4868-", "G4869-", "A4870-", "T4871-", "C4872-", "C4873-", "C4874-", "T4875-", "A4876-", "A4877-", "T4878-", "T4879-", "T4880-", "C4881-", "T4882-", "A4883-", "A4884-", "T4885-", "G4886-", "G4887-", "A4888-", "A4889-", "G4890-", "T4891-", "T4892-", "T4893-", "T4894-", "G4895-", "A4896-", "T4897-", "A4898-", "G4899-", "G4900-", "A4901-", "G4902-", "A4903-", "T4904-", "T4905-", "G4906-", "T4907-", "C4908-", "A4909-", "T4910-", "C4911-", "A4912-", "G4913-", "T4914-", "T4915-", "G4916-", "A4917-", "T4918-", "A4919-", "C4920-", "A4921-", "T4922-", "T4923-", "G4924-", "T4925-", "T4926-", "T4927-", "A4928-", "T4929-", "T4930-", "A4931-", "T4932-", "C4933-", "T4934-", "C4935-", "A4936-", "T4937-", "C4938-", "T4939-", "A4940-", "T4941-", "T4942-", "A4943-", "G4944-", "A4945-", "G4946-", "C4947-", "A4948-", "C4949-", "G4950-", "T4951-", "C4952-", "T4953-", "G4954-", "T4955-", "T4956-", "T4957-", "A4958-", "G4959-", "A4960-", "G4961-", "C4962-", "T4963-", "T4964-", "T4965-", "A4966-", "G4967-", "T4968-", "G4969-", "A4970-", "C4971-", "C4972-", "T4973-", "G4974-", "C4975-", "T4976-", "C4977-", "G4978-", "G4979-", "T4980-", "T4981-", "A4982-", "C4983-", "T4984-", "T4985-", "C4986-", "T4987-", "G4988-", "T4989-", "G4990-", "T4991-", "A4992-", "A4993-", "A4994-", "T4995-", "C4996-", "T4997-", "T4998-", "G4999-", "A5000-", "A5001-", "T5002-", "C5003-", "C5004-", "T5005-", "T5006-", "T5007-", "A5008-", "G5009-", "T5010-", "G5011-", "A5012-", "T5013-", "A5014-", "C5015-", "A5016-", "C5017-", "T5018-", "G5019-", "T5020-", "G5021-", "T5022-", "C5023-", "A5024-", "A5025-", "A5026-", "A5027-", "C5028-", "T5029-", "G5030-", "G5031-", "A5032-", "T5033-", "G5034-", "T5035-", "T5036-", "T5037-", "A5038-", "G5039-", "A5040-", "A5041-", "T5042-", "A5043-", "C5044-", "C5045-", "T5046-", "A5047-", "T5048-", "G5049-", "T5050-", "A5051-", "G5052-", "A5053-", "A5054-", "T5055-", "A5056-", "T5057-", "G5058-", "G5059-", "G5060-", "A5061-", "A5062-", "G5063-", "C5064-", "A5065-", "T5066-", "G5067-", "C5068-", "T5069-", "T5070-", "G5071-", "T5072-", "T5073-", "T5074-", "T5075-", "T5076-", "G5077-", "T5078-", "C5079-", "T5080-", "C5081-", "T5082-", "A5083-", "T5084-", "T5085-", "A5086-", "T5087-", "A5088-", "G5089-", "A5090-", "T5091-", "T5092-", "A5093-", "A5094-", "C5095-", "T5096-", "C5097-", "A5098-", "T5099-", "A5100-", "C5101-", "A5102-", "T5103-", "G5104-", "G5105-", "T5106-", "T5107-", "G5108-", "T5109-", "A5110-", "T5111-", "T5112-", "A5113-", "T5114-", "G5115-", "A5116-", "A5117-", "T5118-", "T5119-", "T5120-", "T5121-", "C5122-", "A5123-", "T5124-", "C5125-", "T5126-", "G5127-", "C5128-", "C5129-", "T5130-", "A5131-", "A5132-", "T5133-", "G5134-", "T5135-", "A5136-", "C5137-", "T5138-", "C5139-", "C5140-", "A5141-", "A5142-", "T5143-", "T5144-", "C5145-", "T5146-", "T5147-", "G5148-", "T5149-", "T5150-", "T5151-", "A5152-", "C5153-", "A5154-", "A5155-", "T5156-", "C5157-", "A5158-", "A5159-", "T5160-", "T5161-", "A5162-", "T5163-", "A5164-", "T5165-", "A5166-", "A5167-", "T5168-", "C5169-", "A5170-", "A5171-", "A5172-", "G5173-", "A5174-", "G5175-", "T5176-", "G5177-", "A5178-", "T5179-", "G5180-", "A5181-", "T5182-", "G5183-", "C5184-", "A5185-", "T5186-", "A5187-", "C5188-", "A5189-", "C5190-", "A5191-", "T5192-", "T5193-", "A5194-", "C5195-", "A5196-", "A5197-", "A5198-", "G5199-", "T5200-", "G5201-", "A5202-", "A5203-", "T5204-", "A5205-", "A5206-", "T5207-", "C5208-", "T5209-", "A5210-", "A8143-", "G8144-", "C8145-", "A8146-", "T8147-", "A8148-", "T8149-", "T8150-", "A8151-", "A8152-", "A8153-", "G8154-", "T8155-", "A8156-", "A8157-", "A8158-", "A8159-", "T8160-", "C8161-", "T8162-", "A8163-", "G8164-", "T8165-", "T8166-", "A8167-", "C8168-", "C8169-", "T8170-", "T8171-", "G8172-", "A8173-", "A8174-", "A8175-", "A8176-", "T8177-", "G8178-", "A8179-", "A8180-", "T8181-", "A8182-", "C8183-", "A8184-", "G8185-", "T8186-", "G8187-", "G8188-", "G8189-", "T8190-", "G8191-", "G8192-", "T8193-", "T8194-", "C8195-", "C8196-", "G8197-", "T8198-", "A8199-", "T8200-", "C8201-", "A8202-", "C8203-", "C8204-", "A8205-", "G8206-", "T8207-", "A8208-", "A8209-", "G8210-", "A8211-", "A8212-", "C8213-", "A8214-", "T8215-", "A8216-", "A8217-", "T8218-", "A8219-", "G8220-", "T8221-", "C8222-", "G8223-", "A8224-", "A8225-", "T8226-", "A8227-", "C8228-", "A8229-", "G8230-", "T8231-", "A8232-", "T8233-", "C8234-", "C8235-", "G8236-", "A8237-", "T8238-", "T8239-", "G8240-", "A8241-", "G8242-", "A8243-", "T8244-", "T8245-", "T8246-", "T8247-", "G8248-", "C8249-", "A8250-", "T8251-", "A8252-", "C8253-", "A8254-", "A8255-", "T8256-", "A8257-", "C8258-", "T8259-", "A8260-", "G8261-", "T8262-", "C8263-", "T8264-", "A8265-", "G8266-", "A8267-", "A8268-", "A8269-", "G8270-", "A8271-", "A8272-", "A8273-", "T8274-", "T8275-", "T8276-", "G8277-", "T8278-", "A8279-", "A8280-", "T8281-", "C8282-", "A8283-", "T8284-", "C8285-", "C8286-", "T8287-", "C8288-", "T8289-", "G8290-", "T8291-", "G8292-", "A8293-", "C8294-", "A8295-", "G8296-", "G8297-", "A8298-", "G8299-", "T8300-", "C8301-", "C8302-", "A8303-", "T8304-", "A8305-", "T8306-", "A8307-", "T8308-", "C8309-", "T8310-", "G8311-", "T8312-", "A8313-", "T8314-", "C8315-", "A8316-", "T8317-", "C8318-", "G8319-", "T8320-", "C8321-", "T8322-", "A8323-", "G8324-", "T8325-", "T8326-", "T8327-", "T8328-", "T8329-", "A8330-", "T8331-", "C8332-", "A8333-", "G8334-", "T8335-", "G8336-", "T8337-", "C8338-", "C8339-", "T8340-", "A8341-", "T8342-", "G8343-", "C8344-", "T8345-", "A8346-", "T8347-", "A8348-", "T8349-", "T8350-", "C8351-", "C8352-", "T8353-", "G8354-", "T8355-", "T8356-", "A8357-", "T8358-", "C8359-", "A8360-", "T8361-", "C8362-", "A8363-", "T8364-", "T8365-", "A8366-", "G8367-", "T8368-", "T8369-", "A8370-", "A8371-", "T8372-", "G8373-", "A8374-", "A8375-", "A8376-", "A8377-", "T8378-", "A8379-", "A8380-", "C8381-", "T8382-", "C8383-", "T8384-", "C8385-", "G8386-", "T8387-", "G8388-", "C8389-", "T8390-", "T8391-", "C8392-", "A8393-", "G8394-", "A8395-", "A8396-", "A8397-", "A8398-", "G8399-", "T8400-", "C8401-", "A8402-", "A8403-", "A8404-", "T8405-", "A8406-", "T8407-", "T8408-", "G8409-", "T8410-", "A8411-", "T8412-", "C8413-", "C8414-", "A8415-", "T8416-", "A8417-", "C8418-", "A8419-", "T8420-", "A8421-", "T8422-", "A8423-", "T8424-", "C8425-", "T8426-", "C8427-", "C8428-", "A8429-", "A8430-", "A8431-", "A8432-", "C8433-", "T8434-", "A8435-", "T8436-", "C8437-", "A8438-", "C8439-", "T8440-", "T8441-", "A8442-", "T8443-", "A8444-", "C8445-", "G8446-", "T8447-", "T8448-", "T8449-", "A8450-", "T8451-", "C8452-", "T8453-", "T8454-", "T8455-", "A8456-", "A8457-", "C8458-", "G8459-", "A8460-", "A8461-", "C8462-", "A8463-", "T8464-", "A8465-", "T8466-", "A8467-", "C8468-", "C8469-", "T8470-", "A8471-", "G8472-", "A8473-", "T8474-", "G8475-", "G8476-", "T8477-", "T8478-", "A8479-", "T8480-", "T8481-", "T8482-", "A8483-", "C8484-", "T8485-", "A8486-", "A8487-", "C8488-", "A8489-", "G8490-", "A8491-", "C8492-", "A8493-", "T8494-", "T8495-", "T8496-", "T8497-", "T8498-", "T8499-", "C8500-", "A8501-", "A8502-", "G8503-", "A8504-", "T8505-", "C8506-", "T8507-", "A8508-", "T8509-", "T8510-", "G8511-", "A8512-", "C8513-", "A8514-", "A8515-", "T8516-", "A8517-", "A8518-", "C8519-", "T8520-", "C8521-", "C8522-", "T8523-", "A8524-", "T8525-", "A8526-", "G8527-", "T8528-", "T8529-", "T8530-", "C8531-", "C8532-", "A8533-", "C8534-", "A8535-", "T8536-", "C8537-", "A8538-", "A8539-", "C8540-", "C8541-", "A8542-", "A8543-", "G8544-", "T8545-", "A8546-", "A8547-", "T8548-", "G8549-", "A8550-", "T8551-", "C8552-", "A8553-", "T8554-", "C8555-", "T8556-", "A8557-", "T8558-", "T8559-", "G8560-", "T8561-", "T8562-", "A8563-", "T8564-", "A8565-", "T8566-", "A8567-", "A8568-", "C8569-", "A8570-", "A8571-", "T8572-", "A8573-", "A8574-", "C8575-", "A8576-", "T8577-", "A8578-", "A8579-", "C8580-", "T8581-", "C8582-", "T8583-", "T8584-", "T8585-", "T8586-", "C8587-", "C8588-", "A8589-", "T8590-", "T8591-", "T8592-", "T8593-", "T8594-", "A8595-", "T8596-", "C8597-", "A8598-", "G8599-", "T8600-", "A8601-", "T8602-", "C8603-", "T8604-", "A8605-", "T8606-", "A8607-", "T8608-", "C8609-", "A8610-", "A8611-", "C8612-", "G8613-", "T8614-", "C8615-", "G8616-", "T8617-", "T8618-", "G8619-", "T8620-", "A8621-", "G8622-", "T8623-", "G8624-", "A8625-", "A8626-", "T8627-", "A8628-", "G8629-", "T8630-", "A8631-", "G8632-", "T8633-", "C8634-", "A8635-", "T8636-", "T8637-", "G8638-", "A8639-", "T8640-", "C8641-", "T8642-", "A8643-", "T8644-", "T8645-", "A8646-", "T8647-", "A8648-", "T8649-", "G8650-", "A8651-", "A8652-", "A8653-", "C8654-", "G8655-", "G8656-", "A8657-", "T8658-", "A8659-", "T8660-", "G8661-", "T8662-", "C8663-", "T8664-", "A8665-", "G8666-", "T8667-", "T8668-", "A8669-", "A8670-", "T8671-", "A8672-", "T8673-", "T8674-", "T8675-", "T8676-", "C8677-", "T8678-", "T8679-", "T8680-", "G8681-", "A8682-", "T8683-", "T8684-", "T8685-", "A8686-", "A8687-", "A8688-", "G8689-", "T8690-", "C8691-", "T8692-", "A8693-", "T8694-", "A8695-", "G8696-", "T8697-", "C8698-", "T8699-", "T8700-", "T8701-", "A8702-", "C8703-", "A8704-", "A8705-", "A8706-", "C8707-", "A8708-", "T8709-", "A8710-", "A8711-", "T8712-", "A8713-", "T8714-", "C8715-", "C8716-", "T8717-", "T8718-", "A8719-", "T8720-", "C8721-", "C8722-", "G8723-", "A8724-", "C8725-", "T8726-", "T8727-", "T8728-", "A8729-", "T8730-", "A8731-", "T8732-", "T8733-", "T8734-", "C8735-", "C8736-", "T8737-", "G8738-", "T8739-", "A8740-", "G8741-", "G8742-", "G8743-", "T8744-", "G8745-", "G8746-", "C8747-", "A8748-", "T8749-", "A8750-", "A8751-", "T8752-", "T8753-", "T8754-", "T8755-", "A8756-", "T8757-", "T8758-", "C8759-", "T8760-", "G8761-", "C8762-", "C8763-", "T8764-", "C8765-", "C8766-", "A8767-", "C8768-", "A8769-", "A8770-", "T8771-", "C8772-", "A8773-", "G8774-", "T8775-", "G8776-", "T8777-", "T8778-", "T8779-", "C8780-", "C8781-", "A8782-", "A8783-", "A8784-", "T8785-", "A8786-", "T8787-", "A8788-", "T8789-", "T8790-", "A8791-", "C8792-", "T8793-", "A8794-", "G8795-", "A8796-", "C8797-", "A8798-", "A8799-", "T8800-", "A8801-", "T8802-", "T8803-", "C8804-", "C8805-", "A8806-", "T8807-", "A8808-", "T8809-", "A8810-", "G8811-", "T8812-", "T8813-", "A8814-", "T8815-", "T8816-", "A8817-", "G8818-", "T8819-", "T8820-", "A8821-", "A8822-", "G8823-", "G8824-", "G8825-", "A8826-", "C8827-", "C8828-", "C8829-", "A8830-", "A8831-", "T8832-", "T8833-", "A8834-", "G8835-", "A8836-", "A8837-", "C8838-", "A8839-", "C8840-", "G8841-", "T8842-", "A8843-", "C8844-", "G8845-", "C8846-", "G8847-", "C8848-", "T8849-", "T8850-", "A8851-", "T8852-", "T8853-", "C8854-", "A8855-", "T8856-", "C8857-", "A8858-", "T8859-", "T8860-", "T8861-", "G8862-", "G8863-", "A8864-", "T8865-", "C8866-", "G8867-", "T8868-", "A8869-", "T8870-", "T8871-", "T8872-", "C8873-", "A8874-", "T8875-", "A8876-", "A8877-", "A8878-", "A8879-", "G8880-", "T8881-", "T8882-", "A8883-", "T8884-", "T8885-", "A8886-", "T8887-", "G8888-", "T8889-", "T8890-", "A8891-", "T8892-", "A8893-", "G8894-", "A8895-", "T8896-", "G8897-", "T8898-", "C8899-", "A8900-", "A8901-", "C8902-", "A8903-", "C8904-", "A8905-", "T8906-", "T8907-", "C8908-", "T8909-", "A8910-", "C8911-", "A8912-", "T8913-", "T8914-", "T8915-", "T8916-", "T8917-", "T8918-", "T8919-", "A8920-", "A8921-", "T8922-", "T8923-", "G8924-", "T8925-", "C8926-", "T8927-", "A8928-", "T8929-", "A8930-", "T8931-", "A8932-", "G8933-", "T8934-", "A8935-", "T8936-", "T8937-", "T8938-", "T8939-", "T8940-", "C8941-", "T8942-", "G8943-", "A8944-", "T8945-", "A8946-", "T8947-", "T8948-", "T8949-", "T8950-", "C8951-", "T8952-", "A8953-", "T8954-", "A8955-", "A8956-", "T8957-", "A8958-", "T8959-", "C8960-", "A8961-", "G8962-", "A8963-", "A8964-", "T8965-", "T8966-", "G8967-", "T8968-", "C8969-", "T8970-", "T8971-", "C8972-", "C8973-", "A8974-", "T8975-", "A8976-", "G8977-", "G8978-", "A8979-", "A8980-", "G8981-", "T8982-", "T8983-", "G8984-", "T8985-", "A8986-", "T8987-", "A8988-", "C8989-", "T8990-", "A8991-", "T8992-", "T8993-", "C8994-", "G8995-", "G8996-", "A8997-", "A8998-", "T8999-", "C9000-", "A9001-", "G9002-", "T9003-", "T9004-", "A9005-", "C9006-", "A9007-", "T9008-", "G9009-", "T9010-", "T9011-", "T9012-", "A9013-", "A9014-", "A9015-", "T9016-", "A9017-", "A9018-", "T9019-", "T9020-", "C9021-", "T9022-", "C9023-", "T9024-", "G9025-", "A9026-", "T9027-", "G9028-", "T9029-", "C9030-", "A9031-", "T9032-", "T9033-", "C9034-", "C9035-", "T9036-", "T9037-", "A9038-", "T9039-", "A9040-", "C9041-", "A9042-", "A9043-", "T9044-", "C9045-", "A9046-", "A9047-", "A9048-", "T9049-", "T9050-", "C9051-", "A9052-", "T9053-", "T9054-", "A9055-", "T9056-", "T9057-", "A9058-", "A9059-", "A9060-", "C9061-", "A9062-", "G9063-", "T9064-", "T9065-", "T9066-", "A9067-", "A9068-", "T9069-", "A9070-", "G9071-", "T9072-", "C9073-", "T9074-", "G9075-", "T9076-", "A9077-", "G9078-", "A9079-", "C9080-", "C9081-", "T9082-", "T9083-", "T9084-", "A9085-", "T9086-", "C9087-", "G9088-", "T9089-", "C9090-", "G9091-", "T9092-", "A9093-", "C9094-", "A9095-", "T9096-", "A9097-", "T9098-", "C9099-", "C9100-", "A9101-", "T9102-", "T9103-", "G9104-", "T9105-", "C9106-", "T9107-", "T9108-", "A9109-", "T9110-", "T9111-", "A9112-", "G9113-", "T9114-", "T9115-", "A9116-", "C9117-", "G9118-", "C9119-", "T9120-", "T9121-", "A9122-", "T9123-", "T9124-", "T9125-", "T9126-", "T9127-", "A9128-", "T9129-", "G9130-", "G9131-", "G9132-", "T9133-", "T9134-", "T9135-", "T9136-", "A9137-", "C9138-", "G9139-", "T9140-", "T9141-", "G9142-", "C9143-", "T9144-", "T9145-", "T9146-", "A9147-", "T9148-", "T9149-", "A9150-", "T9151-", "A9152-", "T9153-", "T9154-", "T9155-", "T9156-", "A9157-", "T9158-", "A9159-", "A9160-", "T9161-", "A9162-", "A9163-", "T9164-", "G9165-", "A9166-", "T9167-", "T9168-", "G9169-", "T9170-", "T9171-", "T9172-", "G9173-", "A9174-", "C9175-", "A9176-", "A9177-", "T9178-", "G9179-", "T9180-", "C9181-", "G9182-", "T9183-", "A9184-", "G9185-", "T9186-", "A9187-", "T9188-", "A9189-", "G9190-", "A9191-", "T9192-", "A9193-", "T9194-", "A9195-", "T9196-", "T9197-", "A9198-", "T9199-", "T9200-", "A9201-", "G9202-", "A9203-", "G9204-", "G9205-", "A9206-", "G9207-", "G9208-", "T9209-", "A9210-", "T9211-", "A9212-", "A9213-", "T9214-", "T9215-", "A9216-", "T9217-", "A9218-", "A9219-", "A9220-", "A9221-", "A9222-", "G9223-", "T9224-", "T9225-", "T9226-", "C9227-", "T9228-", "G9229-", "A9230-", "G9231-", "T9232-", "A9233-", "C9234-", "G9235-", "A9236-", "T9237-", "G9238-", "T9239-", "T9240-", "A9241-", "T9242-", "A9243-", "A9244-", "G9245-", "A9246-", "G9247-", "G9248-", "A9249-", "G9250-", "A9251-", "G9252-", "G9253-", "A9254-", "C9255-", "A9256-", "C9257-", "A9258-", "T9259-", "T9260-", "A9261-", "A9262-", "C9263-", "A9264-", "T9265-", "C53702T", "G56968A", "A166848-", "A166849-", "T166850-", "A166851-", "T166852-", "A166853-", "G166854-", "A166855-", "A166856-", "A166857-", "A166858-", "T166859-", "T166860-", "C166861-", "A166862-", "T166863-", "A166864-", "T166865-", "A166866-", "C166867-", "T166868-", "G166869-", "A166870-", "T166871-", "G166872-", "A166873-", "T166874-", "A166875-", "A166876-", "T166877-", "A166878-", "A166879-", "T166880-", "G166881-", "A166882-", "A166883-", "T166884-", "T166885-", "G166886-", "G166887-", "T166888-", "G166889-", "T166890-", "T166891-", "A166892-", "A166893-", "A166894-", "T166895-", "T166896-", "T166897-", "T166898-", "A166899-", "A166900-", "A166901-", "G166902-", "A166903-", "G166904-", "T166905-", "A166906-", "C166907-", "A166908-", "C166909-", "A166910-", "A166911-", "T166912-", "T166913-", "T166914-", "C166915-", "T166916-", "A166917-", "T166918-", "T166919-", "A166920-", "T166921-", "T166922-", "A166923-", "C166924-", "A166925-", "G166926-", "A166927-", "G166928-", "T166929-", "C166930-", "A166931-", "T166932-", "G166933-", "T166934-", "G166935-", "A166936-", "C166937-", "G166938-", "T166939-", "C166940-", "G166941-", "G166942-", "A166943-", "T166944-", "T166945-", "T166946-", "G166947-", "A166948-", "T166949-", "T166950-", "C166951-", "C166952-", "A166953-", "T166954-", "A166955-", "G166956-", "A166957-", "T166958-", "A166959-", "T166960-", "A166961-", "G166962-", "A166963-", "T166964-", "G166965-", "T166966-", "T166967-", "A166968-", "T166969-", "A166970-", "A166971-", "A166972-", "C166973-", "G166974-", "A166975-", "C166976-", "T166977-", "A166978-", "T166979-", "A166980-", "A166981-", "C168582A", "C168584-", "T168585-", "C168586-", "T168587-", "G168588-", "T168589-", "A168590-", "T168591-", "T168592-", "T168593-", "C168594-", "T168595-", "G168596-", "T168597-", "A168598-", "T168599-", "A168600-", "T168601-", "T168602-", "G168603-", "T168604-", "G168605-", "A168606-", "T168607-", "C168608-", "A168609-", "G168611C", "G168614-", "C168615-", "G168616-", "G168617-", "G168618-", "A168619-", "G168620-", "A168621-", "C168622-", "A168623-", "T168624-", "A168625-", "A168626-", "A168627-", "A168628-", "T168629-", "T168630-", "T168631-", "G168632-", "A168633-", "G168634-", "G168635-", "A168636-", "G168637-", "T168638-", "A168639-", "T168640-", "A168641-", "C168642-", "T168643-", "C168644-", "A168645-", "A168646-", "G168647-", "A168648-", "A168649-", "T168650-", "C168651-", "A168652-", "A168653-", "G168654-", "T168655-", "G168656-", "A168657-", "T168658-", "A168659-", "T168660-", "C168661-", "A168662-", "G168663-", "T168664-", "A168665-", "T168666-", "T168667-", "A168674-", "A168675-", "G168676-", "T168677-", "A168678-", "T168679-", "G168680-", "A168681-", "T168682-", "T168683-", "C168684-", "A168685-", "T168686-", "C168687-", "A168688-", "T168689-", "G168690-", "T168691-", "A168692-", "T168693-", "T168694-", "G168695-", "A168696-", "T168697-", "T168698-", "A168699-", "T168700-", "G168704-", "G168705-", "T168706-", "A168707-", "T168708-", "T168709-", "A168710-", "A168711-", "T168712-", "C168713-", "A168714-", "A168715-", "A168716-", "G168717-", "T168718-", "T168719-", "T168720-", "C168721-", "A168722-", "T168723-", "G168724-", "A168725-", "A168726-", "T168727-", "T168731C", "G168732A", "A168734T", "C168737G", "G168741-", "A168742-", "A168743-", "T168744-", "A168748T", "C168750G", "G168755-", "A168756-", "T168757-", "A168758-", "G168759-", "A168760-", "G168761-", "A168762-", "A168763-", "T168764-", "C168765-", "A168766-", "T168767-", "G168768-", "C168769-", "G168770-", "T168771-", "C168772-", "A168773-", "G168774-", "A168775-", "T168777G", "C169569-", "A169570-", "T169571-", "T169572-", "T169573-", "A169574-", "A169575-", "T169576-", "A169577-", "A169578-", "G169579-", "G169580-", "A169581-", "C169582-", "A169583-", "T169584-", "T169585-", "G169586-", "G169587-", "A169588-", "T169589-", "A169590-", "T169591-", "G169592-", "T169593-", "G169594-", "G169595-", "A169596-", "A169597-", "A169598-", "A169599-", "G169600-", "T169601-", "G169602-", "A169603-", "T169604-", "G169605-", "T169606-", "A169607-", "T169608-", "G169609-", "G169610-", "A169611-", "A169612-", "G169613-", "T169614-", "T169615-", "A169616-", "G169617-", "T169618-", "A169619-", "C169620-", "A169621-", "T169622-", "T169623-", "A169624-", "T169625-", "C169626-", "A169627-", "A169628-", "C169629-", "T169630-", "T169631-", "C169632-", "T169633-", "C169634-", "C169635-", "T169636-", "T169637-", "A169638-", "T169639-", "T169640-", "G169641-", "A169642-", "T169643-", "T169644-", "G169645-", "A169646-", "A169647-", "A169648-", "A169649-", "T169650-", "G169651-", "A169652-", "A169653-", "A169654-", "A169655-", "T169656-", "A169657-", "T169658-", "A169659-", "A169660-", "A169661-", "T169662-", "A169663-", "G169664-", "T169665-", "T169666-", "T169667-", "T169668-", "T169669-", "A169670-", "T169671-", "G169672-", "T169673-", "A169674-", "T169675-", "A169676-", "G169677-", "C169678-", "G169679-", "G169680-", "T169681-", "A169682-", "T169683-", "C169684-", "T169685-", "A169686-", "C169687-", "C169688-", "C169689-", "T169690-", "A169691-", "T169692-", "A169693-", "G169694-", "T169695-", "T169696-", "T169697-", "T169698-", "A169699-", "T169700-", "T187260-", "G187261-", "T187262-", "T187263-", "T187264-", "A187265-", "G187266-", "A187267-", "A187268-", "T187269-", "C187270-", "A187271-", "T187272-", "T187273-", "T187274-", "A187275-", "T187276-", "C187277-", "A187278-", "T187279-", "A187280-", "A187281-", "C187282-", "A187290-", "A187291-", "T187292-", "A187293-", "A187294-", "A187295-", "T187296-", "T187297-", "C187298-", "A187299-", "T187300-", "C187301-", "A187302-", "A187303-", "C187304-", "G187305-", "A187306-", "A187307-", "T187308-", "A187309-", "T187310-", "C187311-", "G187312-", "A187313-", "T187314-", "A187315-", "A187316-", "A187317-", "G187318-", "A187319-", "C187320-", "C187321-", "T187322-", "C187323-", "T187324-", "T187325-", "G187326-", "T187327-", "A187328-", "A187329-", "T187330-", "T187331-", "C187332-", "G187333-", "A187334-", "G187335-", "T187336-", "A187337-", "T187338-", "A187339-", "G187340-", "G187341-", "A187342-", "A187343-", "G187344-", "T187345-", "A187346-", "G187347-", "T187348-", "A187349-", "T187350-", "T187351-", "A187352-", "C187353-", "C187354-", "A187355-", "T187356-", "A187357-", "T187358-", "C187359-", "A187360-", "A187361-", "C187362-", "T187363-", "T187364-", "C187365-", "C187366-", "G187367-", "A187368-", "G187369-", "T187370-", "T187371-", "A187372-", "A187373-", "C187374-", "A187375-", "A187376-", "T187377-", "T187378-", "A187379-", "C187380-", "T187381-", "C187382-", "T187383-", "A187384-", "A187385-", "A187386-", "A187387-", "C187388-", "A187389-", "T187390-", "G187391-", "A187392-", "G187393-", "G187394-", "A187395-", "T187396-", "T187397-", "G187398-", "T187399-", "A187400-", "C187401-", "T187402-", "C187403-", "T187407A", "C187408G", "T187414-", "G187415-", "G187416-", "A187417-", "G187418-", "A187419-", "T187420-", "C187421-", "A187422-", "C187423-", "T187424-", "A187425-", "T187426-", "T187427-", "C187428-", "A187429-", "G187430-", "T187431-", "C187432-", "G187433-", "T187434-", "T187435-", "G187436-", "A187437-", "T187438-", "A187439-", "A187440-", "A187441-", "C187442-", "T187443-", "A187444-", "G187445-", "T187446-", "A187447-", "A187448-", "C187449-", "C187450-", "T187451-", "C187452-", "A187453-", "G187454-", "G187455-", "T187456-", "T187457-", "T187458-", "C187459-", "T187460-", "T187461-", "T187462-", "A187463-", "C187464-", "A187465-", "A187466-", "A187467-", "C187468-", "G187469-", "A187470-", "T187471-", "A187472-", "A187473-", "A187474-", "G187475-", "T187476-", "A187477-", "C187478-", "A187479-", "A187480-", "C187481-", "A187482-", "T187483-", "C187484-", "A187485-", "A187486-", "G187487-", "A187488-", "C187489-", "C187490-", "T187491-", "C187492-", "A187493-", "C187494-", "A187495-", "A187496-", "C187497-", "A187498-", "C187499-", "A187500-", "G187501-", "T187502-", "G187503-", "C187504-", "A187505-", "A187506-", "G187507-", "A187508-", "T187509-", "T187510-", "A187511-", "A187512-", "T187513-", "C187514-", "A187520-", "T187521-", "C187522-", "A187523-", "A187524-", "A187525-", "T187526-", "G187527-", "T187528-", "A187529-", "A187530-", "T187531-", "T187532-", "C187533-", "T187534-", "G187535-", "G187536-", "A187537-", "G187538-", "G187539-", "A187540-", "G187541-", "A187542-", "A187543-", "T187544-", "C187545-", "T187546-", "A187547-", "G187548-", "A187549-", "C187550-", "A187551-", "A187552-", "C187553-", "T187554-", "A187555-", "A187556-", "C187557-", "A187558-", "C187559-", "C187560-", "C187561-", "A187562-", "C187563-", "G187564-", "G187565-", "C187566-", "G187567-", "A187568-", "A187569-", "G187570-", "T187571-", "A187572-", "T187573-", "A187574-", "C187575-", "T187576-", "T187577-", "T187578-", "A187579-", "T187580-", "G187581-", "C187582-", "C187583-", "T187584-", "C187585-", "A187586-", "T187587-", "T187588-", "C187589-", "A187590-", "G187591-", "A187592-", "A187593-", "A187594-", "C187595-", "G187596-", "G187597-", "T187598-", "A187599-", "A187600-", "C187601-", "T187602-", "G187603-", "T187604-", "A187605-", "G187606-", "T187607-", "A187608-", "G187609-", "G187610-", "A187611-", "G187612-", "A187613-", "C187614-", "T187615-", "G187616-", "T187617-", "C187618-", "T187619-", "C187620-", "T187621-", "C187622-", "T187623-", "A187624-", "A187625-", "T187626-", "C187627-", "T187628-", "C187629-", "G187630-", "A187631-", "T187632-", "G187633-", "T187634-", "A187635-", "T187636-", "A187637-", "T187638-", "A187639-", "T187640-", "A187641-", "A187642-", "T187643-", "A187644-", "T187645-", "A187646-", "T187647-", "A187648-", "C187649-", "C187650-", "A187651-", "A187652-", "T187653-", "A187654-", "C187655-", "G187656-", "G187657-", "A187658-", "C187659-", "G187660-", "C187661-", "G187662-", "A187663-", "T187664-", "A187665-", "T187666-", "A187667-", "T187668-", "T187669-", "C187670-", "C187671-", "G187672-", "A187673-", "C187674-", "A187675-", "T187676-", "G187677-", "A187678-", "A187679-", "T187680-", "G187681-", "G187682-", "C187683-", "G187684-", "T187685-", "C187686-", "G187687-", "C187688-", "T187689-", "T187690-", "A187691-", "T187692-", "C187693-", "A187694-", "T187695-", "A187696-", "T187697-", "G187698-", "T187699-", "T187700-", "A187701-", "T187702-", "A187703-", "T187704-", "C187705-", "C187706-", "T187707-", "A187708-", "A187709-", "A187710-", "T187711-", "G187712-", "T187713-", "T187714-", "G187715-", "A187716-", "T187717-", "C187718-", "A187719-", "T187720-", "A187721-", "T187722-", "T187723-", "C187724-", "C187725-", "A187726-", "C187727-", "A187728-", "A187729-", "A187730-", "T187731-", "G187732-", "A187733-", "T187734-", "T187735-", "G187736-", "T187737-", "G187738-", "A187739-", "A187740-", "C187741-", "G187742-", "A187743-", "G187744-", "A187745-", "T187746-", "T187747-", "A187748-", "A187749-", "A187750-", "T187751-", "C187752-", "A187753-", "T187754-", "C187755-", "T187756-", "A187757-", "A187758-", "C187759-", "A187760-", "A187761-", "A187762-", "T187763-", "A187764-", "A187765-", "T187766-", "T187767-", "A187768-", "G187769-", "T187770-", "T187771-", "T187772-", "T187773-", "T187774-", "T187775-", "A187776-", "T187777-", "G187778-", "A187779-", "C187780-", "A187781-", "T187782-", "T187783-", "A187784-", "A187785-", "C187786-", "A187787-", "T187788-", "A187789-", "T187790-", "A187791-", "A187792-", "T187793-", "A187794-", "A187795-", "A187796-", "T187797-", "A187798-", "A187799-", "A187800-", "T187801-", "T187802-", "A187803-", "A187804-", "T187805-", "C187806-", "A187807-", "T187808-", "T187809-", "A187810-", "T187811-", "T187812-", "G187813-", "A187814-", "C187815-", "T187816-", "T187817-", "A187818-", "A187819-", "C187820-", "G187821-", "A187822-", "T187823-", "G187824-", "A187825-", "C187826-", "G187827-", "A187828-", "A187829-", "A187830-", "G187831-", "T187832-", "T187833-", "A187834-", "T187835-", "C187836-", "A187837-", "T187838-", "T187839-", "A187840-", "T187841-", "C187842-", "T187843-", "T187844-", "A187845-", "G187846-", "G187847-", "A187848-", "T187849-", "T187850-", "C187851-", "T187852-", "T187853-", "G187854-", "A187855-", "T187856-", "T187857-", "A187858-", "T187859-", "T187860-", "A187861-", "A187862-", "T187863-", "A187864-", "C187865-", "A187866-", "A187867-", "A187868-", "T187869-", "T187870-", "C187871-", "G187872-", "T187873-", "A188115-", "G188116-", "T188117-", "T188118-", "A188119-", "T188120-", "C188121-", "G188122-", "T188123-", "C188124-", "T188125-", "C188126-", "C188127-", "T188128-", "T188129-", "A188130-", "A188131-", "A188132-", "G188133-", "C188134-", "T188135-", "T188136-", "C188137-", "T188138-", "G188139-", "A188140-", "T188141-", "G188142-", "G188143-", "T188144-", "A188145-", "A188146-", "C188147-", "T188148-", "G188149-", "T188150-", "G188151-", "T188152-", "T188153-", "A188154-", "C188155-", "A188156-", "T188157-", "G188158-", "T188159-", "G188160-", "C188161-", "T188162-", "C188163-", "C188164-", "T188165-", "A188166-", "A188167-", "A188168-", "A188169-", "C188170-", "A188171-", "A188172-", "A188173-", "A188174-", "T188175-", "A188176-", "T188177-", "G188178-", "G188179-", "T188180-", "C188181-", "G188182-", "T188183-", "G188184-", "T188185-", "G188186-", "T188187-", "A188188-", "C188189-", "G188190-", "G188191-", "A188192-", "A188193-", "A188194-", "G188195-", "A188196-", "A188197-", "A188198-", "G188199-", "G188200-", "A188201-", "G188202-", "A188203-", "A188204-", "A188205-", "A188206-", "T188207-", "G188208-", "A188209-", "T188210-", "A188211-", "T188212-", "G188213-", "G188214-", "A188215-", "A188216-", "T188217-", "A188218-", "C188219-", "C188220-", "A188221-", "T188222-", "T188223-", "T188224-", "G188225-", "T188226-", "A188227-", "A188228-", "G188229-", "A188230-", "A188231-", "A188232-", "T188233-", "G188234-", "T188235-", "C188236-", "G188237-", "G188238-", "A188239-", "A188240-", "G188241-", "G188242-", "G188243-", "T188244-", "A188245-", "C188246-", "T188247-", "T188248-", "A188249-", "T188250-", "T188251-", "C188252-", "A188253-", "G188254-", "A188255-", "T188256-", "A188257-", "T188258-", "T188259-", "G188260-", "T188261-", "A188262-", "T188263-", "C188264-", "T188265-", "G188266-", "A188267-", "C188268-", "T188269-", "C188270-", "T188271-", "G188272-", "A188273-", "T188274-", "C188275-", "A188276-", "A188277-", "T188278-", "G188279-", "T188280-", "A188281-", "A188282-", "A188283-", "C188284-", "C188285-", "T188286-", "A188287-", "T188288-", "G188289-", "A188290-", "C188291-", "A188292-", "A188293-", "G188294-", "A188295-", "T188296-", "A188297-", "A188298-", "G188299-", "A188300-", "C188301-", "T188302-", "T188303-", "A188304-", "C188305-", "T188306-", "C188307-", "G188308-", "C188309-", "A188310-", "T188311-", "C188312-", "T188313-", "A188314-", "C188315-", "T188316-", "G188317-", "G188318-", "A188319-", "T188320-", "A188321-", "G188322-", "A188323-", "C188324-", "A188325-", "T188326-", "A188327-", "A188328-", "A188329-", "T188330-", "A188331-", "T188332-", "C188333-", "C188334-", "T188335-", "C188336-", "C188337-", "T188338-", "C188339-", "G188340-", "T188341-", "A188342-", "A188343-", "T188344-", "A188345-", "A188346-", "T188347-", "G188348-", "A188349-", "A188350-", "A188351-", "T188352-", "A188353-", "T188354-", "A188355-", "A188356-", "T188357-", "A188358-", "T188359-", "A188360-", "C188361-", "A188362-", "C188363-", "T188364-", "A188365-", "A188366-", "T188367-", "T188368-", "A188369-", "T188370-", "T188371-", "A188372-", "A188373-", "T188374-", "A188375-", "T188376-", "C188377-", "A188378-", "A188379-", "T188380-", "C188381-", "G188382-", "A188383-", "G188384-", "T188385-", "A188386-", "T188387-", "T188388-", "A188389-", "A188390-", "C188391-", "A188392-", "T188393-", "A188394-", "T188395-", "A188396-", "A188397-", "G188398-", "T188399-", "T188400-", "A188401-", "T188402-", "T188403-", "T188404-", "T188405-", "T188406-", "A188407-", "A188408-", "A188409-", "C188410-", "C188411-", "C188412-", "C188413-", "T188414-", "T188415-", "T188416-", "T188417-", "G188418-", "G188419-", "G188420-", "T188421-", "T188422-", "C188423-", "C188424-", "G188425-", "T188426-", "C188427-", "C188428-", "T188429-", "A188430-", "A188431-", "A188432-", "C188433-", "G188434-", "G188435-", "C188436-", "G188437-", "T188438-", "T188439-", "T188440-", "C188441-", "G188442-", "G188443-", "T188444-", "C188445-", "T188446-", "G188447-", "T188448-", "G188449-", "T188450-", "C188451-", "G188452-", "C188453-", "C188454-", "A188455-", "C188456-", "C188457-", "A188458-", "T188459-", "G188460-", "G188461-", "T188462-", "C188463-", "A188464-", "C188465-", "A188466-", "C188467-", "C188468-", "G188469-", "A188470-", "G188471-", "C188472-", "C188473-", "T188474-", "C188475-", "T188476-", "G188477-", "C188478-", "G188479-", "T188480-", "G188481-", "C188482-", "T188483-", "C188484-", "C188485-", "T188486-", "C188487-", "C188488-", "A188489-", "T188490-", "C188491-", "G188492-", "A188493-", "G188494-", "G188495-", "A188496-", "C188497-", "G188498-", "A188499-", "C188500-", "T188501-", "T188502-", "C188503-", "A188504-", "A188505-", "C188506-", "T188507-", "A188508-", "T188509-", "G188510-", "A188511-", "C188512-", "A188513-", "G188514-", "C188515-", "T188516-", "C188517-", "G188518-", "G188519-", "T188520-", "G188521-", "G188522-", "C188523-", "G188524-", "T188525-", "C188526-", "T188527-", "G188528-", "C188529-", "C188530-", "A188531-", "G188532-", "C188533-", "G188534-", "T188535-", "G188536-", "T188537-", "A188538-", "C188539-", "A188540-", "T188541-", "A188542-", "C188543-", "G188544-", "A188545-", "A188546-", "T188547-", "G188548-", "G188549-", "C188550-", "A188551-", "T188552-", "T188553-", "T188554-", "C188555-", "T188556-", "A188557-", "A188558-", "G188559-", "A188560-", "A188561-", "A188562-", "A188563-", "G188564-", "T188565-", "C188566-", "T188567-", "A188568-", "C188569-", "G188570-", "G188571-", "T188572-", "A188573-", "T188574-", "C188575-", "C188576-", "T188577-", "T188578-", "T188579-", "C188580-", "T188581-", "A188582-", "C188583-", "A188584-", "A188585-", "T188586-", "T188587-", "T188588-", "C188589-", "C188590-", "T188591-", "T188592-", "T188593-", "A188594-", "A188595-", "C188596-", "A188597-", "A188598-", "C188599-", "G188600-", "G188601-", "C188602-", "A188603-", "A188604-", "C188605-", "A188606-", "G188607-", "C188608-", "T188609-", "G188610-", "C188611-", "A188612-", "G188613-", "T188614-", "A188615-", "T188616-", "T188617-", "T188618-", "T188619-", "T188620-", "A188621-", "T188622-", "A188623-", "C188624-", "T188625-", "T188626-", "T188627-", "G188628-", "A188629-", "A188630-", "T188631-", "G188632-", "C188633-", "A188634-", "T188635-", "C188636-", "G188637-", "G188638-", "A188639-", "C188640-", "A188641-", "T188642-", "T188643-", "T188644-", "A188645-", "T188646-", "A188647-", "C188648-", "A188649-", "A188650-", "G188651-", "G188652-", "G188653-", "A188654-", "G188655-", "T188656-", "C188657-", "C188658-", "T188659-", "G188660-", "T188661-", "T188662-", "C188663-", "T188664-", "A188665-", "A188666-", "T188667-", "A188668-", "T188669-", "T188670-", "G188671-", "G188672-", "C188673-", "A188674-", "T188675-", "C188676-", "A188677-", "A188678-", "T188679-", "G188680-", "T188681-", "T188682-", "C188683-", "G188684-", "G188685-", "A188686-", "T188687-", "C188688-", "T188689-", "A188690-", "T188691-", "A188692-", "G188693-", "G188694-", "C188695-", "T188696-", "T188697-", "G188698-", "A188699-", "T188700-", "T188701-", "T188702-", "T188703-", "C188704-", "G188705-", "C188706-", "A188707-", "T188708-", "T188709-", "G188710-", "A188711-", "C188712-", "T188713-", "T188714-", "T188715-", "A188716-", "C188717-", "A188718-", "C188719-", "A188720-", "G188721-", "A188722-", "C188723-", "A188724-", "T188725-", "G188726-", "A188727-", "A188728-", "C188729-", "A188730-", "T188731-", "C188732-", "C188733-", "C188734-", "C188735-", "T188736-", "G188737-", "A188738-", "A188739-", "T188740-", "C188741-", "T188742-", "G188743-", "T188744-", "A188745-", "C188746-", "A188747-", "T188748-", "A188749-", "C188750-", "T188751-", "T188752-", "T188753-", "G188754-", "T188755-", "G188756-", "G188757-", "A188758-", "T188759-", "T188760-", "T188761-", "A188762-", "C188763-", "A188764-", "C188765-", "T188766-", "G188767-", "T188768-", "T188769-", "A188770-", "G188771-", "A188772-", "A188773-", "T188774-", "C188775-", "T188776-", "C188777-", "T188778-", "A188779-", "A188780-", "C188781-", "G188782-", "C188783-", "T188784-", "G188785-", "G188786-", "C188787-", "C188788-", "T188789-", "C188790-", "T188791-", "G188792-", "T188793-", "T188794-", "G188795-", "T188796-", "T188797-", "A188798-", "C188799-", "T188800-", "T188801-", "T188802-", "C188803-", "T188804-", "A188805-", "T188806-", "G188807-", "A188808-", "T188809-", "G188810-", "C188811-", "A188812-", "C188813-", "G188814-", "T188815-", "A188816-", "T188817-", "C188818-", "G188819-", "T188820-", "T188821-", "A188822-", "T188823-", "G188824-", "C188825-", "A188826-", "A188827-", "G188828-", "C188829-", "T188830-", "T188831-", "T188832-", "C188833-", "A188834-", "T188835-", "G188836-", "T188837-", "T188838-", "G188839-", "A188840-", "C188841-", "T188842-", "A188843-", "C188844-", "T188845-", "G188846-", "C188847-", "A188848-", "G188849-", "T188850-", "G188851-", "T188852-", "T188853-", "T188854-", "C188855-", "T188856-", "T188857-", "G188858-", "C188859-", "T188860-", "C188861-", "T188862-", "G188863-", "A188864-", "C188865-", "T188866-", "A188867-", "C188868-", "A188869-", "T188870-", "A188871-", "T188872-", "A188873-", "C188874-", "T188875-", "C188876-", "T188877-", "A188878-", "C188879-", "A188880-", "A188881-", "T188882-", "C188883-", "A188884-", "A188885-", "A188886-", "G188887-", "A188888-", "A188890-", "G188891-", "A188892-", "T188893-", "T188894-", "T188895-", "C188896-", "A188897-", "G188898-", "T188899-", "A188900-", "A188901-", "A188902-", "C188903-", "T188904-", "T188905-", "G188906-", "T188907-", "A188908-", "A188909-", "C188910-", "A188911-", "G188912-", "G188913-", "A188914-", "T188915-", "T188916-", "G188917-", "T188918-", "T188919-", "T188920-", "G188921-", "C188922-", "T188923-", "G188924-", "C188925-", "T188926-", "T188927-", "T188928-", "C188929-", "T188930-", "G188931-", "G188932-", "A188933-", "T188934-", "T188935-", "T188936-", "T188937-", "A188938-", "A188939-", "T188940-", "T188941-", "T188942-", "T188943-", "G188944-", "T188945-", "C188946-", "A188947-", "G188948-", "G188949-", "A188950-", "G188951-", "T188952-", "C188953-", "T188954-", "T188955-", "G188956-", "A188957-", "G188958-", "G188959-", "A188960-", "T188961-", "A188962-", "A188963-", "A188964-", "G188965-", "T188966-", "T188967-", "T188968-", "A188969-", "A188970-", "A188971-", "A188972-", "T188973-", "A188974-", "G188975-", "A188976-", "A188977-", "T188978-", "T188979-", "A188980-", "A188981-", "T188982-", "A188983-", "A188984-", "A188985-", "G188986-", "A188987-", "A188988-", "C188989-", "A188990-", "T188991-", "A188992-", "T188993-", "A188994-", "G188995-", "G188996-", "T188997-", "C188998-", "A188999-", "T189000-", "T189001-", "T189002-", "T189003-", "T189004-", "T189005-", "A189006-", "A189007-", "A189008-", "C189009-", "A189010-", "T189011-", "G189012-", "G189013-", "A189014-", "T189015-", "A189016-", "G189017-", "A189018-", "A189019-", "A189020-", "C189021-", "C189022-", "A189023-", "A190128-", "T190129-", "A190130-", "T190131-", "T190132-", "A190133-", "T190134-", "T190135-", "A190136-", "A190137-", "T190138-", "G190139-", "G190140-", "A190141-", "T190142-", "A190143-", "T190144-", "A190145-", "T190146-", "A190147-", "G190148-", "A190149-", "T190150-", "A190151-", "A190152-", "C190153-", "G190154-", "C190155-", "A190156-", "A190157-", "T190158-", "A190159-", "G190160-", "G190161-", "G190162-", "A190163-", "C190164-", "T190165-", "A190166-", "A190167-", "T190168-", "A190169-", "G190170-", "T190171-", "A190172-", "T190173-", "T190174-", "G190175-", "T190176-", "A190177-", "A190178-", "A190179-", "A190180-", "G190181-", "G190345A"], "OPG015": ["V316X", "D317-", "Y318-", "S319-", "L320-", "C321-", "N322-", "V323-", "Y324-", "A325-", "S326-", "S327-", "L328-", "F329-", "D330-", "Y331-", "I332-", "I333-", "D334-", "C335-", "K336-", "Q337-", "E338-", "L339-", "E340-", "Y341-", "I342-", "R343-", "Q344-", "M345-", "K346-", "I347-", "H348-", "N349-", "T350-", "T351-", "M352-", "Y353-", "E354-", "L355-", "I356-", "Y357-", "N358-", "R359-", "D360-", "K361-", "N362-", "K363-", "H364-", "A365-", "S366-", "H367-", "I368-", "L369-", "H370-", "R371-", "Y372-", "S373-", "K374-", "H375-", "P376-", "V377-", "L378-", "T379-", "Q380-", "C381-", "I382-", "T383-", "K384-", "G385-", "F386-", "K387-", "I388-", "Y389-", "T390-", "E391-", "V392-", "T393-", "E394-", "Q395-", "V396-", "T397-", "K398-", "A399-", "L400-", "N401-", "R402-", "R403-", "A404-", "L405-", "I406-", "D407-", "E408-", "I409-", "I410-", "N411-", "N412-", "V413-", "S414-", "T415-", "D416-", "D417-", "N418-", "L419-", "L420-", "S421-", "K422-", "L423-", "P424-", "L425-", "E426-", "I427-", "R428-", "D429-", "L430-", "I431-", "V432-", "S433-", "Q434-", "A435-", "V436-", "I437-", "*438-"], "OPG071": ["R246Q"], "OPG074": ["S53L"], "OPG192": ["N40-", "I41-", "E42-", "N43-", "S44-", "Y45-", "T46-", "D47-", "D48-", "N49-", "N50-", "E51-", "L52-", "V53-", "L54-", "N55-", "F56-", "K57-", "E58-", "Y59-", "T60-", "I61-", "S62-", "I63-", "I64-", "T65-", "E66-", "S67-", "C68-", "D69-", "V70-", "G71-", "F72-", "D73-", "S74-", "I75-", "D76-", "I77-", "D78-", "V79-", "I80-", "N81-", "D82-", "Y83-", "K84X", "*183X"], "OPG195": ["T118N", "L119-", "C120-", "I121-", "S122-", "V123-", "Y124-", "C125-", "D126-", "Q127X", "E128Q", "A129-", "G130-", "D131-", "I132-", "K133-", "F134-", "E135-", "E136-", "Y137-", "T138-", "Q139-", "E140-", "S141-", "S142-", "D143-", "I144-", "S145-", "I146-", "K149-", "Y150-", "D151-", "S152-", "S153-", "C154-", "I155-", "D156-", "Y157-", "G159-", "I160-", "N161-", "Q162-", "S163-", "F164-", "M165-", "N166-", "C168H", "I169F", "R170G", "R171X", "I172X", "T174R", "D176-", "R177-", "E178-", "S179-", "C180-", "V181-", "R182-", "I183S", "*222X"], "OPG197": ["M1-", "Y2-", "S3-", "G4-", "I5-", "Y6-", "P7-", "I8-", "V9-", "L10-", "*101X"]}, "labels": {"aa": "OPG015: V316X, D317-, Y318-, S319-, L320-, C321-, N322-, V323-, Y324-, A325-, S326-, S327-, L328-, F329-, D330-, Y331-, I332-, I333-, D334-, C335-, K336-, Q337-, E338-, L339-, E340-, Y341-, I342-, R343-, Q344-, M345-, K346-, I347-, H348-, N349-, T350-, T351-, M352-, Y353-, E354-, L355-, I356-, Y357-, N358-, R359-, D360-, K361-, N362-, K363-, H364-, A365-, S366-, H367-, I368-, L369-, H370-, R371-, Y372-, S373-, K374-, H375-, P376-, V377-, L378-, T379-, Q380-, C381-, I382-, T383-, K384-, G385-, F386-, K387-, I388-, Y389-, T390-, E391-, V392-, T393-, E394-, Q395-, V396-, T397-, K398-, A399-, L400-, N401-, R402-, R403-, A404-, L405-, I406-, D407-, E408-, I409-, I410-, N411-, N412-, V413-, S414-, T415-, D416-, D417-, N418-, L419-, L420-, S421-, K422-, L423-, P424-, L425-, E426-, I427-, R428-, D429-, L430-, I431-, V432-, S433-, Q434-, A435-, V436-, I437-, *438-; OPG071: R246Q; OPG074: S53L; OPG192: N40-, I41-, E42-, N43-, S44-, Y45-, T46-, D47-, D48-, N49-, N50-, E51-, L52-, V53-, L54-, N55-, F56-, K57-, E58-, Y59-, T60-, I61-, S62-, I63-, I64-, T65-, E66-, S67-, C68-, D69-, V70-, G71-, F72-, D73-, S74-, I75-, D76-, I77-, D78-, V79-, I80-, N81-, D82-, Y83-, K84X, *183X; OPG195: T118N, L119-, C120-, I121-, S122-, V123-, Y124-, C125-, D126-, Q127X, E128Q, A129-, G130-, D131-, I132-, K133-, F134-, E135-, E136-, Y137-, T138-, Q139-, E140-, S141-, S142-, D143-, I144-, S145-, I146-, K149-, Y150-, D151-, S152-, S153-, C154-, I155-, D156-, Y157-, G159-, I160-, N161-, Q162-, S163-, F164-, M165-, N166-, C168H, I169F, R170G, R171X, I172X, T174R, D176-, R177-, E178-, S179-, C180-, V181-, R182-, I183S, *222X; OPG197: M1-, Y2-, S3-, G4-, I5-, Y6-, P7-, I8-, V9-, L10-, *101X"}}}, {"name": "NODE_0000003", "node_attrs": {"div": 6.213545014307836e-05, "num_date": {"value": 2017.5644138223222, "confidence": [2017.478380189046, 2017.6801005588343]}, "outbreak": {"value": "hMPXV-1"}, "clade_membership": {"value": "IIb"}, "dinuc_context_fraction": {"value": 1.0}, "date": {"value": "2017-07-26"}, "GA_CT_fraction": {"value": 1.0}, "lineage": {"value": "A.3"}}, "branch_attrs": {"mutations": {"nuc": ["C23353T", "C51809T", "G69678A", "C125492T", "C128174T", "-188889A"], "OPG039": ["D256N"], "OPG071": ["R877Q"], "OPG146": ["D50N"]}, "labels": {"aa": "OPG039: D256N; OPG071: R877Q; OPG146: D50N"}}, "children": [{"name": "MK783033", "node_attrs": {"div": 0.00011542855445275836, "num_date": {"value": 2017.7712328767122, "confidence": [2017.7712328767122, 2017.7712328767122]}, "accession": "MK783033", "author": {"author": "Yinka-Ogunleye,A., Aruna,O., Dalhat,M., Ogoina,D., McCollum,A., Disu,Y., Mamadu,I., Akinpelu,A., Ahmad,A., Burga,J., Ndoreraho,A., Nkunzimana,E., Manneh,L., Mohammed,A., Adeoye,O., Tom-Aba,D., Silenou,B., Ipadeola,O., Saleh,M., Adeyemo,A., Nwadiutor,I., Aworabhi,N., Uke,P., John,D., Wakama,P., Reynolds,M., Mauldin,M., Doty,J., Wilkins,K., Musa,J., Khalakdina,A., Adedeji,A., Mba,N., Ojo,O., Krause,G., Ihekweazu,C., Mauldin,M.R., Li,Y., Gao,J.", "value": "Yinka-Ogunleye,A., Aruna,O., Dalhat,M., Ogoina,D., McCollum,A., Disu,Y., Mamadu,I., Akinpelu,A., Ahmad,A., Burga,J., Ndoreraho,A., Nkunzimana,E., Manneh,L., Mohammed,A., Adeoye,O., Tom-Aba,D., Silenou,B., Ipadeola,O., Saleh,M., Adeyemo,A., Nwadiutor,I., Aworabhi,N., Uke,P., John,D., Wakama,P., Reynolds,M., Mauldin,M., Doty,J., Wilkins,K., Musa,J., Khalakdina,A., Adedeji,A., Mba,N., Ojo,O., Krause,G., Ihekweazu,C., Mauldin,M.R., Li,Y., Gao,J."}, "date_submitted": {"value": "2019-07-24"}, "outbreak": {"value": "hMPXV-1"}, "clade_membership": {"value": "IIb"}, "host": {"value": "Homo sapiens"}, "dinuc_context_fraction": {"value": 0.7142857142857143}, "recency": {"value": "Older"}, "date": {"value": "2017-10-09"}, "region": {"value": "Africa"}, "country": {"value": "Nigeria"}, "GA_CT_fraction": {"value": 0.7777777777777778}, "lineage": {"value": "A.3"}}, "branch_attrs": {"mutations": {"nuc": ["C25731T", "C25768T", "C26020T", "T27971C", "G102267T", "C117099T", "G129583A", "C155707T", "G161701A"], "OPG042": ["D360N"], "OPG121": ["G160C"], "OPG136": ["R830Q"], "OPG188": ["V36I"]}, "labels": {"aa": "OPG042: D360N; OPG121: G160C; OPG136: R830Q; OPG188: V36I"}}}, {"name": "NODE_0000004", "node_attrs": {"div": 9.868637357901043e-05, "num_date": {"value": 2018.8608168838186, "confidence": [2018.2879275735797, 2019.0429349664184]}, "outbreak": {"value": "hMPXV-1"}, "clade_membership": {"value": "IIb"}, "dinuc_context_fraction": {"value": 1.0}, "date": {"value": "2018-11-11"}, "GA_CT_fraction": {"value": 1.0}, "lineage": {"value": "A.3"}}, "branch_attrs": {"mutations": {"nuc": ["G56968A", "C92053T", "C123000T", "C146052T", "C150831T", "C151305T", "C187428T"], "OPG074": ["S53L"], "OPG113": ["S108L"], "OPG143": ["E106K"]}, "labels": {"aa": "OPG074: S53L; OPG113: S108L; OPG143: E106K"}}, "children": [{"name": "MPXV/015/19", "node_attrs": {"div": 0.00011484959202496364, "num_date": {"value": 2019.1986301369864, "confidence": [2019.1986301369864, 2019.1986301369864]}, "accession": "OP612677", "author": {"author": "Ndodo,N., Ashcroft,J., Lewandowski,K., Yinka-Ogunleye,A., Chukwu,C., Ahmad,A., King,D., Akinpelu,A., Maluquer de Motes,C., Ribeca,P., Summer,R.P., Rambaut,A., Chester,M., Maishman,T., Babatunde,O., Mba,N., Aruna,O., Pullan,S.T., Gannon,B., Brown,C., Ihekweazu,C., Adetifa,I., Ulaeto,D.O.", "value": "Ndodo,N., Ashcroft,J., Lewandowski,K., Yinka-Ogunleye,A., Chukwu,C., Ahmad,A., King,D., Akinpelu,A., Maluquer de Motes,C., Ribeca,P., Summer,R.P., Rambaut,A., Chester,M., Maishman,T., Babatunde,O., Mba,N., Aruna,O., Pullan,S.T., Gannon,B., Brown,C., Ihekweazu,C., Adetifa,I., Ulaeto,D.O."}, "date_submitted": {"value": "2022-10-11"}, "outbreak": {"value": "hMPXV-1"}, "clade_membership": {"value": "IIb"}, "host": {"value": "Homo sapiens"}, "dinuc_context_fraction": {"value": 0.6666666666666666}, "recency": {"value": "One month ago"}, "date": {"value": "2019-03-14"}, "region": {"value": "Africa"}, "country": {"value": "Nigeria"}, "GA_CT_fraction": {"value": 1.0}, "lineage": {"value": "A.3"}}, "branch_attrs": {"mutations": {"nuc": ["C56351T", "G74032A", "T76081-", "A89100-", "G190782A"], "NBT03_gp174": ["E125K"], "OPG074": ["E259K"], "OPG094": ["A85T"], "OPG097": ["K265X", "*345X"], "OPG109": ["F116X", "*796X"]}, "labels": {"aa": "NBT03_gp174: E125K; OPG074: E259K; OPG094: A85T; OPG097: K265X, *345X; OPG109: F116X, *796X"}}}, {"name": "NODE_0000005", "node_attrs": {"div": 0.0002669587263952057, "num_date": {"value": 2022.578831155846, "confidence": [2022.4868181331021, 2022.642629612802]}, "outbreak": {"value": "hMPXV-1"}, "clade_membership": {"value": "IIb"}, "dinuc_context_fraction": {"value": 0.8928571428571429}, "date": {"value": "2022-07-31"}, "GA_CT_fraction": {"value": 0.9655172413793104}, "lineage": {"value": "A.3"}}, "branch_attrs": {"mutations": {"nuc": ["C2930T", "C18493T", "C18908T", "G21898A", "G23626A", "C25254T", "C29199T", "G36901A", "G44085A", "G63034A", "G75099A", "G75144A", "G76509A", "C87659T", "G115332A", "C115572T", "G122627A", "C128771T", "C140739T", "A149394-", "G151519T", "G151875A", "C160008T", "C160312T", "G165130A", "G168862A", "G174491A", "G176289A", "G176366A", "C177703T"], "OPG037": ["S179L"], "OPG039": ["H165Y"], "OPG045": ["E22K"], "OPG064": ["S605L"], "OPG082": ["S140L"], "OPG097": ["H123Y"], "OPG109": ["E597K"], "OPG133": ["R42Q", "S122F"], "OPG143": ["T230M"], "OPG174": ["M1X", "*347X"], "OPG178": ["G4V", "D123N"], "OPG205": ["A212T", "M237I", "S683L"]}, "labels": {"aa": "OPG037: S179L; OPG039: H165Y; OPG045: E22K; OPG064: S605L; OPG082: S140L; OPG097: H123Y; OPG109: E597K; OPG133: R42Q, S122F; OPG143: T230M; OPG174: M1X, *347X; OPG178: G4V, D123N; OPG205: A212T, M237I, S683L"}}, "children": [{"name": "9000450", "node_attrs": {"div": 0.0002669587263953146, "num_date": {"value": 2022.6671232876713, "confidence": [2022.6671232876713, 2022.734611342254]}, "accession": "OP536812", "author": {"author": "Groves,N., Osman,K.L., Lewandowski,K.S., Carter,D.P., Pullan,S.T., Myers,R., Vipond,R., Chand,M.", "value": "Groves,N., Osman,K.L., Lewandowski,K.S., Carter,D.P., Pullan,S.T., Myers,R., Vipond,R., Chand,M."}, "date_submitted": {"value": "2022-09-27"}, "outbreak": {"value": "hMPXV-1"}, "clade_membership": {"value": "IIb"}, "host": {"value": "Homo sapiens"}, "recency": {"value": "Older"}, "date": {"value": "2022-09-01"}, "region": {"value": "Europe"}, "country": {"value": "United Kingdom"}, "lineage": {"value": "A.3"}}, "branch_attrs": {"mutations": {}}}, {"name": "9000360", "node_attrs": {"div": 0.0002669587263953146, "num_date": {"value": 2022.6482379167019, "confidence": [2022.5821917808219, 2022.664383561644]}, "accession": "OP413718", "author": {"author": "Groves,N., Osman,K.L., Lewandowski,K.S., Carter,D.P., Pullan,S.T., Myers,R., Vipond,R., Chand,M.", "value": "Groves,N., Osman,K.L., Lewandowski,K.S., Carter,D.P., Pullan,S.T., Myers,R., Vipond,R., Chand,M."}, "date_submitted": {"value": "2022-09-12"}, "outbreak": {"value": "hMPXV-1"}, "clade_membership": {"value": "IIb"}, "host": {"value": "Homo sapiens"}, "recency": {"value": "Older"}, "date": {"value": "2022-08-25"}, "region": {"value": "Europe"}, "country": {"value": "United Kingdom"}, "lineage": {"value": "A.3"}}, "branch_attrs": {"mutations": {}}}]}]}]}]}, {"name": "NODE_0000016", "node_attrs": {"div": 1.5292007128105433e-05, "num_date": {"value": 2017.4962883726819, "confidence": [2017.4018970410596, 2017.7387062258683]}, "outbreak": {"value": "hMPXV-1"}, "clade_membership": {"value": "IIb"}, "dinuc_context_fraction": {"value": 1.0}, "date": {"value": "2017-07-01"}, "GA_CT_fraction": {"value": 1.0}, "lineage": {"value": "A"}}, "branch_attrs": {"mutations": {"nuc": ["G37209A", "G48180A"], "OPG056": ["S609F"]}, "labels": {"aa": "OPG056: S609F"}}, "children": [{"name": "MK783030", "node_attrs": {"div": 5.366302501539471e-05, "num_date": {"value": 2017.9136986301369, "confidence": [2017.9136986301369, 2017.9136986301369]}, "accession": "MK783030", "author": {"author": "Yinka-Ogunleye,A., Aruna,O., Dalhat,M., Ogoina,D., McCollum,A., Disu,Y., Mamadu,I., Akinpelu,A., Ahmad,A., Burga,J., Ndoreraho,A., Nkunzimana,E., Manneh,L., Mohammed,A., Adeoye,O., Tom-Aba,D., Silenou,B., Ipadeola,O., Saleh,M., Adeyemo,A., Nwadiutor,I., Aworabhi,N., Uke,P., John,D., Wakama,P., Reynolds,M., Mauldin,M., Doty,J., Wilkins,K., Musa,J., Khalakdina,A., Adedeji,A., Mba,N., Ojo,O., Krause,G., Ihekweazu,C., Mauldin,M.R., Li,Y., Gao,J.", "value": "Yinka-Ogunleye,A., Aruna,O., Dalhat,M., Ogoina,D., McCollum,A., Disu,Y., Mamadu,I., Akinpelu,A., Ahmad,A., Burga,J., Ndoreraho,A., Nkunzimana,E., Manneh,L., Mohammed,A., Adeoye,O., Tom-Aba,D., Silenou,B., Ipadeola,O., Saleh,M., Adeyemo,A., Nwadiutor,I., Aworabhi,N., Uke,P., John,D., Wakama,P., Reynolds,M., Mauldin,M., Doty,J., Wilkins,K., Musa,J., Khalakdina,A., Adedeji,A., Mba,N., Ojo,O., Krause,G., Ihekweazu,C., Mauldin,M.R., Li,Y., Gao,J."}, "date_submitted": {"value": "2019-07-24"}, "outbreak": {"value": "hMPXV-1"}, "clade_membership": {"value": "IIb"}, "host": {"value": "Homo sapiens"}, "dinuc_context_fraction": {"value": 1.0}, "recency": {"value": "Older"}, "date": {"value": "2017-11-30"}, "region": {"value": "Africa"}, "country": {"value": "Nigeria"}, "GA_CT_fraction": {"value": 1.0}, "lineage": {"value": "A"}}, "branch_attrs": {"mutations": {"nuc": ["G3477A", "C98046T", "C120237T", "C127906T", "G149775A", "C172965T", "G174056A"], "OPG150": ["S43L"], "OPG175": ["E112K"]}, "labels": {"aa": "OPG150: S43L; OPG175: E112K"}}}, {"name": "NODE_0000017", "node_attrs": {"div": 4.115430719687637e-05, "num_date": {"value": 2018.5270158704832, "confidence": [2018.3163031155136, 2018.8372653985841]}, "outbreak": {"value": "hMPXV-1"}, "clade_membership": {"value": "IIb"}, "dinuc_context_fraction": {"value": 1.0}, "date": {"value": "2018-07-12"}, "GA_CT_fraction": {"value": 1.0}, "lineage": {"value": "A"}}, "branch_attrs": {"mutations": {"nuc": ["C8385T", "G29889A", "G43118A", "T76081-", "A89100-", "C113841T", "C146607T"], "OPG047": ["P436S"], "OPG097": ["K265X", "*345X"], "OPG109": ["F116X", "*796X"], "OPG133": ["G619E"], "OPG170": ["E58K"]}, "labels": {"aa": "OPG047: P436S; OPG097: K265X, *345X; OPG109: F116X, *796X; OPG133: G619E; OPG170: E58K"}}, "children": [{"name": "NODE_0000018", "node_attrs": {"div": 5.6545105563923523e-05, "num_date": {"value": 2019.0923609541085, "confidence": [2018.7546298992277, 2019.181750787701]}, "outbreak": {"value": "hMPXV-1"}, "clade_membership": {"value": "IIb"}, "dinuc_context_fraction": {"value": 1.0}, "date": {"value": "2019-02-03"}, "GA_CT_fraction": {"value": 1.0}, "lineage": {"value": "A"}}, "branch_attrs": {"mutations": {"nuc": ["C40251T", "C63801T", "T121118-", "G162243A"], "OPG058": ["D62N"], "OPG083": ["E306K"], "OPG138": ["K5X", "*191X"]}, "labels": {"aa": "OPG058: D62N; OPG083: E306K; OPG138: K5X, *191X"}}, "children": [{"name": "MPXV/021/19", "node_attrs": {"div": 6.730202606688446e-05, "num_date": {"value": 2019.2534246575342, "confidence": [2019.2534246575342, 2019.2534246575342]}, "accession": "OP612680", "author": {"author": "Ndodo,N., Ashcroft,J., Lewandowski,K., Yinka-Ogunleye,A., Chukwu,C., Ahmad,A., King,D., Akinpelu,A., Maluquer de Motes,C., Ribeca,P., Summer,R.P., Rambaut,A., Chester,M., Maishman,T., Babatunde,O., Mba,N., Aruna,O., Pullan,S.T., Gannon,B., Brown,C., Ihekweazu,C., Adetifa,I., Ulaeto,D.O.", "value": "Ndodo,N., Ashcroft,J., Lewandowski,K., Yinka-Ogunleye,A., Chukwu,C., Ahmad,A., King,D., Akinpelu,A., Maluquer de Motes,C., Ribeca,P., Summer,R.P., Rambaut,A., Chester,M., Maishman,T., Babatunde,O., Mba,N., Aruna,O., Pullan,S.T., Gannon,B., Brown,C., Ihekweazu,C., Adetifa,I., Ulaeto,D.O."}, "date_submitted": {"value": "2022-10-11"}, "outbreak": {"value": "hMPXV-1"}, "clade_membership": {"value": "IIb"}, "host": {"value": "Homo sapiens"}, "dinuc_context_fraction": {"value": 1.0}, "recency": {"value": "One month ago"}, "date": {"value": "2019-04-03"}, "region": {"value": "Africa"}, "country": {"value": "Nigeria"}, "GA_CT_fraction": {"value": 0.5}, "lineage": {"value": "A"}}, "branch_attrs": {"mutations": {"nuc": ["C63264T", "-89100A", "T104748C", "T187073-"], "OPG109": ["X116F", "X796*"], "OPG123": ["D108G"]}, "labels": {"aa": "OPG109: X116F, X796*; OPG123: D108G"}}}, {"name": "MPXV/046/19", "node_attrs": {"div": 7.269917076651668e-05, "num_date": {"value": 2019.36301369863, "confidence": [2019.36301369863, 2019.36301369863]}, "accession": "OP612684", "author": {"author": "Ndodo,N., Ashcroft,J., Lewandowski,K., Yinka-Ogunleye,A., Chukwu,C., Ahmad,A., King,D., Akinpelu,A., Maluquer de Motes,C., Ribeca,P., Summer,R.P., Rambaut,A., Chester,M., Maishman,T., Babatunde,O., Mba,N., Aruna,O., Pullan,S.T., Gannon,B., Brown,C., Ihekweazu,C., Adetifa,I., Ulaeto,D.O.", "value": "Ndodo,N., Ashcroft,J., Lewandowski,K., Yinka-Ogunleye,A., Chukwu,C., Ahmad,A., King,D., Akinpelu,A., Maluquer de Motes,C., Ribeca,P., Summer,R.P., Rambaut,A., Chester,M., Maishman,T., Babatunde,O., Mba,N., Aruna,O., Pullan,S.T., Gannon,B., Brown,C., Ihekweazu,C., Adetifa,I., Ulaeto,D.O."}, "date_submitted": {"value": "2022-10-11"}, "outbreak": {"value": "hMPXV-1"}, "clade_membership": {"value": "IIb"}, "host": {"value": "Homo sapiens"}, "dinuc_context_fraction": {"value": 1.0}, "recency": {"value": "One month ago"}, "date": {"value": "2019-05-13"}, "region": {"value": "Africa"}, "country": {"value": "Nigeria"}, "GA_CT_fraction": {"value": 1.0}, "lineage": {"value": "A"}}, "branch_attrs": {"mutations": {"nuc": ["C92830T", "G180656A", "G186423A"], "OPG113": ["S367F"], "OPG209": ["D47N"], "OPG210": ["E1690K"]}, "labels": {"aa": "OPG113: S367F; OPG209: D47N; OPG210: E1690K"}}}]}, {"name": "NODE_0000019", "node_attrs": {"div": 5.654495666994758e-05, "num_date": {"value": 2018.8890593669264, "confidence": [2018.6832182180679, 2019.0059644934]}, "outbreak": {"value": "hMPXV-1"}, "clade_membership": {"value": "IIb"}, "dinuc_context_fraction": {"value": 0.6666666666666666}, "date": {"value": "2018-11-21"}, "GA_CT_fraction": {"value": 1.0}, "lineage": {"value": "A"}}, "branch_attrs": {"mutations": {"nuc": ["C28164T", "C87027T", "G121454A"], "OPG044": ["S25F"]}, "labels": {"aa": "OPG044: S25F"}}, "children": [{"name": "MPXV/017/19", "node_attrs": {"div": 7.269498643453546e-05, "num_date": {"value": 2019.2123287671234, "confidence": [2019.2123287671234, 2019.2123287671234]}, "accession": "OP612678", "author": {"author": "Ndodo,N., Ashcroft,J., Lewandowski,K., Yinka-Ogunleye,A., Chukwu,C., Ahmad,A., King,D., Akinpelu,A., Maluquer de Motes,C., Ribeca,P., Summer,R.P., Rambaut,A., Chester,M., Maishman,T., Babatunde,O., Mba,N., Aruna,O., Pullan,S.T., Gannon,B., Brown,C., Ihekweazu,C., Adetifa,I., Ulaeto,D.O.", "value": "Ndodo,N., Ashcroft,J., Lewandowski,K., Yinka-Ogunleye,A., Chukwu,C., Ahmad,A., King,D., Akinpelu,A., Maluquer de Motes,C., Ribeca,P., Summer,R.P., Rambaut,A., Chester,M., Maishman,T., Babatunde,O., Mba,N., Aruna,O., Pullan,S.T., Gannon,B., Brown,C., Ihekweazu,C., Adetifa,I., Ulaeto,D.O."}, "date_submitted": {"value": "2022-10-11"}, "outbreak": {"value": "hMPXV-1"}, "clade_membership": {"value": "IIb"}, "host": {"value": "Homo sapiens"}, "dinuc_context_fraction": {"value": 0.6666666666666666}, "recency": {"value": "One month ago"}, "date": {"value": "2019-03-19"}, "region": {"value": "Africa"}, "country": {"value": "Nigeria"}, "GA_CT_fraction": {"value": 1.0}, "lineage": {"value": "A"}}, "branch_attrs": {"mutations": {"nuc": ["G46685A", "G144659A", "G165688A", "T187073-"], "OPG167": ["S250F"]}, "labels": {"aa": "OPG167: S250F"}}}, {"name": "NODE_0000020", "node_attrs": {"div": 6.8035423302453e-05, "num_date": {"value": 2019.0421419272427, "confidence": [2018.950245018418, 2019.0917808219178]}, "outbreak": {"value": "hMPXV-1"}, "clade_membership": {"value": "IIb"}, "dinuc_context_fraction": {"value": 1.0}, "date": {"value": "2019-01-16"}, "GA_CT_fraction": {"value": 0.5}, "lineage": {"value": "A"}}, "branch_attrs": {"mutations": {"nuc": ["G3531A", "-76081T", "T151621G"], "OPG097": ["X265K", "X345*"], "OPG178": ["F38C"]}, "labels": {"aa": "OPG097: X265K, X345*; OPG178: F38C"}}, "children": [{"name": "MPXV/013/19", "node_attrs": {"div": 6.8035423302453e-05, "num_date": {"value": 2019.154794520548, "confidence": [2019.154794520548, 2019.154794520548]}, "accession": "OP612676", "author": {"author": "Ndodo,N., Ashcroft,J., Lewandowski,K., Yinka-Ogunleye,A., Chukwu,C., Ahmad,A., King,D., Akinpelu,A., Maluquer de Motes,C., Ribeca,P., Summer,R.P., Rambaut,A., Chester,M., Maishman,T., Babatunde,O., Mba,N., Aruna,O., Pullan,S.T., Gannon,B., Brown,C., Ihekweazu,C., Adetifa,I., Ulaeto,D.O.", "value": "Ndodo,N., Ashcroft,J., Lewandowski,K., Yinka-Ogunleye,A., Chukwu,C., Ahmad,A., King,D., Akinpelu,A., Maluquer de Motes,C., Ribeca,P., Summer,R.P., Rambaut,A., Chester,M., Maishman,T., Babatunde,O., Mba,N., Aruna,O., Pullan,S.T., Gannon,B., Brown,C., Ihekweazu,C., Adetifa,I., Ulaeto,D.O."}, "date_submitted": {"value": "2022-10-11"}, "outbreak": {"value": "hMPXV-1"}, "clade_membership": {"value": "IIb"}, "host": {"value": "Homo sapiens"}, "recency": {"value": "One month ago"}, "date": {"value": "2019-02-26"}, "region": {"value": "Africa"}, "country": {"value": "Nigeria"}, "lineage": {"value": "A"}}, "branch_attrs": {"mutations": {"nuc": ["A19353-", "A22434-", "A138468-", "A156764-", "T163108-", "T172831-", "C172832-", "A172833-", "A172834-", "A172835-", "T172836-", "A172837-", "A172838-", "A172839-", "T172840-", "A172841-", "C172842-", "G172843-", "C172844-", "T172845-", "A172846-", "T172847-", "C172848-", "A172849-", "T172850-", "C172851-", "C172852-", "G172853-", "G172854-", "A172855-", "T172856-", "A172857-", "T172858-", "A172859-", "A172860-"], "OPG155": ["F8X", "*147X"]}, "labels": {"aa": "OPG155: F8X, *147X"}}}, {"name": "MPXV/007/19", "node_attrs": {"div": 7.33920228741238e-05, "num_date": {"value": 2019.0917808219178, "confidence": [2019.0917808219178, 2019.0917808219178]}, "accession": "OP612675", "author": {"author": "Ndodo,N., Ashcroft,J., Lewandowski,K., Yinka-Ogunleye,A., Chukwu,C., Ahmad,A., King,D., Akinpelu,A., Maluquer de Motes,C., Ribeca,P., Summer,R.P., Rambaut,A., Chester,M., Maishman,T., Babatunde,O., Mba,N., Aruna,O., Pullan,S.T., Gannon,B., Brown,C., Ihekweazu,C., Adetifa,I., Ulaeto,D.O.", "value": "Ndodo,N., Ashcroft,J., Lewandowski,K., Yinka-Ogunleye,A., Chukwu,C., Ahmad,A., King,D., Akinpelu,A., Maluquer de Motes,C., Ribeca,P., Summer,R.P., Rambaut,A., Chester,M., Maishman,T., Babatunde,O., Mba,N., Aruna,O., Pullan,S.T., Gannon,B., Brown,C., Ihekweazu,C., Adetifa,I., Ulaeto,D.O."}, "date_submitted": {"value": "2022-10-11"}, "outbreak": {"value": "hMPXV-1"}, "clade_membership": {"value": "IIb"}, "host": {"value": "Homo sapiens"}, "recency": {"value": "One month ago"}, "date": {"value": "2019-02-03"}, "region": {"value": "Africa"}, "country": {"value": "Nigeria"}, "GA_CT_fraction": {"value": 0.0}, "lineage": {"value": "A"}}, "branch_attrs": {"mutations": {"nuc": ["T4676C", "-89100A"], "OPG109": ["X116F", "X796*"]}, "labels": {"aa": "OPG109: X116F, X796*"}}}]}]}]}]}, {"name": "NODE_0000021", "node_attrs": {"div": 1.0168788573687974e-05, "num_date": {"value": 2017.3539504712946, "confidence": [2017.292096331205, 2017.6711031452337]}, "outbreak": {"value": "hMPXV-1"}, "clade_membership": {"value": "IIb"}, "dinuc_context_fraction": {"value": 1.0}, "date": {"value": "2017-05-10"}, "GA_CT_fraction": {"value": 1.0}, "lineage": {"value": "A"}}, "branch_attrs": {"mutations": {"nuc": ["G154015A"], "OPG180": ["D442N"]}, "labels": {"aa": "OPG180: D442N"}}, "children": [{"name": "MK783032", "node_attrs": {"div": 5.419333389674126e-05, "num_date": {"value": 2017.8588023897817, "confidence": [2017.8342465753424, 2017.9136986301369]}, "accession": "MK783032", "author": {"author": "Yinka-Ogunleye,A., Aruna,O., Dalhat,M., Ogoina,D., McCollum,A., Disu,Y., Mamadu,I., Akinpelu,A., Ahmad,A., Burga,J., Ndoreraho,A., Nkunzimana,E., Manneh,L., Mohammed,A., Adeoye,O., Tom-Aba,D., Silenou,B., Ipadeola,O., Saleh,M., Adeyemo,A., Nwadiutor,I., Aworabhi,N., Uke,P., John,D., Wakama,P., Reynolds,M., Mauldin,M., Doty,J., Wilkins,K., Musa,J., Khalakdina,A., Adedeji,A., Mba,N., Ojo,O., Krause,G., Ihekweazu,C., Mauldin,M.R., Li,Y., Gao,J.", "value": "Yinka-Ogunleye,A., Aruna,O., Dalhat,M., Ogoina,D., McCollum,A., Disu,Y., Mamadu,I., Akinpelu,A., Ahmad,A., Burga,J., Ndoreraho,A., Nkunzimana,E., Manneh,L., Mohammed,A., Adeoye,O., Tom-Aba,D., Silenou,B., Ipadeola,O., Saleh,M., Adeyemo,A., Nwadiutor,I., Aworabhi,N., Uke,P., John,D., Wakama,P., Reynolds,M., Mauldin,M., Doty,J., Wilkins,K., Musa,J., Khalakdina,A., Adedeji,A., Mba,N., Ojo,O., Krause,G., Ihekweazu,C., Mauldin,M.R., Li,Y., Gao,J."}, "date_submitted": {"value": "2019-07-24"}, "outbreak": {"value": "hMPXV-1"}, "clade_membership": {"value": "IIb"}, "host": {"value": "Homo sapiens"}, "dinuc_context_fraction": {"value": 1.0}, "recency": {"value": "Older"}, "date": {"value": "2017-11-10"}, "region": {"value": "Africa"}, "country": {"value": "Nigeria"}, "GA_CT_fraction": {"value": 1.0}, "lineage": {"value": "A"}}, "branch_attrs": {"mutations": {"nuc": ["C10430T", "C18699T", "G26002A", "C134814T", "C143669T", "G180039A", "G180827A", "G189317A"], "OPG005": ["R40K"], "OPG031": ["D44N"], "OPG042": ["R366C"], "OPG165": ["L52F"], "OPG208": ["M258I"], "OPG209": ["E104K"]}, "labels": {"aa": "OPG005: R40K; OPG031: D44N; OPG042: R366C; OPG165: L52F; OPG208: M258I; OPG209: E104K"}}}, {"name": "NODE_0000022", "node_attrs": {"div": 9.096745525093978e-05, "num_date": {"value": 2019.9048116342485, "confidence": [2018.6225953845942, 2019.9398350586403]}, "outbreak": {"value": "hMPXV-1"}, "clade_membership": {"value": "IIb"}, "dinuc_context_fraction": {"value": 0.8}, "date": {"value": "2019-11-27"}, "GA_CT_fraction": {"value": 1.0}, "lineage": {"value": "A.2"}}, "branch_attrs": {"mutations": {"nuc": ["C13298T", "C18792T", "C30636T", "C34472T", "C34578T", "G80099A", "G93387A", "G114659A", "G124031A", "C148529-", "A148530-", "T148531-", "A148532-", "T148533-", "C148534-", "A148535-", "G149265A", "C149872T", "C161953T", "C165782T", "G168205A", "C177720T"], "OPG031": ["D13N"], "OPG047": ["D187N"], "OPG053": ["G38E"], "OPG113": ["E553K"], "OPG145": ["D29N"], "OPG174": ["S44L", "N287X", "D288-", "M289-", "*347X"], "OPG176": ["Q22*"], "OPG188": ["H120Y"], "OPG190": ["P221S"], "OPG205": ["R689C"]}, "labels": {"aa": "OPG031: D13N; OPG047: D187N; OPG053: G38E; OPG113: E553K; OPG145: D29N; OPG174: S44L, N287X, D288-, M289-, *347X; OPG176: Q22*; OPG188: H120Y; OPG190: P221S; OPG205: R689C", "clade": "A.2"}}, "children": [{"name": "MPXV_USA_2022_VA001", "node_attrs": {"div": 0.00021943514045546142, "num_date": {"value": 2022.3301369863013, "confidence": [2022.3301369863013, 2022.4030534087913]}, "accession": "ON675438", "author": {"author": "Gigante,C.M., Griffin-Thomas,L.A., Seabolt,M.H., Wilkins,K., McCollum,A., Hutson,C., Davidson,W., Rao,A., Crain,J., Li,Y.", "value": "Gigante,C.M., Griffin-Thomas,L.A., Seabolt,M.H., Wilkins,K., McCollum,A., Hutson,C., Davidson,W., Rao,A., Crain,J., Li,Y."}, "date_submitted": {"value": "2022-06-03"}, "outbreak": {"value": "hMPXV-1"}, "clade_membership": {"value": "IIb"}, "host": {"value": "Homo sapiens"}, "dinuc_context_fraction": {"value": 0.9047619047619048}, "recency": {"value": "Older"}, "date": {"value": "2022-05-01"}, "region": {"value": "North America"}, "country": {"value": "USA"}, "GA_CT_fraction": {"value": 0.9545454545454546}, "lineage": {"value": "A.2"}}, "branch_attrs": {"mutations": {"nuc": ["G11332A", "G12099A", "C13648T", "C15105T", "C16227T", "C29887T", "C42101T", "G64216A", "G75614A", "C117119T", "C128534T", "G130454A", "C134442T", "C142918T", "G144446A", "C156429T", "C164832T", "C168532T", "G174610A", "A175231-", "T175232-", "C175233-", "G175234-", "T175235-", "A175236-", "G175237-", "T175238-", "A175239-", "T175240-", "C175241-", "A175242-", "A175243-", "G175244-", "A175245-", "T175246-", "G175247-", "T175248-", "A175249-", "A175250-", "A175251-", "A175252-", "T175253-", "A175254-", "C175255-", "T175256-", "T175257-", "A175258-", "C175259-", "G175260-", "G175261-", "T175262-", "T175263-", "A175264-", "T175265-", "A175266-", "C175267-", "C175268-", "G175269-", "T175270-", "C175271-", "A175272-", "C175273-", "A175274-", "A175275-", "G175276-", "A175277-", "C175278-", "C175279-", "A175280-", "C175281-", "A175282-", "G175283-", "G175284-", "T175285-", "T175286-", "T175287-", "A175288-", "A175289-", "A175290-", "C175291-", "T175292-", "A175293-", "A175294-", "T175295-", "A175296-", "C175297-", "T175298-", "A175299-", "G175300-", "A175301-", "T175302-", "C175303-", "C175304-", "G175305-", "A175306-", "A175307-", "A175308-", "A175309-", "T175310-", "C175311-", "A175312-", "A175313-", "C175314-", "G175315-", "T175316-", "A175317-", "A175318-", "C175319-", "G175320-", "A175321-", "T175322-", "A175323-", "G175324-", "G175325-", "A175326-", "G175327-", "A175328-", "A175329-", "C175330-", "C175331-", "T175332-", "G175333-", "C175334-", "C175335-", "A175336-", "A175337-", "T175338-", "A175339-", "T175340-", "A175341-", "A175342-", "C175343-", "A175344-", "T175345-", "G175346-", "C175347-", "A175348-", "G175349-", "T175350-", "G175351-", "C175352-", "T175353-", "G175354-", "T175355-", "G175356-", "T175357-", "C175358-", "A175359-", "A175360-", "C175361-", "G175362-", "T175363-", "C175364-", "A175365-", "T175366-", "T175367-", "A175368-", "T175369-", "T175370-", "T175371-", "G175372-", "T175373-", "C175374-", "G175375-", "A175376-", "C175377-", "G175378-", "A175379-", "T175380-", "G175381-", "T175382-", "A175383-", "C175384-", "T175385-", "G175386-", "A175387-", "T175388-", "T175389-", "G175390-", "A175391-", "A175392-", "T175393-", "G175394-", "G175395-", "G175396-", "A175397-", "A175398-", "A175399-", "A175400-", "T175401-", "C175402-", "C175403-", "A175404-", "T175405-", "A179628G", "C179853T", "G188544A"], "OPG023": ["R268*"], "OPG025": ["D55N", "M540I"], "OPG027": ["D51N"], "OPG062": ["S52L"], "OPG096": ["D10N"], "OPG151": ["E511K"], "OPG204": ["E27K", "I234-", "V235-", "V236-", "S237-", "R238-", "C239-", "K240-", "I241-", "L242-", "T243-", "V244-", "I245-", "P246-", "S247-", "Q248-", "D249-", "H250-", "R251-", "F252-", "K253-", "L254-", "I255-", "L256-", "D257-", "P258-", "K259-", "I260-", "N261-", "V262-", "T263-", "I264-", "G265-", "E266-", "P267-", "A268-", "N269-", "I270-", "T271-", "C272-", "S273-", "A274-", "V275-", "S276-", "T277-", "S278-", "L279-", "F280-", "V281-", "D282-", "D283-", "V284-", "L285-", "I286-", "E287-", "W288-", "E289-", "N290-", "P291-", "S292X", "*352X"]}, "labels": {"aa": "OPG023: R268*; OPG025: D55N, M540I; OPG027: D51N; OPG062: S52L; OPG096: D10N; OPG151: E511K; OPG204: E27K, I234-, V235-, V236-, S237-, R238-, C239-, K240-, I241-, L242-, T243-, V244-, I245-, P246-, S247-, Q248-, D249-, H250-, R251-, F252-, K253-, L254-, I255-, L256-, D257-, P258-, K259-, I260-, N261-, V262-, T263-, I264-, G265-, E266-, P267-, A268-, N269-, I270-, T271-, C272-, S273-, A274-, V275-, S276-, T277-, S278-, L279-, F280-, V281-, D282-, D283-, V284-, L285-, I286-, E287-, W288-, E289-, N290-, P291-, S292X, *352X"}}}, {"name": "MPXV/113/19", "node_attrs": {"div": 9.096745525093978e-05, "num_date": {"value": 2019.968493150685, "confidence": [2019.968493150685, 2019.968493150685]}, "accession": "OP612690", "author": {"author": "Ndodo,N., Ashcroft,J., Lewandowski,K., Yinka-Ogunleye,A., Chukwu,C., Ahmad,A., King,D., Akinpelu,A., Maluquer de Motes,C., Ribeca,P., Summer,R.P., Rambaut,A., Chester,M., Maishman,T., Babatunde,O., Mba,N., Aruna,O., Pullan,S.T., Gannon,B., Brown,C., Ihekweazu,C., Adetifa,I., Ulaeto,D.O.", "value": "Ndodo,N., Ashcroft,J., Lewandowski,K., Yinka-Ogunleye,A., Chukwu,C., Ahmad,A., King,D., Akinpelu,A., Maluquer de Motes,C., Ribeca,P., Summer,R.P., Rambaut,A., Chester,M., Maishman,T., Babatunde,O., Mba,N., Aruna,O., Pullan,S.T., Gannon,B., Brown,C., Ihekweazu,C., Adetifa,I., Ulaeto,D.O."}, "date_submitted": {"value": "2022-10-11"}, "outbreak": {"value": "hMPXV-1"}, "clade_membership": {"value": "IIb"}, "host": {"value": "Homo sapiens"}, "recency": {"value": "One month ago"}, "date": {"value": "2019-12-20"}, "region": {"value": "Africa"}, "country": {"value": "Nigeria"}, "lineage": {"value": "A.2"}}, "branch_attrs": {"mutations": {}}}, {"name": "MPXV/111/19", "node_attrs": {"div": 9.630946428226284e-05, "num_date": {"value": 2019.9657534246576, "confidence": [2019.9657534246576, 2019.9657534246576]}, "accession": "OP612689", "author": {"author": "Ndodo,N., Ashcroft,J., Lewandowski,K., Yinka-Ogunleye,A., Chukwu,C., Ahmad,A., King,D., Akinpelu,A., Maluquer de Motes,C., Ribeca,P., Summer,R.P., Rambaut,A., Chester,M., Maishman,T., Babatunde,O., Mba,N., Aruna,O., Pullan,S.T., Gannon,B., Brown,C., Ihekweazu,C., Adetifa,I., Ulaeto,D.O.", "value": "Ndodo,N., Ashcroft,J., Lewandowski,K., Yinka-Ogunleye,A., Chukwu,C., Ahmad,A., King,D., Akinpelu,A., Maluquer de Motes,C., Ribeca,P., Summer,R.P., Rambaut,A., Chester,M., Maishman,T., Babatunde,O., Mba,N., Aruna,O., Pullan,S.T., Gannon,B., Brown,C., Ihekweazu,C., Adetifa,I., Ulaeto,D.O."}, "date_submitted": {"value": "2022-10-11"}, "outbreak": {"value": "hMPXV-1"}, "clade_membership": {"value": "IIb"}, "host": {"value": "Homo sapiens"}, "dinuc_context_fraction": {"value": 1.0}, "recency": {"value": "One month ago"}, "date": {"value": "2019-12-19"}, "region": {"value": "Africa"}, "country": {"value": "Nigeria"}, "GA_CT_fraction": {"value": 1.0}, "lineage": {"value": "A.2"}}, "branch_attrs": {"mutations": {"nuc": ["G144876A"], "OPG167": ["P178S"]}, "labels": {"aa": "OPG167: P178S"}}}, {"name": "NODE_0000026", "node_attrs": {"div": 0.00020041465578924978, "num_date": {"value": 2022.251279857589, "confidence": [2020.7117269923585, 2022.38866725258]}, "outbreak": {"value": "hMPXV-1"}, "clade_membership": {"value": "IIb"}, "dinuc_context_fraction": {"value": 0.8}, "date": {"value": "2022-04-02"}, "GA_CT_fraction": {"value": 1.0}, "lineage": {"value": "A.2.2"}}, "branch_attrs": {"mutations": {"nuc": ["G11948A", "C14790T", "G21991A", "G23118A", "G38923A", "G39515A", "G56546A", "G57786A", "G93312A", "C103019T", "C112470T", "C124129T", "C127906T", "G135303A", "G145902A", "C149365T", "G155611A", "G158424A", "G162640A", "G186984A"], "OPG023": ["S318F"], "OPG025": ["D160N"], "OPG037": ["S148L"], "OPG056": ["R38C"], "OPG113": ["V528I"], "OPG122": ["H198Y"], "OPG132": ["M357I"], "OPG150": ["S43L"], "OPG174": ["G11R"], "OPG188": ["G349S"], "OPG210": ["D1877N"]}, "labels": {"aa": "OPG023: S318F; OPG025: D160N; OPG037: S148L; OPG056: R38C; OPG113: V528I; OPG122: H198Y; OPG132: M357I; OPG150: S43L; OPG174: G11R; OPG188: G349S; OPG210: D1877N", "clade": "A.2.2"}}, "children": [{"name": "MPXV_USA_2022_PA0016", "node_attrs": {"div": 0.00023876483669271092, "num_date": {"value": 2022.4972602739726, "confidence": [2022.4972602739726, 2022.5794520547945]}, "accession": "OP450997", "author": {"author": "Gigante,C.M., Xia,D., Zhao,H., Batra,D., Hetrick,E.E., Howard,D.T., Kovar,L., Seabolt,M.H., Weigand,M.R., Burroughs,M., Lee,J., Wilkins,K., McCollum,A., Hutson,C., Davidson,W., Rao,A., Plipat,N., Li,Y.", "value": "Gigante,C.M., Xia,D., Zhao,H., Batra,D., Hetrick,E.E., Howard,D.T., Kovar,L., Seabolt,M.H., Weigand,M.R., Burroughs,M., Lee,J., Wilkins,K., McCollum,A., Hutson,C., Davidson,W., Rao,A., Plipat,N., Li,Y."}, "date_submitted": {"value": "2022-09-16"}, "outbreak": {"value": "hMPXV-1"}, "clade_membership": {"value": "IIb"}, "host": {"value": "Homo sapiens"}, "dinuc_context_fraction": {"value": 0.8571428571428571}, "recency": {"value": "Older"}, "date": {"value": "2022-07-01"}, "region": {"value": "North America"}, "country": {"value": "USA"}, "GA_CT_fraction": {"value": 1.0}, "lineage": {"value": "A.2.2"}}, "branch_attrs": {"mutations": {"nuc": ["G20576A", "C20581T", "G67351A", "G78259A", "G94479A", "C133402T", "C176148T"], "OPG036": ["E162K"], "OPG085": ["S394F"], "OPG205": ["H165Y"]}, "labels": {"aa": "OPG036: E162K; OPG085: S394F; OPG205: H165Y"}}}, {"name": "MPXV_UK_2022_9000166", "node_attrs": {"div": 0.0002525720887197383, "num_date": {"value": 2022.4917808219177, "confidence": [2022.4917808219177, 2022.4917808219177]}, "accession": "OP331336", "author": {"author": "Groves,N., Osman,K.L., Lewandowski,K.S., Carter,D.P., Pullan,S.T., Myers,R., Vipond,R., Chand,M.", "value": "Groves,N., Osman,K.L., Lewandowski,K.S., Carter,D.P., Pullan,S.T., Myers,R., Vipond,R., Chand,M."}, "date_submitted": {"value": "2022-08-31"}, "outbreak": {"value": "hMPXV-1"}, "clade_membership": {"value": "IIb"}, "host": {"value": "Homo sapiens"}, "dinuc_context_fraction": {"value": 0.875}, "recency": {"value": "Older"}, "date": {"value": "2022-06-29"}, "region": {"value": "Europe"}, "country": {"value": "United Kingdom"}, "GA_CT_fraction": {"value": 0.8888888888888888}, "lineage": {"value": "A.2.2"}}, "branch_attrs": {"mutations": {"nuc": ["C13686T", "C21861T", "C27826T", "G59282A", "C65743A", "G85356A", "G151112A", "G174721A", "C188491T"], "OPG025": ["E528K"], "OPG037": ["M191I"], "OPG043": ["E44K"], "OPG084": ["P341H"], "OPG106": ["S48F"], "OPG204": ["A64T"]}, "labels": {"aa": "OPG025: E528K; OPG037: M191I; OPG043: E44K; OPG084: P341H; OPG106: S48F; OPG204: A64T"}}}]}, {"name": "NODE_0000028", "node_attrs": {"div": 0.0001715621763938874, "num_date": {"value": 2021.2964356811435, "confidence": [2020.7474127866608, 2021.4439203856655]}, "outbreak": {"value": "hMPXV-1"}, "clade_membership": {"value": "IIb"}, "dinuc_context_fraction": {"value": 0.9333333333333333}, "date": {"value": "2021-04-19"}, "GA_CT_fraction": {"value": 1.0}, "lineage": {"value": "A.2.3"}}, "branch_attrs": {"mutations": {"nuc": ["G2752A", "G39173A", "C57284T", "G61844A", "C74226T", "G118739A", "C146223T", "G148427A", "G150800A", "G168365A", "G170317A", "G172527A", "C175759T", "G189417A", "C189474T"], "OPG075": ["R72K"], "OPG170": ["D186N"], "OPG195": ["E46K"], "OPG198": ["D94N"], "OPG205": ["A35V"]}, "labels": {"aa": "OPG075: R72K; OPG170: D186N; OPG195: E46K; OPG198: D94N; OPG205: A35V", "clade": "A.2.3"}}, "children": [{"name": "Monkeypox/PT0428/2022", "node_attrs": {"div": 0.00024521851820869303, "num_date": {"value": 2022.5821917808219, "confidence": [2022.5821917808219, 2022.5821917808219]}, "accession": "OP555515", "author": {"author": "Isidro,J., Borges,V., Pinto,M., Sobral,D., Santos,J., Nunes,A., Mixao,V., Ferreira,R., Santos,D., Duarte,S., Vieira,L., Borrego,M.J., Nuncio,S., Lopes de Carvalho,I., Pelerito,A., Cordeiro,R., Gomes,J.P.", "value": "Isidro,J., Borges,V., Pinto,M., Sobral,D., Santos,J., Nunes,A., Mixao,V., Ferreira,R., Santos,D., Duarte,S., Vieira,L., Borrego,M.J., Nuncio,S., Lopes de Carvalho,I., Pelerito,A., Cordeiro,R., Gomes,J.P."}, "date_submitted": {"value": "2022-09-30"}, "outbreak": {"value": "hMPXV-1"}, "clade_membership": {"value": "IIb"}, "host": {"value": "Homo sapiens"}, "dinuc_context_fraction": {"value": 0.8461538461538461}, "recency": {"value": "Older"}, "date": {"value": "2022-08-01"}, "region": {"value": "Europe"}, "country": {"value": "Portugal"}, "GA_CT_fraction": {"value": 1.0}, "lineage": {"value": "A.2.3"}}, "branch_attrs": {"mutations": {"nuc": ["C30669T", "C45028T", "G49377A", "G95355A", "C121320T", "G136132A", "G142265A", "C159143T", "C162264T", "C170573T", "C180686T", "C181216T", "G188229A"], "OPG047": ["E176K"], "OPG064": ["E291K"], "OPG068": ["D393N"], "OPG139": ["A17T"], "OPG163": ["D22N"], "OPG185": ["S76F"], "OPG198": ["S179L"], "OPG209": ["Q57*"]}, "labels": {"aa": "OPG047: E176K; OPG064: E291K; OPG068: D393N; OPG139: A17T; OPG163: D22N; OPG185: S76F; OPG198: S179L; OPG209: Q57*"}}}, {"name": "MPXV_USA_2021_TX", "node_attrs": {"div": 0.00018772803277622495, "num_date": {"value": 2021.5794520547945, "confidence": [2021.4972602739726, 2021.5794520547945]}, "accession": "ON676707", "author": {"author": "Gigante,C.M., Stringer,J., Seabolt,M.H., Wilkins,K., McCollum,A., Hutson,C., Davidson,W., Rao,A., Schulte,J., Li,Y.", "value": "Gigante,C.M., Stringer,J., Seabolt,M.H., Wilkins,K., McCollum,A., Hutson,C., Davidson,W., Rao,A., Schulte,J., Li,Y."}, "date_submitted": {"value": "2022-06-03"}, "outbreak": {"value": "hMPXV-1"}, "clade_membership": {"value": "IIb"}, "host": {"value": "Homo sapiens"}, "dinuc_context_fraction": {"value": 1.0}, "recency": {"value": "Older"}, "date": {"value": "2021-07-31"}, "region": {"value": "North America"}, "country": {"value": "USA"}, "GA_CT_fraction": {"value": 1.0}, "lineage": {"value": "A.2.3"}}, "branch_attrs": {"mutations": {"nuc": ["C100640T", "G142636A", "C186104T"]}}}]}, {"name": "NODE_0000029", "node_attrs": {"div": 9.605569959913526e-05, "num_date": {"value": 2019.9155801784932, "confidence": [2018.9044748925025, 2020.0323363756295]}, "outbreak": {"value": "hMPXV-1"}, "clade_membership": {"value": "IIb"}, "dinuc_context_fraction": {"value": 1.0}, "date": {"value": "2019-12-01"}, "GA_CT_fraction": {"value": 1.0}, "lineage": {"value": "A.2"}}, "branch_attrs": {"mutations": {"nuc": ["C25072T"], "OPG040": ["R136Q"]}, "labels": {"aa": "OPG040: R136Q"}}, "children": [{"name": "MPXV/191/20", "node_attrs": {"div": 0.00010679139404806934, "num_date": {"value": 2020.061475409836, "confidence": [2020.061475409836, 2020.061475409836]}, "accession": "OP612691", "author": {"author": "Ndodo,N., Ashcroft,J., Lewandowski,K., Yinka-Ogunleye,A., Chukwu,C., Ahmad,A., King,D., Akinpelu,A., Maluquer de Motes,C., Ribeca,P., Summer,R.P., Rambaut,A., Chester,M., Maishman,T., Babatunde,O., Mba,N., Aruna,O., Pullan,S.T., Gannon,B., Brown,C., Ihekweazu,C., Adetifa,I., Ulaeto,D.O.", "value": "Ndodo,N., Ashcroft,J., Lewandowski,K., Yinka-Ogunleye,A., Chukwu,C., Ahmad,A., King,D., Akinpelu,A., Maluquer de Motes,C., Ribeca,P., Summer,R.P., Rambaut,A., Chester,M., Maishman,T., Babatunde,O., Mba,N., Aruna,O., Pullan,S.T., Gannon,B., Brown,C., Ihekweazu,C., Adetifa,I., Ulaeto,D.O."}, "date_submitted": {"value": "2022-10-11"}, "outbreak": {"value": "hMPXV-1"}, "clade_membership": {"value": "IIb"}, "host": {"value": "Homo sapiens"}, "dinuc_context_fraction": {"value": 1.0}, "recency": {"value": "One month ago"}, "date": {"value": "2020-01-23"}, "region": {"value": "Africa"}, "country": {"value": "Nigeria"}, "GA_CT_fraction": {"value": 1.0}, "lineage": {"value": "A.2"}}, "branch_attrs": {"mutations": {"nuc": ["C90329T", "C132520T"], "OPG111": ["S22L"]}, "labels": {"aa": "OPG111: S22L"}}}, {"name": "NODE_0000030", "node_attrs": {"div": 0.00016820411479891834, "num_date": {"value": 2021.4617051399798, "confidence": [2020.259599490782, 2022.3762712037424]}, "outbreak": {"value": "hMPXV-1"}, "clade_membership": {"value": "IIb"}, "dinuc_context_fraction": {"value": 0.9166666666666666}, "date": {"value": "2021-06-18"}, "GA_CT_fraction": {"value": 0.9230769230769231}, "lineage": {"value": "A.2.1"}}, "branch_attrs": {"mutations": {"nuc": ["G36898A", "G42183A", "C42903T", "G50346A", "C54268T", "C73616T", "G79406A", "G105746A", "A140492C", "C142498T", "C157737T", "C161152T", "C179537T"], "OPG062": ["M79I"], "OPG063": ["M262I"], "OPG069": ["D121N"], "OPG102": ["D108N"], "OPG160": ["S195A"], "OPG208": ["S91L"]}, "labels": {"aa": "OPG062: M79I; OPG063: M262I; OPG069: D121N; OPG102: D108N; OPG160: S195A; OPG208: S91L", "clade": "A.2.1"}}, "children": [{"name": "NODE_0000031", "node_attrs": {"div": 0.0001741037130361676, "num_date": {"value": 2021.5724313643777, "confidence": [2020.3981299505338, 2022.301653992976]}, "outbreak": {"value": "hMPXV-1"}, "clade_membership": {"value": "IIb"}, "date": {"value": "2021-07-28"}, "GA_CT_fraction": {"value": 0.0}, "lineage": {"value": "A.2.1"}}, "branch_attrs": {"mutations": {"nuc": ["T95936A"], "OPG116": ["D192E"]}, "labels": {"aa": "OPG116: D192E"}}, "children": [{"name": "hMpxV/Egypt/MOH-NRC-0002/2022", "node_attrs": {"div": 0.0003419295094911129, "num_date": {"value": 2022.7356164383561, "confidence": [2022.7356164383561, 2022.7356164383561]}, "accession": "OP597769", "author": {"author": "Roshdy,W.H., El-Shesheny,R., Moatasim,Y.M., Kamel,M., Shawky,S., Gomaa,M., Naguib,A., El Guindy,N., Fahim,M., Khalifa,M., Galal,R., Hassany,M., Mohsen,A., Ali,M.A., Kandeel,A.", "value": "Roshdy,W.H., El-Shesheny,R., Moatasim,Y.M., Kamel,M., Shawky,S., Gomaa,M., Naguib,A., El Guindy,N., Fahim,M., Khalifa,M., Galal,R., Hassany,M., Mohsen,A., Ali,M.A., Kandeel,A."}, "date_submitted": {"value": "2022-10-07"}, "outbreak": {"value": "hMPXV-1"}, "clade_membership": {"value": "IIb"}, "host": {"value": "Homo sapiens"}, "dinuc_context_fraction": {"value": 0.8461538461538461}, "recency": {"value": "One month ago"}, "date": {"value": "2022-09-26"}, "region": {"value": "Africa"}, "country": {"value": "Egypt"}, "GA_CT_fraction": {"value": 0.52}, "lineage": {"value": "A.2.1"}}, "branch_attrs": {"mutations": {"nuc": ["A13514G", "T13516A", "G13518A", "A29768C", "T29769C", "T34472C", "C39119T", "C44057T", "G55575T", "A55579G", "A55582G", "A55585G", "G64031A", "C72362T", "G77076A", "G87230A", "G87297A", "G91728A", "C119296T", "G125249A", "-148529C", "-148530A", "-148531T", "-148532A", "-148533T", "-148534C", "-148535A", "C168120T", "C168194T", "T179537C", "A179947T", "A179950T", "G190578-"], "NBT03_gp174": ["D57X"], "OPG025": ["Q584Y", "I585T"], "OPG047": ["I476G"], "OPG074": ["I514T", "L515P", "F516S", "N517K"], "OPG083": ["S229F"], "OPG092": ["D196N"], "OPG109": ["H740Y"], "OPG136": ["D98N"], "OPG145": ["E435K"], "OPG174": ["X287N", "-288D", "-289M", "X347*"], "OPG193": ["L263F"], "OPG208": ["L91S", "K228*", "N229Y"]}, "labels": {"aa": "NBT03_gp174: D57X; OPG025: Q584Y, I585T; OPG047: I476G; OPG074: I514T, L515P, F516S, N517K; OPG083: S229F; OPG092: D196N; OPG109: H740Y; OPG136: D98N; OPG145: E435K; OPG174: X287N, -288D, -289M, X347*; OPG193: L263F; OPG208: L91S, K228*, N229Y"}}}, {"name": "MPXV_USA_2022_FL001", "node_attrs": {"div": 0.00018483096341371494, "num_date": {"value": 2022.3301369863013, "confidence": [2022.3301369863013, 2022.4070132765733]}, "accession": "ON674051", "author": {"author": "Gigante,C.M., Lee,P., Seabolt,M.H., Wilkins,K., McCollum,A., Hutson,C., Davidson,W., Rao,A., Mendoza,R., Li,Y.", "value": "Gigante,C.M., Lee,P., Seabolt,M.H., Wilkins,K., McCollum,A., Hutson,C., Davidson,W., Rao,A., Mendoza,R., Li,Y."}, "date_submitted": {"value": "2022-06-03"}, "outbreak": {"value": "hMPXV-1"}, "clade_membership": {"value": "IIb"}, "host": {"value": "Homo sapiens"}, "dinuc_context_fraction": {"value": 1.0}, "recency": {"value": "Older"}, "date": {"value": "2022-05-01"}, "region": {"value": "North America"}, "country": {"value": "USA"}, "GA_CT_fraction": {"value": 1.0}, "lineage": {"value": "A.2.1"}}, "branch_attrs": {"mutations": {"nuc": ["C112544T", "G163540A", "G174519-", "A174520-", "T174521-", "G174522-", "A174523-", "A174524-"], "OPG132": ["D333N"], "OPG189": ["E70K"]}, "labels": {"aa": "OPG132: D333N; OPG189: E70K"}}}]}, {"name": "NODE_0000032", "node_attrs": {"div": 0.0001887900871848823, "num_date": {"value": 2022.3975502784965, "confidence": [2022.2736881265237, 2022.4164477757186]}, "outbreak": {"value": "hMPXV-1"}, "clade_membership": {"value": "IIb"}, "dinuc_context_fraction": {"value": 1.0}, "date": {"value": "2022-05-26"}, "GA_CT_fraction": {"value": 1.0}, "lineage": {"value": "A.2.1"}}, "branch_attrs": {"mutations": {"nuc": ["G30868A", "G43103A", "G102599A", "C184924T"], "OPG063": ["P196S"], "OPG122": ["D58N"], "OPG210": ["S1190L"]}, "labels": {"aa": "OPG063: P196S; OPG122: D58N; OPG210: S1190L"}}, "children": [{"name": "Slovenia-MPXV-30-2022", "node_attrs": {"div": 0.0001887900871848823, "num_date": {"value": 2022.4972602739726, "confidence": [2022.4972602739726, 2022.5648614410845]}, "accession": "OP605572", "author": {"author": "Zakotnik,S., Vlaj,D., Suljic,A., Zorec,T.M., Korva,M., Poljak,M., Avsic Zupanc,T.", "value": "Zakotnik,S., Vlaj,D., Suljic,A., Zorec,T.M., Korva,M., Poljak,M., Avsic Zupanc,T."}, "date_submitted": {"value": "2022-10-11"}, "outbreak": {"value": "hMPXV-1"}, "clade_membership": {"value": "IIb"}, "host": {"value": "Homo sapiens"}, "recency": {"value": "One month ago"}, "date": {"value": "2022-07-01"}, "region": {"value": "Europe"}, "country": {"value": "Slovenia"}, "lineage": {"value": "A.2.1"}}, "branch_attrs": {"mutations": {"nuc": ["G174519-", "A174520-", "T174521-", "G174522-", "A174523-", "A174524-"]}}}, {"name": "MPXV_UK_2022_9000155", "node_attrs": {"div": 0.00019413221088161422, "num_date": {"value": 2022.4205479452055, "confidence": [2022.4205479452055, 2022.4205479452055]}, "accession": "OP331335", "author": {"author": "Groves,N., Osman,K.L., Lewandowski,K.S., Carter,D.P., Pullan,S.T., Myers,R., Vipond,R., Chand,M.", "value": "Groves,N., Osman,K.L., Lewandowski,K.S., Carter,D.P., Pullan,S.T., Myers,R., Vipond,R., Chand,M."}, "date_submitted": {"value": "2022-08-31"}, "outbreak": {"value": "hMPXV-1"}, "clade_membership": {"value": "IIb"}, "host": {"value": "Homo sapiens"}, "dinuc_context_fraction": {"value": 1.0}, "recency": {"value": "Older"}, "date": {"value": "2022-06-03"}, "region": {"value": "Europe"}, "country": {"value": "United Kingdom"}, "GA_CT_fraction": {"value": 1.0}, "lineage": {"value": "A.2.1"}}, "branch_attrs": {"mutations": {"nuc": ["C164210T"], "OPG189": ["S293L"]}, "labels": {"aa": "OPG189: S293L"}}}]}]}]}]}]}]}, {"name": "NODE_0000000", "node_attrs": {"div": 6.390177632100776e-05, "num_date": {"value": 2018.5252627691127, "confidence": [2018.5049035771224, 2018.5895041570873]}, "outbreak": {"value": "hMPXV-1"}, "clade_membership": {"value": "IIb"}, "dinuc_context_fraction": {"value": 0.9230769230769231}, "date": {"value": "2018-07-11"}, "GA_CT_fraction": {"value": 1.0}, "lineage": {"value": "A.1"}}, "branch_attrs": {"mutations": {"nuc": ["C23564T", "C72362T", "C83326T", "G87230A", "G87297A", "G91728A", "C119296T", "C121320T", "G125249A", "G148412A", "C164832T", "C168120T", "C187428T"], "OPG092": ["D196N"], "OPG105": ["S734L"], "OPG109": ["H740Y"], "OPG136": ["D98N"], "OPG139": ["A17T"], "OPG145": ["E435K"], "OPG193": ["L263F"]}, "labels": {"aa": "OPG092: D196N; OPG105: S734L; OPG109: H740Y; OPG136: D98N; OPG139: A17T; OPG145: E435K; OPG193: L263F", "clade": "A.1"}}, "children": [{"name": "MPXV/039/19", "node_attrs": {"div": 0.00010789329833338793, "num_date": {"value": 2019.3246575342466, "confidence": [2019.3246575342466, 2019.3246575342466]}, "accession": "OP612681", "author": {"author": "Ndodo,N., Ashcroft,J., Lewandowski,K., Yinka-Ogunleye,A., Chukwu,C., Ahmad,A., King,D., Akinpelu,A., Maluquer de Motes,C., Ribeca,P., Summer,R.P., Rambaut,A., Chester,M., Maishman,T., Babatunde,O., Mba,N., Aruna,O., Pullan,S.T., Gannon,B., Brown,C., Ihekweazu,C., Adetifa,I., Ulaeto,D.O.", "value": "Ndodo,N., Ashcroft,J., Lewandowski,K., Yinka-Ogunleye,A., Chukwu,C., Ahmad,A., King,D., Akinpelu,A., Maluquer de Motes,C., Ribeca,P., Summer,R.P., Rambaut,A., Chester,M., Maishman,T., Babatunde,O., Mba,N., Aruna,O., Pullan,S.T., Gannon,B., Brown,C., Ihekweazu,C., Adetifa,I., Ulaeto,D.O."}, "date_submitted": {"value": "2022-10-11"}, "outbreak": {"value": "hMPXV-1"}, "clade_membership": {"value": "IIb"}, "host": {"value": "Homo sapiens"}, "dinuc_context_fraction": {"value": 0.8571428571428571}, "recency": {"value": "One month ago"}, "date": {"value": "2019-04-29"}, "region": {"value": "Africa"}, "country": {"value": "Nigeria"}, "GA_CT_fraction": {"value": 0.875}, "lineage": {"value": "A.1"}}, "branch_attrs": {"mutations": {"nuc": ["A1231G", "G22971A", "G23711A", "G33177A", "T76081-", "G77635A", "C83496T", "C90945T", "T121118-", "G138571A", "T187073-"], "OPG097": ["K265X", "*345X"], "OPG098": ["D246N"], "OPG138": ["K5X", "*191X"], "OPG156": ["T280I"]}, "labels": {"aa": "OPG097: K265X, *345X; OPG098: D246N; OPG138: K5X, *191X; OPG156: T280I"}}}, {"name": "MPXV-UK_P1", "node_attrs": {"div": 8.004420496466805e-05, "num_date": {"value": 2018.7465753424658, "confidence": [2018.678286306381, 2018.7465753424658]}, "accession": "MT903343", "author": {"author": "Mauldin,M.R., McCollum,A.M., Nakazawa,Y.J., Mandra,A., Whitehouse,E.R., Davidson,W., Zhao,H., Gao,J., Li,Y., Doty,J., Yinka-Ogunleye,A., Akinpelu,A., Aruna,O., Naidoo,D., Lewandowski,K., Afrough,B., Graham,V., Aarons,E., Hewson,R., Vipond,R., Dunning,J., Chand,M., Brown,C., Cohen-Gihon,I., Erez,N., Shifman,O., Israeli,O., Sharon,M., Schwartz,E., Beth-Din,A., Zvi,A., Mak,T.M., Ng,Y.K., Cui,L., Lin,R.T.P., Olson,V.A., Brooks,T., Paran,N., Ihekweazu,C., Reynolds,M.G., Nakazawa,Y.", "value": "Mauldin,M.R., McCollum,A.M., Nakazawa,Y.J., Mandra,A., Whitehouse,E.R., Davidson,W., Zhao,H., Gao,J., Li,Y., Doty,J., Yinka-Ogunleye,A., Akinpelu,A., Aruna,O., Naidoo,D., Lewandowski,K., Afrough,B., Graham,V., Aarons,E., Hewson,R., Vipond,R., Dunning,J., Chand,M., Brown,C., Cohen-Gihon,I., Erez,N., Shifman,O., Israeli,O., Sharon,M., Schwartz,E., Beth-Din,A., Zvi,A., Mak,T.M., Ng,Y.K., Cui,L., Lin,R.T.P., Olson,V.A., Brooks,T., Paran,N., Ihekweazu,C., Reynolds,M.G., Nakazawa,Y."}, "date_submitted": {"value": "2020-09-15"}, "outbreak": {"value": "hMPXV-1"}, "clade_membership": {"value": "IIb"}, "host": {"value": "Homo sapiens"}, "dinuc_context_fraction": {"value": 0.3333333333333333}, "recency": {"value": "Older"}, "date": {"value": "2018-09-30"}, "region": {"value": "Europe"}, "country": {"value": "United Kingdom"}, "GA_CT_fraction": {"value": 1.0}, "lineage": {"value": "A.1"}}, "branch_attrs": {"mutations": {"nuc": ["G28838A", "G92349A", "G188494A"], "OPG045": ["A142V"], "OPG113": ["E207K"]}, "labels": {"aa": "OPG045: A142V; OPG113: E207K"}}}, {"name": "MN648051", "node_attrs": {"div": 8.78493037044396e-05, "num_date": {"value": 2018.7575342465752, "confidence": [2018.7575342465752, 2018.7575342465752]}, "accession": "MN648051", "author": {"author": "Cohen Gihon,I., Israeli,O., Shifman,O., Erez,N., Melamed,S., Paran,N., Beth-Din,A., Zvi,A.", "value": "Cohen Gihon,I., Israeli,O., Shifman,O., Erez,N., Melamed,S., Paran,N., Beth-Din,A., Zvi,A."}, "date_submitted": {"value": "2019-12-07"}, "outbreak": {"value": "hMPXV-1"}, "clade_membership": {"value": "IIb"}, "host": {"value": "Homo sapiens"}, "dinuc_context_fraction": {"value": 0.6666666666666666}, "recency": {"value": "Older"}, "date": {"value": "2018-10-04"}, "region": {"value": "Asia"}, "country": {"value": "Israel"}, "GA_CT_fraction": {"value": 0.75}, "lineage": {"value": "A.1"}}, "branch_attrs": {"mutations": {"nuc": ["C8772T", "C91363T", "A147593T", "G177273A"], "OPG172": ["E56V"], "OPG205": ["D540N"]}, "labels": {"aa": "OPG172: E56V; OPG205: D540N"}}}, {"name": "MPXV/003/19", "node_attrs": {"div": 9.105816235914042e-05, "num_date": {"value": 2019.0424657534247, "confidence": [2019.0424657534247, 2019.0424657534247]}, "accession": "OP612674", "author": {"author": "Ndodo,N., Ashcroft,J., Lewandowski,K., Yinka-Ogunleye,A., Chukwu,C., Ahmad,A., King,D., Akinpelu,A., Maluquer de Motes,C., Ribeca,P., Summer,R.P., Rambaut,A., Chester,M., Maishman,T., Babatunde,O., Mba,N., Aruna,O., Pullan,S.T., Gannon,B., Brown,C., Ihekweazu,C., Adetifa,I., Ulaeto,D.O.", "value": "Ndodo,N., Ashcroft,J., Lewandowski,K., Yinka-Ogunleye,A., Chukwu,C., Ahmad,A., King,D., Akinpelu,A., Maluquer de Motes,C., Ribeca,P., Summer,R.P., Rambaut,A., Chester,M., Maishman,T., Babatunde,O., Mba,N., Aruna,O., Pullan,S.T., Gannon,B., Brown,C., Ihekweazu,C., Adetifa,I., Ulaeto,D.O."}, "date_submitted": {"value": "2022-10-11"}, "outbreak": {"value": "hMPXV-1"}, "clade_membership": {"value": "IIb"}, "host": {"value": "Homo sapiens"}, "dinuc_context_fraction": {"value": 0.8}, "recency": {"value": "One month ago"}, "date": {"value": "2019-01-16"}, "region": {"value": "Africa"}, "country": {"value": "Nigeria"}, "GA_CT_fraction": {"value": 1.0}, "lineage": {"value": "A.1"}}, "branch_attrs": {"mutations": {"nuc": ["C11555T", "G28645A", "G75967A", "T76081-", "G94840A", "C188503T"], "OPG023": ["R449Q"], "OPG097": ["K265X", "*345X"], "OPG115": ["E61K"]}, "labels": {"aa": "OPG023: R449Q; OPG097: K265X, *345X; OPG115: E61K"}}}, {"name": "MPXV-M5320_M15_Bayelsa", "node_attrs": {"div": 7.539008764026524e-05, "num_date": {"value": 2018.6178082191782, "confidence": [2018.6178082191782, 2018.6178082191782]}, "accession": "MT903341", "author": {"author": "Mauldin,M.R., McCollum,A.M., Nakazawa,Y.J., Mandra,A., Whitehouse,E.R., Davidson,W., Zhao,H., Gao,J., Li,Y., Doty,J., Yinka-Ogunleye,A., Akinpelu,A., Aruna,O., Naidoo,D., Lewandowski,K., Afrough,B., Graham,V., Aarons,E., Hewson,R., Vipond,R., Dunning,J., Chand,M., Brown,C., Cohen-Gihon,I., Erez,N., Shifman,O., Israeli,O., Sharon,M., Schwartz,E., Beth-Din,A., Zvi,A., Mak,T.M., Ng,Y.K., Cui,L., Lin,R.T.P., Olson,V.A., Brooks,T., Paran,N., Ihekweazu,C., Reynolds,M.G., Nakazawa,Y.", "value": "Mauldin,M.R., McCollum,A.M., Nakazawa,Y.J., Mandra,A., Whitehouse,E.R., Davidson,W., Zhao,H., Gao,J., Li,Y., Doty,J., Yinka-Ogunleye,A., Akinpelu,A., Aruna,O., Naidoo,D., Lewandowski,K., Afrough,B., Graham,V., Aarons,E., Hewson,R., Vipond,R., Dunning,J., Chand,M., Brown,C., Cohen-Gihon,I., Erez,N., Shifman,O., Israeli,O., Sharon,M., Schwartz,E., Beth-Din,A., Zvi,A., Mak,T.M., Ng,Y.K., Cui,L., Lin,R.T.P., Olson,V.A., Brooks,T., Paran,N., Ihekweazu,C., Reynolds,M.G., Nakazawa,Y."}, "date_submitted": {"value": "2020-09-15"}, "outbreak": {"value": "hMPXV-1"}, "clade_membership": {"value": "IIb"}, "host": {"value": "Homo sapiens"}, "dinuc_context_fraction": {"value": 1.0}, "recency": {"value": "Older"}, "date": {"value": "2018-08-14"}, "region": {"value": "Africa"}, "country": {"value": "Nigeria"}, "GA_CT_fraction": {"value": 1.0}, "lineage": {"value": "A.1"}}, "branch_attrs": {"mutations": {"nuc": ["A3152-", "G3153-", "A3154-", "T3155-", "T3156-", "C3157-", "G3158-", "A3159-", "A3160-", "T3161-", "C3162-", "T3163-", "C3164-", "T3165-", "T3166-", "T3167-", "G3168-", "A3169-", "G3170-", "G3171-", "A3172-", "G3173-", "A3174-", "C3175-", "T3176-", "T3177-", "A3178-", "T3179-", "G3180-", "T3181-", "C3182-", "A3183-", "C3184-", "G3185-", "A3186-", "C3187-", "T3188-", "A3189-", "C3190-", "A3191-", "T3192-", "T3193-", "T3194-", "T3195-", "T3196-", "C3197-", "G3198-", "A3199-", "T3200-", "G3201-", "A3202-", "T3203-", "G3204-", "G3205-", "A3206-", "A3207-", "T3208-", "C3209-", "T3210-", "A3211-", "T3212-", "C3213-", "T3214-", "T3215-", "A3216-", "T3217-", "C3218-", "G3219-", "A3220-", "A3221-", "T3222-", "G3223-", "A3224-", "T3225-", "A3226-", "T3227-", "A3228-", "T3229-", "T3230-", "T3231-", "T3232-", "T3233-", "C3234-", "A3235-", "T3236-", "A3237-", "A3238-", "A3239-", "T3240-", "A3241-", "C3242-", "A3243-", "C3244-", "T3245-", "T3246-", "T3247-", "T3248-", "A3249-", "T3250-", "A3251-", "G3252-", "T3253-", "C3254-", "C3255-", "T3256-", "C3257-", "G3258-", "T3259-", "T3260-", "T3261-", "A3262-", "A3263-", "A3264-", "C3265-", "A3266-", "G3267-", "A3268-", "A3269-", "T3270-", "T3271-", "T3272-", "A3273-", "G3274-", "T3275-", "A3276-", "T3277-", "G3278-", "T3279-", "A3280-", "G3281-", "T3282-", "T3283-", "C3284-", "C3285-", "G3286-", "C3287-", "A3288-", "A3289-", "A3290-", "T3291-", "G3292-", "A3293-", "C3294-", "T3295-", "C3296-", "G3297-", "T3298-", "C3299-", "C3300-", "C3301-", "T3302-", "T3303-", "A3304-", "A3305-", "T3306-", "A3307-", "G3308-", "G3309-", "C3310-", "A3311-", "G3312-", "T3313-", "A3314-", "G3315-", "G3316-", "C3317-", "T3318-", "A3319-", "T3320-", "T3321-", "A3322-", "T3323-", "C3324-", "T3325-", "T3326-", "C3327-", "T3328-", "T3329-", "T3330-", "A3331-", "C3332-", "G3333-", "T3334-", "A3335-", "G3336-", "T3337-", "G3338-", "A3339-", "T3340-", "C3341-", "G3342-", "T3343-", "C3344-", "G3345-", "T3346-", "A3347-", "G3348-", "G3349-", "G3350-", "A3351-", "G3352-", "A3353-", "G3354-", "A3355-", "A3356-", "C3357-", "T3358-", "C3359-", "C3360-", "G3361-", "A3362-", "C3363-", "A3364-", "T3365-", "C3366-", "T3367-", "T3368-", "G3369-", "T3370-", "A3371-", "G3372-", "A3373-", "A3374-", "C3375-", "A3376-", "A3377-", "C3378-", "G3379-", "A3380-", "T3381-", "T3382-", "T3383-", "A3384-", "A3385-", "T3386-", "C3387-", "A3388-", "T3389-", "A3390-", "G3391-", "G3392-", "T3393-", "A3394-", "G3395-", "A3396-", "G3397-", "A3398-", "T3399-", "A3400-", "C3401-", "T3402-", "T3403-", "T3404-", "C3405-", "A3406-", "G3407-", "T3408-", "C3409-", "T3410-", "G3411-", "T3412-", "G3413-", "G3414-", "T3415-", "G3416-", "G3417-", "A3418-", "T3419-", "A3420-", "A3421-", "T3422-", "G3423-", "T3424-", "C3425-", "A3426-", "T3427-", "T3428-", "A3429-", "A3430-", "C3431-", "G3432-", "A3433-", "C3434-", "A3435-", "T3436-", "C3437-", "C3438-", "G3439-", "C3440-", "C3441-", "T3442-", "T3443-", "G3444-", "T3445-", "A3446-", "T3447-", "A3448-", "T3449-", "A3450-", "A3451-", "T3452-", "G3453-", "T3454-", "T3455-", "T3456-", "C3457-", "T3458-", "G3459-", "T3460-", "T3461-", "T3462-", "T3463-", "C3464-", "A3465-", "A3466-", "A3467-", "C3468-", "A3469-", "C3470-", "C3471-", "A3472-", "A3473-", "G3474-", "T3475-", "C3476-", "G3477-", "A3478-", "A3479-", "T3480-", "A3481-", "C3482-", "T3483-", "G3484-", "T3485-", "C3486-", "T3487-", "T3488-", "A3489-", "T3490-", "C3491-", "G3492-", "T3493-", "C3494-", "T3495-", "T3496-", "T3497-", "A3498-", "G3499-", "T3500-", "C3501-", "G3502-", "G3503-", "A3504-", "A3505-", "G3506-", "G3507-", "T3508-", "T3509-", "G3510-", "A3511-", "T3512-", "G3513-", "T3514-", "C3515-", "G3516-", "T3517-", "A3518-", "T3519-", "C3520-", "C3521-", "G3522-", "A3523-", "T3524-", "G3525-", "T3526-", "A3527-", "T3528-", "A3529-", "C3530-", "G3531-", "A3532-", "G3533-", "G3534-", "T3535-", "A3536-", "T3537-", "G3538-", "A3539-", "G3540-", "G3541-", "C3542-", "A3543-", "A3544-", "C3545-", "A3546-", "T3547-", "T3548-", "G3549-", "T3550-", "T3551-", "A3552-", "T3553-", "T3554-", "G3555-", "C3556-", "A3557-", "A3558-", "T3559-", "T3560-", "C3561-", "T3562-", "G3563-", "G3564-", "A3565-", "A3566-", "G3567-", "G3568-", "C3569-", "G3570-", "G3571-", "T3572-", "A3573-", "T3574-", "G3575-", "A3576-", "A3577-", "G3578-", "A3579-", "G3580-", "G3581-", "A3582-", "G3583-", "T3584-", "C3585-", "A3586-", "T3587-", "T3588-", "G3589-", "T3590-", "A3591-", "T3592-", "T3593-", "A3594-", "T3595-", "A3596-", "G3597-", "T3598-", "A3599-", "T3600-", "T3601-", "C3602-", "G3603-", "T3604-", "C3605-", "T3606-", "T3607-", "T3608-", "C3609-", "T3610-", "G3611-", "A3612-", "A3613-", "T3614-", "G3615-", "T3616-", "C3617-", "G3618-", "A3619-", "A3620-", "T3621-", "C3622-", "T3623-", "A3624-", "T3625-", "C3626-", "T3627-", "A3628-", "G3629-", "T3630-", "A3631-", "G3632-", "A3633-", "T3634-", "A3635-", "C3636-", "C3637-", "G3638-", "T3639-", "A3640-", "G3641-", "T3642-", "A3643-", "T3644-", "A3645-", "T3646-", "T3647-", "G3648-", "A3649-", "G3650-", "A3651-", "G3652-", "A3653-", "G3654-", "C3655-", "G3656-", "A3657-", "C3658-", "T3659-", "T3660-", "C3661-", "C3662-", "A3663-", "T3664-", "A3665-", "T3666-", "C3667-", "C3668-", "T3669-", "T3670-", "G3671-", "A3672-", "T3673-", "T3674-", "A3675-", "T3676-", "G3677-", "T3678-", "T3679-", "T3680-", "T3681-", "A3682-", "T3683-", "G3684-", "A3685-", "A3686-", "T3687-", "A3688-", "G3689-", "A3690-", "T3691-", "A3692-", "A3693-", "A3694-", "G3695-", "T3696-", "A3697-", "G3698-", "A3699-", "T3700-", "G3701-", "T3702-", "T3703-", "G3704-", "T3705-", "C3706-", "C3707-", "T3708-", "T3709-", "C3710-", "T3711-", "T3712-", "C3713-", "C3714-", "T3715-", "T3716-", "T3717-", "T3718-", "G3719-", "T3720-", "A3721-", "A3722-", "T3723-", "T3724-", "T3725-", "C3726-", "C3727-", "C3728-", "G3729-", "T3730-", "A3731-", "T3732-", "T3733-", "T3734-", "T3735-", "T3736-", "G3737-", "T3738-", "T3739-", "C3740-", "G3741-", "T3742-", "G3743-", "C3744-", "C3745-", "A3746-", "A3747-", "T3748-", "T3749-", "G3750-", "A3751-", "G3752-", "T3753-", "A3754-", "A3755-", "C3756-", "A3757-", "T3758-", "T3759-", "A3760-", "T3761-", "G3762-", "A3763-", "G3764-", "A3765-", "A3766-", "T3767-", "A3768-", "T3769-", "G3770-", "A3771-", "C3772-", "C3773-", "T3774-", "G3775-", "T3776-", "T3777-", "G3778-", "C3779-", "A3780-", "C3781-", "A3782-", "A3783-", "T3784-", "C3785-", "G3786-", "T3787-", "T3788-", "C3789-", "T3790-", "T3791-", "T3792-", "A3793-", "T3794-", "G3795-", "T3796-", "A3797-", "T3798-", "T3799-", "C3800-", "C3801-", "A3802-", "T3803-", "G3804-", "A3805-", "T3806-", "G3807-", "G3808-", "G3809-", "T3810-", "G3811-", "T3812-", "A3813-", "C3814-", "A3815-", "A3816-", "T3817-", "C3818-", "A3819-", "A3820-", "G3821-", "A3822-", "T3823-", "T3824-", "A3825-", "T3826-", "T3827-", "A3828-", "C3829-", "G3830-", "T3831-", "A3832-", "T3833-", "C3834-", "C3835-", "T3836-", "C3837-", "G3838-", "T3839-", "A3840-", "T3841-", "C3842-", "G3843-", "G3844-", "C3845-", "T3846-", "C3847-", "C3848-", "T3849-", "C3850-", "G3851-", "A3852-", "G3853-", "A3854-", "T3855-", "A3856-", "A3857-", "A3858-", "A3859-", "G3860-", "A3861-", "G3862-", "C3863-", "A3864-", "T3865-", "A3866-", "C3867-", "A3868-", "C3869-", "C3870-", "A3871-", "C3872-", "A3873-", "C3874-", "G3875-", "A3876-", "G3877-", "G3878-", "A3879-", "C3880-", "T3881-", "A3882-", "T3883-", "G3884-", "T3885-", "T3886-", "T3887-", "G3888-", "G3889-", "T3890-", "A3891-", "T3892-", "A3893-", "C3894-", "T3895-", "G3896-", "T3897-", "T3898-", "G3899-", "A3900-", "A3901-", "G3902-", "G3903-", "T3904-", "A3905-", "A3906-", "G3907-", "T3908-", "G3909-", "T3910-", "G3911-", "T3912-", "A3913-", "A3914-", "C3915-", "G3916-", "G3917-", "C3918-", "G3919-", "T3920-", "A3921-", "T3922-", "T3923-", "T3924-", "C3925-", "C3926-", "G3927-", "A3928-", "T3929-", "T3930-", "T3931-", "T3932-", "C3933-", "G3934-", "T3935-", "A3936-", "A3937-", "C3938-", "C3939-", "G3940-", "C3941-", "G3942-", "T3943-", "T3944-", "A3945-", "A3946-", "T3947-", "G3948-", "T3949-", "T3950-", "T3951-", "G3952-", "C3953-", "T3954-", "C3955-", "C3956-", "A3957-", "T3958-", "G3959-", "A3960-", "T3961-", "C3962-", "T3963-", "A3964-", "T3965-", "T3966-", "A3967-", "T3968-", "C3969-", "G3970-", "C3971-", "G3972-", "T3973-", "A3974-", "G3975-", "A3976-", "T3977-", "G3978-", "A3979-", "A3980-", "T3981-", "C3982-", "G3983-", "C3984-", "T3985-", "T3986-", "C3987-", "T3988-", "C3989-", "A3990-", "G3991-", "C3992-", "T3993-", "C3994-", "G3995-", "C3996-", "A3997-", "T3998-", "C3999-", "T4000-", "T4001-", "A4002-", "G4003-", "T4004-", "G4005-", "T4006-", "G4007-", "A4008-", "C4009-", "T4010-", "C4011-", "T4012-", "T4013-", "T4014-", "G4015-", "A4016-", "C4017-", "T4018-", "T4019-", "G4020-", "T4021-", "A4022-", "A4023-", "T4024-", "A4025-", "A4026-", "T4027-", "T4028-", "G4029-", "C4030-", "T4031-", "T4032-", "T4033-", "C4034-", "G4035-", "T4036-", "G4037-", "G4038-", "A4039-", "A4040-", "C4041-", "G4042-", "C4043-", "G4044-", "G4045-", "A4046-", "T4047-", "A4048-", "T4049-", "G4050-", "T4051-", "G4052-", "T4053-", "T4054-", "T4055-", "A4056-", "C4057-", "A4058-", "G4059-", "T4060-", "A4061-", "G4062-", "T4063-", "A4064-", "A4065-", "T4066-", "G4067-", "A4068-", "A4069-", "G4070-", "A4071-", "G4072-", "A4073-", "A4074-", "G4075-", "T4076-", "G4077-", "A4078-", "G4079-", "T4080-", "C4081-", "C4082-", "A4083-", "T4084-", "C4085-", "C4086-", "T4087-", "C4088-", "A4089-", "T4090-", "C4091-", "G4092-", "A4093-", "C4094-", "G4095-", "C4096-", "A4097-", "A4098-", "T4099-", "T4100-", "A4101-", "G4102-", "G4103-", "G4104-", "T4105-", "C4106-", "A4107-", "G4108-", "A4109-", "T4110-", "C4111-", "C4112-", "T4113-", "T4114-", "T4115-", "A4116-", "G4117-", "T4118-", "C4119-", "A4120-", "A4121-", "T4122-", "A4123-", "A4124-", "T4125-", "T4126-", "T4127-", "G4128-", "T4129-", "A4130-", "C4131-", "A4132-", "G4133-", "A4134-", "A4135-", "C4136-", "G4137-", "T4138-", "A4139-", "A4140-", "T4141-", "A4142-", "G4143-", "T4144-", "T4145-", "T4146-", "A4147-", "A4148-", "G4149-", "C4150-", "T4151-", "C4152-", "C4153-", "C4154-", "A4155-", "T4156-", "T4157-", "G4158-", "A4159-", "A4160-", "T4161-", "T4162-", "T4163-", "A4164-", "T4165-", "A4166-", "T4167-", "C4168-", "T4169-", "A4170-", "A4171-", "G4172-", "A4173-", "T4174-", "A4175-", "A4176-", "C4177-", "A4178-", "C4179-", "A4180-", "G4181-", "C4182-", "A4183-", "A4184-", "T4185-", "A4186-", "G4187-", "A4188-", "T4189-", "C4190-", "G4191-", "G4192-", "A4193-", "T4194-", "G4195-", "A4196-", "T4197-", "T4198-", "T4199-", "A4200-", "C4201-", "T4202-", "A4203-", "A4204-", "A4205-", "G4206-", "T4207-", "C4208-", "A4209-", "T4210-", "C4211-", "A4212-", "A4213-", "T4214-", "G4215-", "G4216-", "G4217-", "G4218-", "T4219-", "C4220-", "C4221-", "G4222-", "T4223-", "T4224-", "A4225-", "G4226-", "T4227-", "A4228-", "T4229-", "A4230-", "T4231-", "C4232-", "A4233-", "A4234-", "A4235-", "G4236-", "A4237-", "T4238-", "C4239-", "T4240-", "T4241-", "G4242-", "T4243-", "T4244-", "A4245-", "T4246-", "C4247-", "G4248-", "A4249-", "T4250-", "T4251-", "G4252-", "A4253-", "T4254-", "A4255-", "G4256-", "T4257-", "G4258-", "A4259-", "A4260-", "T4261-", "G4262-", "A4263-", "A4264-", "T4265-", "C4266-", "A4267-", "G4268-", "A4269-", "T4270-", "A4271-", "G4272-", "T4273-", "G4274-", "G4275-", "T4276-", "G4277-", "T4278-", "A4279-", "G4280-", "A4281-", "G4282-", "G4283-", "A4284-", "A4285-", "T4286-", "A4287-", "T4288-", "G4289-", "T4290-", "C4291-", "C4292-", "T4293-", "T4294-", "T4295-", "T4296-", "T4297-", "T4298-", "A4299-", "T4300-", "C4301-", "C4302-", "T4303-", "T4304-", "G4305-", "C4306-", "T4307-", "A4308-", "T4309-", "C4310-", "A4311-", "A4312-", "A4313-", "G4314-", "T4315-", "T4316-", "A4317-", "C4318-", "G4319-", "C4320-", "A4321-", "T4322-", "G4323-", "C4324-", "C4325-", "G4326-", "T4327-", "G4328-", "G4329-", "C4330-", "G4331-", "T4332-", "A4333-", "A4334-", "C4335-", "A4336-", "A4337-", "T4338-", "A4339-", "T4340-", "C4341-", "T4342-", "T4343-", "T4344-", "A4345-", "A4346-", "T4347-", "A4348-", "C4349-", "A4350-", "G4351-", "A4352-", "T4353-", "G4354-", "G4355-", "A4356-", "T4357-", "T4358-", "A4359-", "A4360-", "A4361-", "T4362-", "C4363-", "G4364-", "T4365-", "G4366-", "T4367-", "A4368-", "T4369-", "T4370-", "C4371-", "A4372-", "T4373-", "C4374-", "G4375-", "T4376-", "A4377-", "T4378-", "A4379-", "G4380-", "C4381-", "A4382-", "A4383-", "T4384-", "G4385-", "T4386-", "A4387-", "A4388-", "T4389-", "G4390-", "G4391-", "A4392-", "G4393-", "A4394-", "G4395-", "T4396-", "T4397-", "A4398-", "C4399-", "C4400-", "A4401-", "C4402-", "A4403-", "T4404-", "T4405-", "T4406-", "T4407-", "A4408-", "G4409-", "T4410-", "C4411-", "G4412-", "T4413-", "T4414-", "T4415-", "A4416-", "T4417-", "T4418-", "C4419-", "A4420-", "G4421-", "A4422-", "T4423-", "C4424-", "G4425-", "C4426-", "A4427-", "G4428-", "T4429-", "G4430-", "T4431-", "T4432-", "T4433-", "A4434-", "A4435-", "T4436-", "A4437-", "A4438-", "C4439-", "T4440-", "A4441-", "A4442-", "T4443-", "T4444-", "T4445-", "A4446-", "A4447-", "A4448-", "C4449-", "A4450-", "G4451-", "A4452-", "T4453-", "G4454-", "A4455-", "G4456-", "A4457-", "T4458-", "G4459-", "A4460-", "T4461-", "A4462-", "T4463-", "A4464-", "T4465-", "C4466-", "C4467-", "A4468-", "C4469-", "A4470-", "T4471-", "C4472-", "A4473-", "A4474-", "A4475-", "G4476-", "A4477-", "A4478-", "T4479-", "G4480-", "C4481-", "G4482-", "A4483-", "G4484-", "A4485-", "T4486-", "A4487-", "C4488-", "A4489-", "T4490-", "A4491-", "T4492-", "G4493-", "A4494-", "C4495-", "A4496-", "G4497-", "A4498-", "C4499-", "A4500-", "T4501-", "T4502-", "A4503-", "T4504-", "T4505-", "G4506-", "A4507-", "C4508-", "A4509-", "G4510-", "A4511-", "A4512-", "A4513-", "T4514-", "G4515-", "T4516-", "G4517-", "A4518-", "C4519-", "C4520-", "T4521-", "T4522-", "C4523-", "A4524-", "T4525-", "T4526-", "A4527-", "T4528-", "C4529-", "A4530-", "C4531-", "C4532-", "G4533-", "T4534-", "C4535-", "G4536-", "T4537-", "C4538-", "C4539-", "A4540-", "T4541-", "A4542-", "A4543-", "A4544-", "T4545-", "G4546-", "C4547-", "G4548-", "T4549-", "T4550-", "A4551-", "G4552-", "G4553-", "T4554-", "A4555-", "C4556-", "G4557-", "T4558-", "A4559-", "C4560-", "C4561-", "A4562-", "C4563-", "A4564-", "T4565-", "A4566-", "C4567-", "T4568-", "A4569-", "T4570-", "C4571-", "G4572-", "T4573-", "T4574-", "A4575-", "A4576-", "C4577-", "G4578-", "A4579-", "T4580-", "G4581-", "C4582-", "G4583-", "C4584-", "A4585-", "C4586-", "A4587-", "A4588-", "T4589-", "C4590-", "T4591-", "C4592-", "G4593-", "T4594-", "C4595-", "C4596-", "A4597-", "T4598-", "T4599-", "T4600-", "C4601-", "A4602-", "T4603-", "C4604-", "C4605-", "A4606-", "T4607-", "C4608-", "T4609-", "T4610-", "C4611-", "A4612-", "T4613-", "A4614-", "A4615-", "T4616-", "G4617-", "A4618-", "T4619-", "T4620-", "T4621-", "A4622-", "C4623-", "T4624-", "T4625-", "T4626-", "T4627-", "T4628-", "C4629-", "A4630-", "T4631-", "A4632-", "A4633-", "T4634-", "T4635-", "A4636-", "G4637-", "A4638-", "G4639-", "A4640-", "A4641-", "A4642-", "A4643-", "A4644-", "G4645-", "A4646-", "T4647-", "C4648-", "A4649-", "A4650-", "G4651-", "G4652-", "T4653-", "A4654-", "T4655-", "A4656-", "A4657-", "A4658-", "A4659-", "A4660-", "T4661-", "T4662-", "A4663-", "G4664-", "A4665-", "A4666-", "G4667-", "T4668-", "G4669-", "T4670-", "T4671-", "A4672-", "G4673-", "A4674-", "C4675-", "T4676-", "A4677-", "T4678-", "A4679-", "A4680-", "A4681-", "C4682-", "T4683-", "A4684-", "A4685-", "C4686-", "T4687-", "T4688-", "A4689-", "T4690-", "G4691-", "A4692-", "C4693-", "T4694-", "T4695-", "A4696-", "A4697-", "C4698-", "T4699-", "A4700-", "A4701-", "C4702-", "T4703-", "T4704-", "A4705-", "T4706-", "G4707-", "A4708-", "C4709-", "T4710-", "T4711-", "A4712-", "A4713-", "C4714-", "T4715-", "A4716-", "A4717-", "C4718-", "T4719-", "T4720-", "A4721-", "T4722-", "G4723-", "A4724-", "C4725-", "T4726-", "T4727-", "A4728-", "A4729-", "C4730-", "T4731-", "A4732-", "A4733-", "C4734-", "T4735-", "T4736-", "A4737-", "T4738-", "G4739-", "A4740-", "C4741-", "T4742-", "T4743-", "A4744-", "A4745-", "C4746-", "T4747-", "A4748-", "A4749-", "C4750-", "T4751-", "T4752-", "A4753-", "T4754-", "G4755-", "A4756-", "C4757-", "T4758-", "T4759-", "A4760-", "A4761-", "C4762-", "T4763-", "A4764-", "A4765-", "C4766-", "T4767-", "T4768-", "A4769-", "T4770-", "G4771-", "A4772-", "C4773-", "T4774-", "T4775-", "A4776-", "A4777-", "C4778-", "T4779-", "A4780-", "A4781-", "C4782-", "T4783-", "T4784-", "A4785-", "T4786-", "G4787-", "A4788-", "C4789-", "T4790-", "T4791-", "A4792-", "A4793-", "C4794-", "T4795-", "A4796-", "A4797-", "C4798-", "T4799-", "T4800-", "A4801-", "T4802-", "G4803-", "A4804-", "C4805-", "T4806-", "A4807-", "T4808-", "T4809-", "A4810-", "A4811-", "C4812-", "T4813-", "C4814-", "A4815-", "T4816-", "T4817-", "T4818-", "C4819-", "A4820-", "A4821-", "G4822-", "A4823-", "A4824-", "A4825-", "G4826-", "G4827-", "T4828-", "G4829-", "G4830-", "G4831-", "T4832-", "G4833-", "G4834-", "A4835-", "T4836-", "A4837-", "G4838-", "A4839-", "A4840-", "C4841-", "T4842-", "C4843-", "T4844-", "A4845-", "T4846-", "A4847-", "T4848-", "G4849-", "A4850-", "C4851-", "A4852-", "G4853-", "C4854-", "T4855-", "T4856-", "G4857-", "T4858-", "G4859-", "A4860-", "A4861-", "A4862-", "C4863-", "A4864-", "A4865-", "T4866-", "T4867-", "A4868-", "G4869-", "A4870-", "T4871-", "C4872-", "C4873-", "C4874-", "T4875-", "A4876-", "A4877-", "T4878-", "T4879-", "T4880-", "C4881-", "T4882-", "A4883-", "A4884-", "T4885-", "G4886-", "G4887-", "A4888-", "A4889-", "G4890-", "T4891-", "T4892-", "T4893-", "T4894-", "G4895-", "A4896-", "T4897-", "A4898-", "G4899-", "G4900-", "A4901-", "G4902-", "A4903-", "T4904-", "T4905-", "G4906-", "T4907-", "C4908-", "A4909-", "T4910-", "C4911-", "A4912-", "G4913-", "T4914-", "T4915-", "G4916-", "A4917-", "T4918-", "A4919-", "C4920-", "A4921-", "T4922-", "T4923-", "G4924-", "T4925-", "T4926-", "T4927-", "A4928-", "T4929-", "T4930-", "A4931-", "T4932-", "C4933-", "T4934-", "C4935-", "A4936-", "T4937-", "C4938-", "T4939-", "A4940-", "T4941-", "T4942-", "A4943-", "G4944-", "A4945-", "G4946-", "C4947-", "A4948-", "C4949-", "G4950-", "T4951-", "C4952-", "T4953-", "G4954-", "T4955-", "T4956-", "T4957-", "A4958-", "G4959-", "A4960-", "G4961-", "C4962-", "T4963-", "T4964-", "T4965-", "A4966-", "G4967-", "T4968-", "G4969-", "A4970-", "C4971-", "C4972-", "T4973-", "G4974-", "C4975-", "T4976-", "C4977-", "G4978-", "G4979-", "T4980-", "T4981-", "A4982-", "C4983-", "T4984-", "T4985-", "C4986-", "T4987-", "G4988-", "T4989-", "G4990-", "T4991-", "A4992-", "A4993-", "A4994-", "T4995-", "C4996-", "T4997-", "T4998-", "G4999-", "A5000-", "A5001-", "T5002-", "C5003-", "C5004-", "T5005-", "T5006-", "T5007-", "A5008-", "G5009-", "T5010-", "G5011-", "A5012-", "T5013-", "A5014-", "C5015-", "A5016-", "C5017-", "T5018-", "G5019-", "T5020-", "G5021-", "T5022-", "C5023-", "A5024-", "A5025-", "A5026-", "A5027-", "C5028-", "T5029-", "G5030-", "G5031-", "A5032-", "T5033-", "G5034-", "T5035-", "T5036-", "T5037-", "A5038-", "G5039-", "A5040-", "A5041-", "T5042-", "A5043-", "C5044-", "C5045-", "T5046-", "A5047-", "T5048-", "G5049-", "T5050-", "A5051-", "G5052-", "A5053-", "A5054-", "T5055-", "A5056-", "T5057-", "G5058-", "G5059-", "G5060-", "A5061-", "A5062-", "G5063-", "C5064-", "A5065-", "T5066-", "G5067-", "C5068-", "T5069-", "T5070-", "G5071-", "T5072-", "T5073-", "T5074-", "T5075-", "T5076-", "G5077-", "T5078-", "C5079-", "T5080-", "C5081-", "T5082-", "A5083-", "T5084-", "T5085-", "A5086-", "T5087-", "A5088-", "G5089-", "A5090-", "T5091-", "T5092-", "A5093-", "A5094-", "C5095-", "T5096-", "C5097-", "A5098-", "T5099-", "A5100-", "C5101-", "A5102-", "T5103-", "G5104-", "G5105-", "T5106-", "T5107-", "G5108-", "T5109-", "A5110-", "T5111-", "T5112-", "A5113-", "T5114-", "G5115-", "A5116-", "A5117-", "T5118-", "T5119-", "T5120-", "T5121-", "C5122-", "A5123-", "T5124-", "C5125-", "T5126-", "G5127-", "C5128-", "C5129-", "T5130-", "A5131-", "A5132-", "T5133-", "G5134-", "T5135-", "A5136-", "C5137-", "T5138-", "C5139-", "C5140-", "A5141-", "A5142-", "T5143-", "T5144-", "C5145-", "T5146-", "T5147-", "G5148-", "T5149-", "T5150-", "T5151-", "A5152-", "C5153-", "A5154-", "A5155-", "T5156-", "C5157-", "A5158-", "A5159-", "T5160-", "T5161-", "A5162-", "T5163-", "A5164-", "T5165-", "A5166-", "A5167-", "T5168-", "C5169-", "A5170-", "A5171-", "A5172-", "G5173-", "A5174-", "G5175-", "T5176-", "G5177-", "A5178-", "T5179-", "G5180-", "A5181-", "T5182-", "G5183-", "C5184-", "A5185-", "T5186-", "A5187-", "C5188-", "A5189-", "C5190-", "A5191-", "T5192-", "T5193-", "A5194-", "C5195-", "A5196-", "A5197-", "A5198-", "G5199-", "T5200-", "G5201-", "A5202-", "A5203-", "T5204-", "A5205-", "A5206-", "T5207-", "C5208-", "T5209-", "A5210-", "C5211-", "C5212-", "A5213-", "T5214-", "C5215-", "A5216-", "T5217-", "A5218-", "A5219-", "A5220-", "A5221-", "T5222-", "A5223-", "C5224-", "T5225-", "T5226-", "G5227-", "A5228-", "T5229-", "A5230-", "C5231-", "A5232-", "G5233-", "A5234-", "G5235-", "C5236-", "T5237-", "T5238-", "T5239-", "A5240-", "T5241-", "C5242-", "A5243-", "C5244-", "A5245-", "T5246-", "C5247-", "A5248-", "T5249-", "G5250-", "G5251-", "T5252-", "T5253-", "T5254-", "T5255-", "C5256-", "A5257-", "A5258-", "T5259-", "T5260-", "G5261-", "T5262-", "A5263-", "T5264-", "T5265-", "A5266-", "T5267-", "T5268-", "A5269-", "A5270-", "G5271-", "T5272-", "A5273-", "T5274-", "A5275-", "G5276-", "C5277-", "T5278-", "A5279-", "A5280-", "T5281-", "T5282-", "T5283-", "T5284-", "A5285-", "T5286-", "A5287-", "C5288-", "A5289-", "G5290-", "T5291-", "C5292-", "A5293-", "A5294-", "T5295-", "A5296-", "G5297-", "A5298-", "C5299-", "A5300-", "A5301-", "T5302-", "G5303-", "G5304-", "T5305-", "T5306-", "C5307-", "T5308-", "C5309-", "T5310-", "A5311-", "A5312-", "G5313-", "C5314-", "A5315-", "A5316-", "T5317-", "A5318-", "T5319-", "T5320-", "T5321-", "C5322-", "T5323-", "A5324-", "A5325-", "T5326-", "A5327-", "T5328-", "T5329-", "T5330-", "T5331-", "A5332-", "A5333-", "G5334-", "A5335-", "T5336-", "G5337-", "T5338-", "G5339-", "C5340-", "T5341-", "T5342-", "C5343-", "C5344-", "C5345-", "T5346-", "A5347-", "C5348-", "G5349-", "G5350-", "G5351-", "C5352-", "G5353-", "A5354-", "T5355-", "G5356-", "A5357-", "C5358-", "A5359-", "G5360-", "A5361-", "T5362-", "C5363-", "C5364-", "C5365-", "C5366-", "T5367-", "A5368-", "T5369-", "C5370-", "C5371-", "A5372-", "C5373-", "G5374-", "G5375-", "C5376-", "C5377-", "A5378-", "C5379-", "G5380-", "T5381-", "C5382-", "A5383-", "A5384-", "G5385-", "A5386-", "C5387-", "A5388-", "T5389-", "G5390-", "T5391-", "A5392-", "T5393-", "A5394-", "T5395-", "C5396-", "C5397-", "A5398-", "T5399-", "T5400-", "A5401-", "C5402-", "T5403-", "C5404-", "A5405-", "T5406-", "T5407-", "A5408-", "C5409-", "T5410-", "G5411-", "C5412-", "G5413-", "T5414-", "T5415-", "G5416-", "A5417-", "C5418-", "A5419-", "T5420-", "T5421-", "T5422-", "G5423-", "C5424-", "T5425-", "C5426-", "C5427-", "A5428-", "T5429-", "T5430-", "T5431-", "T5432-", "C5433-", "T5434-", "A5435-", "A5436-", "T5437-", "A5438-", "G5439-", "C5440-", "C5441-", "A5442-", "T5443-", "G5444-", "A5445-", "T5446-", "A5447-", "C5448-", "T5449-", "A5450-", "A5451-", "A5452-", "T5453-", "C5454-", "T5455-", "A5456-", "T5457-", "A5458-", "T5459-", "A5460-", "A5461-", "C5462-", "C5463-", "T5464-", "G5465-", "C5466-", "A5467-", "T5468-", "A5469-", "G5470-", "A5471-", "T5472-", "A5473-", "G5474-", "C5475-", "G5476-", "C5477-", "G5478-", "A5479-", "T5480-", "A5481-", "A5482-", "A5483-", "G5484-", "C5485-", "A5486-", "A5487-", "G5488-", "G5489-", "T5490-", "C5491-", "C5492-", "T5493-", "T5494-", "C5495-", "C5496-", "A5497-", "C5498-", "C5499-", "A5500-", "G5501-", "C5502-", "A5503-", "T5504-", "C5505-", "T5506-", "A5507-", "G5508-", "T5509-", "T5510-", "G5511-", "A5512-", "T5513-", "T5514-", "G5515-", "A5516-", "T5517-", "A5518-", "T5519-", "C5520-", "T5521-", "T5522-", "C5523-", "A5524-", "A5525-", "T5526-", "A5527-", "T5528-", "A5529-", "T5530-", "G5531-", "G5532-", "G5533-", "A5534-", "T5535-", "A5536-", "C5537-", "A5538-", "A5539-", "A5540-", "G5541-", "C5542-", "T5543-", "T5544-", "A5545-", "T5546-", "A5547-", "A5548-", "A5549-", "T5550-", "T5551-", "T5552-", "C5553-", "T5554-", "A5555-", "A5556-", "T5557-", "A5558-", "C5559-", "T5560-", "G5561-", "T5562-", "G5563-", "G5564-", "G5565-", "T5566-", "T5567-", "C5568-", "A5569-", "T5570-", "C5571-", "T5572-", "A5573-", "C5574-", "A5575-", "A5576-", "G5577-", "G5578-", "A5579-", "A5580-", "T5581-", "C5582-", "C5583-", "C5584-", "C5585-", "T5586-", "A5587-", "G5588-", "T5589-", "A5590-", "T5591-", "A5592-", "C5593-", "T5594-", "G5595-", "A5596-", "A5597-", "T5598-", "T5599-", "A5600-", "T5601-", "T5602-", "T5603-", "T5604-", "A5605-", "T5606-", "A5607-", "T5608-", "A5609-", "G5610-", "A5611-", "T5612-", "C5613-", "T5614-", "A5615-", "A5616-", "T5617-", "T5618-", "T5619-", "A5620-", "A5621-", "C5622-", "A5623-", "T5624-", "C5625-", "A5626-", "T5627-", "T5628-", "T5629-", "T5630-", "C5631-", "A5632-", "T5633-", "C5634-", "T5635-", "G5636-", "G5637-", "G5638-", "A5639-", "T5640-", "A5641-", "C5642-", "C5643-", "A5644-", "C5645-", "A5646-", "A5647-", "T5648-", "T5649-", "C5650-", "A5651-", "A5652-", "A5653-", "A5654-", "T5655-", "A5656-", "A5657-", "A5658-", "C5659-", "T5660-", "C5661-", "A5662-", "A5663-", "C5664-", "A5665-", "A5666-", "C5667-", "A5668-", "C5669-", "T5670-", "A5671-", "C5672-", "T5673-", "T5674-", "T5675-", "C5676-", "C5677-", "T5678-", "T5679-", "T5680-", "T5681-", "T5682-", "A5683-", "C5684-", "A5685-", "T5686-", "A5687-", "T5688-", "T5689-", "C5690-", "C5691-", "C5692-", "C5693-", "T5694-", "A5695-", "A5696-", "A5697-", "A5698-", "T5699-", "A5700-", "G5701-", "G5702-", "C5703-", "A5704-", "T5705-", "T5706-", "C5707-", "A5708-", "A5709-", "G5710-", "C5711-", "A5712-", "T5713-", "T5714-", "C5715-", "T5716-", "A5717-", "T5718-", "T5719-", "T5720-", "T5721-", "A5722-", "T5723-", "A5724-", "T5725-", "A5726-", "T5727-", "T5728-", "A5729-", "C5730-", "A5731-", "G5732-", "C5733-", "C5734-", "C5735-", "C5736-", "A5737-", "T5738-", "G5739-", "A5740-", "T5741-", "C5742-", "T5743-", "A5744-", "C5745-", "C5746-", "A5747-", "T5748-", "A5749-", "A5750-", "G5751-", "A5752-", "T5753-", "C5754-", "A5755-", "A5756-", "C5757-", "A5758-", "A5759-", "T5760-", "G5761-", "T5762-", "C5763-", "T5764-", "A5765-", "T5766-", "T5767-", "T5768-", "C5769-", "T5770-", "A5771-", "C5772-", "A5773-", "T5774-", "A5775-", "T5776-", "G5777-", "C5778-", "A5779-", "T5780-", "T5781-", "A5782-", "G5783-", "A5784-", "T5785-", "A5786-", "G5787-", "A5788-", "T5789-", "A5790-", "G5791-", "T5792-", "A5793-", "A5794-", "A5795-", "G5796-", "T5797-", "A5798-", "A5799-", "G5800-", "A5801-", "G5802-", "A5803-", "T5804-", "C5805-", "T5806-", "T5807-", "G5808-", "C5809-", "A5810-", "C5811-", "A5812-", "G5813-", "A5814-", "A5815-", "T5816-", "T5817-", "A5818-", "C5819-", "A5820-", "A5821-", "T5822-", "T5823-", "C5824-", "T5825-", "T5826-", "A5827-", "A5828-", "T5829-", "A5830-", "A5831-", "T5832-", "T5833-", "A5834-", "T5835-", "A5836-", "G5837-", "A5838-", "G5839-", "A5840-", "A5841-", "A5842-", "A5843-", "T5844-", "A5845-", "T5846-", "C5847-", "T5848-", "T5849-", "C5850-", "C5851-", "A5852-", "T5853-", "A5854-", "T5855-", "A5856-", "A5857-", "T5858-", "T5859-", "C5860-", "T5861-", "T5862-", "T5863-", "G5864-", "A5865-", "C5866-", "A5867-", "C5868-", "T5869-", "A5870-", "A5871-", "T5872-", "G5873-", "C5874-", "A5875-", "G5876-", "A5877-", "T5878-", "A5879-", "T5880-", "A5881-", "A5882-", "T5883-", "A5884-", "T5885-", "C5886-", "T5887-", "T5888-", "T5889-", "A5890-", "T5891-", "A5892-", "T5893-", "G5894-", "T5895-", "A5896-", "A5897-", "T5898-", "A5899-", "T5900-", "A5901-", "T5902-", "G5903-", "C5904-", "A5905-", "A5906-", "A5907-", "C5908-", "A5909-", "G5910-", "T5911-", "C5912-", "T5913-", "A5914-", "T5915-", "C5916-", "T5917-", "A5918-", "C5919-", "T5920-", "A5921-", "T5922-", "A5923-", "T5924-", "A5925-", "C5926-", "T5927-", "G5928-", "A5929-", "T5930-", "C5931-", "A5932-", "A5933-", "T5934-", "A5935-", "T5936-", "T5937-", "A5938-", "T5939-", "C5940-", "T5941-", "C5942-", "T5943-", "A5944-", "T5945-", "G5946-", "A5947-", "A5948-", "T5949-", "C5950-", "C5951-", "T5952-", "A5953-", "A5954-", "A5955-", "A5956-", "T5957-", "A5958-", "A5959-", "T5960-", "C5961-", "A5962-", "T5963-", "A5964-", "C5965-", "A5966-", "G5967-", "A5968-", "A5969-", "C5970-", "A5971-", "T5972-", "C5973-", "T5974-", "A5975-", "C5976-", "A5977-", "G5978-", "G5979-", "A5980-", "T5981-", "C5982-", "A5983-", "C5984-", "A5985-", "A5986-", "A5987-", "T5988-", "T5989-", "G5990-", "G5991-", "T5992-", "T5993-", "C5994-", "A5995-", "A5996-", "G5997-", "G5998-", "A5999-", "G6000-", "A6001-", "A6002-", "A6003-", "T6004-", "C6005-", "T6006-", "A6007-", "T6008-", "C6009-", "A6010-", "A6011-", "A6012-", "T6013-", "A6014-", "T6015-", "T6016-", "T6017-", "T6018-", "C6019-", "C6020-", "T6021-", "G6022-", "T6023-", "C6024-", "A6025-", "A6026-", "C6027-", "A6028-", "A6029-", "C6030-", "T6031-", "G6032-", "G6033-", "T6034-", "T6035-", "C6036-", "T6037-", "A6038-", "G6039-", "A6040-", "A6041-", "C6042-", "A6043-", "T6044-", "A6045-", "A6046-", "C6047-", "A6048-", "G6049-", "T6050-", "C6051-", "A6052-", "A6053-", "C6054-", "A6055-", "C6056-", "C6057-", "T6058-", "A6059-", "A6060-", "T6061-", "C6062-", "C6063-", "A6064-", "T6065-", "G6066-", "T6067-", "T6068-", "T6069-", "T6070-", "T6071-", "T6072-", "A6073-", "T6074-", "A6075-", "A6076-", "T6077-", "C6078-", "A6079-", "T6080-", "C6081-", "T6082-", "A6083-", "C6084-", "C6085-", "A6086-", "A6087-", "A6088-", "G6089-", "A6090-", "T6091-", "A6092-", "A6093-", "T6094-", "G6095-", "A6096-", "C6097-", "C6098-", "A6099-", "A6100-", "A6101-", "G6102-", "A6103-", "T6104-", "C6105-", "G6106-", "A6107-", "G6108-", "G6109-", "T6110-", "C6111-", "G6112-", "T6113-", "C6114-", "G6115-", "T6116-", "G6117-", "A6118-", "A6119-", "A6120-", "C6121-", "T6122-", "G6123-", "C6124-", "T6125-", "C6126-", "A6127-", "T6128-", "C6129-", "G6130-", "A6131-", "C6132-", "A6133-", "G6134-", "C6135-", "C6136-", "A6137-", "T6138-", "G6139-", "A6140-", "A6141-", "A6142-", "T6143-", "C6144-", "T6145-", "A6146-", "C6147-", "C6148-", "G6149-", "A6150-", "C6151-", "T6152-", "C6153-", "C6154-", "A6155-", "T6156-", "G6157-", "G6158-", "T6159-", "G6160-", "C6161-", "G6162-", "A6163-", "A6164-", "T6165-", "C6166-", "G6167-", "C6168-", "A6169-", "C6170-", "T6171-", "G6172-", "T6173-", "C6174-", "T6175-", "T6176-", "A6177-", "T6178-", "T6179-", "C6180-", "G6181-", "C6182-", "C6183-", "A6184-", "T6185-", "T6186-", "G6187-", "A6188-", "T6189-", "T6190-", "T6191-", "T6192-", "C6193-", "A6194-", "T6195-", "T6196-", "T6197-", "T6198-", "T6199-", "T6200-", "A6201-", "T6202-", "A6203-", "A6204-", "T6205-", "T6206-", "A6207-", "T6208-", "G6209-", "T6210-", "A6211-", "C6212-", "A6213-", "T6214-", "G6215-", "T6216-", "T6217-", "T6218-", "T6219-", "C6220-", "C6221-", "T6222-", "T6223-", "C6224-", "T6225-", "A6226-", "T6227-", "T6228-", "C6229-", "T6230-", "C6231-", "A6232-", "A6233-", "G6234-", "A6235-", "G6236-", "T6237-", "C6238-", "T6239-", "A6240-", "C6241-", "A6242-", "A6243-", "A6244-", "A6245-", "A6246-", "T6247-", "A6248-", "T6249-", "A6250-", "T6251-", "T6252-", "T6253-", "T6254-", "T6255-", "T6256-", "C6257-", "G6258-", "A6259-", "T6260-", "A6261-", "T6262-", "C6263-", "T6264-", "A6265-", "A6266-", "G6267-", "T6268-", "A6269-", "C6270-", "T6271-", "A6272-", "A6273-", "G6274-", "T6275-", "T6276-", "T6277-", "T6278-", "T6279-", "T6280-", "T6281-", "A6282-", "C6283-", "T6284-", "G6285-", "T6286-", "T6287-", "T6288-", "T6289-", "T6290-", "G6291-", "T6292-", "T6293-", "A6294-", "C6295-", "T6296-", "G6297-", "T6298-", "C6299-", "T6300-", "T6301-", "C6302-", "C6303-", "A6304-", "T6305-", "T6306-", "C6307-", "T6308-", "T6309-", "C6310-", "T6311-", "A6312-", "A6313-", "C6314-", "T6315-", "A6316-", "A6317-", "A6318-", "G6319-", "A6320-", "T6321-", "C6322-", "T6323-", "G6324-", "A6325-", "G6326-", "A6327-", "T6328-", "A6329-", "A6330-", "A6331-", "T6332-", "T6333-", "A6334-", "T6335-", "A6336-", "C6337-", "A6338-", "A6339-", "T6340-", "C6341-", "T6342-", "T6343-", "C6344-", "G6345-", "C6346-", "T6347-", "A6348-", "T6349-", "C6350-", "G6351-", "A6352-", "A6353-", "C6354-", "C6355-", "A6356-", "T6357-", "T6358-", "T6359-", "T6360-", "T6361-", "G6362-", "T6363-", "A6364-", "G6365-", "T6366-", "C6367-", "T6368-", "A6369-", "A6370-", "A6371-", "G6372-", "C6373-", "C6374-", "T6375-", "G6376-", "A6377-", "A6378-", "G6379-", "T6380-", "A6381-", "A6382-", "T6383-", "T6384-", "A6385-", "A6386-", "C6387-", "C6388-", "A6389-", "A6390-", "C6391-", "T6392-", "G6393-", "T6394-", "T6395-", "T6396-", "T6397-", "T6398-", "A6399-", "T6400-", "T6401-", "A6402-", "G6403-", "T6404-", "G6405-", "G6406-", "C6407-", "T6408-", "T6409-", "T6410-", "T6411-", "T6412-", "T6413-", "C6414-", "G6415-", "A6416-", "T6417-", "C6418-", "T6419-", "A6420-", "T6421-", "C6422-", "C6423-", "T6424-", "C6425-", "G6426-", "T6427-", "C6428-", "C6429-", "T6430-", "C6431-", "T6432-", "C6433-", "A6434-", "T6435-", "C6436-", "A6437-", "T6438-", "C6439-", "C6440-", "T6441-", "T6442-", "A6443-", "T6444-", "A6445-", "T6446-", "T6447-", "A6448-", "T6449-", "T6450-", "A6451-", "T6452-", "C6453-", "A6454-", "T6455-", "T6456-", "A6457-", "T6458-", "T6459-", "A6460-", "T6461-", "C6462-", "A6463-", "T6464-", "A6465-", "G6466-", "T6467-", "C6468-", "T6469-", "A6470-", "T6471-", "T6472-", "A6473-", "A6474-", "A6475-", "C6476-", "A6477-", "C6478-", "A6479-", "A6480-", "A6481-", "T6482-", "C6483-", "A6484-", "T6485-", "C6486-", "T6487-", "A6488-", "C6489-", "G6490-", "T6491-", "T6492-", "T6493-", "A6494-", "T6495-", "A6496-", "A6497-", "C6498-", "A6499-", "A6500-", "C6501-", "A6502-", "T6503-", "T6504-", "C6505-", "T6506-", "C6507-", "A6508-", "T6509-", "T6510-", "A6511-", "T6512-", "T6513-", "A6514-", "A6515-", "T6516-", "T6517-", "A6518-", "G6519-", "T6520-", "T6521-", "C6522-", "T6523-", "G6524-", "T6525-", "A6526-", "G6527-", "A6528-", "A6529-", "T6530-", "A6531-", "T6532-", "C6533-", "T6534-", "T6535-", "T6536-", "A6537-", "A6538-", "T6539-", "A6540-", "A6541-", "T6542-", "T6543-", "T6544-", "G6545-", "G6546-", "C6547-", "T6548-", "A6549-", "T6550-", "A6551-", "C6552-", "A6553-", "T6554-", "C6555-", "T6556-", "G6557-", "T6558-", "T6559-", "C6560-", "A6561-", "A6562-", "T6563-", "A6564-", "C6565-", "T6566-", "A6567-", "T6568-", "C6569-", "T6570-", "A6571-", "T6572-", "T6573-", "G6574-", "A6575-", "T6576-", "G6577-", "A6578-", "T6579-", "T6580-", "T6581-", "C6582-", "T6583-", "T6584-", "T6585-", "T6586-", "T6587-", "T6588-", "A6589-", "A6590-", "G6591-", "A6592-", "C6593-", "T6594-", "T6595-", "A6596-", "A6597-", "A6598-", "C6599-", "T6600-", "A6601-", "G6602-", "T6603-", "T6604-", "A6605-", "T6606-", "G6607-", "G6608-", "T6609-", "A6610-", "A6611-", "T6612-", "G6613-", "A6614-", "C6615-", "G6616-", "A6617-", "T6618-", "G6619-", "A6620-", "A6621-", "A6622-", "T6623-", "C6624-", "G6625-", "A6626-", "G6627-", "T6628-", "A6629-", "G6630-", "T6631-", "A6632-", "A6633-", "C6634-", "T6635-", "T6636-", "C6637-", "T6638-", "A6639-", "A6640-", "T6641-", "A6642-", "A6643-", "A6644-", "G6645-", "A6646-", "C6647-", "T6648-", "T6649-", "G6650-", "A6651-", "T6652-", "A6653-", "T6654-", "C6655-", "A6656-", "T6657-", "T6658-", "A6659-", "T6660-", "C6661-", "A6662-", "T6663-", "A6664-", "T6665-", "G6666-", "T6667-", "T6668-", "T6669-", "G6670-", "A6671-", "T6672-", "C6673-", "G6674-", "T6675-", "C6676-", "A6677-", "T6678-", "A6679-", "G6680-", "T6681-", "T6682-", "A6683-", "A6684-", "T6685-", "A6686-", "G6687-", "T6688-", "G6689-", "T6690-", "G6691-", "G6692-", "C6693-", "T6694-", "A6695-", "A6696-", "A6697-", "T6698-", "G6699-", "G6700-", "T6701-", "A6702-", "C6703-", "T6704-", "G6705-", "T6706-", "T6707-", "A6708-", "A6709-", "T6710-", "A6711-", "A6712-", "G6713-", "T6714-", "T6715-", "T6716-", "A6717-", "T6718-", "A6719-", "G6720-", "A6721-", "C6722-", "A6723-", "A6724-", "T6725-", "A6726-", "T6727-", "C6728-", "A6729-", "T6730-", "A6731-", "G6732-", "T6733-", "A6734-", "T6735-", "T6736-", "T6737-", "T6738-", "C6739-", "T6740-", "T6741-", "T6742-", "C6743-", "C6744-", "A6745-", "G6746-", "A6747-", "A6748-", "T6749-", "T6750-", "A6751-", "G6752-", "A6753-", "T6754-", "T6755-", "A6756-", "T6757-", "T6758-", "T6759-", "T6760-", "T6761-", "T6762-", "T6763-", "A6764-", "A6765-", "A6766-", "T6767-", "A6768-", "C6769-", "T6770-", "G6771-", "A6772-", "T6773-", "C6774-", "C6775-", "T6776-", "C6777-", "A6778-", "C6779-", "A6780-", "A6781-", "T6782-", "T6783-", "C6784-", "C6785-", "G6786-", "T6787-", "G6788-", "A6789-", "T6790-", "G6791-", "T6792-", "A6793-", "G6794-", "C6795-", "A6796-", "G6797-", "T6798-", "A6799-", "G6800-", "T6801-", "T6802-", "G6803-", "G6804-", "T6805-", "G6806-", "C6807-", "A6808-", "T6809-", "G6810-", "G6811-", "T6812-", "C6813-", "T6814-", "A6815-", "T6816-", "A6817-", "T6818-", "C6819-", "G6820-", "T6821-", "T6822-", "A6823-", "A6824-", "A6825-", "A6826-", "T6827-", "G6828-", "T6829-", "A6830-", "T6831-", "C6832-", "A6833-", "T6834-", "A6835-", "T6836-", "A6837-", "T6838-", "A6839-", "A6840-", "T6841-", "A6842-", "G6843-", "T6844-", "T6845-", "T6846-", "T6847-", "C6848-", "T6849-", "G6850-", "A6851-", "C6852-", "G6853-", "T6854-", "G6855-", "G6856-", "A6857-", "G6858-", "T6859-", "A6860-", "C6861-", "A6862-", "G6863-", "A6864-", "A6865-", "T6866-", "T6867-", "T6868-", "T6869-", "C6870-", "G6871-", "A6872-", "T6873-", "T6874-", "A6875-", "A6876-", "T6877-", "G6878-", "A6879-", "G6880-", "T6881-", "T6882-", "C6883-", "A6884-", "T6885-", "G6886-", "G6887-", "T6888-", "A6889-", "A6890-", "G6891-", "G6892-", "A6893-", "A6894-", "G6895-", "G6896-", "G6897-", "C6898-", "A6899-", "A6900-", "A6901-", "T6902-", "G6903-", "C6904-", "C6905-", "T6906-", "G6907-", "T6908-", "A6909-", "T6910-", "A6911-", "T6912-", "A6913-", "A6914-", "T6915-", "A6916-", "T6917-", "A6918-", "C6919-", "A6920-", "T6921-", "A6922-", "A6923-", "G6924-", "T6925-", "T6926-", "A6927-", "A6928-", "T6929-", "A6930-", "G6931-", "T6932-", "T6933-", "T6934-", "T6935-", "T6936-", "T6937-", "A6938-", "T6939-", "C6940-", "A6941-", "T6942-", "A6943-", "T6944-", "T6945-", "T6946-", "T6947-", "C6948-", "T6949-", "A6950-", "A6951-", "T6952-", "A6953-", "C6954-", "C6955-", "A6956-", "T6957-", "A6958-", "A6959-", "T6960-", "A6961-", "A6962-", "A6963-", "A6964-", "A6965-", "T6966-", "T6967-", "A6968-", "T6969-", "C6970-", "A6971-", "T6972-", "T6973-", "A6974-", "T6975-", "T6976-", "G6977-", "C6978-", "G6979-", "T6980-", "T6981-", "T6982-", "G6983-", "G6984-", "T6985-", "A6986-", "G6987-", "T6988-", "T6989-", "C6990-", "T6991-", "G6992-", "C6993-", "C6994-", "C6995-", "T6996-", "A6997-", "T6998-", "C6999-", "A7000-", "T7001-", "C7002-", "T7003-", "A7004-", "T7005-", "A7006-", "T7007-", "C7008-", "A7009-", "C7010-", "T7011-", "G7012-", "T7013-", "C7014-", "A7015-", "C7016-", "T7017-", "C7018-", "T7019-", "C7020-", "G7021-", "C7022-", "T7023-", "C7024-", "T7025-", "C7026-", "A7027-", "C7028-", "T7029-", "A7030-", "T7031-", "A7032-", "T7033-", "C7034-", "T7035-", "T7036-", "C7037-", "T7038-", "A7039-", "A7040-", "A7041-", "A7042-", "T7043-", "T7044-", "A7045-", "C7046-", "A7047-", "A7048-", "A7049-", "C7050-", "A7051-", "A7052-", "C7053-", "T7054-", "G7055-", "G7056-", "A7057-", "T7058-", "A7059-", "T7060-", "T7061-", "C7062-", "G7063-", "A7064-", "T7065-", "A7066-", "A7067-", "C7068-", "A7069-", "G7070-", "C7071-", "A7072-", "T7073-", "T7074-", "T7075-", "G7076-", "T7077-", "G7078-", "T7079-", "A7080-", "G7081-", "T7082-", "T7083-", "T7084-", "T7085-", "T7086-", "G7087-", "T7088-", "C7089-", "T7090-", "T7091-", "T7092-", "T7093-", "A7094-", "C7095-", "A7096-", "G7097-", "T7098-", "A7099-", "T7100-", "A7101-", "T7102-", "A7103-", "C7104-", "G7105-", "T7106-", "T7107-", "A7108-", "T7109-", "T7110-", "G7111-", "T7112-", "C7113-", "A7114-", "A7115-", "A7116-", "A7117-", "T7118-", "C7119-", "T7120-", "A7121-", "A7122-", "A7123-", "C7124-", "A7125-", "A7126-", "A7127-", "T7128-", "A7129-", "T7130-", "T7131-", "A7132-", "G7133-", "C7134-", "A7135-", "T7136-", "A7137-", "A7138-", "T7139-", "A7140-", "C7141-", "A7142-", "T7143-", "C7144-", "T7145-", "A7146-", "T7147-", "C7148-", "T7149-", "A7150-", "T7151-", "A7152-", "A7153-", "G7154-", "A7155-", "T7156-", "C7157-", "A7158-", "G7159-", "G7160-", "A7161-", "T7162-", "C7163-", "C7164-", "A7165-", "T7166-", "G7167-", "T7168-", "T7169-", "C7170-", "G7171-", "A7172-", "G7173-", "C7174-", "A7175-", "T7176-", "A7177-", "C7178-", "T7179-", "A7180-", "G7181-", "C7182-", "C7183-", "A7184-", "T7185-", "G7186-", "T7187-", "A7188-", "T7189-", "A7190-", "T7191-", "T7192-", "T7193-", "G7194-", "T7195-", "A7196-", "A7197-", "C7198-", "T7199-", "T7200-", "C7201-", "G7202-", "T7203-", "C7204-", "G7205-", "T7206-", "A7207-", "C7208-", "A7209-", "G7210-", "C7211-", "G7212-", "T7213-", "T7214-", "A7215-", "G7216-", "A7217-", "T7218-", "C7219-", "A7220-", "A7221-", "T7222-", "A7223-", "G7224-", "A7225-", "A7226-", "T7227-", "A7228-", "A7229-", "A7230-", "C7231-", "A7232-", "A7233-", "T7234-", "C7235-", "G7236-", "T7237-", "G7238-", "T7239-", "G7240-", "A7241-", "C7242-", "G7243-", "C7244-", "A7245-", "A7246-", "C7247-", "T7248-", "T7249-", "T7250-", "T7251-", "T7252-", "T7253-", "A7254-", "C7255-", "G7256-", "A7257-", "T7258-", "C7259-", "T7260-", "A7261-", "G7262-", "T7263-", "T7264-", "G7265-", "T7266-", "A7267-", "T7268-", "G7269-", "A7270-", "G7271-", "T7272-", "T7273-", "T7274-", "A7275-", "T7276-", "C7277-", "G7278-", "T7279-", "T7280-", "T7281-", "A7282-", "C7283-", "A7284-", "T7285-", "A7286-", "A7287-", "G7288-", "C7289-", "A7290-", "A7291-", "T7292-", "T7293-", "A7294-", "A7295-", "C7296-", "G7297-", "G7298-", "C7299-", "T7300-", "T7301-", "T7302-", "A7303-", "A7304-", "C7305-", "A7306-", "G7307-", "A7308-", "T7309-", "G7310-", "A7311-", "T7312-", "C7313-", "T7314-", "G7315-", "A7316-", "G7317-", "T7318-", "A7319-", "A7320-", "T7321-", "A7322-", "A7323-", "T7324-", "A7325-", "T7326-", "A7327-", "C7328-", "C7329-", "T7330-", "C7331-", "T7332-", "G7333-", "T7334-", "T7335-", "A7336-", "T7337-", "A7338-", "C7339-", "G7340-", "T7341-", "T7342-", "T7343-", "A7344-", "A7345-", "T7346-", "G7347-", "T7348-", "T7349-", "C7350-", "A7351-", "C7352-", "G7353-", "G7354-", "T7355-", "C7356-", "T7357-", "T7358-", "A7359-", "G7360-", "T7361-", "A7362-", "T7363-", "T7364-", "T7365-", "T7366-", "T7367-", "A7368-", "G7369-", "A7370-", "T7371-", "A7372-", "T7373-", "C7374-", "A7375-", "A7376-", "T7377-", "T7378-", "G7379-", "T7380-", "G7381-", "A7382-", "T7383-", "T7384-", "T7385-", "A7386-", "C7387-", "A7388-", "C7389-", "C7390-", "A7391-", "T7392-", "A7393-", "T7394-", "T7395-", "C7396-", "G7397-", "A7398-", "C7399-", "T7400-", "C7401-", "C7402-", "C7403-", "T7404-", "T7405-", "G7406-", "T7407-", "G7408-", "T7409-", "G7410-", "T7411-", "A7412-", "A7413-", "C7414-", "G7415-", "T7416-", "T7417-", "A7418-", "G7419-", "A7420-", "A7421-", "A7422-", "T7423-", "T7424-", "C7425-", "T7426-", "A7427-", "A7428-", "A7429-", "T7430-", "C7431-", "T7432-", "A7433-", "T7434-", "A7435-", "T7436-", "T7437-", "A7438-", "T7439-", "C7440-", "T7441-", "A7442-", "T7443-", "T7444-", "A7445-", "C7446-", "A7447-", "G7448-", "C7449-", "G7450-", "T7451-", "A7452-", "A7453-", "A7454-", "A7455-", "C7456-", "A7457-", "C7458-", "A7459-", "T7460-", "T7461-", "C7462-", "A7463-", "A7464-", "T7465-", "A7466-", "T7467-", "T7468-", "G7469-", "T7470-", "A7471-", "T7472-", "T7473-", "G7474-", "T7475-", "T7476-", "A7477-", "T7478-", "T7479-", "T7480-", "T7481-", "T7482-", "A7483-", "T7484-", "A7485-", "T7486-", "T7487-", "A7488-", "T7489-", "T7490-", "T7491-", "A7492-", "C7493-", "A7494-", "C7495-", "A7496-", "A7497-", "T7498-", "T7499-", "A7500-", "A7501-", "C7502-", "A7503-", "A7504-", "T7505-", "G7506-", "T7507-", "A7508-", "T7509-", "T7510-", "A7511-", "T7512-", "T7513-", "A7514-", "G7515-", "T7516-", "T7517-", "T7518-", "A7519-", "T7520-", "A7521-", "T7522-", "T7523-", "A7524-", "C7525-", "T7526-", "G7527-", "A7528-", "A7529-", "T7530-", "T7531-", "A7532-", "A7533-", "T7534-", "A7535-", "A7536-", "T7537-", "A7538-", "T7539-", "A7540-", "A7541-", "A7542-", "A7543-", "T7544-", "T7545-", "C7546-", "C7547-", "C7548-", "A7549-", "A7550-", "T7551-", "C7552-", "T7553-", "T7554-", "G7555-", "T7556-", "C7557-", "A7558-", "T7559-", "A7560-", "A7561-", "A7562-", "C7563-", "A7564-", "C7565-", "A7566-", "A7567-", "A7568-", "A7569-", "T7570-", "C7571-", "C7572-", "A7573-", "T7574-", "T7575-", "A7576-", "A7577-", "A7578-", "A7579-", "A7580-", "T7581-", "G7582-", "T7583-", "C7584-", "G7585-", "A7586-", "T7587-", "A7588-", "A7589-", "A7590-", "A7591-", "T7592-", "A7593-", "T7594-", "C7595-", "T7596-", "G7597-", "A7598-", "T7599-", "G7600-", "T7601-", "T7602-", "G7603-", "T7604-", "T7605-", "G7606-", "T7607-", "T7608-", "C7609-", "G7610-", "C7611-", "T7612-", "G7613-", "C7614-", "T7615-", "A7616-", "T7617-", "G7618-", "A7619-", "T7620-", "A7621-", "A7622-", "T7623-", "C7624-", "A7625-", "G7626-", "A7627-", "T7628-", "C7629-", "A7630-", "T7631-", "T7632-", "A7633-", "G7634-", "C7635-", "C7636-", "G7637-", "A7638-", "T7639-", "A7640-", "G7641-", "T7642-", "G7643-", "G7644-", "T7645-", "A7646-", "A7647-", "T7648-", "G7649-", "C7650-", "T7651-", "A7652-", "T7653-", "C7654-", "G7655-", "A7656-", "A7657-", "A7658-", "C7659-", "A7660-", "A7661-", "C7662-", "A7663-", "T7664-", "C7665-", "G7666-", "C7667-", "C7668-", "A7669-", "G7670-", "A7671-", "A7672-", "A7673-", "T7674-", "T7675-", "A7676-", "C7677-", "A7678-", "A7679-", "A7680-", "C7681-", "G7682-", "C7683-", "T7684-", "A7685-", "C7686-", "A7687-", "A7688-", "C7689-", "A7690-", "G7691-", "A7692-", "T7693-", "A7694-", "T7695-", "T7696-", "C7697-", "C7698-", "A7699-", "G7700-", "C7701-", "T7702-", "A7703-", "T7704-", "C7705-", "A7706-", "G7707-", "A7708-", "T7709-", "T7710-", "A7711-", "T7712-", "G7713-", "T7714-", "G7715-", "G7716-", "T7717-", "C7718-", "C7719-", "A7720-", "G7721-", "A7722-", "G7723-", "G7724-", "G7725-", "A7726-", "G7727-", "A7728-", "T7729-", "G7730-", "G7731-", "A7732-", "T7733-", "A7734-", "T7735-", "T7736-", "G7737-", "T7738-", "T7739-", "T7740-", "A7741-", "C7742-", "A7743-", "C7744-", "G7745-", "G7746-", "T7747-", "G7748-", "A7749-", "C7750-", "T7751-", "G7752-", "T7753-", "A7754-", "T7755-", "C7756-", "C7757-", "A7758-", "C7759-", "G7760-", "C7761-", "T7762-", "A7763-", "G7764-", "A7765-", "G7766-", "A7767-", "T7768-", "A7769-", "T7770-", "C7771-", "G7772-", "A7773-", "C7774-", "G7775-", "G7776-", "T7777-", "A7778-", "T7779-", "G7780-", "T7781-", "A7782-", "T7783-", "T7784-", "G7785-", "T7786-", "A7787-", "G7788-", "A7789-", "T7790-", "G7791-", "C7792-", "T7793-", "C7794-", "T7795-", "C7796-", "A7797-", "T7798-", "G7799-", "G7800-", "T7801-", "T7802-", "A7803-", "T7804-", "A7805-", "C7806-", "A7807-", "G7808-", "G7809-", "T7810-", "A7811-", "T7812-", "T7813-", "A7814-", "G7815-", "A7816-", "T7817-", "G7818-", "T7819-", "C7820-", "A7821-", "G7822-", "C7823-", "A7824-", "T7825-", "G7826-", "T7827-", "A7828-", "G7829-", "T7830-", "A7831-", "T7832-", "T7833-", "A7834-", "G7835-", "T7836-", "A7837-", "G7838-", "A7839-", "C7840-", "T7841-", "A7842-", "T7843-", "C7844-", "A7845-", "A7846-", "C7847-", "G7848-", "T7849-", "T7850-", "C7851-", "A7852-", "G7853-", "G7854-", "A7855-", "A7856-", "A7857-", "A7858-", "C7859-", "C7860-", "A7861-", "G7862-", "A7863-", "C7864-", "A7865-", "C7866-", "T7867-", "A7868-", "C7869-", "A7870-", "A7871-", "C7872-", "A7873-", "T7874-", "C7875-", "A7876-", "T7877-", "A7878-", "T7879-", "A7880-", "T7881-", "C7882-", "C7883-", "C7884-", "A7885-", "T7886-", "C7887-", "T7888-", "C7889-", "T7890-", "A7891-", "G7892-", "G7893-", "T7894-", "A7895-", "T7896-", "T7897-", "G7898-", "T7899-", "G7900-", "C7901-", "T7902-", "T7903-", "G7904-", "T7905-", "A7906-", "T7907-", "T7908-", "A7909-", "G7910-", "T7911-", "A7912-", "G7913-", "G7914-", "C7915-", "A7916-", "T7917-", "T7918-", "A7919-", "T7920-", "T7921-", "A7922-", "T7923-", "T7924-", "A7925-", "C7926-", "G7927-", "T7928-", "G7929-", "T7930-", "T7931-", "G7932-", "T7933-", "C7934-", "T7935-", "A7936-", "T7937-", "T7938-", "A7939-", "T7940-", "C7941-", "T7942-", "G7943-", "T7944-", "T7945-", "T7946-", "A7947-", "T7948-", "A7949-", "T7950-", "G7951-", "T7952-", "T7953-", "C7954-", "A7955-", "C7956-", "T7957-", "C7958-", "G7959-", "A7960-", "A7961-", "G7962-", "A7963-", "A7964-", "C7965-", "T7966-", "A7967-", "A7968-", "A7969-", "C7970-", "T7971-", "A7972-", "C7973-", "C7974-", "T7975-", "A7976-", "T7977-", "A7978-", "C7979-", "A7980-", "A7981-", "G7982-", "A7983-", "T7984-", "A7985-", "T7986-", "G7987-", "G7988-", "T7989-", "T7990-", "G7991-", "T7992-", "G7993-", "T7994-", "T7995-", "A7996-", "T7997-", "A7998-", "T7999-", "T8000-", "T8001-", "T8002-", "T8003-", "T8004-", "A8005-", "T8006-", "A8007-", "A8008-", "A8009-", "A8010-", "T8011-", "T8012-", "T8013-", "T8014-", "T8015-", "T8016-", "T8017-", "A8018-", "T8019-", "G8020-", "A8021-", "G8022-", "T8023-", "A8024-", "T8025-", "T8026-", "T8027-", "T8028-", "T8029-", "A8030-", "C8031-", "A8032-", "A8033-", "A8034-", "A8035-", "A8036-", "T8037-", "G8038-", "T8039-", "A8040-", "T8041-", "A8042-", "T8043-", "G8044-", "T8045-", "A8046-", "T8047-", "A8048-", "A8049-", "A8050-", "A8051-", "A8052-", "A8053-", "A8054-", "A8055-", "T8056-", "A8057-", "C8058-", "T8059-", "A8060-", "A8061-", "G8062-", "T8063-", "A8064-", "T8065-", "A8066-", "C8067-", "G8068-", "A8069-", "T8070-", "G8071-", "T8072-", "A8073-", "T8074-", "C8075-", "C8076-", "T8077-", "G8078-", "T8079-", "A8080-", "T8081-", "T8082-", "A8083-", "T8084-", "T8085-", "T8086-", "G8087-", "T8088-", "A8089-", "T8090-", "T8091-", "T8092-", "A8093-", "T8094-", "C8095-", "T8096-", "A8097-", "A8098-", "A8099-", "C8100-", "A8101-", "A8102-", "T8103-", "A8104-", "C8105-", "T8106-", "T8107-", "C8108-", "T8109-", "G8110-", "C8111-", "C8112-", "T8113-", "C8114-", "T8115-", "A8116-", "G8117-", "A8118-", "T8119-", "G8120-", "G8121-", "G8122-", "A8123-", "T8124-", "A8125-", "C8126-", "A8127-", "A8128-", "A8129-", "A8130-", "A8131-", "T8132-", "T8133-", "T8134-", "T8135-", "T8136-", "T8137-", "A8138-", "T8139-", "T8140-", "T8141-", "C8142-", "A8143-", "G8144-", "C8145-", "A8146-", "T8147-", "A8148-", "T8149-", "T8150-", "A8151-", "A8152-", "A8153-", "G8154-", "T8155-", "A8156-", "A8157-", "A8158-", "A8159-", "T8160-", "C8161-", "T8162-", "A8163-", "G8164-", "T8165-", "T8166-", "A8167-", "C8168-", "C8169-", "T8170-", "T8171-", "G8172-", "A8173-", "A8174-", "A8175-", "A8176-", "T8177-", "G8178-", "A8179-", "A8180-", "T8181-", "A8182-", "C8183-", "A8184-", "G8185-", "T8186-", "G8187-", "G8188-", "G8189-", "T8190-", "G8191-", "G8192-", "T8193-", "T8194-", "C8195-", "C8196-", "G8197-", "T8198-", "A8199-", "T8200-", "C8201-", "A8202-", "C8203-", "C8204-", "A8205-", "G8206-", "T8207-", "A8208-", "A8209-", "G8210-", "A8211-", "A8212-", "C8213-", "A8214-", "T8215-", "A8216-", "A8217-", "T8218-", "A8219-", "G8220-", "T8221-", "C8222-", "G8223-", "A8224-", "A8225-", "T8226-", "A8227-", "C8228-", "A8229-", "G8230-", "T8231-", "A8232-", "T8233-", "C8234-", "C8235-", "G8236-", "A8237-", "T8238-", "T8239-", "G8240-", "A8241-", "G8242-", "A8243-", "T8244-", "T8245-", "T8246-", "T8247-", "G8248-", "C8249-", "A8250-", "T8251-", "A8252-", "C8253-", "A8254-", "A8255-", "T8256-", "A8257-", "C8258-", "T8259-", "A8260-", "G8261-", "T8262-", "C8263-", "T8264-", "A8265-", "G8266-", "A8267-", "A8268-", "A8269-", "G8270-", "A8271-", "A8272-", "A8273-", "T8274-", "T8275-", "T8276-", "G8277-", "T8278-", "A8279-", "A8280-", "T8281-", "C8282-", "A8283-", "T8284-", "C8285-", "C8286-", "T8287-", "C8288-", "T8289-", "G8290-", "T8291-", "G8292-", "A8293-", "C8294-", "A8295-", "G8296-", "G8297-", "A8298-", "G8299-", "T8300-", "C8301-", "C8302-", "A8303-", "T8304-", "A8305-", "T8306-", "A8307-", "T8308-", "C8309-", "T8310-", "G8311-", "T8312-", "A8313-", "T8314-", "C8315-", "A8316-", "T8317-", "C8318-", "G8319-", "T8320-", "C8321-", "T8322-", "A8323-", "G8324-", "T8325-", "T8326-", "T8327-", "T8328-", "T8329-", "A8330-", "T8331-", "C8332-", "A8333-", "G8334-", "T8335-", "G8336-", "T8337-", "C8338-", "C8339-", "T8340-", "A8341-", "T8342-", "G8343-", "C8344-", "T8345-", "A8346-", "T8347-", "A8348-", "T8349-", "T8350-", "C8351-", "C8352-", "T8353-", "G8354-", "T8355-", "T8356-", "A8357-", "T8358-", "C8359-", "A8360-", "T8361-", "C8362-", "A8363-", "T8364-", "T8365-", "A8366-", "G8367-", "T8368-", "T8369-", "A8370-", "A8371-", "T8372-", "G8373-", "A8374-", "A8375-", "A8376-", "A8377-", "T8378-", "A8379-", "A8380-", "C8381-", "T8382-", "C8383-", "T8384-", "C8385-", "G8386-", "T8387-", "G8388-", "C8389-", "T8390-", "T8391-", "C8392-", "A8393-", "G8394-", "A8395-", "A8396-", "A8397-", "A8398-", "G8399-", "T8400-", "C8401-", "A8402-", "A8403-", "A8404-", "T8405-", "A8406-", "T8407-", "T8408-", "G8409-", "T8410-", "A8411-", "T8412-", "C8413-", "C8414-", "A8415-", "T8416-", "A8417-", "C8418-", "A8419-", "T8420-", "A8421-", "T8422-", "A8423-", "T8424-", "C8425-", "T8426-", "C8427-", "C8428-", "A8429-", "A8430-", "A8431-", "A8432-", "C8433-", "T8434-", "A8435-", "T8436-", "C8437-", "A8438-", "C8439-", "T8440-", "T8441-", "A8442-", "T8443-", "A8444-", "C8445-", "G8446-", "T8447-", "T8448-", "T8449-", "A8450-", "T8451-", "C8452-", "T8453-", "T8454-", "T8455-", "A8456-", "A8457-", "C8458-", "G8459-", "A8460-", "A8461-", "C8462-", "A8463-", "T8464-", "A8465-", "T8466-", "A8467-", "C8468-", "C8469-", "T8470-", "A8471-", "G8472-", "A8473-", "T8474-", "G8475-", "G8476-", "T8477-", "T8478-", "A8479-", "T8480-", "T8481-", "T8482-", "A8483-", "C8484-", "T8485-", "A8486-", "A8487-", "C8488-", "A8489-", "G8490-", "A8491-", "C8492-", "A8493-", "T8494-", "T8495-", "T8496-", "T8497-", "T8498-", "T8499-", "C8500-", "A8501-", "A8502-", "G8503-", "A8504-", "T8505-", "C8506-", "T8507-", "A8508-", "T8509-", "T8510-", "G8511-", "A8512-", "C8513-", "A8514-", "A8515-", "T8516-", "A8517-", "A8518-", "C8519-", "T8520-", "C8521-", "C8522-", "T8523-", "A8524-", "T8525-", "A8526-", "G8527-", "T8528-", "T8529-", "T8530-", "C8531-", "C8532-", "A8533-", "C8534-", "A8535-", "T8536-", "C8537-", "A8538-", "A8539-", "C8540-", "C8541-", "A8542-", "A8543-", "G8544-", "T8545-", "A8546-", "A8547-", "T8548-", "G8549-", "A8550-", "T8551-", "C8552-", "A8553-", "T8554-", "C8555-", "T8556-", "A8557-", "T8558-", "T8559-", "G8560-", "T8561-", "T8562-", "A8563-", "T8564-", "A8565-", "T8566-", "A8567-", "A8568-", "C8569-", "A8570-", "A8571-", "T8572-", "A8573-", "A8574-", "C8575-", "A8576-", "T8577-", "A8578-", "A8579-", "C8580-", "T8581-", "C8582-", "T8583-", "T8584-", "T8585-", "T8586-", "C8587-", "C8588-", "A8589-", "T8590-", "T8591-", "T8592-", "T8593-", "T8594-", "A8595-", "T8596-", "C8597-", "A8598-", "G8599-", "T8600-", "A8601-", "T8602-", "C8603-", "T8604-", "A8605-", "T8606-", "A8607-", "T8608-", "C8609-", "A8610-", "A8611-", "C8612-", "G8613-", "T8614-", "C8615-", "G8616-", "T8617-", "T8618-", "G8619-", "T8620-", "A8621-", "G8622-", "T8623-", "G8624-", "A8625-", "A8626-", "T8627-", "A8628-", "G8629-", "T8630-", "A8631-", "G8632-", "T8633-", "C8634-", "A8635-", "T8636-", "T8637-", "G8638-", "A8639-", "T8640-", "C8641-", "T8642-", "A8643-", "T8644-", "T8645-", "A8646-", "T8647-", "A8648-", "T8649-", "G8650-", "A8651-", "A8652-", "A8653-", "C8654-", "G8655-", "G8656-", "A8657-", "T8658-", "A8659-", "T8660-", "G8661-", "T8662-", "C8663-", "T8664-", "A8665-", "G8666-", "T8667-", "T8668-", "A8669-", "A8670-", "T8671-", "A8672-", "T8673-", "T8674-", "T8675-", "T8676-", "C8677-", "T8678-", "T8679-", "T8680-", "G8681-", "A8682-", "T8683-", "T8684-", "T8685-", "A8686-", "A8687-", "A8688-", "G8689-", "T8690-", "C8691-", "T8692-", "A8693-", "T8694-", "A8695-", "G8696-", "T8697-", "C8698-", "T8699-", "T8700-", "T8701-", "A8702-", "C8703-", "A8704-", "A8705-", "A8706-", "C8707-", "A8708-", "T8709-", "A8710-", "A8711-", "T8712-", "A8713-", "T8714-", "C8715-", "C8716-", "T8717-", "T8718-", "A8719-", "T8720-", "C8721-", "C8722-", "G8723-", "A8724-", "C8725-", "T8726-", "T8727-", "T8728-", "A8729-", "T8730-", "A8731-", "T8732-", "T8733-", "T8734-", "C8735-", "C8736-", "T8737-", "G8738-", "T8739-", "A8740-", "G8741-", "G8742-", "G8743-", "T8744-", "G8745-", "G8746-", "C8747-", "A8748-", "T8749-", "A8750-", "A8751-", "T8752-", "T8753-", "T8754-", "T8755-", "A8756-", "T8757-", "T8758-", "C8759-", "T8760-", "G8761-", "C8762-", "C8763-", "T8764-", "C8765-", "C8766-", "A8767-", "C8768-", "A8769-", "A8770-", "T8771-", "C8772-", "A8773-", "G8774-", "T8775-", "G8776-", "T8777-", "T8778-", "T8779-", "C8780-", "C8781-", "A8782-", "A8783-", "A8784-", "T8785-", "A8786-", "T8787-", "A8788-", "T8789-", "T8790-", "A8791-", "C8792-", "T8793-", "A8794-", "G8795-", "A8796-", "C8797-", "A8798-", "A8799-", "T8800-", "A8801-", "T8802-", "T8803-", "C8804-", "C8805-", "A8806-", "T8807-", "A8808-", "T8809-", "A8810-", "G8811-", "T8812-", "T8813-", "A8814-", "T8815-", "T8816-", "A8817-", "G8818-", "T8819-", "T8820-", "A8821-", "A8822-", "G8823-", "G8824-", "G8825-", "A8826-", "C8827-", "C8828-", "C8829-", "A8830-", "A8831-", "T8832-", "T8833-", "A8834-", "G8835-", "A8836-", "A8837-", "C8838-", "A8839-", "C8840-", "G8841-", "T8842-", "A8843-", "C8844-", "G8845-", "C8846-", "G8847-", "C8848-", "T8849-", "T8850-", "A8851-", "T8852-", "T8853-", "C8854-", "A8855-", "T8856-", "C8857-", "A8858-", "T8859-", "T8860-", "T8861-", "G8862-", "G8863-", "A8864-", "T8865-", "C8866-", "G8867-", "T8868-", "A8869-", "T8870-", "T8871-", "T8872-", "C8873-", "A8874-", "T8875-", "A8876-", "A8877-", "A8878-", "A8879-", "G8880-", "T8881-", "T8882-", "A8883-", "T8884-", "T8885-", "A8886-", "T8887-", "G8888-", "T8889-", "T8890-", "A8891-", "T8892-", "A8893-", "G8894-", "A8895-", "T8896-", "G8897-", "T8898-", "C8899-", "A8900-", "A8901-", "C8902-", "A8903-", "C8904-", "A8905-", "T8906-", "T8907-", "C8908-", "T8909-", "A8910-", "C8911-", "A8912-", "T8913-", "T8914-", "T8915-", "T8916-", "T8917-", "T8918-", "T8919-", "A8920-", "A8921-", "T8922-", "T8923-", "G8924-", "T8925-", "C8926-", "T8927-", "A8928-", "T8929-", "A8930-", "T8931-", "A8932-", "G8933-", "T8934-", "A8935-", "T8936-", "T8937-", "T8938-", "T8939-", "T8940-", "C8941-", "T8942-", "G8943-", "A8944-", "T8945-", "A8946-", "T8947-", "T8948-", "T8949-", "T8950-", "C8951-", "T8952-", "A8953-", "T8954-", "A8955-", "A8956-", "T8957-", "A8958-", "T8959-", "C8960-", "A8961-", "G8962-", "A8963-", "A8964-", "T8965-", "T8966-", "G8967-", "T8968-", "C8969-", "T8970-", "T8971-", "C8972-", "C8973-", "A8974-", "T8975-", "A8976-", "G8977-", "G8978-", "A8979-", "A8980-", "G8981-", "T8982-", "T8983-", "G8984-", "T8985-", "A8986-", "T8987-", "A8988-", "C8989-", "T8990-", "A8991-", "T8992-", "T8993-", "C8994-", "G8995-", "G8996-", "A8997-", "A8998-", "T8999-", "C9000-", "A9001-", "G9002-", "T9003-", "T9004-", "A9005-", "C9006-", "A9007-", "T9008-", "G9009-", "T9010-", "T9011-", "T9012-", "A9013-", "A9014-", "A9015-", "T9016-", "A9017-", "A9018-", "T9019-", "T9020-", "C9021-", "T9022-", "C9023-", "T9024-", "G9025-", "A9026-", "T9027-", "G9028-", "T9029-", "C9030-", "A9031-", "T9032-", "T9033-", "C9034-", "C9035-", "T9036-", "T9037-", "A9038-", "T9039-", "A9040-", "C9041-", "A9042-", "A9043-", "T9044-", "C9045-", "A9046-", "A9047-", "A9048-", "T9049-", "T9050-", "C9051-", "A9052-", "T9053-", "T9054-", "A9055-", "T9056-", "T9057-", "A9058-", "A9059-", "A9060-", "C9061-", "A9062-", "G9063-", "T9064-", "T9065-", "T9066-", "A9067-", "A9068-", "T9069-", "A9070-", "G9071-", "T9072-", "C9073-", "T9074-", "G9075-", "T9076-", "A9077-", "G9078-", "A9079-", "C9080-", "C9081-", "T9082-", "T9083-", "T9084-", "A9085-", "T9086-", "C9087-", "G9088-", "T9089-", "C9090-", "G9091-", "T9092-", "A9093-", "C9094-", "A9095-", "T9096-", "A9097-", "T9098-", "C9099-", "C9100-", "A9101-", "T9102-", "T9103-", "G9104-", "T9105-", "C9106-", "T9107-", "T9108-", "A9109-", "T9110-", "T9111-", "A9112-", "G9113-", "T9114-", "T9115-", "A9116-", "C9117-", "G9118-", "C9119-", "T9120-", "T9121-", "A9122-", "T9123-", "T9124-", "T9125-", "T9126-", "T9127-", "A9128-", "T9129-", "G9130-", "G9131-", "G9132-", "T9133-", "T9134-", "T9135-", "T9136-", "A9137-", "C9138-", "G9139-", "T9140-", "T9141-", "G9142-", "C9143-", "T9144-", "T9145-", "T9146-", "A9147-", "T9148-", "T9149-", "A9150-", "T9151-", "A9152-", "T9153-", "T9154-", "T9155-", "T9156-", "A9157-", "T9158-", "A9159-", "A9160-", "T9161-", "A9162-", "A9163-", "T9164-", "G9165-", "A9166-", "T9167-", "T9168-", "G9169-", "T9170-", "T9171-", "T9172-", "G9173-", "A9174-", "C9175-", "A9176-", "A9177-", "T9178-", "G9179-", "T9180-", "C9181-", "G9182-", "T9183-", "A9184-", "G9185-", "T9186-", "A9187-", "T9188-", "A9189-", "G9190-", "A9191-", "T9192-", "A9193-", "T9194-", "A9195-", "T9196-", "T9197-", "A9198-", "T9199-", "T9200-", "A9201-", "G9202-", "A9203-", "G9204-", "G9205-", "A9206-", "G9207-", "G9208-", "T9209-", "A9210-", "T9211-", "A9212-", "A9213-", "T9214-", "T9215-", "A9216-", "T9217-", "A9218-", "A9219-", "A9220-", "A9221-", "A9222-", "G9223-", "T9224-", "T9225-", "T9226-", "C9227-", "T9228-", "G9229-", "A9230-", "G9231-", "T9232-", "A9233-", "C9234-", "G9235-", "A9236-", "T9237-", "G9238-", "T9239-", "T9240-", "A9241-", "T9242-", "A9243-", "A9244-", "G9245-", "A9246-", "G9247-", "G9248-", "A9249-", "G9250-", "A9251-", "G9252-", "G9253-", "A9254-", "C9255-", "A9256-", "C9257-", "A9258-", "T9259-", "T9260-", "A9261-", "A9262-", "C9263-", "A9264-", "T9265-", "C9266-", "A9267-", "T9268-", "A9269-", "C9270-", "A9271-", "T9272-", "C9273-", "A9274-", "A9275-", "T9276-", "T9277-", "A9278-", "A9279-", "C9280-", "T9281-", "A9282-", "C9283-", "A9284-", "T9285-", "T9286-", "C9287-", "T9288-", "T9289-", "A9290-", "T9291-", "A9292-", "A9293-", "C9294-", "A9295-", "T9296-", "T9297-", "G9298-", "T9299-", "A9300-", "A9301-", "T9302-", "C9303-", "A9304-", "A9305-", "A9306-", "A9307-", "G9308-", "A9309-", "A9310-", "T9311-", "T9312-", "G9313-", "C9314-", "A9315-", "A9316-", "T9317-", "T9318-", "T9319-", "T9320-", "G9321-", "A9322-", "T9323-", "G9324-", "T9325-", "A9326-", "T9327-", "A9328-", "A9329-", "C9330-", "A9331-", "A9332-", "C9333-", "T9334-", "G9335-", "T9336-", "C9337-", "A9338-", "A9339-", "T9340-", "G9341-", "G9342-", "A9343-", "A9344-", "T9345-", "T9346-", "G9347-", "T9348-", "A9349-", "T9350-", "A9351-", "T9352-", "T9353-", "A9354-", "C9355-", "A9356-", "A9357-", "A9358-", "T9359-", "T9360-", "A9361-", "C9362-", "G9363-", "G9364-", "T9365-", "A9366-", "T9367-", "G9368-", "T9369-", "T9370-", "G9371-", "T9372-", "A9373-", "A9374-", "C9375-", "A9376-", "A9377-", "C9378-", "A9379-", "A9380-", "A9381-", "T9382-", "A9383-", "C9384-", "C9385-", "G9386-", "A9387-", "T9388-", "C9389-", "G9390-", "G9391-", "T9392-", "A9393-", "A9394-", "T9395-", "T9396-", "G9397-", "T9398-", "C9399-", "T9400-", "C9401-", "T9402-", "G9403-", "C9404-", "C9405-", "G9406-", "C9407-", "T9408-", "G9409-", "T9410-", "A9411-", "A9412-", "T9413-", "A9414-", "G9415-", "A9416-", "A9417-", "T9418-", "T9419-", "A9420-", "A9421-", "T9422-", "T9423-", "A9424-", "T9425-", "A9426-", "T9427-", "A9428-", "T9429-", "C9430-", "T9431-", "A9432-", "T9433-", "T9434-", "A9435-", "C9436-", "A9437-", "C9438-", "C9439-", "G9440-", "G9441-", "C9442-", "C9443-", "T9444-", "T9445-", "G9446-", "T9447-", "A9448-", "T9449-", "C9450-", "A9451-", "T9452-", "A9453-", "A9454-", "T9455-", "A9456-", "A9457-", "A9458-", "G9459-", "T9460-", "T9461-", "G9462-", "T9463-", "G9464-", "G9465-", "T9466-", "A9467-", "G9468-", "T9469-", "A9470-", "T9471-", "G9472-", "A9473-", "T9474-", "C9475-", "T9476-", "C9477-", "C9478-", "A9479-", "T9480-", "A9481-", "T9482-", "T9483-", "T9484-", "A9485-", "T9486-", "A9487-", "A9488-", "T9489-", "T9490-", "T9491-", "A9492-", "G9493-", "T9494-", "A9495-", "C9496-", "T9497-", "T9498-", "T9499-", "G9500-", "T9501-", "A9502-", "T9503-", "T9504-", "T9505-", "A9506-", "G9507-", "T9508-", "T9509-", "T9510-", "T9511-", "T9512-", "T9513-", "T9514-", "G9515-", "G9516-", "A9517-", "A9518-", "T9519-", "C9520-", "A9521-", "T9522-", "A9523-", "A9524-", "A9525-", "A9526-", "A9527-", "A9528-", "A9529-", "G9530-", "T9531-", "T9532-", "T9533-", "T9534-", "A9535-", "C9536-", "T9537-", "A9538-", "A9539-", "T9540-", "T9541-", "T9542-", "A9543-", "A9544-", "A9545-", "A9546-", "T9547-", "T9548-", "T9549-", "A9550-", "A9551-", "A9552-", "A9553-", "A9554-", "G9555-", "T9556-", "A9557-", "T9558-", "T9559-", "T9560-", "A9561-", "C9562-", "A9563-", "T9564-", "T9565-", "T9566-", "T9567-", "T9568-", "C9569-", "A9570-", "C9571-", "T9572-", "G9573-", "T9574-", "T9575-", "T9576-", "A9577-", "G9578-", "T9579-", "C9580-", "G9581-", "C9582-", "G9583-", "G9584-", "A9585-", "T9586-", "A9587-", "T9588-", "G9589-", "G9590-", "A9591-", "A9592-", "T9593-", "T9594-", "C9595-", "G9596-", "A9597-", "T9598-", "C9599-", "C9600-", "T9601-", "G9602-", "T9603-", "C9604-", "A9605-", "A9606-", "A9607-", "A9608-", "T9609-", "C9610-", "A9611-", "A9612-", "T9613-", "A9614-", "C9615-", "A9616-", "T9617-", "C9618-", "A9619-", "T9620-", "C9621-", "T9622-", "A9623-", "T9624-", "A9625-", "G9626-", "A9627-", "T9628-", "C9629-", "A9630-", "T9631-", "G9632-", "T9633-", "A9634-", "A9635-", "C9636-", "A9637-", "A9638-", "T9639-", "A9640-", "T9641-", "T9642-", "A9643-", "C9644-", "A9645-", "A9646-", "T9647-", "A9648-", "C9649-", "A9650-", "T9651-", "A9652-", "G9653-", "A9654-", "T9655-", "G9656-", "A9657-", "A9658-", "C9659-", "C9660-", "A9661-", "A9662-", "A9663-", "T9664-", "G9665-", "A9666-", "T9667-", "A9668-", "T9669-", "A9670-", "A9671-", "G9672-", "A9673-", "C9674-", "T9675-", "A9676-", "A9677-", "C9678-", "A9679-", "G9680-", "T9681-", "A9682-", "T9683-", "G9684-", "C9685-", "A9686-", "T9687-", "T9688-", "A9689-", "T9690-", "C9691-", "C9692-", "G9693-", "A9694-", "A9695-", "A9696-", "T9697-", "G9698-", "T9699-", "T9700-", "A9701-", "A9702-", "T9703-", "A9704-", "A9705-", "C9706-", "A9707-", "T9708-", "T9709-", "A9710-", "C9711-", "A9712-", "T9713-", "A9714-", "T9715-", "T9716-", "A9717-", "T9718-", "A9719-", "T9720-", "C9721-", "A9722-", "A9723-", "T9724-", "A9725-", "T9726-", "C9727-", "A9728-", "C9729-", "A9730-", "A9731-", "A9732-", "A9733-", "A9734-", "T9735-", "A9736-", "A9737-", "A9738-", "T9739-", "C9740-", "C9741-", "A9742-", "C9743-", "A9744-", "T9745-", "T9746-", "T9747-", "G9748-", "G9749-", "C9750-", "T9751-", "A9752-", "A9753-", "T9754-", "C9755-", "G9756-", "A9757-", "T9758-", "T9759-", "T9760-", "C9761-", "G9762-", "G9763-", "G9764-", "C9765-", "T9766-", "T9767-", "G9768-", "G9769-", "A9770-", "A9771-", "A9772-", "A9773-", "A9774-", "A9775-", "C9776-", "G9777-", "T9778-", "A9779-", "T9780-", "C9781-", "G9782-", "C9783-", "C9784-", "G9785-", "G9786-", "A9787-", "A9788-", "G9789-", "G9790-", "G9791-", "A9792-", "C9793-", "T9794-", "A9795-", "T9796-", "A9797-", "T9798-", "G9799-", "A9800-", "C9801-", "T9802-", "A9803-", "A9804-", "C9805-", "T9806-", "T9807-", "A9808-", "T9809-", "C9810-", "T9811-", "A9812-", "G9813-", "A9814-", "G9815-", "A9816-", "T9817-", "A9818-", "C9819-", "A9820-", "G9821-", "G9822-", "A9823-", "A9824-", "T9825-", "A9826-", "C9827-", "A9828-", "A9829-", "C9830-", "A9831-", "A9832-", "T9833-", "C9834-", "A9835-", "A9836-", "A9837-", "A9838-", "C9839-", "T9840-", "T9841-", "A9842-", "C9843-", "T9844-", "G9845-", "A9846-", "A9847-", "A9848-", "C9849-", "T9850-", "A9851-", "T9852-", "A9853-", "C9854-", "G9855-", "T9856-", "A9857-", "A9858-", "C9859-", "T9860-", "G9861-", "T9862-", "C9863-", "A9864-", "A9865-", "A9866-", "A9867-", "A9868-", "A9869-", "A9870-", "T9871-", "A9872-", "A9873-", "A9874-", "A9875-", "A9876-", "C9877-", "A9878-", "T9879-", "A9880-", "T9881-", "A9882-", "T9883-", "G9884-", "G9885-", "T9886-", "C9887-", "T9888-", "A9889-", "T9890-", "A9891-", "T9892-", "A9893-", "T9894-", "A9895-", "C9896-", "A9897-", "C9898-", "T9899-", "A9900-", "C9901-", "A9902-", "A9903-", "T9904-", "T9905-", "T9906-", "A9907-", "G9908-", "T9909-", "T9910-", "A9911-", "T9912-", "T9913-", "A9914-", "A9915-", "T9916-", "G9917-", "T9918-", "G9919-", "G9920-", "T9921-", "T9922-", "A9923-", "T9924-", "T9925-", "G9926-", "A9927-", "T9928-", "T9929-", "G9930-", "G9931-", "A9932-", "T9933-", "A9934-", "A9935-", "C9936-", "C9937-", "G9938-", "A9939-", "T9940-", "G9941-", "T9942-", "G9943-", "A9944-", "T9945-", "T9946-", "G9947-", "T9948-", "T9949-", "C9950-", "A9951-", "A9952-", "T9953-", "C9954-", "A9955-", "A9956-", "T9957-", "A9958-", "T9959-", "T9960-", "A9961-", "A9962-", "G9963-", "A9964-", "G9965-", "G9966-", "G9967-", "T9968-", "T9969-", "G9970-", "G9971-", "T9972-", "A9973-", "A9974-", "A9975-", "T9976-", "T9977-", "G9978-", "G9979-", "T9980-", "A9981-", "C9982-", "A9983-", "T9984-", "A9985-", "G9986-", "C9987-", "T9988-", "A9989-", "A9990-", "T9991-", "A9992-", "A9993-", "T9994-", "A9995-", "C9996-", "A9997-", "T9998-", "A9999-", "T10000-", "A10001-", "C10002-", "T10003-", "C10004-", "C10005-", "A10006-", "A10007-", "A10008-", "T10009-", "A10010-", "C10011-", "A10012-", "C10013-", "C10014-", "C10015-", "A10016-", "A10017-", "T10018-", "A10019-", "A10020-", "T10021-", "A10022-", "C10023-", "T10024-", "A10025-", "C10026-", "A10027-", "A10028-", "C10029-", "C10030-", "A10031-", "T10032-", "T10033-", "T10034-", "C10035-", "T10036-", "G10037-", "A10038-", "G10039-", "T10040-", "T10041-", "G10042-", "G10043-", "A10044-", "T10045-", "A10046-", "T10047-", "C10048-", "A10049-", "T10050-", "C10051-", "A10052-", "A10053-", "A10054-", "A10055-", "T10056-", "A10057-", "C10058-", "T10059-", "G10060-", "G10061-", "A10062-", "T10063-", "A10064-", "A10065-", "A10066-", "T10067-", "A10068-", "C10069-", "G10070-", "A10071-", "G10072-", "G10073-", "A10074-", "C10075-", "A10076-", "T10077-", "G10078-", "T10079-", "A10080-", "T10081-", "A10082-", "G10083-", "A10084-", "G10085-", "T10086-", "A10087-", "A10088-", "G10089-", "T10090-", "A10091-", "A10092-", "A10093-", "G10094-", "A10095-", "A10096-", "A10097-", "A10098-", "A10099-", "G10100-", "A10101-", "A10102-", "T10103-", "G10104-", "T10105-", "G10106-", "G10107-", "A10108-", "A10109-", "T10110-", "T10111-", "T10112-", "G10113-", "C10114-", "T10115-", "A10116-", "T10117-", "G10118-", "A10119-", "A10120-", "G10121-", "T10122-", "T10123-", "G10124-", "T10125-", "T10126-", "T10127-", "A10128-", "C10129-", "T10130-", "C10131-", "A10132-", "A10133-", "A10134-", "A10135-", "C10136-", "G10137-", "A10138-", "T10139-", "T10140-", "A10141-", "G10142-", "A10143-", "A10144-", "A10145-", "A10146-", "C10147-", "G10148-", "A10149-", "T10150-", "A10151-", "G10152-", "A10153-", "T10154-", "A10155-", "C10156-", "T10157-", "T10158-", "T10159-", "G10160-", "G10161-", "T10162-", "T10163-", "T10164-", "A10165-", "T10166-", "T10167-", "G10168-", "G10169-", "A10170-", "T10171-", "T10172-", "C10173-", "G10174-", "T10175-", "G10176-", "T10177-", "A10178-", "A10179-", "T10180-", "C10181-", "A10182-", "T10183-", "A10184-", "T10185-", "A10186-", "T10187-", "T10188-", "T10189-", "T10190-", "G10191-", "C10192-", "A10193-", "T10194-", "A10195-", "A10196-", "C10197-", "A10198-", "T10199-", "G10200-", "T10201-", "A10202-", "T10203-", "C10204-", "A10205-", "A10206-", "T10207-", "A10208-", "T10209-", "A10210-", "T10211-", "G10212-", "G10213-", "C10214-", "A10215-", "T10216-", "A10217-", "G10218-", "A10219-", "A10220-", "C10221-", "A10222-", "C10223-", "G10224-", "A10225-", "A10226-", "G10227-", "A10228-", "G10229-", "A10230-", "A10231-", "A10232-", "C10233-", "C10234-", "G10235-", "G10236-", "T10237-", "G10238-", "C10239-", "G10240-", "T10241-", "C10242-", "A10243-", "G10244-", "A10245-", "T10246-", "A10247-", "A10248-", "T10249-", "T10250-", "G10251-", "T10252-", "C10253-", "C10254-", "T10255-", "A10256-", "T10257-", "A10258-", "T10259-", "G10260-", "C10261-", "C10262-", "G10263-", "T10264-", "A10265-", "C10266-", "A10267-", "C10268-", "G10269-", "T10270-", "T10271-", "T10272-", "T10273-", "A10274-", "A10275-", "A10276-", "A10277-", "A10278-", "A10279-", "A10280-", "T10281-", "A10282-", "A10283-", "C10284-", "A10285-", "A10286-", "T10287-", "G10288-", "A10289-", "G10290-", "C10291-", "A10292-", "A10293-", "G10294-", "T10295-", "T10296-", "C10297-", "T10298-", "A10299-", "T10300-", "A10301-", "A10302-", "G10303-", "C10304-", "T10305-", "A10306-", "G10307-", "T10308-", "T10309-", "A10310-", "A10311-", "C10312-", "T10313-", "A10314-", "A10315-", "T10316-", "A10317-", "A10318-", "A10319-", "T10320-", "A10321-", "A10322-", "A10323-", "A10324-", "A10325-", "G10326-", "T10327-", "T10328-", "T10329-", "A10330-", "A10331-", "T10332-", "T10333-", "A10334-", "T10335-", "C10336-", "G10337-", "A10338-", "C10339-", "G10340-", "A10341-", "T10342-", "A10343-", "T10344-", "A10345-", "T10346-", "G10347-", "T10348-", "C10349-", "G10350-", "T10351-", "T10352-", "A10353-", "T10354-", "T10355-", "T10356-", "T10357-", "T10358-", "C10359-", "T10360-", "C10361-", "T10362-", "C10363-", "A10364-", "T10365-", "A10366-", "T10367-", "G10368-", "A10369-", "A10370-", "A10371-", "G10372-", "A10373-", "T10374-", "T10375-", "A10376-", "A10377-", "T10378-", "T10379-", "T10380-", "G10381-", "A10382-", "T10383-", "T10384-", "C10385-", "T10386-", "A10387-", "A10388-", "T10389-", "A10390-", "T10391-", "A10392-", "A10393-", "T10394-", "C10395-", "T10396-", "T10397-", "C10398-", "A10399-", "G10400-", "T10401-", "A10402-", "T10403-", "T10404-", "G10405-", "G10406-", "A10407-", "T10408-", "G10409-", "A10410-", "A10411-", "T10412-", "C10413-", "T10414-", "C10415-", "A10416-", "A10417-", "T10418-", "T10419-", "C10420-", "A10421-", "A10422-", "A10423-", "T10424-", "T10425-", "A10426-", "A10427-", "T10428-", "T10429-", "C10430-", "C10431-", "A10432-", "T10433-", "T10434-", "A10435-", "G10436-", "A10437-", "T10438-", "T10439-", "A10440-", "G10441-", "A10442-", "T10443-", "T10444-", "A10445-", "G10446-", "A10447-", "T10448-", "T10449-", "A10450-", "G10451-", "A10452-", "T10453-", "C10454-", "A10455-", "T10456-", "A10457-", "A10458-", "A10459-", "T10460-", "A10461-", "A10462-", "A10463-", "A10464-", "A10465-", "T10466-", "A10467-", "G10468-", "T10469-", "A10470-", "G10471-", "C10472-", "A10473-", "C10474-", "G10475-", "C10476-", "A10477-", "C10478-", "T10479-", "A10480-", "C10481-", "T10482-", "T10483-", "C10484-", "A10485-", "G10486-", "C10487-", "C10488-", "A10489-", "A10490-", "A10491-", "T10492-", "A10493-", "T10494-", "T10495-", "C10496-", "T10497-", "T10498-", "T10499-", "T10500-", "T10501-", "T10502-", "G10503-", "A10504-", "A10505-", "A10506-", "C10507-", "G10508-", "C10509-", "C10510-", "A10511-", "T10512-", "C10513-", "T10514-", "A10515-", "G10516-", "C10517-", "G10518-", "T10519-", "A10520-", "A10521-", "T10522-", "G10523-", "A10524-", "G10525-", "A10526-", "A10527-", "C10528-", "A10529-", "C10530-", "A10531-", "A10532-", "G10533-", "T10534-", "G10535-", "A10536-", "A10537-", "C10538-", "C10539-", "T10540-", "A10541-", "T10542-", "A10543-", "A10544-", "T10545-", "G10546-", "A10547-", "G10548-", "C10549-", "A10550-", "A10551-", "A10552-", "T10553-", "T10554-", "T10555-", "A10556-", "T10557-", "T10558-", "A10559-", "G10560-", "T10561-", "A10562-", "T10563-", "C10564-", "G10565-", "G10566-", "T10567-", "T10568-", "A10569-", "C10570-", "A10571-", "T10572-", "G10573-", "A10574-", "A10575-", "G10576-", "G10577-", "A10578-", "C10579-", "T10580-", "T10581-", "T10582-", "A10583-", "C10584-", "G10585-", "T10586-", "A10587-", "G10588-", "A10589-", "G10590-", "T10591-", "G10592-", "G10593-", "T10594-", "G10595-", "A10596-", "T10597-", "T10598-", "C10599-", "C10600-", "T10601-", "C10602-", "C10603-", "A10604-", "T10605-", "C10606-", "T10607-", "G10608-", "T10609-", "G10610-", "G10611-", "T10612-", "A10613-", "C10614-", "G10615-", "A10616-", "A10617-", "C10618-", "G10619-", "G10620-", "T10621-", "T10622-", "T10623-", "C10624-", "A10625-", "T10626-", "C10627-", "T10628-", "T10629-", "C10630-", "T10631-", "T10632-", "T10633-", "G10634-", "A10635-", "T10636-", "G10637-", "C10638-", "C10639-", "A10640-", "C10641-", "C10642-", "A10643-", "C10644-", "C10645-", "C10646-", "A10647-", "G10648-", "A10649-", "T10650-", "G10651-", "T10652-", "T10653-", "C10654-", "T10655-", "A10656-", "T10657-", "A10658-", "A10659-", "A10660-", "C10661-", "T10662-", "T10663-", "G10664-", "G10665-", "T10666-", "A10667-", "T10668-", "C10669-", "C10670-", "T10671-", "C10672-", "G10673-", "T10674-", "C10675-", "C10676-", "G10677-", "A10678-", "T10679-", "T10680-", "T10681-", "C10682-", "A10683-", "T10684-", "A10685-", "T10686-", "C10687-", "A10688-", "T10689-", "T10690-", "T10691-", "G10692-", "C10693-", "C10694-", "A10695-", "A10696-", "C10697-", "C10698-", "A10699-", "A10700-", "T10701-", "A10702-", "C10703-", "A10704-", "T10705-", "A10706-", "T10707-", "A10708-", "G10709-", "C10710-", "T10711-", "A10712-", "A10713-", "A10714-", "C10715-", "C10716-", "C10717-", "A10718-", "G10719-", "G10720-", "C10721-", "A10722-", "T10723-", "A10724-", "C10725-", "G10726-", "T10727-", "T10728-", "C10729-", "C10730-", "A10731-", "C10732-", "A10733-", "C10734-", "A10735-", "T10736-", "C10737-", "C10738-", "G10739-", "G10740-", "A10741-", "A10742-", "C10743-", "A10744-", "A10745-", "T10746-", "G10747-", "A10748-", "A10749-", "A10750-", "T10751-", "T10752-", "C10753-", "T10754-", "C10755-", "C10756-", "A10757-", "G10758-", "A10759-", "A10760-", "G10761-", "A10762-", "T10763-", "G10764-", "T10765-", "T10766-", "A10767-", "C10768-", "A10769-", "A10770-", "T10771-", "G10772-", "G10773-", "C10774-", "T10775-", "A10776-", "G10777-", "A10778-", "T10779-", "T10780-", "T10781-", "G10782-", "G10783-", "A10784-", "C10785-", "A10786-", "T10787-", "T10788-", "T10789-", "G10790-", "G10791-", "T10792-", "T10793-", "T10794-", "C10795-", "A10796-", "A10797-", "C10798-", "C10799-", "G10800-", "C10801-", "G10802-", "T10803-", "T10804-", "A10805-", "A10806-", "C10807-", "A10808-", "T10809-", "A10810-", "T10811-", "G10812-", "A10813-", "G10814-", "T10815-", "G10816-", "A10817-", "A10818-", "C10819-", "A10820-", "C10821-", "A10822-", "C10823-", "C10824-", "C10825-", "A10826-", "T10827-", "A10828-", "C10829-", "A10830-", "T10831-", "G10832-", "A10833-", "A10834-", "A10835-", "G10836-", "C10837-", "G10838-", "A10839-", "T10840-", "G10841-", "A10842-", "G10843-", "A10844-", "A10845-", "A10846-", "T10847-", "A10848-", "G10849-", "G10850-", "A10851-", "T10852-", "T10853-", "C10854-", "T10855-", "C10856-", "A10857-", "T10858-", "C10859-", "T10860-", "T10861-", "G10862-", "C10863-", "C10864-", "A10865-", "A10866-", "A10867-", "A10868-", "T10869-", "A10870-", "T10871-", "C10872-", "A10873-", "C10874-", "T10875-", "A10876-", "T10877-", "A10878-", "A10879-", "A10880-", "A10881-", "A10882-", "A10883-", "T10884-", "T10885-", "T10886-", "A10887-", "T10888-", "T10889-", "T10890-", "A10891-", "T10892-", "C10893-", "A10894-", "A10895-", "T10896-", "T10897-", "T10898-", "T10899-", "A10900-", "A10901-", "A10902-", "G10903-", "G10904-", "T10905-", "A10906-", "T10907-", "A10908-", "A10909-", "A10910-", "A10911-", "A10912-", "A10913-", "A10914-", "T10915-", "A10916-", "C10917-", "T10918-", "T10919-", "A10920-", "T10921-", "T10922-", "G10923-", "T10924-", "T10925-", "G10926-", "C10927-", "T10928-", "C10929-", "G10930-", "A10931-", "A10932-", "T10933-", "A10934-", "T10935-", "T10936-", "T10937-", "T10938-", "G10939-", "T10940-", "A10941-", "T10942-", "T10943-", "T10944-", "G10945-", "A10946-", "T10947-", "G10948-", "G10949-", "T10950-", "A10951-", "T10952-", "A10953-", "C10954-", "G10955-", "G10956-", "A10957-", "A10958-", "G10959-", "A10960-", "T10961-", "T10962-", "A10963-", "G10964-", "A10965-", "A10966-", "A10967-", "T10968-", "G10969-", "T10970-", "A10971-", "G10972-", "G10973-", "T10974-", "A10975-", "T10976-", "T10977-", "A10978-", "T10979-", "C10980-", "A10981-", "T10982-", "C10983-", "A10984-", "A10985-", "C10986-", "T10987-", "G10988-", "A10989-", "T10990-", "T10991-", "T10992-", "T10993-", "A10994-", "T10995-", "G10996-", "A10997-", "T10998-", "G10999-", "G11000-", "T11001-", "T11002-", "T11003-", "T11004-", "A11005-", "T11006-", "G11007-", "A11008-", "A11009-", "T11010-", "T11011-", "T11012-", "T11013-", "A11014-", "T11015-", "T11016-", "A11017-", "T11018-", "G11019-", "C11020-", "T11021-", "T11022-", "C11023-", "A11024-", "C11025-", "T11026-", "A11027-", "T11028-", "T11029-", "G11030-", "C11031-", "A11032-", "T11033-", "C11034-", "G11035-", "G11036-", "A11037-", "A11038-", "A11039-", "T11040-", "A11041-", "A11042-", "T11043-", "A11044-", "T11045-", "C11046-", "A11047-", "T11048-", "A11049-", "T11050-", "G11051-", "C11052-", "T11053-", "T11054-", "C11055-", "C11056-", "A11057-", "C11058-", "G11059-", "T11060-", "A11061-", "T11062-", "A11063-", "T11064-", "T11065-", "T11066-", "T11067-", "A11068-", "T11069-", "T11070-", "T11071-", "T11072-", "G11073-", "T11074-", "T11075-", "T11076-", "T11077-", "G11078-", "A11079-", "C11080-", "T11081-", "C11082-", "A11083-", "T11084-", "A11085-", "A11086-", "T11087-", "A11088-", "C11089-", "G11090-", "C11091-", "A11092-", "C11093-", "G11094-", "T11095-", "A11096-", "A11097-", "T11098-", "T11099-", "C11100-", "T11101-", "G11102-", "G11103-", "A11104-", "T11105-", "T11106-", "A11107-", "T11108-", "T11109-", "G11110-", "G11111-", "C11112-", "A11113-", "T11114-", "A11115-", "T11116-", "C11117-", "G11118-", "A11119-", "T11120-", "G11121-", "A11122-", "A11123-", "T11124-", "A11125-", "A11126-", "T11127-", "T11128-", "T11129-", "T11130-", "A11131-", "G11132-", "C11133-", "T11134-", "C11135-", "C11136-", "A11137-", "T11138-", "G11139-", "C11140-", "T11141-", "C11142-", "A11143-", "G11144-", "T11145-", "A11146-", "A11147-", "A11148-", "T11149-", "A11150-", "T11151-", "T11152-", "A11153-", "A11154-", "T11155-", "G11156-", "A11157-", "G11158-", "A11159-", "A11160-", "C11161-", "A11162-", "T11163-", "A11164-", "G11165-", "T11166-", "G11167-", "T11168-", "T11169-", "G11170-", "C11171-", "C11172-", "T11173-", "C11174-", "C11175-", "T11176-", "A11177-", "C11178-", "C11179-", "A11180-", "T11181-", "T11182-", "A11183-", "T11184-", "T11185-", "T11186-", "T11187-", "T11188-", "T11189-", "T11190-", "C11191-", "A11192-", "T11193-", "C11194-", "T11195-", "C11196-", "A11197-", "T11198-", "T11199-", "C11200-", "A11201-", "A11202-", "T11203-", "T11204-", "C11205-", "T11206-", "T11207-", "G11208-", "A11209-", "T11210-", "T11211-", "G11212-", "C11213-", "A11214-", "G11215-", "A11216-", "G11217-", "A11218-", "T11219-", "C11220-", "T11221-", "A11222-", "T11223-", "A11224-", "T11225-", "A11226-", "A11227-", "T11228-", "C11229-", "A11230-", "T11231-", "T11232-", "A11233-", "T11234-", "A11235-", "G11236-", "C11237-", "G11238-", "T11239-", "T11240-", "G11241-", "A11242-", "C11243-", "T11244-", "T11245-", "A11246-", "T11247-", "G11248-", "G11249-", "A11250-", "C11251-", "T11252-", "C11253-", "T11254-", "G11255-", "G11256-", "A11257-", "A11258-", "T11259-", "C11260-", "T11261-", "T11262-", "A11263-", "G11264-", "A11265-", "C11266-", "G11267-", "A11268-", "T11269-", "G11270-", "T11271-", "A11272-", "C11273-", "A11274-", "G11275-", "T11276-", "C11277-", "A11278-", "T11279-", "C11280-", "T11281-", "A11282-", "T11283-", "A11284-", "A11285-", "T11286-", "C11287-", "A11288-", "T11289-", "G11290-", "G11291-", "T11292-", "A11293-", "T11294-", "A11295-", "T11296-", "T11297-", "T11298-", "A11299-", "A11300-", "T11301-", "A11302-", "C11303-", "A11304-", "T11305-", "T11306-", "G11307-", "T11308-", "T11309-", "T11310-", "T11311-", "A11312-", "T11313-", "A11314-", "G11315-", "C11316-", "A11317-", "T11318-", "A11319-", "G11320-", "G11321-", "C11322-", "A11323-", "T11324-", "T11325-", "A11326-", "T11327-", "C11328-", "T11329-", "A11330-", "C11331-", "G11332-", "A11333-", "T11334-", "A11335-", "T11336-", "T11337-", "A11338-", "G11339-", "A11340-", "T11341-", "A11342-", "C11343-", "T11344-", "T11345-", "C11346-", "A11347-", "C11348-", "T11349-", "C11350-", "A11351-", "A11352-", "T11353-", "G11354-", "A11355-", "A11356-", "T11357-", "C11358-", "A11359-", "A11360-", "T11361-", "C11362-", "A11363-", "C11364-", "A11365-", "C11366-", "A11367-", "A11368-", "T11369-", "C11370-", "T11371-", "A11372-", "A11373-", "T11374-", "G11375-", "T11376-", "A11377-", "G11378-", "G11379-", "T11380-", "T11381-", "T11382-", "A11383-", "T11384-", "G11385-", "A11386-", "C11387-", "A11388-", "T11389-", "A11390-", "A11391-", "T11392-", "A11393-", "G11394-", "C11395-", "A11396-", "T11397-", "T11398-", "T11399-", "T11400-", "C11401-", "A11402-", "G11403-", "C11404-", "A11405-", "G11406-", "T11407-", "T11408-", "C11409-", "A11410-", "A11411-", "T11412-", "G11413-", "T11414-", "T11415-", "T11416-", "C11417-", "T11418-", "A11419-", "G11420-", "A11421-", "T11422-", "T11423-", "C11424-", "G11425-", "T11426-", "T11427-", "G11428-", "A11429-", "T11430-", "G11431-", "G11432-", "C11433-", "A11434-", "A11435-", "T11436-", "G11437-", "G11438-", "T11439-", "T11440-", "A11441-", "T11442-", "A11443-", "C11444-", "A11445-", "T11446-", "G11447-", "T11448-", "A11449-", "T11450-", "A11451-", "T11452-", "C11453-", "C11454-", "G11455-", "T11456-", "T11457-", "A11458-", "T11459-", "T11460-", "T11461-", "G11462-", "A11463-", "T11464-", "C11465-", "T11466-", "A11467-", "A11468-", "T11469-", "G11470-", "T11471-", "T11472-", "G11473-", "A11474-", "C11475-", "A11476-", "T11477-", "C11478-", "T11479-", "G11480-", "A11481-", "A11482-", "C11483-", "C11484-", "G11485-", "G11486-", "A11487-", "T11488-", "T11489-", "C11490-", "T11491-", "A11492-", "G11493-", "C11494-", "A11495-", "G11496-", "T11497-", "A11498-", "A11499-", "A11500-", "G11501-", "A11502-", "T11503-", "A11504-", "C11505-", "T11506-", "A11507-", "G11508-", "A11509-", "G11510-", "A11511-", "T11512-", "T11513-", "G11514-", "T11515-", "T11516-", "T11517-", "A11518-", "T11519-", "T11520-", "A11521-", "T11522-", "A11523-", "T11524-", "C11525-", "T11526-", "A11527-", "A11528-", "C11529-", "A11530-", "G11531-", "C11532-", "C11533-", "T11534-", "T11535-", "G11536-", "T11537-", "G11538-", "A11539-", "A11540-", "G11541-", "A11542-", "A11543-", "G11544-", "T11545-", "G11546-", "T11547-", "T11548-", "T11549-", "C11550-", "T11551-", "C11552-", "C11553-", "T11554-", "C11555-", "G11556-", "T11557-", "T11558-", "T11559-", "G11560-", "T11561-", "C11562-", "A11563-", "A11564-", "T11565-", "C11566-", "A11567-", "T11568-", "G11569-", "T11570-", "T11571-", "A11572-", "A11573-", "T11574-", "G11575-", "T11576-", "C11577-", "T11578-", "T11579-", "T11580-", "A11581-", "A11582-", "G11583-", "A11584-", "T11585-", "A11586-", "A11587-", "G11588-", "G11589-", "T11590-", "A11591-", "G11592-", "A11593-", "C11594-", "A11595-", "A11596-", "A11597-", "T11598-", "G11599-", "T11600-", "T11601-", "T11602-", "A11603-", "T11604-", "A11605-", "G11606-", "T11607-", "A11608-", "C11609-", "T11610-", "A11611-", "A11612-", "G11613-", "A11614-", "A11615-", "T11616-", "T11617-", "G11618-", "G11619-", "G11620-", "C11621-", "A11622-", "A11623-", "A11624-", "C11625-", "A11626-", "T11627-", "A11628-", "A11629-", "G11630-", "A11631-", "C11632-", "A11633-", "T11634-", "G11635-", "T11636-", "C11637-", "A11638-", "C11639-", "A11640-", "A11641-", "A11642-", "G11643-", "A11644-", "C11645-", "C11646-", "C11647-", "T11648-", "T11649-", "T11650-", "T11651-", "T11652-", "G11653-", "T11654-", "A11655-", "T11656-", "G11657-", "T11658-", "A11659-", "T11660-", "A11661-", "A11662-", "G11663-", "T11664-", "G11665-", "T11666-", "A11667-", "G11668-", "A11669-", "A11670-", "A11671-", "T11672-", "T11673-", "A11674-", "T11675-", "A11676-", "A11677-", "C11678-", "A11679-", "T11680-", "C11681-", "C11682-", "A11683-", "T11684-", "A11685-", "G11686-", "T11687-", "T11688-", "G11689-", "G11690-", "A11691-", "T11692-", "T11693-", "C11694-", "A11695-", "C11696-", "A11697-", "T11698-", "A11699-", "G11700-", "G11701-", "T11702-", "G11703-", "T11704-", "C11705-", "C11706-", "A11707-", "A11708-", "T11709-", "C11710-", "G11711-", "G11712-", "G11713-", "A11714-", "T11715-", "C11716-", "T11717-", "C11718-", "T11719-", "C11720-", "C11721-", "C11727T", "C39139T", "A185259-", "G185260-", "A185261-", "A185262-", "T185263-", "G185264-", "T185265-", "T185266-", "T185267-", "G185268-", "C185269-", "C185270-", "A185271-", "C185272-", "A185273-", "T185274-", "T185275-", "G185276-", "G185277-", "C185278-", "T185279-", "A185280-", "G185281-", "A185282-", "G185283-", "G185284-", "A185285-", "A185286-", "T185287-", "G185288-", "C185289-", "C185290-", "G185291-", "T185292-", "T185293-", "T185294-", "A185295-", "G185296-", "A185297-", "T185298-", "C185299-", "A185300-", "A185301-", "C185302-", "G185303-", "T185304-", "A185305-", "T185306-", "T185307-", "G185308-", "C185309-", "G185310-", "A185311-", "T185312-", "A185313-", "A185314-", "C185315-", "A185316-", "G185317-", "A185318-", "C185319-", "G185320-", "A185321-", "C185322-", "G185323-", "A185324-", "T185325-", "C185326-", "A185327-", "G185328-", "G185329-", "T185330-", "T185331-", "G185332-", "T185333-", "T185334-", "A185335-", "T185336-", "T185337-", "A185338-", "T185339-", "G185340-", "C185341-", "A185342-", "G185343-", "G185344-", "A185345-", "A185346-", "T185347-", "A185348-", "C185349-", "C185350-", "A185351-", "T185352-", "T185353-", "T185354-", "C185355-", "A185356-", "T185357-", "G185358-", "A185359-", "A185360-", "G185361-", "A185362-", "T185363-", "A185364-", "G185365-", "T185366-", "G185367-", "T185368-", "A185369-", "G185370-", "A185371-", "A185372-", "A185373-", "C185374-", "A185375-", "G185376-", "A185377-", "T185378-", "A185379-", "T185380-", "A185381-", "C185382-", "A185383-", "T185384-", "T185385-", "A185386-", "T185387-", "G185388-", "G185389-", "A185390-", "C185391-", "C185392-", "A185393-", "G185394-", "A185395-", "A185396-", "A185397-", "T185398-", "A185399-", "A185400-", "T185401-", "G185402-", "T185403-", "T185404-", "A185405-", "A185406-", "A185407-", "G185408-", "G185409-", "A185410-", "A185411-", "A185412-", "C185413-", "A185414-", "T185415-", "A185416-", "T185417-", "G185418-", "A185419-", "C185420-", "A185421-", "T185422-", "A185423-", "A185424-", "A185425-", "C185426-", "A185427-", "G185428-", "T185429-", "A185430-", "T185431-", "T185432-", "G185433-", "A185434-", "C185435-", "C185436-", "C185437-", "A185438-", "C185439-", "G185440-", "A185441-", "G185442-", "T185443-", "T185444-", "A185445-", "T185446-", "A185447-", "A185448-", "C185449-", "A185450-", "A185451-", "A185452-", "G185453-", "T185454-", "C185455-", "A185456-", "A185457-", "A185458-", "G185459-", "A185460-", "C185461-", "C185462-", "C185463-", "A185464-", "T185465-", "T185466-", "T185467-", "T185468-", "C185469-", "C185470-", "T185471-", "G185472-", "C185473-", "T185474-", "C185475-", "C185476-", "A185477-", "T185478-", "T185479-", "G185480-", "A185481-", "G185482-", "T185483-", "G185484-", "T185485-", "A185486-", "A185487-", "A185488-", "A185489-", "T185490-", "T185491-", "C185492-", "A185493-", "T185494-", "G185495-", "G185496-", "T185497-", "T185498-", "G185499-", "A185500-", "C185501-", "A185502-", "A185503-", "T185504-", "T185505-", "T185506-", "A185507-", "G185508-", "G185509-", "A185510-", "A185511-", "A185512-", "T185513-", "G185514-", "G185515-", "A185516-", "T185517-", "A185518-", "T185519-", "G185520-", "A185521-", "C185522-", "A185523-", "A185524-", "C185525-", "C185526-", "C185527-", "T185528-", "A185529-", "A185530-", "T185531-", "T185532-", "C185533-", "A185534-", "T185535-", "T185536-", "T185537-", "T185538-", "G185539-", "G185540-", "G185541-", "A185542-", "A185543-", "G185544-", "A185545-", "T185546-", "G185547-", "C185548-", "T185549-", "A185550-", "A185551-", "A185552-", "A185553-", "C185554-", "T185555-", "A185556-", "A185557-", "G185558-", "A185559-", "A185560-", "A185561-", "C185562-", "G185563-", "G185564-", "A185565-", "C185566-", "A185567-", "T185568-", "A185569-", "T185570-", "A185571-", "G185572-", "T185573-", "G185574-", "C185575-", "A185576-", "A185577-", "T185578-", "G185579-", "A185580-", "C185581-", "G185582-", "A185583-", "T185584-", "A185585-", "A185586-", "A185587-", "A185588-", "G185589-", "T185590-", "C185591-", "C185592-", "T185593-", "A185594-", "C185595-", "C185596-", "A185597-", "T185598-", "G185599-", "T185600-", "A185601-", "C185602-", "A185603-", "G185604-", "T185605-", "G185606-", "A185607-", "G185608-", "A185609-", "A185610-", "A185611-", "T185612-", "A185613-", "A185614-", "A185615-", "A185616-", "A185617-", "T185618-", "A185619-", "T185620-", "A185621-", "G185622-", "A185623-", "C185624-", "T185625-", "T185626-", "T185627-", "G185628-", "G185629-", "A185630-", "T185631-", "A185632-", "T185633-", "A185634-", "A185635-", "C185636-", "T185637-", "A185638-", "T185639-", "G185640-", "G185641-", "A185642-", "G185643-", "A185644-", "T185645-", "A185646-", "T185647-", "T185648-", "A185649-", "T185650-", "T185651-", "T185652-", "C185653-", "T185654-", "A185655-", "A185656-", "T185657-", "A185658-", "T185659-", "G185660-", "G185661-", "T185662-", "T185663-", "T185664-", "A185665-", "T185666-", "C185667-", "T185668-", "A185669-", "C185670-", "A185671-", "A185672-", "T185673-", "C185674-", "T185675-", "A185676-", "C185677-", "T185678-", "A185679-", "G185680-", "T185681-", "C185682-", "A185683-", "G185684-", "G185685-", "A185686-", "T185687-", "T185688-", "A185689-", "T185690-", "G185691-", "G185692-", "A185693-", "G185694-", "A185695-", "T185696-", "G185697-", "G185698-", "T185699-", "A185700-", "C185701-", "C185702-", "A185703-", "A185704-", "A185705-", "T185706-", "A185707-", "T185708-", "A185709-", "C185710-", "A185711-", "T185712-", "T185713-", "T185714-", "A185715-", "A185716-", "A185717-", "T185718-", "C185719-", "C185720-", "G185721-", "T185722-", "A185723-", "A185724-", "C185725-", "T185726-", "A185727-", "G185728-", "A185729-", "T185730-", "C185731-", "A185732-", "G185733-", "A185734-", "T185735-", "C185736-", "A185737-", "T185738-", "G185739-", "A185740-", "G185741-", "T185742-", "G185743-", "T185744-", "G185745-", "A185746-", "A185747-", "T185748-", "C185749-", "T185750-", "A185751-", "G185752-", "C185753-", "T185754-", "T185755-", "A185756-", "G185757-", "A185758-", "T185759-", "C185760-", "T185761-", "A185762-", "A185763-", "C185764-", "G185765-", "T185766-", "C185767-", "T185768-", "A185769-", "A185770-", "G185771-", "G185772-", "A185773-", "A185774-", "G185775-", "T185776-", "A185777-", "A185778-", "C185779-", "T185780-", "G185781-", "T185782-", "G185783-", "A185784-", "C185785-", "A185786-", "T185787-", "G185788-", "T185789-", "C185790-", "C185791-", "T185792-", "G185793-", "C185794-", "G185795-", "T185796-", "T185797-", "T185798-", "A185799-", "G185800-", "T185801-", "A185802-", "T185803-", "A185804-", "C185805-", "C185806-", "A185807-", "A185808-", "G185809-", "A185810-", "A185811-", "A185812-", "T185813-", "A185814-", "T185815-", "A185816-", "T185817-", "C185818-", "A185819-", "A185820-", "C185821-", "A185822-", "T185823-", "A185824-", "T185825-", "G185826-", "A185827-", "A185828-", "G185829-", "G185830-", "T185831-", "C185832-", "T185833-", "A185834-", "T185835-", "G185836-", "C185837-", "T185838-", "T185839-", "T185840-", "A185841-", "G185842-", "T185843-", "G185844-", "T185845-", "T185846-", "A185847-", "C185848-", "T185849-", "A185850-", "C185851-", "A185852-", "T185853-", "C185854-", "T185855-", "A185856-", "A185857-", "A185858-", "G185859-", "A185860-", "T185861-", "C185862-", "A185863-", "T185864-", "T185865-", "G185866-", "T185867-", "G185868-", "C185869-", "T185870-", "A185871-", "C185872-", "A185873-", "G185874-", "G185875-", "T185876-", "A185877-", "T185878-", "T185879-", "G185880-", "G185881-", "T185882-", "T185883-", "G185884-", "G185885-", "T185886-", "T185887-", "A185888-", "A185889-", "A185890-", "A185891-", "T185892-", "C185893-", "T185894-", "A185895-", "G185896-", "T185897-", "G185898-", "G185899-", "T185900-", "T185901-", "A185902-", "T185903-", "G185904-", "G185905-", "G185906-", "A185907-", "A185908-", "G185909-", "G185910-", "A185911-", "A185912-", "G185913-", "A185914-", "T185915-", "G185916-", "C185917-", "T185918-", "G185919-", "A185920-", "T185921-", "A185922-", "A185923-", "A185924-", "C185925-", "C185926-", "A185927-", "C185928-", "G185929-", "T185930-", "G185931-", "C185932-", "T185933-", "T185934-", "G185935-", "T185936-", "T185937-", "T185938-", "T185939-", "C185940-", "A185941-", "T185942-", "C185943-", "A185944-", "T185945-", "T185946-", "G185947-", "G185948-", "A185949-", "A185950-", "T185951-", "T185952-", "A185953-", "T185954-", "T185955-", "A185956-", "C185957-", "A185958-", "C185959-", "A185960-", "C185961-", "T185962-", "G185963-", "T185964-", "C185965-", "G185966-", "T185967-", "T185968-", "G185969-", "G185970-", "A185971-", "T185972-", "T185973-", "A185974-", "T185975-", "T185976-", "A185977-", "C185978-", "T185979-", "G185980-", "T185981-", "T185982-", "C185983-", "A185984-", "T185985-", "A185986-", "C185987-", "G185988-", "A185989-", "A185990-", "G185991-", "A185992-", "T185993-", "A185994-", "T185995-", "T185996-", "T185997-", "G185998-", "G185999-", "A186000-", "G186001-", "A186002-", "A186003-", "G186004-", "C186005-", "A186006-", "C186007-", "C186008-", "T186009-", "G186010-", "G186011-", "C186012-", "C186013-", "T186014-", "G186015-", "A186016-", "C186017-", "T186018-", "A186019-", "T186020-", "G186021-", "A186022-", "T186023-", "C186024-", "C186025-", "A186026-", "T186027-", "G186028-", "T186029-", "A186030-", "A186031-", "G186032-", "T186033-", "C186034-", "A186035-", "T186036-", "A186037-", "T186038-", "A186039-", "T186040-", "C186041-", "C186042-", "A186043-", "T186044-", "A186045-", "T186046-", "A186047-", "G186048-", "A186049-", "G186050-", "T186051-", "A186052-", "T186053-", "A186054-", "G186055-", "A186056-", "G186057-", "A186058-", "T186059-", "A186060-", "C186061-", "A186062-", "T186063-", "G186064-", "G186065-", "A186066-", "T186067-", "A186068-", "G186069-", "A186070-", "A186071-", "T186072-", "C186073-", "T186074-", "A186075-", "A186076-", "T186077-", "G186078-", "T186079-", "G186080-", "T186081-", "T186082-", "A186083-", "C186084-", "A186085-", "G186086-", "C186087-", "A186088-", "A186089-", "C186090-", "C186091-", "T186092-", "C186093-", "C186094-", "T186095-", "T186096-", "A186097-", "C186098-", "A186099-", "C186100-", "A186101-", "T186102-", "T186103-", "C186104-", "G186105-", "A186106-", "A186107-", "T186108-", "T186109-", "C186110-", "A186111-", "T186112-", "T186113-", "C186114-", "A186115-", "T186116-", "G186117-", "A186118-", "C186119-", "A186120-", "A186121-", "T186122-", "T186123-", "C186124-", "T186125-", "A186126-", "A186127-", "C186128-", "G186129-", "A186130-", "A186131-", "T186132-", "A186133-", "T186134-", "G186135-", "T186136-", "G186137-", "G186138-", "A186139-", "T186140-", "A186141-", "A186142-", "A186143-", "G186144-", "A186145-", "A186146-", "A186147-", "T186148-", "T186149-", "A186150-", "G186151-", "T186152-", "A186153-", "A186154-", "C186155-", "A186156-", "A186157-", "A186158-", "T186159-", "T186160-", "A186161-", "A186162-", "A186163-", "T186164-", "G186165-", "A186166-", "T186167-", "C186168-", "T186169-", "G186170-", "T186171-", "A186172-", "C186173-", "A186174-", "A186175-", "T186176-", "G186177-", "A186178-", "A186179-", "T186180-", "A186181-", "C186182-", "A186183-", "A186184-", "G186185-", "A186186-", "A186187-", "G186188-", "A186189-", "T186190-", "T186191-", "A186192-", "T186193-", "G186194-", "G186195-", "A186196-", "A186197-", "T186198-", "A186199-", "T186200-", "A186201-", "G186202-", "C186203-", "G186204-", "A186205-", "C186206-", "G186207-", "G186208-", "A186209-", "T186210-", "C186211-", "A186212-", "T186213-", "T186214-", "G186215-", "C186216-", "C186217-", "G186218-", "G186219-", "C186220-", "G186221-", "T186222-", "C186223-", "T186224-", "A186225-", "T186226-", "A186227-", "A186228-", "A186229-", "C186230-", "A186231-", "G186232-", "A186233-", "T186234-", "T186235-", "A186236-", "G186237-", "C186238-", "A186239-", "A186240-", "A186241-", "G186242-", "G186243-", "C186244-", "A186245-", "T186246-", "T186247-", "G186248-", "A186249-", "C186250-", "T186251-", "T186252-", "C186253-", "A186254-", "G186255-", "A186256-", "G186257-", "G186258-", "G186259-", "T186260-", "A186261-", "G186262-", "A186263-", "G186264-", "A186265-", "A186266-", "A186267-", "T186268-", "A186269-", "G186270-", "C186271-", "A186272-", "A186273-", "G186274-", "T186275-", "G186276-", "T186277-", "T186278-", "A186279-", "A186280-", "T186281-", "A186282-", "T186283-", "A186284-", "G186285-", "A186286-", "T186287-", "G186288-", "G186289-", "T186290-", "A186291-", "A186292-", "T186293-", "C186294-", "T186295-", "G186296-", "T186297-", "T186298-", "A186299-", "G186300-", "A186301-", "T186302-", "A186303-", "T186304-", "C186305-", "G186306-", "C186307-", "A186308-", "T186309-", "A186310-", "T186311-", "C186312-", "A186313-", "A186314-", "G186315-", "C186316-", "A186317-", "G186318-", "A186319-", "T186320-", "A186321-", "A186322-", "G186323-", "G186324-", "A186325-", "A186326-", "A186327-", "A186328-", "G186329-", "A186330-", "T186331-", "G186332-", "G186333-", "C186334-", "C186335-", "G186336-", "A186337-", "C186338-", "A186339-", "T186340-", "A186341-", "C186342-", "A186343-", "G186344-", "A186345-", "C186346-", "A186347-", "A186348-", "G186349-", "A186350-", "A186351-", "T186352-", "A186353-", "A186354-", "A186355-", "T186356-", "G186357-", "A186358-", "T186359-", "A186360-", "T186361-", "T186362-", "A186363-", "T186364-", "T186365-", "A186366-", "G186367-", "A186368-", "G186369-", "A186370-", "T186371-", "T186372-", "T186373-", "G186374-", "T186375-", "T186376-", "T186377-", "A186378-", "T186379-", "A186380-", "C186381-", "A186382-", "C186383-", "A186384-", "C186385-", "T186386-", "C186387-", "T186388-", "A186389-", "T186390-", "C186391-", "A186392-", "G186393-", "A186394-", "C186395-", "A186396-", "A186397-", "A186398-", "G186399-", "A186400-", "T186401-", "A186402-", "T186403-", "A186404-", "A186405-", "A186406-", "A186407-", "G186408-", "A186409-", "C186410-", "A186411-", "T186412-", "T186413-", "A186414-", "T186415-", "A186416-", "G186417-", "A186418-", "A186419-", "T186420-", "C186421-", "C186422-", "G186423-", "A186424-", "A186425-", "G186426-", "A186427-", "A186428-", "G186429-", "G186430-", "T186431-", "A186432-", "A186433-", "G186434-", "A186435-", "G186436-", "A186437-", "T186438-", "G186439-", "T186440-", "T186441-", "G186442-", "T186443-", "A186444-", "T186445-", "A186446-", "A186447-", "T186448-", "A186449-", "G186450-", "A186451-", "T186452-", "G186453-", "T186454-", "T186455-", "A186456-", "A186457-", "G186458-", "A186459-", "A186460-", "C186461-", "A186462-", "A186463-", "T186464-", "C186465-", "T186466-", "T186467-", "G186468-", "T186469-", "T186470-", "A186471-", "A186472-", "A186473-", "A186474-", "A186475-", "G186476-", "T186477-", "A186478-", "C186479-", "T186480-", "A186481-", "T186482-", "T186483-", "C186484-", "T186485-", "A186486-", "T186487-", "T186488-", "G186489-", "A186490-", "T186491-", "A186492-", "A186493-", "T186494-", "T186495-", "A186496-", "T186497-", "C186498-", "T186499-", "A186500-", "T186501-", "G186502-", "T186503-", "G186504-", "A186505-", "T186506-", "A186507-", "C186508-", "T186509-", "T186510-", "T186511-", "A186512-", "G186513-", "A186514-", "T186515-", "G186516-", "A186517-", "T186518-", "T186519-", "A186520-", "T186521-", "A186522-", "T186523-", "A186524-", "T186525-", "A186526-", "C186527-", "A186528-", "C186529-", "C186530-", "T186531-", "C186532-", "T186533-", "G186534-", "T186535-", "A186536-", "G186537-", "A186538-", "A186539-", "T186540-", "A186541-", "T186542-", "A186543-", "A186544-", "C186545-", "A186546-", "A186547-", "A186548-", "T186549-", "C186550-", "C186551-", "T186552-", "A186553-", "T186554-", "G186555-", "T186556-", "G186557-", "T186558-", "T186559-", "A186560-", "G186561-", "T186562-", "A186563-", "A186564-", "A186565-", "C186566-", "G186567-", "A186568-", "T186569-", "A186570-", "C186571-", "T186572-", "T186573-", "A186574-", "T186575-", "A186576-", "T186577-", "G186578-", "A186579-", "G186580-", "C186581-", "T186582-", "A186583-", "T186584-", "G186585-", "A186586-", "C186587-", "T186588-", "A186589-", "T186590-", "C186591-", "T186592-", "T186593-", "G186594-", "A186595-", "A186596-", "T186597-", "C186598-", "A186599-", "T186600-", "C186601-", "A186602-", "G186603-", "G186604-", "T186605-", "G186606-", "T186607-", "A186608-", "G186609-", "T186610-", "T186611-", "G186612-", "T186613-", "T186614-", "C186615-", "T186616-", "A186617-", "T186618-", "C186619-", "A186620-", "T186621-", "G186622-", "T186623-", "T186624-", "A186625-", "T186626-", "G186627-", "A186628-", "A186629-", "A186630-", "T186631-", "G186632-", "A186633-", "C186634-", "T186635-", "A186636-", "T186637-", "A186638-", "A186639-", "T186640-", "C186641-", "T186642-", "C186643-", "C186644-", "T186645-", "T186646-", "G186647-", "G186648-", "A186649-", "T186650-", "A186651-", "C186652-", "A186653-", "A186654-", "A186655-", "A186656-", "G186657-", "A186658-", "C186659-", "G186660-", "C186661-", "C186662-", "A186663-", "A186664-", "A186665-", "G186666-", "A186667-", "T186668-", "G186669-", "C186670-", "T186671-", "A186672-", "T186673-", "A186674-", "G186675-", "A186676-", "A186677-", "G186678-", "A186679-", "T186680-", "G186681-", "T186682-", "G186683-", "A186684-", "T186685-", "A186686-", "G186687-", "T186688-", "A186689-", "G186690-", "C186691-", "A186692-", "A186693-", "G186694-", "T186695-", "G186696-", "C186697-", "G186698-", "G186699-", "T186700-", "A186701-", "G186702-", "C186703-", "C186704-", "G186705-", "A186706-", "A186707-", "G186708-", "C186709-", "A186710-", "T186711-", "T186712-", "G186713-", "A186714-", "A186715-", "T186716-", "G186717-", "A186718-", "C186719-", "A186720-", "T186721-", "G186722-", "T186723-", "T186724-", "T186725-", "A186726-", "A186727-", "G186728-", "G186729-", "A186730-", "A186731-", "T186732-", "T186733-", "T186734-", "G186735-", "A186736-", "T186737-", "A186738-", "A186739-", "A186740-", "A186741-", "A186742-", "C186743-", "G186744-", "T186745-", "A186746-", "A186747-", "G186748-", "T186749-", "G186750-", "C186751-", "T186752-", "A186753-", "T186754-", "T186755-", "A186756-", "T186757-", "A186758-", "A186759-", "T186760-", "A186761-", "A186762-", "A186763-", "A186764-", "G186765-", "A186766-", "A186767-", "G186768-", "A186769-", "A186770-", "G186771-", "A186772-", "T186773-", "A186774-", "A186775-", "T186776-", "T186777-", "A186778-", "T186779-", "C186780-", "T186781-", "A186782-", "A186783-", "A186784-", "C186785-", "A186786-", "G186787-", "T186788-", "T186789-", "C186790-", "G186791-", "C186792-", "C186793-", "C186794-", "G186795-", "A186796-", "T186797-", "A186798-", "T186799-", "C186800-", "T186801-", "A186802-", "C186803-", "C186804-", "A186805-", "T186806-", "A186807-", "T186808-", "A186809-", "A186810-", "T186811-", "A186812-", "T186813-", "A186814-", "T186815-", "A186816-", "T186817-", "C186818-", "A186819-", "T186820-", "A186821-", "G186822-", "G186823-", "T186824-", "G186825-", "G186826-", "C186827-", "A186828-", "C186829-", "T186830-", "A186831-", "T186832-", "T186833-", "C186834-", "T186835-", "G186836-", "C186837-", "T186838-", "A186839-", "C186840-", "T186841-", "G186842-", "T186843-", "T186844-", "A186845-", "G186846-", "T186847-", "C186848-", "A186849-", "T186850-", "T186851-", "A186852-", "T186853-", "T186854-", "T186855-", "T186856-", "A186857-", "A186858-", "T186859-", "A186860-", "T186861-", "T186862-", "G186863-", "G186864-", "C186865-", "A186866-", "A186867-", "T186868-", "T186869-", "T186870-", "A186871-", "T186872-", "A186873-", "T186874-", "A186875-", "G186876-", "C186877-", "G186878-", "C186879-", "G186880-", "C186881-", "A186882-", "A186883-", "T186884-", "A186885-", "A186886-", "A186887-", "T186888-", "A186889-", "C186890-", "A186891-", "G186892-", "A186893-", "A186894-", "C186895-", "C186896-", "A186897-", "G186898-", "G186899-", "A186900-", "A186901-", "A186902-", "T186903-", "A186904-", "T186905-", "G186906-", "A186907-", "A186908-", "A186909-", "T186910-", "A186911-", "A186912-", "T186913-", "G186914-", "A186915-", "A186916-", "A186917-", "T186918-", "A186919-", "T186920-", "G186921-", "A186922-", "C186923-", "A186924-", "A186925-", "T186926-", "A186927-", "T186928-", "G186929-", "A186930-", "G186931-", "C186932-", "A186933-", "T186934-", "T186935-", "A186936-", "A186937-", "A186938-", "T186939-", "C186940-", "T186941-", "G186942-", "A186943-", "G186944-", "C186945-", "A186946-", "T186947-", "C186948-", "A186949-", "T186950-", "G186951-", "A186952-", "T186953-", "A186954-", "G186955-", "T186956-", "C186957-", "T186958-", "T186959-", "G186960-", "A186961-", "A186962-", "A186963-", "C186964-", "A186965-", "G186966-", "T186967-", "G186968-", "T186969-", "C186970-", "T186971-", "A186972-", "T186973-", "G186974-", "G186975-", "A186976-", "A186977-", "A186978-", "T186979-", "T186980-", "A186981-", "T186982-", "T186983-", "G186984-", "A186985-", "T186986-", "A186987-", "A186988-", "T186989-", "C186990-", "G186991-", "G186992-", "T186993-", "A186994-", "C186995-", "T186996-", "A186997-", "A186998-", "T186999-", "A187000-", "A187001-", "A187002-", "A187003-", "T187004-", "A187005-", "G187006-", "T187007-", "T187008-", "T187009-", "A187010-", "A187011-", "C187012-", "T187013-", "C187014-", "T187015-", "T187016-", "T187017-", "T187018-", "A187019-", "G187020-", "A187021-", "A187022-", "C187023-", "C187024-", "A187025-", "G187026-", "T187027-", "T187028-", "T187029-", "G187030-", "G187031-", "T187032-", "A187033-", "C187034-", "T187035-", "G187036-", "T187037-", "A187038-", "A187039-", "T187040-", "T187041-", "T187042-", "C187043-", "A187044-", "G187045-", "T187046-", "T187047-", "C187048-", "A187049-", "T187050-", "T187051-", "A187052-", "C187053-", "T187054-", "C187055-", "G187056-", "T187057-", "T187058-", "G187059-", "A187060-", "G187061-", "A187062-", "A187063-", "T187064-", "A187065-", "T187066-", "T187067-", "G187068-", "A187069-", "T187070-", "G187071-", "A187072-", "T187073-", "T187074-", "T187075-", "T187076-", "T187077-", "T187078-", "T187079-", "T187080-", "A187081-", "A187082-", "A187083-", "T187084-", "G187085-", "A187086-", "G187087-", "T187088-", "A187089-", "T187090-", "C187091-", "G187092-", "G187093-", "T187094-", "A187095-", "G187096-", "T187097-", "T187098-", "A187099-", "C187100-", "A187101-", "T187102-", "A187103-", "T187104-", "T187105-", "A187106-", "C187107-", "C187108-", "A187109-", "T187110-", "A187111-", "T187112-", "C187113-", "A187114-", "T187115-", "C187116-", "C187117-", "A187118-", "T187119-", "T187120-", "A187121-", "T187122-", "A187123-", "T187124-", "A187125-", "A187126-", "T187127-", "C187128-", "G187129-", "A187130-", "T187131-", "G187132-", "A187133-", "T187134-", "G187135-", "C187136-", "A187137-", "T187138-", "G187139-", "T187140-", "A187141-", "T187142-", "T187143-", "A187144-", "G187145-", "A187146-", "A187147-", "T187148-", "A187149-", "C187150-", "T187151-", "T187152-", "T187153-", "C187154-", "C187155-", "G187156-", "A187157-", "A187158-", "T187159-", "A187160-", "A187161-", "G187162-", "T187163-", "C187164-", "T187165-", "T187166-", "C187167-", "T187168-", "A187169-", "A187170-", "A187171-", "T187172-", "A187173-", "T187174-", "T187175-", "G187176-", "T187177-", "A187178-", "T187179-", "T187180-", "A187181-", "A187182-", "T187183-", "T187184-", "A187185-", "T187186-", "G187187-", "A187188-", "A187189-", "A187190-", "A187191-", "A187192-", "C187193-", "T187194-", "A187195-", "T187196-", "G187197-", "C187198-", "T187199-", "A187200-", "T187201-", "G187202-", "T187203-", "G187204-", "A187205-", "G187206-", "T187207-", "A187208-", "T187209-", "G187210-", "A187211-", "T187212-", "T187213-", "C187214-", "A187215-", "A187216-", "A187217-", "G187218-", "A187219-", "T187220-", "G187221-", "T187222-", "T187223-", "T187224-", "A187225-", "A187226-", "T187227-", "G187228-", "A187229-", "T187230-", "A187231-", "C187232-", "G187233-", "A187234-", "T187235-", "A187236-", "C187237-", "T187238-", "A187239-", "G187240-", "A187241-", "T187242-", "T187243-", "T187244-", "T187245-", "A187246-", "T187247-", "C187248-", "T187249-", "C187250-", "T187251-", "A187252-", "G187253-", "C187254-", "G187255-", "A187256-", "G187257-", "A187258-", "T187259-", "T187260-", "G187261-", "T187262-", "T187263-", "T187264-", "A187265-", "G187266-", "A187267-", "A187268-", "T187269-", "C187270-", "A187271-", "T187272-", "T187273-", "T187274-", "A187275-", "T187276-", "C187277-", "A187278-", "T187279-", "A187280-", "A187281-", "C187282-", "T187283-", "A187284-", "T187285-", "G187286-", "T187287-", "T187288-", "T187289-", "A187290-", "A187291-", "T187292-", "A187293-", "A187294-", "A187295-", "T187296-", "T187297-", "C187298-", "A187299-", "T187300-", "C187301-", "A187302-", "A187303-", "C187304-", "G187305-", "A187306-", "A187307-", "T187308-", "A187309-", "T187310-", "C187311-", "G187312-", "A187313-", "T187314-", "A187315-", "A187316-", "A187317-", "G187318-", "A187319-", "C187320-", "C187321-", "T187322-", "C187323-", "T187324-", "T187325-", "G187326-", "T187327-", "A187328-", "A187329-", "T187330-", "T187331-", "C187332-", "G187333-", "A187334-", "G187335-", "T187336-", "A187337-", "T187338-", "A187339-", "G187340-", "G187341-", "A187342-", "A187343-", "G187344-", "T187345-", "A187346-", "G187347-", "T187348-", "A187349-", "T187350-", "T187351-", "A187352-", "C187353-", "C187354-", "A187355-", "T187356-", "A187357-", "T187358-", "C187359-", "A187360-", "A187361-", "C187362-", "T187363-", "T187364-", "C187365-", "C187366-", "G187367-", "A187368-", "G187369-", "T187370-", "T187371-", "A187372-", "A187373-", "C187374-", "A187375-", "A187376-", "T187377-", "T187378-", "A187379-", "C187380-", "T187381-", "C187382-", "T187383-", "A187384-", "A187385-", "A187386-", "A187387-", "C187388-", "A187389-", "T187390-", "G187391-", "A187392-", "G187393-", "G187394-", "A187395-", "T187396-", "T187397-", "G187398-", "T187399-", "A187400-", "C187401-", "T187402-", "C187403-", "C187404-", "T187405-", "G187406-", "T187407-", "C187408-", "T187409-", "T187410-", "T187411-", "A187412-", "T187413-", "T187414-", "G187415-", "G187416-", "A187417-", "G187418-", "A187419-", "T187420-", "C187421-", "A187422-", "C187423-", "T187424-", "A187425-", "T187426-", "T187427-", "T187428-", "A187429-", "G187430-", "T187431-", "C187432-", "G187433-", "T187434-", "T187435-", "G187436-", "A187437-", "T187438-", "A187439-", "A187440-", "A187441-", "C187442-", "T187443-", "A187444-", "G187445-", "T187446-", "A187447-", "A187448-", "C187449-", "C187450-", "T187451-", "C187452-", "A187453-", "G187454-", "G187455-", "T187456-", "T187457-", "T187458-", "C187459-", "T187460-", "T187461-", "T187462-", "A187463-", "C187464-", "A187465-", "A187466-", "A187467-", "C187468-", "G187469-", "A187470-", "T187471-", "A187472-", "A187473-", "A187474-", "G187475-", "T187476-", "A187477-", "C187478-", "A187479-", "A187480-", "C187481-", "A187482-", "T187483-", "C187484-", "A187485-", "A187486-", "G187487-", "A187488-", "C187489-", "C187490-", "T187491-", "C187492-", "A187493-", "C187494-", "A187495-", "A187496-", "C187497-", "A187498-", "C187499-", "A187500-", "G187501-", "T187502-", "G187503-", "C187504-", "A187505-", "A187506-", "G187507-", "A187508-", "T187509-", "T187510-", "A187511-", "A187512-", "T187513-", "C187514-", "T187515-", "A187516-", "G187517-", "A187518-", "A187519-", "A187520-", "T187521-", "C187522-", "A187523-", "A187524-", "A187525-", "T187526-", "G187527-", "T187528-", "A187529-", "A187530-", "T187531-", "T187532-", "C187533-", "T187534-", "G187535-", "G187536-", "A187537-", "G187538-", "G187539-", "A187540-", "G187541-", "A187542-", "A187543-", "T187544-", "C187545-", "T187546-", "A187547-", "G187548-", "A187549-", "C187550-", "A187551-", "A187552-", "C187553-", "T187554-", "A187555-", "A187556-", "C187557-", "A187558-", "C187559-", "C187560-", "C187561-", "A187562-", "C187563-", "G187564-", "G187565-", "C187566-", "G187567-", "A187568-", "A187569-", "G187570-", "T187571-", "A187572-", "T187573-", "A187574-", "C187575-", "T187576-", "T187577-", "T187578-", "A187579-", "T187580-", "G187581-", "C187582-", "C187583-", "T187584-", "C187585-", "A187586-", "T187587-", "T187588-", "C187589-", "A187590-", "G187591-", "A187592-", "A187593-", "A187594-", "C187595-", "G187596-", "G187597-", "T187598-", "A187599-", "A187600-", "C187601-", "T187602-", "G187603-", "T187604-", "A187605-", "G187606-", "T187607-", "A187608-", "G187609-", "G187610-", "A187611-", "G187612-", "A187613-", "C187614-", "T187615-", "G187616-", "T187617-", "C187618-", "T187619-", "C187620-", "T187621-", "C187622-", "T187623-", "A187624-", "A187625-", "T187626-", "C187627-", "T187628-", "C187629-", "G187630-", "A187631-", "T187632-", "G187633-", "T187634-", "A187635-", "T187636-", "A187637-", "T187638-", "A187639-", "T187640-", "A187641-", "A187642-", "T187643-", "A187644-", "T187645-", "A187646-", "T187647-", "A187648-", "C187649-", "C187650-", "A187651-", "A187652-", "T187653-", "A187654-", "C187655-", "G187656-", "G187657-", "A187658-", "C187659-", "G187660-", "C187661-", "G187662-", "A187663-", "T187664-", "A187665-", "T187666-", "A187667-", "T187668-", "T187669-", "C187670-", "C187671-", "G187672-", "A187673-", "C187674-", "A187675-", "T187676-", "G187677-", "A187678-", "A187679-", "T187680-", "G187681-", "G187682-", "C187683-", "G187684-", "T187685-", "C187686-", "G187687-", "C187688-", "T187689-", "T187690-", "A187691-", "T187692-", "C187693-", "A187694-", "T187695-", "A187696-", "T187697-", "G187698-", "T187699-", "T187700-", "A187701-", "T187702-", "A187703-", "T187704-", "C187705-", "C187706-", "T187707-", "A187708-", "A187709-", "A187710-", "T187711-", "G187712-", "T187713-", "T187714-", "G187715-", "A187716-", "T187717-", "C187718-", "A187719-", "T187720-", "A187721-", "T187722-", "T187723-", "C187724-", "C187725-", "A187726-", "C187727-", "A187728-", "A187729-", "A187730-", "T187731-", "G187732-", "A187733-", "T187734-", "T187735-", "G187736-", "T187737-", "G187738-", "A187739-", "A187740-", "C187741-", "G187742-", "A187743-", "G187744-", "A187745-", "T187746-", "T187747-", "A187748-", "A187749-", "A187750-", "T187751-", "C187752-", "A187753-", "T187754-", "C187755-", "T187756-", "A187757-", "A187758-", "C187759-", "A187760-", "A187761-", "A187762-", "T187763-", "A187764-", "A187765-", "T187766-", "T187767-", "A187768-", "G187769-", "T187770-", "T187771-", "T187772-", "T187773-", "T187774-", "T187775-", "A187776-", "T187777-", "G187778-", "A187779-", "C187780-", "A187781-", "T187782-", "T187783-", "A187784-", "A187785-", "C187786-", "A187787-", "T187788-", "A187789-", "T187790-", "A187791-", "A187792-", "T187793-", "A187794-", "A187795-", "A187796-", "T187797-", "A187798-", "A187799-", "A187800-", "T187801-", "T187802-", "A187803-", "A187804-", "T187805-", "C187806-", "A187807-", "T187808-", "T187809-", "A187810-", "T187811-", "T187812-", "G187813-", "A187814-", "C187815-", "T187816-", "T187817-", "A187818-", "A187819-", "C187820-", "G187821-", "A187822-", "T187823-", "G187824-", "A187825-", "C187826-", "G187827-", "A187828-", "A187829-", "A187830-", "G187831-", "T187832-", "T187833-", "A187834-", "T187835-", "C187836-", "A187837-", "T187838-", "T187839-", "A187840-", "T187841-", "C187842-", "T187843-", "T187844-", "A187845-", "G187846-", "G187847-", "A187848-", "T187849-", "T187850-", "C187851-", "T187852-", "T187853-", "G187854-", "A187855-", "T187856-", "T187857-", "A187858-", "T187859-", "T187860-", "A187861-", "A187862-", "T187863-", "A187864-", "C187865-", "A187866-", "A187867-", "A187868-", "T187869-", "T187870-", "C187871-", "G187872-", "T187873-", "T187874-", "G187875-", "T187876-", "G187877-", "T187878-", "C187879-", "T187880-", "A187881-", "T187882-", "G187883-", "A187884-", "A187885-", "A187886-", "T187887-", "G187888-", "T187889-", "G187890-", "A187891-", "A187892-", "C187893-", "A187894-", "A187895-", "G187896-", "G187897-", "T187898-", "G187899-", "T187900-", "C187901-", "T187902-", "C187903-", "A187904-", "T187905-", "A187906-", "T187907-", "T187908-", "A187909-", "T187910-", "A187911-", "A187912-", "T187913-", "G187914-", "C187915-", "A187916-", "C187917-", "A187918-", "A187919-", "G187920-", "A187921-", "A187922-", "T187923-", "T187924-", "A187925-", "A187926-", "A187927-", "G187928-", "T187929-", "G187930-", "T187931-", "T187932-", "G187933-", "T187934-", "A187935-", "A187936-", "A187937-", "C187938-", "T187939-", "A187940-", "T187941-", "C187942-", "T187943-", "A187944-", "G187945-", "C187946-", "C187947-", "A187948-", "G187949-", "G187950-", "A187951-", "A187952-", "C187953-", "A187954-", "T187955-", "A187956-", "T187957-", "T187958-", "C187959-", "A187960-", "G187961-", "A187962-", "T187963-", "T187964-", "A187965-", "T187966-", "C187967-", "G187968-", "A187969-", "T187970-", "G187971-", "T187972-", "G187973-", "A187974-", "T187975-", "A187976-", "A187977-", "A187978-", "T187979-", "A187980-", "C187981-", "A187982-", "G187983-", "C187984-", "G187985-", "A187986-", "T187987-", "A187988-", "C187989-", "C187990-", "A187991-", "T187992-", "C187993-", "T187994-", "G187995-", "T187996-", "G187997-", "G187998-", "A187999-", "C188000-", "A188001-", "T188002-", "T188003-", "G188004-", "T188005-", "C188006-", "C188007-", "A188008-", "A188009-", "G188010-", "T188011-", "G188012-", "A188013-", "C188014-", "A188015-", "C188016-", "A188017-", "T188018-", "T188019-", "C188020-", "A188021-", "C188022-", "G188023-", "T188024-", "C188025-", "A188026-", "A188027-", "T188028-", "A188029-", "T188030-", "A188031-", "T188032-", "A188033-", "A188034-", "T188035-", "C188036-", "G188037-", "T188038-", "T188039-", "C188040-", "T188041-", "C188042-", "C188043-", "T188044-", "C188045-", "G188046-", "G188047-", "T188048-", "G188049-", "T188050-", "C188051-", "A188052-", "T188053-", "A188054-", "G188055-", "T188056-", "T188057-", "G188058-", "T188059-", "A188060-", "G188061-", "A188062-", "G188063-", "G188064-", "T188065-", "C188066-", "A188067-", "C188068-", "A188069-", "C188070-", "C188071-", "T188072-", "T188073-", "G188074-", "T188075-", "A188076-", "C188077-", "A188078-", "C188079-", "C188080-", "T188081-", "A188082-", "C188083-", "C188084-", "A188085-", "C188086-", "A188087-", "A188088-", "A188089-", "T188090-", "A188091-", "G188092-", "A188093-", "A188094-", "T188095-", "A188096-", "T188097-", "G188098-", "T188099-", "C188100-", "A188101-", "T188102-", "T188103-", "G188104-", "T188105-", "G188106-", "A188107-", "C188108-", "T188109-", "C188110-", "G188111-", "A188112-", "A188113-", "T188114-", "A188115-", "G188116-", "T188117-", "T188118-", "A188119-", "T188120-", "C188121-", "G188122-", "T188123-", "C188124-", "T188125-", "C188126-", "C188127-", "T188128-", "T188129-", "A188130-", "A188131-", "A188132-", "G188133-", "C188134-", "T188135-", "T188136-", "C188137-", "T188138-", "G188139-", "A188140-", "T188141-", "G188142-", "G188143-", "T188144-", "A188145-", "A188146-", "C188147-", "T188148-", "G188149-", "T188150-", "G188151-", "T188152-", "T188153-", "A188154-", "C188155-", "A188156-", "T188157-", "G188158-", "T188159-", "G188160-", "C188161-", "T188162-", "C188163-", "C188164-", "T188165-", "A188166-", "A188167-", "A188168-", "A188169-", "C188170-", "A188171-", "A188172-", "A188173-", "A188174-", "T188175-", "A188176-", "T188177-", "G188178-", "G188179-", "T188180-", "C188181-", "G188182-", "T188183-", "G188184-", "T188185-", "G188186-", "T188187-", "A188188-", "C188189-", "G188190-", "G188191-", "A188192-", "A188193-", "A188194-", "G188195-", "A188196-", "A188197-", "A188198-", "G188199-", "G188200-", "A188201-", "G188202-", "A188203-", "A188204-", "A188205-", "A188206-", "T188207-", "G188208-", "A188209-", "T188210-", "A188211-", "T188212-", "G188213-", "G188214-", "A188215-", "A188216-", "T188217-", "A188218-", "C188219-", "C188220-", "A188221-", "T188222-", "T188223-", "T188224-", "G188225-", "T188226-", "A188227-", "A188228-", "G188229-", "A188230-", "A188231-", "A188232-", "T188233-", "G188234-", "T188235-", "C188236-", "G188237-", "G188238-", "A188239-", "A188240-", "G188241-", "G188242-", "G188243-", "T188244-", "A188245-", "C188246-", "T188247-", "T188248-", "A188249-", "T188250-", "T188251-", "C188252-", "A188253-", "G188254-", "A188255-", "T188256-", "A188257-", "T188258-", "T188259-", "G188260-", "T188261-", "A188262-", "T188263-", "C188264-", "T188265-", "G188266-", "A188267-", "C188268-", "T188269-", "C188270-", "T188271-", "G188272-", "A188273-", "T188274-", "C188275-", "A188276-", "A188277-", "T188278-", "G188279-", "T188280-", "A188281-", "A188282-", "A188283-", "C188284-", "C188285-", "T188286-", "A188287-", "T188288-", "G188289-", "A188290-", "C188291-", "A188292-", "A188293-", "G188294-", "A188295-", "T188296-", "A188297-", "A188298-", "G188299-", "A188300-", "C188301-", "T188302-", "T188303-", "A188304-", "C188305-", "T188306-", "C188307-", "G188308-", "C188309-", "A188310-", "T188311-", "C188312-", "T188313-", "A188314-", "C188315-", "T188316-", "G188317-", "G188318-", "A188319-", "T188320-", "A188321-", "G188322-", "A188323-", "C188324-", "A188325-", "T188326-", "A188327-", "A188328-", "A188329-", "T188330-", "A188331-", "T188332-", "C188333-", "C188334-", "T188335-", "C188336-", "C188337-", "T188338-", "C188339-", "G188340-", "T188341-", "A188342-", "A188343-", "T188344-", "A188345-", "A188346-", "T188347-", "G188348-", "A188349-", "A188350-", "A188351-", "T188352-", "A188353-", "T188354-", "A188355-", "A188356-", "T188357-", "A188358-", "T188359-", "A188360-", "C188361-", "A188362-", "C188363-", "T188364-", "A188365-", "A188366-", "T188367-", "T188368-", "A188369-", "T188370-", "T188371-", "A188372-", "A188373-", "T188374-", "A188375-", "T188376-", "C188377-", "A188378-", "A188379-", "T188380-", "C188381-", "G188382-", "A188383-", "G188384-", "T188385-", "A188386-", "T188387-", "T188388-", "A188389-", "A188390-", "C188391-", "A188392-", "T188393-", "A188394-", "T188395-", "A188396-", "A188397-", "G188398-", "T188399-", "T188400-", "A188401-", "T188402-", "T188403-", "T188404-", "T188405-", "T188406-", "A188407-", "A188408-", "A188409-", "C188410-", "C188411-", "C188412-", "C188413-", "T188414-", "T188415-", "T188416-", "T188417-", "G188418-", "G188419-", "G188420-", "T188421-", "T188422-", "C188423-", "C188424-", "G188425-", "T188426-", "C188427-", "C188428-", "T188429-", "A188430-", "A188431-", "A188432-", "C188433-", "G188434-", "G188435-", "C188436-", "G188437-", "T188438-", "T188439-", "T188440-", "C188441-", "G188442-", "G188443-", "T188444-", "C188445-", "T188446-", "G188447-", "T188448-", "G188449-", "T188450-", "C188451-", "G188452-", "C188453-", "C188454-", "A188455-", "C188456-", "C188457-", "A188458-", "T188459-", "G188460-", "G188461-", "T188462-", "C188463-", "A188464-", "C188465-", "A188466-", "C188467-", "C188468-", "G188469-", "A188470-", "G188471-", "C188472-", "C188473-", "T188474-", "C188475-", "T188476-", "G188477-", "C188478-", "G188479-", "T188480-", "G188481-", "C188482-", "T188483-", "C188484-", "C188485-", "T188486-", "C188487-", "C188488-", "A188489-", "T188490-", "C188491-", "G188492-", "A188493-", "G188494-", "G188495-", "A188496-", "C188497-", "G188498-", "A188499-", "C188500-", "T188501-", "T188502-", "C188503-", "A188504-", "A188505-", "C188506-", "T188507-", "A188508-", "T188509-", "G188510-", "A188511-", "C188512-", "A188513-", "G188514-", "C188515-", "T188516-", "C188517-", "G188518-", "G188519-", "T188520-", "G188521-", "G188522-", "C188523-", "G188524-", "T188525-", "C188526-", "T188527-", "G188528-", "C188529-", "C188530-", "A188531-", "G188532-", "C188533-", "G188534-", "T188535-", "G188536-", "T188537-", "A188538-", "C188539-", "A188540-", "T188541-", "A188542-", "C188543-", "G188544-", "A188545-", "A188546-", "T188547-", "G188548-", "G188549-", "C188550-", "A188551-", "T188552-", "T188553-", "T188554-", "C188555-", "T188556-", "A188557-", "A188558-", "G188559-", "A188560-", "A188561-", "A188562-", "A188563-", "G188564-", "T188565-", "C188566-", "T188567-", "A188568-", "C188569-", "G188570-", "G188571-", "T188572-", "A188573-", "T188574-", "C188575-", "C188576-", "T188577-", "T188578-", "T188579-", "C188580-", "T188581-", "A188582-", "C188583-", "A188584-", "A188585-", "T188586-", "T188587-", "T188588-", "C188589-", "C188590-", "T188591-", "T188592-", "T188593-", "A188594-", "A188595-", "C188596-", "A188597-", "A188598-", "C188599-", "G188600-", "G188601-", "C188602-", "A188603-", "A188604-", "C188605-", "A188606-", "G188607-", "C188608-", "T188609-", "G188610-", "C188611-", "A188612-", "G188613-", "T188614-", "A188615-", "T188616-", "T188617-", "T188618-", "T188619-", "T188620-", "A188621-", "T188622-", "A188623-", "C188624-", "T188625-", "T188626-", "T188627-", "G188628-", "A188629-", "A188630-", "
[truncated: 5,586,002 more chars]
