# Supplementary material for: Viral genetic clustering and transmission dynamics of the 2022 mpox outbreak in Portugal
Source: Nat Med. 2023 Sep 11;29(10):2509–17. doi: 10.1038/s41591-023-02542-x (PMC10579057; doi:10.1038/s41591-023-02542-x)
Supplement: Supplementary file 4 — Nextstrain JSON file, “divergence” outbreak B.1 tree and metadata with subclusters for navigation in https://auspice.us/. [file 41591_2023_2542_MOESM4_ESM.zip › Supplementary_Dataset_1/metadata_with_subclusters_monkeypox_hmpxv1_outbreak_B1_branch.tsv]

strain	Clade	(Sub-)lineage	Sub-clusters	PT sub-clusters	region	country	PT short ID	Sample type	NCBI Accession	Date of collection (genotyped sample) (day)	Date of collection (genotyped sample) (ISO week)	Date of collection (case first positive sample) (day)	Sexual orientation	Most likely exposure context	Most likely route of transmission	Sauna attendance	Sauna attendance (specific)	Anonymous or Multiple partners	Epilink	Sex tourist	Sex tourist-related country(ies)	Travel history	Travel history-related country(ies)
Monkeypox/PT0001/2022	IIb	B.1	root	root	Europe	Portugal	PT0001	Lesion swab	ON585029	04/05/2022	2022W18	04/05/2022	UNK	Household	Sexual	No	No	No		UNK	UNK	No
Monkeypox/PT0048/2022	IIb	B.1	singleton_138	singleton_138	Europe	Portugal	PT0048	Lesion swab	ON843163	13/05/2022	2022W19	13/05/2022	MSM	UNK	Sexual	No	No	Yes		No		Yes	Brazil
Monkeypox/PT0002/2022	IIb	B.1	root	root	Europe	Portugal	PT0002	Lesion swab (facial)	ON585030	15/05/2022	2022W19	15/05/2022	MSM	Sexual contact in event	Sexual	Yes	Sauna1	Yes		UNK	UNK	No
Monkeypox/PT0003/2022	IIb	B.1	root	root	Europe	Portugal	PT0003	Lesion swab	ON585031	15/05/2022	2022W19	15/05/2022	UNK	Large event with sexual contacts	Sexual	No	No	Yes		UNK	UNK	Yes	USA
Monkeypox/PT0005/2022	IIb	B.1.9	sub-cluster_172	sub-cluster_172	Europe	Portugal	PT0005	Lesion swab (penis)	ON585037	15/05/2022	2022W19	15/05/2022	UNK	UNK	Healthcare-related	UNK	UNK	UNK		UNK	UNK	No
Monkeypox/PT0006/2022	IIb	B.1	singleton_71	singleton_71	Europe	Portugal	PT0006	Lesion swab	ON585033	15/05/2022	2022W19	15/05/2022	UNK	UNK	UNK	UNK	UNK	UNK		UNK	UNK	No
Monkeypox/PT0007/2022	IIb	B.1	root	root	Europe	Portugal	PT0007	Lesion swab	ON585034	15/05/2022	2022W19	15/05/2022	UNK	UNK	UNK	UNK	UNK	No		No		No
Monkeypox/PT0008/2022	IIb	B.1.9	sub-cluster_172	sub-cluster_172	Europe	Portugal	PT0008	Lesion swab (penis)	ON585038	15/05/2022	2022W19	15/05/2022	MSM	Other	Sexual	Yes	Sauna1	UNK		No		No
Monkeypox/PT0009/2022	IIb	B.1	root	root	Europe	Portugal	PT0009	Lesion swab	ON585035	15/05/2022	2022W19	15/05/2022	UNK	Small event without sexual contacts	Sexual	No	No	Yes		UNK	UNK	No
Monkeypox/PT0010/2022	IIb	B.1	sub-cluster_58	sub-cluster_58	Europe	Portugal	PT0010	Lesion swab (hand)	ON585036	15/05/2022	2022W19	15/05/2022	UNK	UNK	UNK	No	No	Yes		Yes	UNK	Yes	Brazil
Monkeypox/PT0004/2022	IIb	B.1	root	root	Europe	Portugal	PT0004	Lesion swab	ON585032	17/05/2022	2022W20	10/05/2022	MSM	Sexual contact in event	Sexual	Yes	Sauna1	Yes		No		No
Monkeypox/PT0026/2022	IIb	B.1	root	root	Europe	Portugal	PT0026	Lesion swab	ON649711	18/05/2022	2022W20	18/05/2022	MSM	Sexual contact in event	Sexual	Yes	Sauna1	Yes		Yes	Spain	Yes	Italy and Spain
Monkeypox/PT0027/2022	IIb	B.1	root	root	Europe	Portugal	PT0027	Lesion swab	ON649710	18/05/2022	2022W20	18/05/2022	MSM	Sexual contact in event	Sexual	Yes	Sauna1	Yes		No		No
Monkeypox/PT0028/2022	IIb	B.1	root	root	Europe	Portugal	PT0028	Lesion swab	ON649709	18/05/2022	2022W20	18/05/2022	UNK	UNK	UNK	UNK	UNK	UNK		UNK	UNK	UNK	UNK
Monkeypox/PT0037/2022	IIb	B.1	root	root	Europe	Portugal	PT0037	Lesion swab	ON843164	18/05/2022	2022W20	18/05/2022	UNK	UNK	Sexual	Yes	Sauna1	Yes		UNK	UNK	No
Monkeypox/PT0020/2022	IIb	B.1.9	sub-cluster_172	sub-cluster_172	Europe	Portugal	PT0020	Lesion swab	ON649713	19/05/2022	2022W20	19/05/2022	MSM	Sexual contact in event	Sexual	No	No	Yes		Yes	UNK	No
Monkeypox/PT0021/2022	IIb	B.1	root	root	Europe	Portugal	PT0021	Lesion swab	ON649721	19/05/2022	2022W20	19/05/2022	MSM	UNK	UNK	UNK	UNK	No		UNK	UNK	No
Monkeypox/PT0022/2022	IIb	B.1	root	root	Europe	Portugal	PT0022	Lesion swab	ON649722	19/05/2022	2022W20	19/05/2022	MSM	Sexual contact in event	Sexual	Yes	SaunaUNK	Yes		No		No
Monkeypox/PT0023/2022	IIb	B.1	root	root	Europe	Portugal	PT0023	Lesion swab	ON649708	19/05/2022	2022W20	19/05/2022	MSM	UNK	Sexual	No	No	Yes		No		No
Monkeypox/PT0024/2022	IIb	B.1	root	root	Europe	Portugal	PT0024	Lesion swab and Oropharyngeal swab	ON649720	19/05/2022	2022W20	19/05/2022	MSM	Household	Sexual	No	No	Yes		Yes	UNK	No
Monkeypox/PT0025/2022	IIb	B.1	root	root	Europe	Portugal	PT0025	Lesion swab	ON649712	19/05/2022	2022W20	19/05/2022	UNK	UNK	Sexual	No	No	No		No		No
Monkeypox/PT0013/2022	IIb	B.1	root	root	Europe	Portugal	PT0013	Lesion swab	ON649723	20/05/2022	2022W20	20/05/2022	MSM	UNK	Sexual	No	No	No		No		No
Monkeypox/PT0015/2022	IIb	B.1.9	sub-cluster_172	sub-cluster_172	Europe	Portugal	PT0015	Oropharyngeal swab	ON649714	20/05/2022	2022W20	20/05/2022	MSM	UNK	Sexual	UNK	UNK	Yes		UNK	UNK	No
Monkeypox/PT0017/2022	IIb	B.1	singleton_200	singleton_200	Europe	Portugal	PT0017	Lesion swab	ON649715	20/05/2022	2022W20	20/05/2022	MSM	UNK	Sexual	No	No	Yes		No		No
Monkeypox/PT0018/2022	IIb	B.1	root	root	Europe	Portugal	PT0018	Lesion swab	ON649718	20/05/2022	2022W20	20/05/2022	UNK	Sexual contact in event	Sexual	UNK	UNK	Yes		UNK	UNK	No
Monkeypox/PT0019/2022	IIb	B.1	sub-cluster_35	singleton_but_sub-cluster_35	Europe	Portugal	PT0019	Lesion swab	ON649717	21/05/2022	2022W20	21/05/2022	MSM	Sexual contact in event	Sexual	No	No	Yes		Yes	UNK	No
Monkeypox/PT0355/2022	IIb	B.1	singleton_177	singleton_177	Europe	Portugal	PT0355	Lesion swab	OP414382	22/05/2022	2022W20	22/05/2022	MSM	Sexual contact in event	Sexual	No	No	Yes		No		No
Monkeypox/PT0011/2022	IIb	B.1	root	root	Europe	Portugal	PT0011	Lesion swab	ON649725	23/05/2022	2022W21	23/05/2022	UNK	UNK	UNK	UNK	UNK	UNK		UNK	UNK	UNK	UNK
Monkeypox/PT0012/2022	IIb	B.1	root	root	Europe	Portugal	PT0012	Lesion swab	ON649719	23/05/2022	2022W21	23/05/2022	UNK	Sexual contact in event	Sexual	Yes	Sauna1	Yes		UNK	UNK	No
Monkeypox/PT0014/2022	IIb	B.1	root	root	Europe	Portugal	PT0014	Lesion swab (anal)	ON649724	23/05/2022	2022W21	23/05/2022	UNK	Household	Sexual	No	No	No		No		No
Monkeypox/PT0016/2022	IIb	B.1	singleton_76	singleton_76	Europe	Portugal	PT0016	Lesion swab	ON649716	23/05/2022	2022W21	23/05/2022	MSM	Sexual contact in event	Sexual	Yes	SaunaUNK	Yes		No		No
Monkeypox/PT0354/2022	IIb	B.1	root	root	Europe	Portugal	PT0354	Lesion swab	OP414381	23/05/2022	2022W21	23/05/2022	MSM	Sexual contact in event	Sexual	No	No	Yes		No		No
Monkeypox/PT0356/2022	IIb	B.1.3	sub-cluster_179	sub-cluster_179	Europe	Portugal	PT0356	Lesion swab	OP414383	23/05/2022	2022W21	23/05/2022	MSM	UNK	UNK	UNK	UNK	UNK		UNK	UNK	Yes	Brazil
Monkeypox/PT0033/2022	IIb	B.1.5	sub-cluster_174	sub-cluster_174	Europe	Portugal	PT0033	Lesion swab	ON843165	24/05/2022	2022W21	24/05/2022	MSM	Other	Sexual	Yes	Sauna1	Yes		Yes	USA	Yes	UK
Monkeypox/PT0038/2022	IIb	B.1	sub-cluster_100	sub-cluster_100	Europe	Portugal	PT0038	Lesion swab	ON843166	24/05/2022	2022W21	24/05/2022	MSM	UNK	UNK	UNK	UNK	UNK		UNK	UNK	UNK	UNK
Monkeypox/PT0350/2022	IIb	B.1	root	root	Europe	Portugal	PT0350	Lesion swab	OP414379	24/05/2022	2022W21	24/05/2022	MSM	Other	Sexual	No	No	UNK		Yes	UNK	Yes	UK
Monkeypox/PT0351/2022	IIb	B.1	root	root	Europe	Portugal	PT0351	Lesion swab	OP414380	24/05/2022	2022W21	24/05/2022	UNK	Other	Sexual	No	No	UNK		Yes	UNK	Yes	France
Monkeypox/PT0344/2022	IIb	B.1	singleton_206	singleton_206	Europe	Portugal	PT0344	Lesion swab	OP414373	25/05/2022	2022W21	25/05/2022	UNK	Other	Sexual	No	No	No		No		Yes	Switzerland
Monkeypox/PT0348/2022	IIb	B.1	root	root	Europe	Portugal	PT0348	Lesion swab	OP414377	25/05/2022	2022W21	25/05/2022	MSM	Household	Sexual	No	No	Yes		UNK	UNK	No
Monkeypox/PT0030/2022	IIb	B.1	root	root	Europe	Portugal	PT0030	Lesion swab	ON843171	26/05/2022	2022W21	26/05/2022	MSM	Sexual contact in event	Sexual	No	No	No		Yes	UK	No
Monkeypox/PT0031/2022	IIb	B.1.7	sub-cluster_180	sub-cluster_180	Europe	Portugal	PT0031	Lesion swab	ON843170	26/05/2022	2022W21	26/05/2022	UNK	Household	Sexual	No	No	Yes		UNK	UNK	No
Monkeypox/PT0032/2022	IIb	B.1	singleton_28	singleton_28	Europe	Portugal	PT0032	Lesion swab	ON843168	26/05/2022	2022W21	26/05/2022	UNK	Sexual contact in event	Sexual	Yes	SaunaUNK	Yes		UNK	UNK	No
Monkeypox/PT0034/2022	IIb	B.1	root	root	Europe	Portugal	PT0034	Lesion swab	ON843169	26/05/2022	2022W21	26/05/2022	MSM	Sexual contact in event	Sexual	Yes	SaunaUNK	Yes		Yes	UNK	Yes	Spain
Monkeypox/PT0337/2022	IIb	B.1	root	root	Europe	Portugal	PT0337	Lesion swab	OP414366	26/05/2022	2022W21	26/05/2022	UNK	Other	Sexual	No	No	Yes		Yes	UNK	Yes	Spain
Monkeypox/PT0338/2022	IIb	B.1	sub-cluster_105	sub-cluster_105	Europe	Portugal	PT0338	Lesion swab	OP414367	26/05/2022	2022W21	26/05/2022	UNK	UNK	UNK	UNK	UNK	UNK		No		No
Monkeypox/PT0340/2022	IIb	B.1	root	root	Europe	Portugal	PT0340	Lesion swab	OP414369	26/05/2022	2022W21	26/05/2022	UNK	UNK	UNK	UNK	UNK	UNK		UNK	UNK	Yes	Spain
Monkeypox/PT0342/2022	IIb	B.1	singleton_143	singleton_143	Europe	Portugal	PT0342	Lesion swab	OP414371	26/05/2022	2022W21	26/05/2022	UNK	Sexual contact in event	Sexual	No	No	Yes		UNK	UNK	No
Monkeypox/PT0343/2022	IIb	B.1	root	root	Europe	Portugal	PT0343	Lesion swab	OP414372	26/05/2022	2022W21	26/05/2022	UNK	UNK	Sexual	UNK	UNK	UNK		UNK	UNK	No
Monkeypox/PT0345/2022	IIb	B.1	root	root	Europe	Portugal	PT0345	Lesion swab	OP414374	26/05/2022	2022W21	26/05/2022	UNK	UNK	UNK	UNK	UNK	UNK		UNK	UNK	UNK	UNK
Monkeypox/PT0346/2022	IIb	B.1	root	root	Europe	Portugal	PT0346	Lesion swab	OP414375	26/05/2022	2022W21	26/05/2022	MSM	Sexual contact in event	Sexual	Yes	SaunaUNK	Yes		UNK	UNK	No
Monkeypox/PT0347/2022	IIb	B.1	sub-cluster_139	sub-cluster_139	Europe	Portugal	PT0347	Lesion swab (anal)	OP414376	26/05/2022	2022W21	26/05/2022	UNK	Sexual contact in event	Sexual	Yes	Sauna1	Yes		UNK	UNK	No
Monkeypox/PT0349/2022	IIb	B.1	root	root	Europe	Portugal	PT0349	Lesion swab	OP414378	26/05/2022	2022W21	26/05/2022	MSM	Sexual contact in event	Sexual	Yes	Sauna1	Yes		No		No
Monkeypox/PT0029/2022	IIb	B.1	singleton_64	singleton_64	Europe	Portugal	PT0029	Lesion swab	ON843173	27/05/2022	2022W21	27/05/2022	UNK	Sexual contact in event	Sexual	Yes	SaunaUNK	Yes		UNK	UNK	No
Monkeypox/PT0035/2022	IIb	B.1	root	root	Europe	Portugal	PT0035	Lesion swab	ON843172	27/05/2022	2022W21	27/05/2022	UNK	Sexual contact in event	Sexual	Yes	Sauna1	Yes		UNK	UNK	No
Monkeypox/PT0332/2022	IIb	B.1	root	root	Europe	Portugal	PT0332	Lesion swab	OP414363	27/05/2022	2022W21	27/05/2022	MSM	Sexual contact in event	Sexual	No	No	Yes		No		No
Monkeypox/PT0333/2022	IIb	B.1	root	root	Europe	Portugal	PT0333	Lesion swab	OP414364	27/05/2022	2022W21	27/05/2022	Hetero	Large event with sexual contacts	Sexual	No	No	Yes		Yes	UK	No
Monkeypox/PT0341/2022	IIb	B.1	sub-cluster_58	sub-cluster_58	Europe	Portugal	PT0341	Lesion swab	OP414370	27/05/2022	2022W21	27/05/2022	UNK	UNK	UNK	UNK	UNK	UNK		UNK	UNK	UNK	UNK
Monkeypox/PT0331/2022	IIb	B.1.9	sub-cluster_172	sub-cluster_172	Europe	Portugal	PT0331	Lesion swab	OP414362	28/05/2022	2022W21	28/05/2022	UNK	Sexual contact in event	Sexual	No	No	Yes		UNK	UNK	No
Monkeypox/PT0335/2022	IIb	B.1	singleton_78	singleton_78	Europe	Portugal	PT0335	Lesion swab	OP414365	29/05/2022	2022W21	29/05/2022	UNK	UNK	Sexual	No	No	No		No		No
Monkeypox/PT0043/2022	IIb	B.1.9	sub-cluster_172	sub-cluster_172	Europe	Portugal	PT0043	Oropharyngeal swab	ON843175	30/05/2022	2022W22	30/05/2022	MSM	Sexual contact in event	Sexual	No	No	Yes		No		No
Monkeypox/PT0044/2022	IIb	B.1	sub-cluster_102	sub-cluster_102	Europe	Portugal	PT0044	Lesion swab	ON843182	30/05/2022	2022W22	30/05/2022	MSM	Sexual contact in event	Sexual	No	No	Yes		UNK	UNK	No
Monkeypox/PT0046/2022	IIb	B.1	singleton_196	singleton_196	Europe	Portugal	PT0046	Lesion swab	ON843174	30/05/2022	2022W22	30/05/2022	UNK	UNK	Sexual	UNK	UNK	UNK		UNK	UNK	No
Monkeypox/PT0328/2022	IIb	B.1	root	root	Europe	Portugal	PT0328	Lesion swab	OP414360	31/05/2022	2022W22	31/05/2022	MSM	Sexual contact in event	Sexual	UNK	UNK	Yes		UNK	UNK	No
Monkeypox/PT0330/2022	IIb	B.1	singleton_10	singleton_10	Europe	Portugal	PT0330	Lesion swab	OP414361	01/06/2022	2022W22	01/06/2022	UNK	UNK	UNK	UNK	UNK	UNK		UNK	UNK	UNK	UNK
Monkeypox/PT0039/2022	IIb	B.1.9	sub-cluster_172	sub-cluster_172	Europe	Portugal	PT0039	Lesion swab	ON843179	02/06/2022	2022W22	02/06/2022	MSM	Sexual contact in event	Sexual	Yes	SaunaUNK	Yes		No		No
Monkeypox/PT0040/2022	IIb	B.1	root	root	Europe	Portugal	PT0040	Lesion swab	ON843178	02/06/2022	2022W22	02/06/2022	UNK	Sexual contact in event	Sexual	No	No	Yes		UNK	UNK	No
Monkeypox/PT0041/2022	IIb	B.1	root	root	Europe	Portugal	PT0041	Lesion swab	ON843176	02/06/2022	2022W22	02/06/2022	MSM	Sexual contact in event	Sexual	Yes	SaunaUNK	No		Yes	Spain	Yes	Spain
Monkeypox/PT0047/2022	IIb	B.1	root	root	Europe	Portugal	PT0047	Lesion swab	ON843177	02/06/2022	2022W22	02/06/2022	MSM	Sexual contact in event	Sexual	Yes	Sauna1	No		Yes	UNK	No
Monkeypox/PT0326/2022	IIb	B.1	root	root	Europe	Portugal	PT0326	Lesion swab	OP414358	02/06/2022	2022W22	02/06/2022	UNK	UNK	UNK	No	No	No		No		No
Monkeypox/PT0327/2022	IIb	B.1	singleton_33	singleton_33	Europe	Portugal	PT0327	Lesion swab	OP414359	02/06/2022	2022W22	02/06/2022	MSM	Sexual contact in event	Sexual	No	No	Yes		Yes	UK and Brazil	No
Monkeypox/PT0042/2022	IIb	B.1	root	root	Europe	Portugal	PT0042	Lesion swab	ON843180	03/06/2022	2022W22	03/06/2022	UNK	UNK	UNK	Yes	SaunaUNK	No		UNK	UNK	UNK	UNK
Monkeypox/PT0313/2022	IIb	B.1.7	sub-cluster_180	sub-cluster_180	Europe	Portugal	PT0313	Lesion swab	OP414346	03/06/2022	2022W22	03/06/2022	UNK	Household	Sexual	UNK	UNK	No		UNK	UNK	No
Monkeypox/PT0315/2022	IIb	B.1	sub-cluster_98	sub-cluster_98	Europe	Portugal	PT0315	Lesion swab	OP414348	03/06/2022	2022W22	03/06/2022	MSM	UNK	UNK	UNK	UNK	UNK		UNK	UNK	UNK	UNK
Monkeypox/PT0318/2022	IIb	B.1	root	root	Europe	Portugal	PT0318	Lesion swab	OP414350	03/06/2022	2022W22	03/06/2022	MSM	Sexual contact in event	Sexual	Yes	Sauna1	Yes		UNK	UNK	No
Monkeypox/PT0324/2022	IIb	B.1	sub-cluster_98	sub-cluster_98	Europe	Portugal	PT0324	Lesion swab	OP414356	03/06/2022	2022W22	03/06/2022	UNK	UNK	Sexual	No	No	Yes		UNK	UNK	No
Monkeypox/PT0325/2022	IIb	B.1	root	root	Europe	Portugal	PT0325	UNK	OP414357	03/06/2022	2022W22	03/06/2022	UNK	UNK	Sexual	UNK	UNK	Yes		UNK	UNK	No
Monkeypox/PT0319/2022	IIb	B.1.9	sub-cluster_172	sub-cluster_172	Europe	Portugal	PT0319	Lesion swab	OP414351	04/06/2022	2022W22	04/06/2022	UNK	Other	Sexual	No	No	Yes		No		No
Monkeypox/PT0320/2022	IIb	B.1	sub-cluster_142	sub-cluster_142	Europe	Portugal	PT0320	Lesion swab	OP414352	04/06/2022	2022W22	04/06/2022	MSM	Other	Sexual	No	No	Yes		No		Yes	UNK
Monkeypox/PT0321/2022	IIb	B.1.9	sub-cluster_172	sub-cluster_172	Europe	Portugal	PT0321	Lesion swab	OP414353	04/06/2022	2022W22	04/06/2022	UNK	Sexual contact in event	Sexual	Yes	SaunaUNK	Yes		Yes	UNK	No
Monkeypox/PT0323/2022	IIb	B.1	sub-cluster_1	sub-cluster_1	Europe	Portugal	PT0323	Lesion swab	OP414355	04/06/2022	2022W22	04/06/2022	MSM	Small event without sexual contacts	Sexual	Yes	SaunaUNK	Yes		No		No
Monkeypox/PT0314/2022	IIb	B.1	sub-cluster_105	sub-cluster_105	Europe	Portugal	PT0314	Lesion swab	OP414347	05/06/2022	2022W22	05/06/2022	MSM	Household	Sexual	No	No	Yes		No		No
Monkeypox/PT0045/2022	IIb	B.1.9	sub-cluster_172	sub-cluster_172	Europe	Portugal	PT0045	Lesion swab	ON843181	06/06/2022	2022W23	06/06/2022	MSM	UNK	UNK	UNK	UNK	UNK		UNK	UNK	No
Monkeypox/PT0305/2022	IIb	B.1	singleton_16	singleton_16	Europe	Portugal	PT0305	Lesion swab (abdominal)	OP414339	06/06/2022	2022W23	06/06/2022	UNK	Small event without sexual contacts	Sexual	Yes	SaunaUNK	Yes		Yes	UNK	Yes	Spain
Monkeypox/PT0306/2022	IIb	B.1	root	root	Europe	Portugal	PT0306	Lesion swab	OP414340	06/06/2022	2022W23	06/06/2022	MSM	Sexual contact in event	Sexual	Yes	SaunaUNK	Yes		UNK	UNK	No
Monkeypox/PT0308/2022	IIb	B.1	root	root	Europe	Portugal	PT0308	Lesion swab	OP414342	06/06/2022	2022W23	06/06/2022	UNK	Household	Sexual	No	No	No		Yes	UNK	No
Monkeypox/PT0309/2022	IIb	B.1	root	root	Europe	Portugal	PT0309	Lesion swab	OP414343	06/06/2022	2022W23	06/06/2022	UNK	UNK	Sexual	No	No	Yes		UNK	UNK	No
Monkeypox/PT0310/2022	IIb	B.1	root	root	Europe	Portugal	PT0310	Lesion swab (urethral)	OP414344	06/06/2022	2022W23	31/05/2022	MSM	UNK	Sexual	No	No	Yes		No		No
Monkeypox/PT0311/2022	IIb	B.1.9	sub-cluster_172	sub-cluster_172	Europe	Portugal	PT0311	Oropharyngeal swab	OP414345	06/06/2022	2022W23	06/06/2022	MSM	Other	Sexual	No	No	Yes		No		No
Monkeypox/PT0317/2022	IIb	B.1	root	root	Europe	Portugal	PT0317	Lesion swab	OP414349	06/06/2022	2022W23	06/06/2022	UNK	Sexual contact in event	Sexual	Yes	SaunaUNK	Yes		UNK	UNK	No
Monkeypox/PT0322/2022	IIb	B.1	root	root	Europe	Portugal	PT0322	Lesion swab	OP414354	06/06/2022	2022W23	06/06/2022	UNK	UNK	UNK	UNK	UNK	UNK		UNK	UNK	UNK	UNK
Monkeypox/PT0300/2022	IIb	B.1	singleton_207	singleton_207	Europe	Portugal	PT0300	Lesion swab	OP414334	07/06/2022	2022W23	07/06/2022	MSM	UNK	UNK	UNK	UNK	No		UNK	UNK	UNK	UNK
Monkeypox/PT0301/2022	IIb	B.1.7	sub-cluster_180	sub-cluster_180	Europe	Portugal	PT0301	Lesion swab	OP414335	07/06/2022	2022W23	07/06/2022	UNK	Sexual contact in event	Sexual	No	No	Yes		UNK	UNK	No
Monkeypox/PT0302/2022	IIb	B.1	root	root	Europe	Portugal	PT0302	Lesion swab	OP414336	07/06/2022	2022W23	07/06/2022	UNK	UNK	UNK	UNK	UNK	UNK		UNK	UNK	UNK	UNK
Monkeypox/PT0303/2022	IIb	B.1	sub-cluster_44	singleton_but_sub-cluster_44	Europe	Portugal	PT0303	Lesion swab	OP414337	07/06/2022	2022W23	07/06/2022	MSM	Household	Sexual	No	No	UNK		UNK	UNK	No
Monkeypox/PT0304/2022	IIb	B.1	root	root	Europe	Portugal	PT0304	Lesion swab	OP414338	07/06/2022	2022W23	07/06/2022	MSM	Household	Sexual	No	No	Yes		Yes	UNK	Yes	Luxembourg
Monkeypox/PT0307/2022	IIb	B.1	sub-cluster_144	sub-cluster_144	Europe	Portugal	PT0307	Lesion swab (anal)	OP414341	07/06/2022	2022W23	07/06/2022	UNK	UNK	UNK	UNK	UNK	UNK		UNK	UNK	UNK	UNK
Monkeypox/PT0295/2022	IIb	B.1.7	sub-cluster_180	sub-cluster_180	Europe	Portugal	PT0295	Lesion swab	OP414329	08/06/2022	2022W23	08/06/2022	UNK	UNK	UNK	UNK	UNK	UNK		UNK	UNK	UNK	UNK
Monkeypox/PT0296/2022	IIb	B.1	sub-cluster_75	singleton_but_sub-cluster_75	Europe	Portugal	PT0296	Lesion swab	OP414330	08/06/2022	2022W23	08/06/2022	MSM	Sexual contact in event	Sexual	Yes	SaunaUNK	Yes	epilink_08	Yes	UNK	Yes	Germany
Monkeypox/PT0297/2022	IIb	B.1	singleton_117	singleton_117	Europe	Portugal	PT0297	Lesion swab	OP414331	08/06/2022	2022W23	08/06/2022	MSM	Other	Sexual	No	No	Yes	epilink_08	Yes	UNK	Yes	Germany
Monkeypox/PT0298/2022	IIb	B.1	root	root	Europe	Portugal	PT0298	Lesion swab	OP414332	08/06/2022	2022W23	08/06/2022	MSM	UNK	UNK	No	No	Yes		UNK	UNK	No
Monkeypox/PT0299/2022	IIb	B.1	root	root	Europe	Portugal	PT0299	Lesion swab	OP414333	08/06/2022	2022W23	08/06/2022	MSM	Sexual contact in event	Sexual	Yes	Sauna1	Yes		UNK	UNK	No
Monkeypox/PT0281/2022	IIb	B.1	sub-cluster_105	sub-cluster_105	Europe	Portugal	PT0281	Lesion swab	OP414320	09/06/2022	2022W23	09/06/2022	UNK	Sexual contact in event	Sexual	No	No	Yes		UNK	UNK	No
Monkeypox/PT0292/2022	IIb	B.1	root	root	Europe	Portugal	PT0292	Lesion swab (anal)	OP414327	09/06/2022	2022W23	09/06/2022	MSM	Sexual contact in event	Sexual	Yes	SaunaUNK	Yes		Yes	The Netherlands	No
Monkeypox/PT0287/2022	IIb	B.1.7	sub-cluster_180	sub-cluster_180	Europe	Portugal	PT0287	Lesion swab	OP414322	10/06/2022	2022W23	10/06/2022	MSM	Other	Sexual	No	No	Yes		No		No
Monkeypox/PT0291/2022	IIb	B.1	singleton_159	singleton_159	Europe	Portugal	PT0291	Oropharyngeal swab	OP414326	10/06/2022	2022W23	10/06/2022	MSM	Sexual contact in event	Sexual	No	No	Yes		No		No
Monkeypox/PT0282/2022	IIb	B.1	sub-cluster_116	sub-cluster_116	Europe	Portugal	PT0282	Lesion swab	OP414321	12/06/2022	2022W23	12/06/2022	UNK	Household	Sexual	No	No	Yes		UNK	UNK	No
Monkeypox/PT0289/2022	IIb	B.1	root	root	Europe	Portugal	PT0289	Lesion swab	OP414324	12/06/2022	2022W23	12/06/2022	Hetero	Other	Sexual	No	No	Yes		Yes	UNK	No
Monkeypox/PT0288/2022	IIb	B.1	singleton_80	singleton_80	Europe	Portugal	PT0288	Lesion swab	OP414323	13/06/2022	2022W24	13/06/2022	MSM	UNK	Sexual	UNK	UNK	Yes		UNK	UNK	No
Monkeypox/PT0274/2022	IIb	B.1	sub-cluster_166	sub-cluster_166	Europe	Portugal	PT0274	Lesion swab	OP414314	14/06/2022	2022W24	14/06/2022	MSM	UNK	UNK	Yes	Sauna1	Yes		No		No
Monkeypox/PT0275/2022	IIb	B.1	sub-cluster_102	sub-cluster_102	Europe	Portugal	PT0275	Lesion swab	OP414315	14/06/2022	2022W24	14/06/2022	UNK	UNK	Sexual	No	No	Yes		UNK	UNK	No
Monkeypox/PT0276/2022	IIb	B.1	sub-cluster_18	sub-cluster_18	Europe	Portugal	PT0276	Lesion swab	OP414316	14/06/2022	2022W24	14/06/2022	MSM	Sexual contact in event	Sexual	No	No	Yes		No		No
Monkeypox/PT0277/2022	IIb	B.1	singleton_100	singleton_100	Europe	Portugal	PT0277	Lesion swab	OP414317	14/06/2022	2022W24	14/06/2022	UNK	Sexual contact in event	Sexual	No	No	Yes		UNK	UNK	No
Monkeypox/PT0278/2022	IIb	B.1	sub-cluster_103	sub-cluster_103	Europe	Portugal	PT0278	Lesion swab	OP414318	14/06/2022	2022W24	14/06/2022	MSM	Household	Sexual	No	No	Yes		No		No
Monkeypox/PT0280/2022	IIb	B.1	singleton_17	singleton_17	Europe	Portugal	PT0280	Lesion swab	OP414319	14/06/2022	2022W24	14/06/2022	MSM	UNK	UNK	No	No	No		No		No
Monkeypox/PT0290/2022	IIb	B.1	sub-cluster_1	sub-cluster_1	Europe	Portugal	PT0290	Lesion swab (anal)	OP414325	14/06/2022	2022W24	14/06/2022	UNK	Household	Sexual	No	No	Yes		No		No
Monkeypox/PT0293/2022	IIb	B.1	root	root	Europe	Portugal	PT0293	Oropharyngeal swab	OP414328	14/06/2022	2022W24	14/06/2022	UNK	UNK	Sexual	No	No	Yes		No		No
Monkeypox/PT0266/2022	IIb	B.1	sub-cluster_169	sub-cluster_169	Europe	Portugal	PT0266	Lesion swab	OP414306	15/06/2022	2022W24	15/06/2022	MSM	Household	Sexual	No	No	No		No		No
Monkeypox/PT0267/2022	IIb	B.1	sub-cluster_169	sub-cluster_169	Europe	Portugal	PT0267	Lesion swab	OP414307	15/06/2022	2022W24	15/06/2022	MSM	Household	Sexual	No	No	No		No		No
Monkeypox/PT0269/2022	IIb	B.1	sub-cluster_141	sub-cluster_141	Europe	Portugal	PT0269	Lesion swab	OP414309	15/06/2022	2022W24	15/06/2022	MSM	Sexual contact in event	Sexual	No	No	Yes		No		No
Monkeypox/PT0271/2022	IIb	B.1	sub-cluster_141	sub-cluster_141	Europe	Portugal	PT0271	Lesion swab	OP414311	15/06/2022	2022W24	15/06/2022	MSM	Large event without sexual contacts	UNK	No	No	UNK		UNK	UNK	No
Monkeypox/PT0272/2022	IIb	B.1	singleton_79	singleton_79	Europe	Portugal	PT0272	Lesion swab	OP414312	15/06/2022	2022W24	15/06/2022	MSM	UNK	UNK	No	No	No		No		No
Monkeypox/PT0273/2022	IIb	B.1	root	root	Europe	Portugal	PT0273	Oropharyngeal swab	OP414313	15/06/2022	2022W24	15/06/2022	UNK	UNK	UNK	UNK	UNK	UNK		UNK	UNK	UNK	UNK
Monkeypox/PT0270/2022	IIb	B.1.7	sub-cluster_180	sub-cluster_180	Europe	Portugal	PT0270	Lesion swab	OP414310	16/06/2022	2022W24	16/06/2022	MSM	Other	Sexual	No	No	No		No		No
Monkeypox/PT0262/2022	IIb	B.1	root	root	Europe	Portugal	PT0262	Lesion swab	OP414302	17/06/2022	2022W24	17/06/2022	UNK	UNK	Sexual	No	No	Yes		No		No
Monkeypox/PT0263/2022	IIb	B.1.7	sub-cluster_180	sub-cluster_180	Europe	Portugal	PT0263	Oropharyngeal swab	OP414303	17/06/2022	2022W24	17/06/2022	UNK	UNK	Sexual	No	No	Yes		No		No
Monkeypox/PT0264/2022	IIb	B.1	sub-cluster_56	sub-cluster_56	Europe	Portugal	PT0264	Lesion swab	OP414304	17/06/2022	2022W24	17/06/2022	MSM	Household	Sexual	No	No	Yes	epilink_07	UNK	UNK	No
Monkeypox/PT0268/2022	IIb	B.1.5	sub-cluster_174	sub-cluster_174	Europe	Portugal	PT0268	Lesion swab	OP414308	17/06/2022	2022W24	17/06/2022	MSM	UNK	Sexual	No	No	Yes		No		No
Monkeypox/PT0255/2022	IIb	B.1.9	sub-cluster_172	sub-cluster_172	Europe	Portugal	PT0255	Lesion swab	OP414296	18/06/2022	2022W24	18/06/2022	UNK	Sexual contact in event	Sexual	No	No	No		Yes	UNK	No
Monkeypox/PT0257/2022	IIb	B.1	sub-cluster_103	sub-cluster_103	Europe	Portugal	PT0257	Lesion swab	OP414298	18/06/2022	2022W24	18/06/2022	MSM	Other	Sexual	UNK	UNK	UNK		UNK	UNK	No
Monkeypox/PT0254/2022	IIb	B.1	sub-cluster_157	sub-cluster_157	Europe	Portugal	PT0254	Lesion swab	OP414295	19/06/2022	2022W24	19/06/2022	MSM	Sexual contact in event	Sexual	Yes	Sauna2	Yes		Yes	UNK	No
Monkeypox/PT0256/2022	IIb	B.1	root	root	Europe	Portugal	PT0256	Lesion swab	OP414297	19/06/2022	2022W24	19/06/2022	MSM	UNK	UNK	No	No	Yes		No		Yes	Brazil
Monkeypox/PT0258/2022	IIb	B.1	singleton_199	singleton_199	Europe	Portugal	PT0258	Oropharyngeal swab	OP414299	19/06/2022	2022W24	19/06/2022	MSM	Sexual contact in event	Sexual	No	No	Yes		No		No
Monkeypox/PT0259/2022	IIb	B.1	sub-cluster_61	sub-cluster_61	Europe	Portugal	PT0259	Lesion swab	OP414300	19/06/2022	2022W24	19/06/2022	UNK	Sexual contact in event	Sexual	Yes	SaunaUNK	Yes		UNK	UNK	No
Monkeypox/PT0261/2022	IIb	B.1	singleton_122	singleton_122	Europe	Portugal	PT0261	Lesion swab	OP414301	19/06/2022	2022W24	19/06/2022	MSM	Sexual contact in event	Sexual	No	No	Yes		No		No
Monkeypox/PT0212/2022	IIb	B.1	sub-cluster_169	sub-cluster_169	Europe	Portugal	PT0212	Lesion swab	OP324522	20/06/2022	2022W25	20/06/2022	UNK	UNK	UNK	No	No	No		No		No
Monkeypox/PT0234/2022	IIb	B.1	root	root	Europe	Portugal	PT0234	Lesion swab	OP324542	20/06/2022	2022W25	20/06/2022	MSM	Sexual contact in event	Sexual	No	No	Yes		UNK	UNK	No
Monkeypox/PT0248/2022	IIb	B.1	sub-cluster_50	sub-cluster_50	Europe	Portugal	PT0248	Lesion swab	OP414289	20/06/2022	2022W25	20/06/2022	MSM	Household	Sexual	Yes	SaunaUNK	Yes		No		No
Monkeypox/PT0249/2022	IIb	B.1	root	root	Europe	Portugal	PT0249	Lesion swab	OP414290	20/06/2022	2022W25	20/06/2022	MSM	Household	Sexual	No	No	No		Yes	UNK	No
Monkeypox/PT0250/2022	IIb	B.1	singleton_154	singleton_154	Europe	Portugal	PT0250	Lesion swab (anal)	OP414291	20/06/2022	2022W25	20/06/2022	UNK	Household	Sexual	No	No	No		Yes	UNK	Yes	Italy
Monkeypox/PT0232/2022	IIb	B.1	root	root	Europe	Portugal	PT0232	Lesion swab (anorectal)	OP324540	21/06/2022	2022W25	21/06/2022	MSM	Sexual contact in event	Sexual	Yes	Sauna2	Yes		Yes	USA	No
Monkeypox/PT0233/2022	IIb	B.1	sub-cluster_4	sub-cluster_4	Europe	Portugal	PT0233	Oropharyngeal swab	OP324541	21/06/2022	2022W25	21/06/2022	MSM	UNK	Sexual	No	No	No		No		No
Monkeypox/PT0235/2022	IIb	B.1	root	root	Europe	Portugal	PT0235	Lesion swab	OP324543	21/06/2022	2022W25	21/06/2022	MSM	Sexual contact in event	Sexual	Yes	Sauna1	No		Yes	Germany	No
Monkeypox/PT0238/2022	IIb	B.1	sub-cluster_144	sub-cluster_144	Europe	Portugal	PT0238	Lesion swab	OP324546	21/06/2022	2022W25	21/06/2022	MSM	UNK	UNK	UNK	UNK	UNK		Yes	Spain	No
Monkeypox/PT0239/2022	IIb	B.1	root	root	Europe	Portugal	PT0239	Lesion swab	OP414283	21/06/2022	2022W25	21/06/2022	MSM	UNK	UNK	UNK	UNK	UNK		UNK	UNK	UNK	UNK
Monkeypox/PT0240/2022	IIb	B.1	sub-cluster_116	sub-cluster_116	Europe	Portugal	PT0240	Lesion swab	OP414284	21/06/2022	2022W25	21/06/2022	MSM	Other	Sexual	No	No	Yes		Yes	UNK	Yes	UK
Monkeypox/PT0241/2022	IIb	B.1	sub-cluster_144	sub-cluster_144	Europe	Portugal	PT0241	Lesion swab	OP414285	21/06/2022	2022W25	21/06/2022	MSM	Sexual contact in event	Sexual	No	No	Yes		UNK	UNK	No
Monkeypox/PT0242/2022	IIb	B.1	singleton_56	singleton_56	Europe	Portugal	PT0242	Lesion swab	OP414286	21/06/2022	2022W25	21/06/2022	MSM	Other	Sexual	No	No	Yes		Yes	UNK	Yes	Belgium
Monkeypox/PT0243/2022	IIb	B.1	sub-cluster_105	sub-cluster_105	Europe	Portugal	PT0243	Lesion swab	OP414287	21/06/2022	2022W25	21/06/2022	UNK	UNK	UNK	UNK	UNK	UNK		UNK	UNK	No
Monkeypox/PT0244/2022	IIb	B.1.5	sub-cluster_174	sub-cluster_174	Europe	Portugal	PT0244	Lesion swab (penis)	OP414288	21/06/2022	2022W25	21/06/2022	MSM	Other	Sexual	No	No	Yes		Yes	UNK	Yes	Belgium
Monkeypox/PT0251/2022	IIb	B.1	sub-cluster_144	sub-cluster_144	Europe	Portugal	PT0251	Lesion swab	OP414292	21/06/2022	2022W25	21/06/2022	UNK	UNK	UNK	UNK	UNK	UNK		UNK	UNK	No
Monkeypox/PT0252/2022	IIb	B.1	sub-cluster_102	sub-cluster_102	Europe	Portugal	PT0252	Lesion swab	OP414293	21/06/2022	2022W25	21/06/2022	MSM	Large event with sexual contacts	Sexual	No	No	Yes	epilink_06	Yes	Israel	Yes	Israel
Monkeypox/PT0253/2022	IIb	B.1	sub-cluster_102	sub-cluster_102	Europe	Portugal	PT0253	Lesion swab	OP414294	21/06/2022	2022W25	21/06/2022	UNK	Large event with sexual contacts	Sexual	No	No	Yes	epilink_06	UNK	UNK	Yes	Israel
Monkeypox/PT0357/2022	IIb	B.1	singleton_107	singleton_107	Europe	Portugal	PT0357	Lesion swab (anal)	OP414384	21/06/2022	2022W25	21/06/2022	MSM	UNK	Sexual	UNK	UNK	UNK		UNK	UNK	No
Monkeypox/PT0358/2022	IIb	B.1	sub-cluster_50	sub-cluster_50	Europe	Portugal	PT0358	Oropharyngeal swab	OP414385	21/06/2022	2022W25	19/06/2022	UNK	Sexual contact in event	Sexual	Yes	SaunaUNK	Yes		UNK	UNK	No
Monkeypox/PT0207/2022	IIb	B.1	singleton_44	singleton_44	Europe	Portugal	PT0207	Lesion swab	OP324517	22/06/2022	2022W25	22/06/2022	MSM	UNK	UNK	No	No	No		No		No
Monkeypox/PT0225/2022	IIb	B.1.7	sub-cluster_180	sub-cluster_180	Europe	Portugal	PT0225	Oropharyngeal swab	OP324535	22/06/2022	2022W25	22/06/2022	MSM	UNK	Sexual	No	No	Yes		UNK	UNK	No
Monkeypox/PT0226/2022	IIb	B.1	sub-cluster_107	sub-cluster_107	Europe	Portugal	PT0226	Lesion swab	OP324536	22/06/2022	2022W25	22/06/2022	MSM	Household	Sexual	Yes	Sauna1	Yes		Yes	UNK	Yes	Brazil
Monkeypox/PT0228/2022	IIb	B.1	sub-cluster_107	sub-cluster_107	Europe	Portugal	PT0228	Lesion swab	OP324537	22/06/2022	2022W25	22/06/2022	MSM	Household	Sexual	No	No	No		No		No
Monkeypox/PT0229/2022	IIb	B.1.9	sub-cluster_172	sub-cluster_172	Europe	Portugal	PT0229	Lesion swab	OP324538	22/06/2022	2022W25	22/06/2022	MSM	UNK	UNK	UNK	UNK	UNK		UNK	UNK	No
Monkeypox/PT0231/2022	IIb	B.1	sub-cluster_4	sub-cluster_4	Europe	Portugal	PT0231	Lesion swab (penis)	OP324539	22/06/2022	2022W25	22/06/2022	UNK	Sexual contact in event	Sexual	No	No	No		No		No
Monkeypox/PT0236/2022	IIb	B.1.9	sub-cluster_172	sub-cluster_172	Europe	Portugal	PT0236	Oropharyngeal swab	OP324544	22/06/2022	2022W25	14/06/2022	MSM	Sexual contact in event	Sexual	Yes	SaunaUNK	Yes		UNK	UNK	No
Monkeypox/PT0237/2022	IIb	B.1.7	sub-cluster_180	sub-cluster_180	Europe	Portugal	PT0237	Lesion swab	OP324545	22/06/2022	2022W25	22/06/2022	MSM	Sexual contact in event	Sexual	Yes	Sauna1	Yes	epilink_05	Yes	Germany	No
Monkeypox/PT0203/2022	IIb	B.1	sub-cluster_122	sub-cluster_122	Europe	Portugal	PT0203	Lesion swab	OP324514	23/06/2022	2022W25	23/06/2022	UNK	UNK	Sexual	UNK	UNK	UNK		UNK	UNK	No
Monkeypox/PT0217/2022	IIb	B.1	sub-cluster_142	sub-cluster_142	Europe	Portugal	PT0217	Lesion swab	OP324527	23/06/2022	2022W25	23/06/2022	UNK	Sexual contact in event	Sexual	No	No	Yes		UNK	UNK	No
Monkeypox/PT0218/2022	IIb	B.1	sub-cluster_119	singleton_but_sub-cluster_119	Europe	Portugal	PT0218	Lesion swab	OP324528	23/06/2022	2022W25	23/06/2022	MSM	Household	Sexual	Yes	SaunaUNK	Yes		Yes	UNK	Yes	Spain
Monkeypox/PT0219/2022	IIb	B.1.5	sub-cluster_174	sub-cluster_174	Europe	Portugal	PT0219	Lesion swab	OP324529	23/06/2022	2022W25	23/06/2022	MSM	Sexual contact in event	Sexual	Yes	SaunaUNK	Yes		UNK	UNK	No
Monkeypox/PT0220/2022	IIb	B.1	sub-cluster_103	sub-cluster_103	Europe	Portugal	PT0220	Lesion swab	OP324530	23/06/2022	2022W25	23/06/2022	MSM	Sexual contact in event	Sexual	Yes	SaunaUNK	Yes		No		No
Monkeypox/PT0224/2022	IIb	B.1	root	root	Europe	Portugal	PT0224	Lesion swab	OP324534	23/06/2022	2022W25	23/06/2022	MSM	Sexual contact in event	Sexual	Yes	SaunaUNK	Yes		UNK	UNK	No
Monkeypox/PT0208/2022	IIb	B.1	singleton_153	singleton_153	Europe	Portugal	PT0208	Lesion swab	OP324518	24/06/2022	2022W25	24/06/2022	MSM	Household	Sexual	UNK	UNK	UNK		UNK	UNK	No
Monkeypox/PT0209/2022	IIb	B.1	sub-cluster_41	singleton_but_sub-cluster_41	Europe	Portugal	PT0209	Lesion swab	OP324519	24/06/2022	2022W25	24/06/2022	UNK	UNK	UNK	UNK	UNK	UNK		UNK	UNK	UNK	UNK
Monkeypox/PT0213/2022	IIb	B.1	root	root	Europe	Portugal	PT0213	Lesion swab	OP324523	24/06/2022	2022W25	24/06/2022	MSM	Household	Sexual	No	No	No	epilink_04	No		No
Monkeypox/PT0214/2022	IIb	B.1	sub-cluster_98	sub-cluster_98	Europe	Portugal	PT0214	Lesion swab	OP324524	24/06/2022	2022W25	24/06/2022	UNK	UNK	Sexual	UNK	UNK	UNK	epilink_04	UNK	UNK	No
Monkeypox/PT0215/2022	IIb	B.1.9	sub-cluster_172	sub-cluster_172	Europe	Portugal	PT0215	Lesion swab (penis)	OP324525	24/06/2022	2022W25	17/06/2022	UNK	UNK	Sexual	No	No	Yes		No		No
Monkeypox/PT0216/2022	IIb	B.1.7	sub-cluster_180	sub-cluster_180	Europe	Portugal	PT0216	Lesion swab	OP324526	24/06/2022	2022W25	17/06/2022	UNK	UNK	Sexual	No	No	Yes		No		No
Monkeypox/PT0221/2022	IIb	B.1.7	sub-cluster_180	sub-cluster_180	Europe	Portugal	PT0221	Lesion swab	OP324531	24/06/2022	2022W25	24/06/2022	MSM	UNK	Sexual	No	No	Yes	epilink_05	No		No
Monkeypox/PT0222/2022	IIb	B.1	root	root	Europe	Portugal	PT0222	Lesion swab	OP324532	24/06/2022	2022W25	24/06/2022	MSM	UNK	Sexual	No	No	UNK		UNK	UNK	No
Monkeypox/PT0223/2022	IIb	B.1.9	sub-cluster_172	sub-cluster_172	Europe	Portugal	PT0223	Lesion swab	OP324533	24/06/2022	2022W25	17/06/2022	MSM	UNK	Sexual	Yes	SaunaUNK	Yes		Yes	UK	No
Monkeypox/PT0204/2022	IIb	B.1	sub-cluster_61	sub-cluster_61	Europe	Portugal	PT0204	Lesion swab	OP324515	25/06/2022	2022W25	25/06/2022	MSM	Sexual contact in event	Sexual	Yes	Sauna1	No		No		No
Monkeypox/PT0210/2022	IIb	B.1.5	sub-cluster_174	sub-cluster_174	Europe	Portugal	PT0210	Lesion swab	OP324520	25/06/2022	2022W25	25/06/2022	MSM	Household	Sexual	No	No	No		No		No
Monkeypox/PT0211/2022	IIb	B.1	sub-cluster_144	sub-cluster_144	Europe	Portugal	PT0211	Lesion swab	OP324521	26/06/2022	2022W25	26/06/2022	MSM	Other	Sexual	No	No	Yes		No		No
Monkeypox/PT0364/2022	IIb	B.1.7	sub-cluster_180	sub-cluster_180	Europe	Portugal	PT0364	Lesion swab	OP414387	26/06/2022	2022W25	26/06/2022	UNK	Household	PTP	No	No	No		No		Yes	Spain and France
Monkeypox/PT0180/2022	IIb	B.1	root	root	Europe	Portugal	PT0180	Lesion swab	OP324495	27/06/2022	2022W26	27/06/2022	MSM	UNK	Sexual	No	No	No		No		No
Monkeypox/PT0182/2022	IIb	B.1	root	root	Europe	Portugal	PT0182	Lesion swab	OP324497	27/06/2022	2022W26	27/06/2022	MSM	UNK	Sexual	No	No	No	epilink_03	No		No
Monkeypox/PT0189/2022	IIb	B.1.7	sub-cluster_180	sub-cluster_180	Europe	Portugal	PT0189	Lesion swab	OP324503	27/06/2022	2022W26	27/06/2022	MSM	Sexual contact in event	Sexual	No	No	Yes		No		No
Monkeypox/PT0194/2022	IIb	B.1	sub-cluster_16	sub-cluster_16	Europe	Portugal	PT0194	Lesion swab	OP324507	27/06/2022	2022W26	27/06/2022	MSM	Sexual contact in event	Sexual	No	No	Yes		Yes	UNK	Yes	UK
Monkeypox/PT0196/2022	IIb	B.1	root	root	Europe	Portugal	PT0196	Lesion swab	OP324509	27/06/2022	2022W26	20/06/2022	UNK	UNK	UNK	UNK	UNK	UNK		UNK	UNK	UNK	UNK
Monkeypox/PT0198/2022	IIb	B.1	sub-cluster_169	sub-cluster_169	Europe	Portugal	PT0198	Oropharyngeal swab	OP324511	27/06/2022	2022W26	27/06/2022	MSM	School	UNK	No	No	No		No		No
Monkeypox/PT0201/2022	IIb	B.1	sub-cluster_16	sub-cluster_16	Europe	Portugal	PT0201	Lesion swab	OP324512	27/06/2022	2022W26	27/06/2022	MSM	Sexual contact in event	Sexual	Yes	SaunaUNK	Yes		No		No
Monkeypox/PT0205/2022	IIb	B.1	singleton_123	singleton_123	Europe	Portugal	PT0205	Lesion swab	OP324516	27/06/2022	2022W26	27/06/2022	Hetero	Household	UNK	No	No	No		No		No
Monkeypox/PT0363/2022	IIb	B.1	sub-cluster_103	sub-cluster_103	Europe	Portugal	PT0363	Lesion swab	OP414386	27/06/2022	2022W26	27/06/2022	MSM	Sexual contact in event	Sexual	No	No	No		No		No
Monkeypox/PT0365/2022	IIb	B.1	sub-cluster_157	sub-cluster_157	Europe	Portugal	PT0365	Lesion swab (ocular)	OP414388	27/06/2022	2022W26	20/06/2022	MSM	Other	PTP	No	No	No		No		No
Monkeypox/PT0367/2022	IIb	B.1	root	root	Europe	Portugal	PT0367	Lesion swab	OP555464	27/06/2022	2022W26	27/06/2022	UNK	Household	Sexual	No	No	No		No		No
Monkeypox/PT0181/2022	IIb	B.1	sub-cluster_169	sub-cluster_169	Europe	Portugal	PT0181	Lesion swab	OP324496	28/06/2022	2022W26	28/06/2022	MSM	Sexual contact in event	Sexual	No	No	Yes		UNK	UNK	No
Monkeypox/PT0183/2022	IIb	B.1.9	sub-cluster_172	sub-cluster_172	Europe	Portugal	PT0183	Lesion swab	OP324498	28/06/2022	2022W26	28/06/2022	UNK	UNK	UNK	No	No	No		No		No
Monkeypox/PT0184/2022	IIb	B.1	singleton_160	singleton_160	Europe	Portugal	PT0184	Lesion swab	OP324499	28/06/2022	2022W26	28/06/2022	MSM	Other	Sexual	No	No	No		No		No
Monkeypox/PT0186/2022	IIb	B.1	sub-cluster_142	sub-cluster_142	Europe	Portugal	PT0186	Lesion swab (anorectal)	OP324500	28/06/2022	2022W26	28/06/2022	MSM	Sexual contact in event	Sexual	Yes	SaunaUNK	Yes		No		No
Monkeypox/PT0188/2022	IIb	B.1	sub-cluster_82	singleton_but_sub-cluster_82	Europe	Portugal	PT0188	Lesion swab	OP324502	28/06/2022	2022W26	28/06/2022	MSM	UNK	Sexual	No	No	No		No		Yes	Spain
Monkeypox/PT0190/2022	IIb	B.1.5	sub-cluster_174	sub-cluster_174	Europe	Portugal	PT0190	Lesion swab	OP324504	28/06/2022	2022W26	28/06/2022	MSM	UNK	Sexual	No	No	Yes		No		No
Monkeypox/PT0191/2022	IIb	B.1.9	sub-cluster_172	sub-cluster_172	Europe	Portugal	PT0191	Lesion swab	OP324505	28/06/2022	2022W26	28/06/2022	MSM	UNK	Sexual	No	No	No		No		No
Monkeypox/PT0195/2022	IIb	B.1	root	root	Europe	Portugal	PT0195	Lesion swab	OP324508	28/06/2022	2022W26	28/06/2022	UNK	UNK	Sexual	UNK	UNK	No		UNK	UNK	No
Monkeypox/PT0202/2022	IIb	B.1	sub-cluster_18	sub-cluster_18	Europe	Portugal	PT0202	Lesion swab	OP324513	28/06/2022	2022W26	28/06/2022	MSM	Household	Sexual	Yes	SaunaUNK	No		No		No
Monkeypox/PT0175/2022	IIb	B.1	sub-cluster_141	sub-cluster_141	Europe	Portugal	PT0175	Lesion swab	OP324490	29/06/2022	2022W26	29/06/2022	MSM	Sexual contact in event	Sexual	Yes	SaunaUNK	Yes		Yes	UNK	No
Monkeypox/PT0187/2022	IIb	B.1.5	sub-cluster_174	sub-cluster_174	Europe	Portugal	PT0187	Lesion swab	OP324501	29/06/2022	2022W26	29/06/2022	UNK	UNK	UNK	UNK	UNK	UNK		UNK	UNK	UNK	UNK
Monkeypox/PT0192/2022	IIb	B.1.9	sub-cluster_172	sub-cluster_172	Europe	Portugal	PT0192	Lesion swab	OP324506	29/06/2022	2022W26	29/06/2022	UNK	Household	Sexual	UNK	UNK	No		UNK	UNK	No
Monkeypox/PT0162/2022	IIb	B.1	sub-cluster_98	sub-cluster_98	Europe	Portugal	PT0162	Oropharyngeal swab	OP324479	30/06/2022	2022W26	30/06/2022	UNK	Household	Sexual	UNK	UNK	Yes		UNK	UNK	No
Monkeypox/PT0172/2022	IIb	B.1	sub-cluster_166	sub-cluster_166	Europe	Portugal	PT0172	Lesion swab	OP324487	30/06/2022	2022W26	30/06/2022	MSM	Sexual contact in event	Sexual	Yes	SaunaUNK	Yes		No		No
Monkeypox/PT0173/2022	IIb	B.1	root	root	Europe	Portugal	PT0173	Lesion swab	OP324488	30/06/2022	2022W26	30/06/2022	MSM	Other	Sexual	No	No	Yes		Yes	UNK	Yes	Spain
Monkeypox/PT0174/2022	IIb	B.1	singleton_198	singleton_198	Europe	Portugal	PT0174	Lesion swab	OP324489	30/06/2022	2022W26	30/06/2022	MSM	Sexual contact in event	Sexual	Yes	SaunaUNK	Yes		No		No
Monkeypox/PT0177/2022	IIb	B.1	root	root	Europe	Portugal	PT0177	Lesion swab (anal)	OP324492	30/06/2022	2022W26	30/06/2022	UNK	UNK	Sexual	No	No	No		No		No
Monkeypox/PT0178/2022	IIb	B.1.9	sub-cluster_172	sub-cluster_172	Europe	Portugal	PT0178	Lesion swab	OP324493	30/06/2022	2022W26	30/06/2022	MSM	UNK	UNK	No	No	Yes		No		No
Monkeypox/PT0179/2022	IIb	B.1.7	sub-cluster_180	sub-cluster_180	Europe	Portugal	PT0179	Lesion swab	OP324494	30/06/2022	2022W26	30/06/2022	MSM	Large event with sexual contacts	Sexual	UNK	UNK	Yes		Yes	UNK	No
Monkeypox/PT0369/2022	IIb	B.1	sub-cluster_135	sub-cluster_135	Europe	Portugal	PT0369	Lesion swab	OP555465	30/06/2022	2022W26	30/06/2022	MSM	Household	Sexual	No	No	Yes		UNK	UNK	No
Monkeypox/PT0176/2022	IIb	B.1	singleton_58	singleton_58	Europe	Portugal	PT0176	Lesion swab	OP324491	01/07/2022	2022W26	01/07/2022	UNK	UNK	Sexual	No	No	No		UNK	UNK	No
Monkeypox/PT0171/2022	IIb	B.1	sub-cluster_141	sub-cluster_141	Europe	Portugal	PT0171	Lesion swab (anorectal)	OP324486	02/07/2022	2022W26	02/07/2022	MSM	UNK	Sexual	No	No	Yes		No		No
Monkeypox/PT0168/2022	IIb	B.1	sub-cluster_116	sub-cluster_116	Europe	Portugal	PT0168	Lesion swab	OP324483	03/07/2022	2022W26	03/07/2022	MSM	Sexual contact in event	Sexual	No	No	Yes		No		Yes	Brazil
Monkeypox/PT0169/2022	IIb	B.1	sub-cluster_118	sub-cluster_118	Europe	Portugal	PT0169	Lesion swab	OP324484	03/07/2022	2022W26	03/07/2022	MSM	Household	Sexual	No	No	No		No		No
Monkeypox/PT0170/2022	IIb	B.1	sub-cluster_169	sub-cluster_169	Europe	Portugal	PT0170	Lesion swab	OP324485	03/07/2022	2022W26	03/07/2022	MSM	Sexual contact in event	Sexual	Yes	SaunaUNK	Yes		UNK	UNK	Yes	Spain
Monkeypox/PT0370/2022	IIb	B.1	singleton_114	singleton_114	Europe	Portugal	PT0370	Lesion swab	OP555466	03/07/2022	2022W26	03/07/2022	UNK	Sexual contact in event	Sexual	No	No	Yes		UNK	UNK	No
Monkeypox/PT0156/2022	IIb	B.1.9	sub-cluster_172	sub-cluster_172	Europe	Portugal	PT0156	Lesion swab	OP324473	04/07/2022	2022W27	04/07/2022	MSM	UNK	Sexual	No	No	No		No		No
Monkeypox/PT0157/2022	IIb	B.1	sub-cluster_135	sub-cluster_135	Europe	Portugal	PT0157	Lesion swab	OP324474	05/07/2022	2022W27	05/07/2022	MSM	Household	Sexual	No	No	Yes		UNK	UNK	No
Monkeypox/PT0159/2022	IIb	B.1	sub-cluster_169	sub-cluster_169	Europe	Portugal	PT0159	Lesion swab	OP324476	05/07/2022	2022W27	05/07/2022	MSM	Household	Sexual	No	No	Yes		UNK	UNK	No
Monkeypox/PT0161/2022	IIb	B.1	sub-cluster_118	sub-cluster_118	Europe	Portugal	PT0161	Lesion swab	OP324478	05/07/2022	2022W27	05/07/2022	MSM	UNK	UNK	UNK	UNK	Yes		UNK	UNK	UNK	UNK
Monkeypox/PT0163/2022	IIb	B.1	sub-cluster_151	singleton_but_sub-cluster_151	Europe	Portugal	PT0163	Lesion swab	OP324480	05/07/2022	2022W27	05/07/2022	MSM	Household	PTP	Yes	Sauna1	UNK		UNK	UNK	No
Monkeypox/PT0164/2022	IIb	B.1	sub-cluster_157	sub-cluster_157	Europe	Portugal	PT0164	Lesion swab	OP324481	05/07/2022	2022W27	05/07/2022	MSM	Sexual contact in event	Sexual	No	No	No		No		No
Monkeypox/PT0165/2022	IIb	B.1	sub-cluster_27	sub-cluster_27	Europe	Portugal	PT0165	Lesion swab	OP324482	05/07/2022	2022W27	05/07/2022	MSM	Household	PTP	No	No	No		Yes	Germany	No
Monkeypox/PT0371/2022	IIb	B.1	sub-cluster_142	sub-cluster_142	Europe	Portugal	PT0371	Lesion swab	OP555467	05/07/2022	2022W27	05/07/2022	MSM	Sexual contact in event	Sexual	No	No	Yes	epilink_09	UNK	UNK	Yes	Irland
Monkeypox/PT0372/2022	IIb	B.1	sub-cluster_142	sub-cluster_142	Europe	Portugal	PT0372	Lesion swab	OP555468	05/07/2022	2022W27	05/07/2022	MSM	Sexual contact in event	Sexual	No	No	Yes	epilink_09	UNK	UNK	No
Monkeypox/PT0373/2022	IIb	B.1	sub-cluster_135	sub-cluster_135	Europe	Portugal	PT0373	Lesion swab	OP555469	05/07/2022	2022W27	05/07/2022	MSM	Small event without sexual contacts	Sexual	Yes	Sauna1	UNK		UNK	UNK	No
Monkeypox/PT0149/2022	IIb	B.1	sub-cluster_141	sub-cluster_141	Europe	Portugal	PT0149	Lesion swab	OP324466	06/07/2022	2022W27	06/07/2022	MSM	Household	Sexual	UNK	UNK	Yes		No		No
Monkeypox/PT0150/2022	IIb	B.1.5	sub-cluster_174	sub-cluster_174	Europe	Portugal	PT0150	Lesion swab	OP324467	06/07/2022	2022W27	06/07/2022	MSM	Household	Sexual	No	No	Yes		No		No
Monkeypox/PT0151/2022	IIb	B.1	root	root	Europe	Portugal	PT0151	Lesion swab (penis)	OP324468	06/07/2022	2022W27	06/07/2022	MSM	Sexual contact in event	Sexual	No	No	Yes		No		No
Monkeypox/PT0152/2022	IIb	B.1	sub-cluster_170	sub-cluster_170	Europe	Portugal	PT0152	Lesion swab	OP324469	06/07/2022	2022W27	06/07/2022	MSM	Sexual contact in event	Sexual	No	No	Yes		UNK	UNK	No
Monkeypox/PT0153/2022	IIb	B.1	sub-cluster_157	sub-cluster_157	Europe	Portugal	PT0153	Lesion swab	OP324470	06/07/2022	2022W27	06/07/2022	MSM	Sexual contact in event	Sexual	No	No	Yes	epilink_03	Yes	Spain	No
Monkeypox/PT0154/2022	IIb	B.1	root	root	Europe	Portugal	PT0154	Lesion swab	OP324471	06/07/2022	2022W27	22/06/2022	MSM	Sexual contact in event	Sexual	No	No	Yes		Yes	Sweden and Spain and UK and USA	Yes	Mexico
Monkeypox/PT0155/2022	IIb	B.1	sub-cluster_122	sub-cluster_122	Europe	Portugal	PT0155	Lesion swab	OP324472	06/07/2022	2022W27	06/07/2022	MSM	Sexual contact in event	Sexual	No	No	Yes		Yes	UNK	Yes	Germany
Monkeypox/PT0160/2022	IIb	B.1	sub-cluster_142	sub-cluster_142	Europe	Portugal	PT0160	Lesion swab	OP324477	06/07/2022	2022W27	06/07/2022	UNK	UNK	UNK	UNK	UNK	UNK		UNK	UNK	UNK	UNK
Monkeypox/PT0375/2022	IIb	B.1	sub-cluster_66	sub-cluster_66	Europe	Portugal	PT0375	Lesion swab	OP555471	06/07/2022	2022W27	06/07/2022	MSM	Household	Sexual	UNK	UNK	UNK		UNK	UNK	No
Monkeypox/PT0377/2022	IIb	B.1.1	sub-cluster_181	sub-cluster_181	Europe	Portugal	PT0377	Lesion swab	OP555473	06/07/2022	2022W27	06/07/2022	UNK	Sexual contact in event	Sexual	No	No	Yes		UNK	UNK	Yes	Germany
Monkeypox/PT0378/2022	IIb	B.1.5	sub-cluster_174	sub-cluster_174	Europe	Portugal	PT0378	Oropharyngeal swab	OP555474	06/07/2022	2022W27	06/07/2022	UNK	Sexual contact in event	Sexual	No	No	Yes		UNK	UNK	No
Monkeypox/PT0379/2022	IIb	B.1.7	sub-cluster_180	sub-cluster_180	Europe	Portugal	PT0379	Lesion swab	OP555475	06/07/2022	2022W27	06/07/2022	MSM	UNK	Sexual	No	No	Yes		UNK	UNK	No
Monkeypox/PT0142/2022	IIb	B.1	sub-cluster_133	sub-cluster_133	Europe	Portugal	PT0142	Lesion swab	OP324461	07/07/2022	2022W27	07/07/2022	MSM	UNK	Sexual	No	No	Yes		No		No
Monkeypox/PT0143/2022	IIb	B.1	sub-cluster_66	sub-cluster_66	Europe	Portugal	PT0143	Lesion swab	OP324462	07/07/2022	2022W27	07/07/2022	MSM	Other	Sexual	No	No	Yes		Yes	UNK	Yes	Germany
Monkeypox/PT0144/2022	IIb	B.1.9	sub-cluster_172	sub-cluster_172	Europe	Portugal	PT0144	Lesion swab	OP324463	07/07/2022	2022W27	07/07/2022	MSM	Healthcare services	UNK	No	No	UNK		UNK	UNK	No
Monkeypox/PT0145/2022	IIb	B.1	sub-cluster_133	sub-cluster_133	Europe	Portugal	PT0145	Lesion swab	OP324464	07/07/2022	2022W27	07/07/2022	MSM	Other	Sexual	No	No	Yes		Yes	UNK	Yes	Spain
Monkeypox/PT0148/2022	IIb	B.1	sub-cluster_13	sub-cluster_13	Europe	Portugal	PT0148	Lesion swab	OP324465	07/07/2022	2022W27	07/07/2022	MSM	Other	Sexual	No	No	No		No		No
Monkeypox/PT0158/2022	IIb	B.1	sub-cluster_56	sub-cluster_56	Europe	Portugal	PT0158	Lesion swab	OP324475	07/07/2022	2022W27	21/06/2022	MSM	Household	Sexual	No	No	Yes	epilink_07	UNK	UNK	No
Monkeypox/PT0374/2022	IIb	B.1	sub-cluster_92	sub-cluster_92	Europe	Portugal	PT0374	Lesion swab	OP555470	07/07/2022	2022W27	07/07/2022	UNK	UNK	UNK	UNK	UNK	UNK		UNK	UNK	UNK	UNK
Monkeypox/PT0376/2022	IIb	B.1.3	sub-cluster_179	sub-cluster_179	Europe	Portugal	PT0376	Lesion swab	OP555472	07/07/2022	2022W27	07/07/2022	UNK	UNK	UNK	UNK	UNK	UNK		UNK	UNK	UNK	UNK
Monkeypox/PT0132/2022	IIb	B.1	sub-cluster_169	sub-cluster_169	Europe	Portugal	PT0132	Lesion swab	OP324455	08/07/2022	2022W27	08/07/2022	MSM	Sexual contact in event	Sexual	No	No	Yes	epilink_02	UNK	UNK	No
Monkeypox/PT0133/2022	IIb	B.1	singleton_172	singleton_172	Europe	Portugal	PT0133	Lesion swab	OP324456	08/07/2022	2022W27	08/07/2022	UNK	UNK	UNK	UNK	UNK	UNK		UNK	UNK	UNK	UNK
Monkeypox/PT0135/2022	IIb	B.1.7	sub-cluster_180	sub-cluster_180	Europe	Portugal	PT0135	Lesion swab	OP324458	08/07/2022	2022W27	08/07/2022	MSM	Small event without sexual contacts	Sexual	Yes	SaunaUNK	Yes		Yes	UNK	Yes	Spain
Monkeypox/PT0136/2022	IIb	B.1	sub-cluster_158	sub-cluster_158	Europe	Portugal	PT0136	Lesion swab	OP324459	10/07/2022	2022W27	10/07/2022	MSM	Sexual contact in event	Sexual	No	No	No		Yes	Australia and Spain	No
Monkeypox/PT0130/2022	IIb	B.1	sub-cluster_143	sub-cluster_143	Europe	Portugal	PT0130	Lesion swab	OP324454	11/07/2022	2022W28	11/07/2022	MSM	Sexual contact in event	Sexual	No	No	Yes		Yes	UNK	Yes	Spain
Monkeypox/PT0134/2022	IIb	B.1	sub-cluster_170	sub-cluster_170	Europe	Portugal	PT0134	Lesion swab	OP324457	11/07/2022	2022W28	11/07/2022	UNK	UNK	UNK	No	No	No		No		No
Monkeypox/PT0139/2022	IIb	B.1	sub-cluster_116	sub-cluster_116	Europe	Portugal	PT0139	Lesion swab	OP324460	11/07/2022	2022W28	11/07/2022	UNK	UNK	UNK	UNK	UNK	UNK		UNK	UNK	UNK	UNK
Monkeypox/PT0381/2022	IIb	B.1.9	sub-cluster_172	sub-cluster_172	Europe	Portugal	PT0381	Lesion swab	OP555477	11/07/2022	2022W28	11/07/2022	MSM	Sexual contact in event	Sexual	No	No	Yes		UNK	UNK	No
Monkeypox/PT0385/2022	IIb	B.1	sub-cluster_144	sub-cluster_144	Europe	Portugal	PT0385	Lesion swab	OP555481	11/07/2022	2022W28	11/07/2022	MSM	UNK	UNK	UNK	UNK	UNK		UNK	UNK	UNK	UNK
Monkeypox/PT0390/2022	IIb	B.1.5	sub-cluster_174	sub-cluster_174	Europe	Portugal	PT0390	Oropharyngeal swab	OP555486	11/07/2022	2022W28	11/07/2022	MSM	Sexual contact in event	Sexual	No	No	Yes		No		No
MPX/PT0127/2022	IIb	B.1	sub-cluster_116	sub-cluster_116	Europe	Portugal	PT0127	Lesion swab	OP245360	12/07/2022	2022W28	12/07/2022	MSM	Sexual contact in event	Sexual	No	No	Yes		Yes	USA	No
MPX/PT0128/2022	IIb	B.1	root	root	Europe	Portugal	PT0128	Lesion swab (urethral)	OP245361	12/07/2022	2022W28	12/07/2022	MSM	UNK	UNK	UNK	UNK	Yes		UNK	UNK	No
Monkeypox/PT0129/2022	IIb	B.1	sub-cluster_155	singleton_but_sub-cluster_155	Europe	Portugal	PT0129	Lesion swab	OP324453	12/07/2022	2022W28	12/07/2022	UNK	UNK	UNK	UNK	UNK	UNK		UNK	UNK	UNK	UNK
Monkeypox/PT0382/2022	IIb	B.1	sub-cluster_142	sub-cluster_142	Europe	Portugal	PT0382	Lesion swab	OP555478	12/07/2022	2022W28	12/07/2022	MSM	Sexual contact in event	Sexual	Yes	SaunaUNK	Yes	epilink_10	No		No
Monkeypox/PT0383/2022	IIb	B.1	sub-cluster_135	sub-cluster_135	Europe	Portugal	PT0383	Lesion swab	OP555479	12/07/2022	2022W28	12/07/2022	MSM	Household	Sexual	No	No	Yes		No		No
Monkeypox/PT0384/2022	IIb	B.1	singleton_113	singleton_113	Europe	Portugal	PT0384	Lesion swab	OP555480	12/07/2022	2022W28	12/07/2022	MSM	Sexual contact in event	Sexual	No	No	Yes		No		No
Monkeypox/PT0386/2022	IIb	B.1.9	sub-cluster_172	sub-cluster_172	Europe	Portugal	PT0386	Lesion swab	OP555482	12/07/2022	2022W28	12/07/2022	MSM	UNK	Sexual	No	No	No		No		No
Monkeypox/PT0387/2022	IIb	B.1.2	sub-cluster_182	sub-cluster_182	Europe	Portugal	PT0387	Lesion swab	OP555483	12/07/2022	2022W28	09/07/2022	UNK	UNK	UNK	UNK	UNK	UNK		UNK	UNK	UNK	UNK
Monkeypox/PT0388/2022	IIb	B.1	sub-cluster_92	sub-cluster_92	Europe	Portugal	PT0388	Lesion swab	OP555484	12/07/2022	2022W28	12/07/2022	MSM	UNK	Sexual	UNK	UNK	Yes		UNK	UNK	No
Monkeypox/PT0389/2022	IIb	B.1.9	sub-cluster_172	sub-cluster_172	Europe	Portugal	PT0389	Lesion swab	OP555485	12/07/2022	2022W28	12/07/2022	MSM	UNK	Sexual	No	No	Yes		No		No
MPX/PT0118/2022	IIb	B.1	sub-cluster_144	sub-cluster_144	Europe	Portugal	PT0118	Lesion swab	OP245351	13/07/2022	2022W28	13/07/2022	MSM	UNK	UNK	No	No	No		No		No
MPX/PT0119/2022	IIb	B.1	sub-cluster_144	sub-cluster_144	Europe	Portugal	PT0119	Lesion swab	OP245352	13/07/2022	2022W28	13/07/2022	MSM	UNK	Sexual	No	No	No		No		No
MPX/PT0120/2022	IIb	B.1	sub-cluster_92	sub-cluster_92	Europe	Portugal	PT0120	Lesion swab	OP245353	13/07/2022	2022W28	13/07/2022	MSM	Sexual contact in event	Sexual	No	No	Yes		UNK	UNK	No
MPX/PT0123/2022	IIb	B.1	sub-cluster_141	sub-cluster_141	Europe	Portugal	PT0123	Lesion swab	OP245356	13/07/2022	2022W28	13/07/2022	MSM	Sexual contact in event	Sexual	No	No	Yes		No		No
Monkeypox/PT0380/2022	IIb	B.1.7	sub-cluster_180	sub-cluster_180	Europe	Portugal	PT0380	Lesion swab	OP555476	13/07/2022	2022W28	13/07/2022	UNK	UNK	UNK	UNK	UNK	UNK		UNK	UNK	UNK	UNK
Monkeypox/PT0391/2022	IIb	B.1	sub-cluster_170	sub-cluster_170	Europe	Portugal	PT0391	Lesion swab	OP555487	13/07/2022	2022W28	13/07/2022	MSM	Other	Sexual	No	No	Yes		No		No
Monkeypox/PT0392/2022	IIb	B.1	sub-cluster_68	singleton_but_sub-cluster_68	Europe	Portugal	PT0392	Lesion swab	OP555488	13/07/2022	2022W28	13/07/2022	UNK	Other	Sexual	No	No	Yes		UNK	UNK	No
Monkeypox/PT0393/2022	IIb	B.1	sub-cluster_170	sub-cluster_170	Europe	Portugal	PT0393	Oropharyngeal swab	OP555489	13/07/2022	2022W28	13/07/2022	MSM	Other	Sexual	No	No	Yes		No		No
Monkeypox/PT0394/2022	IIb	B.1.9	sub-cluster_172	sub-cluster_172	Europe	Portugal	PT0394	Lesion swab	OP555490	13/07/2022	2022W28	13/07/2022	UNK	Other	Other	No	No	No		No		No
Monkeypox/PT0395/2022	IIb	B.1	sub-cluster_170	sub-cluster_170	Europe	Portugal	PT0395	Lesion swab	OP555491	13/07/2022	2022W28	13/07/2022	MSM	Other	Sexual	No	No	Yes		No		No
Monkeypox/PT0396/2022	IIb	B.1	sub-cluster_169	sub-cluster_169	Europe	Portugal	PT0396	Lesion swab (anorectal)	OP555492	13/07/2022	2022W28	13/07/2022	MSM	Other	Sexual	No	No	Yes		UNK	UNK	No
MPX/PT0115/2022	IIb	B.1	sub-cluster_169	sub-cluster_169	Europe	Portugal	PT0115	Lesion swab	OP245349	14/07/2022	2022W28	14/07/2022	MSM	Sexual contact in event	Sexual	Yes	SaunaUNK	Yes	epilink_02	UNK	UNK	No
MPX/PT0117/2022	IIb	B.1	sub-cluster_157	sub-cluster_157	Europe	Portugal	PT0117	Lesion swab	OP245350	14/07/2022	2022W28	14/07/2022	MSM	Workplace	Sexual	No	No	No		No		Yes	Spain
MPX/PT0121/2022	IIb	B.1	root	root	Europe	Portugal	PT0121	Lesion swab	OP245354	14/07/2022	2022W28	14/07/2022	MSM	UNK	Sexual	No	No	Yes		Yes	USA	Yes	Spain
MPX/PT0124/2022	IIb	B.1.7	sub-cluster_180	sub-cluster_180	Europe	Portugal	PT0124	Lesion swab	OP245357	14/07/2022	2022W28	14/07/2022	MSM	UNK	UNK	No	No	Yes		Yes	UK	No
MPX/PT0125/2022	IIb	B.1	sub-cluster_135	sub-cluster_135	Europe	Portugal	PT0125	Lesion swab	OP245358	14/07/2022	2022W28	14/07/2022	UNK	UNK	UNK	UNK	UNK	UNK		UNK	UNK	UNK	UNK
MPX/PT0126/2022	IIb	B.1	root	root	Europe	Portugal	PT0126	Lesion swab	OP245359	14/07/2022	2022W28	14/07/2022	MSM	Large event with sexual contacts	Sexual	No	No	Yes		UNK	UNK	No
MPX/PT0110/2022	IIb	B.1	sub-cluster_144	sub-cluster_144	Europe	Portugal	PT0110	Lesion swab	OP245344	15/07/2022	2022W28	15/07/2022	Hetero	UNK	Sexual	No	No	Yes		No		No
MPX/PT0111/2022	IIb	B.1	sub-cluster_118	sub-cluster_118	Europe	Portugal	PT0111	Lesion swab (rectal)	OP245345	15/07/2022	2022W28	15/07/2022	MSM	UNK	Sexual	No	No	No		UNK	UNK	No
MPX/PT0112/2022	IIb	B.1	root	root	Europe	Portugal	PT0112	Lesion swab	OP245346	15/07/2022	2022W28	15/07/2022	UNK	UNK	UNK	UNK	UNK	UNK		UNK	UNK	UNK	UNK
MPX/PT0113/2022	IIb	B.1.7	sub-cluster_180	sub-cluster_180	Europe	Portugal	PT0113	Lesion swab	OP245347	15/07/2022	2022W28	15/07/2022	MSM	Sexual contact in event	Sexual	No	No	Yes		Yes	UNK	Yes	Marrocos and UK
MPX/PT0114/2022	IIb	B.1.1	sub-cluster_181	sub-cluster_181	Europe	Portugal	PT0114	Lesion swab	OP245348	15/07/2022	2022W28	15/07/2022	Hetero	Household	Sexual	No	No	No		No		No
MPX/PT0122/2022	IIb	B.1.1	sub-cluster_181	sub-cluster_181	Europe	Portugal	PT0122	Oropharyngeal swab	OP245355	15/07/2022	2022W28	15/07/2022	UNK	UNK	UNK	UNK	UNK	UNK		UNK	UNK	UNK	UNK
Monkeypox/PT0397/2022	IIb	B.1	root	root	Europe	Portugal	PT0397	Lesion swab (penis)	OP555493	15/07/2022	2022W28	15/07/2022	MSM	Household	Sexual	No	No	No		Yes	Brazil	No
Monkeypox/PT0398/2022	IIb	B.1	singleton_205	singleton_205	Europe	Portugal	PT0398	Oropharyngeal swab	OP555494	15/07/2022	2022W28	15/07/2022	Hetero	UNK	UNK	No	No	No		No		No
MPX/PT0089/2022	IIb	B.1	sub-cluster_143	sub-cluster_143	Europe	Portugal	PT0089	Lesion swab	OP245339	18/07/2022	2022W29	18/07/2022	UNK	UNK	UNK	UNK	UNK	No		UNK	UNK	No
MPX/PT0108/2022	IIb	B.1	singleton_65	singleton_65	Europe	Portugal	PT0108	Lesion swab (anal)	OP245342	18/07/2022	2022W29	18/07/2022	MSM	UNK	Sexual	No	No	Yes		No		Yes	Spain
MPX/PT0109/2022	IIb	B.1	sub-cluster_143	sub-cluster_143	Europe	Portugal	PT0109	Lesion swab	OP245343	18/07/2022	2022W29	18/07/2022	MSM	Other	Sexual	No	No	Yes		No		Yes	Spain and France
Monkeypox/PT0399/2022	IIb	B.1	sub-cluster_87	singleton_but_sub-cluster_87	Europe	Portugal	PT0399	Lesion swab (anal)	OP555495	18/07/2022	2022W29	18/07/2022	UNK	UNK	Sexual	No	No	Yes		UNK	UNK	Yes	UK and Spain
Monkeypox/PT0400/2022	IIb	B.1.1	sub-cluster_181	sub-cluster_181	Europe	Portugal	PT0400	Oropharyngeal swab	OP555496	19/07/2022	2022W29	19/07/2022	UNK	Sexual contact in event	Sexual	No	No	Yes		No		No
Monkeypox/PT0401/2022	IIb	B.1	sub-cluster_142	sub-cluster_142	Europe	Portugal	PT0401	Lesion swab	OP555497	19/07/2022	2022W29	19/07/2022	MSM	Household	Sexual	No	No	Yes	epilink_10	Yes	UNK	Yes	Spain and Germany
Monkeypox/PT0402/2022	IIb	B.1	sub-cluster_86	singleton_but_sub-cluster_86	Europe	Portugal	PT0402	Lesion swab	OP555498	19/07/2022	2022W29	19/07/2022	UNK	UNK	UNK	No	No	No		No		No
Monkeypox/PT0403/2022	IIb	B.1	singleton_46	singleton_46	Europe	Portugal	PT0403	Lesion swab	OP555499	19/07/2022	2022W29	19/07/2022	MSM	Sexual contact in event	Sexual	No	No	Yes		No		No
Monkeypox/PT0404/2022	IIb	B.1	sub-cluster_27	sub-cluster_27	Europe	Portugal	PT0404	Lesion swab	OP555500	19/07/2022	2022W29	19/07/2022	UNK	UNK	UNK	No	No	No		No		No
MPX/PT0088/2022	IIb	B.1	root	root	Europe	Portugal	PT0088	Oropharyngeal swab	OP245338	20/07/2022	2022W29	20/07/2022	MSM	UNK	PTP	No	No	No		No		No
MPX/PT0098/2022	IIb	B.1	sub-cluster_118	sub-cluster_118	Europe	Portugal	PT0098	Lesion swab	OP245341	20/07/2022	2022W29	20/07/2022	UNK	UNK	Sexual	UNK	UNK	UNK		UNK	UNK	No
Monkeypox/PT0406/2022	IIb	B.1	sub-cluster_13	sub-cluster_13	Europe	Portugal	PT0406	Lesion swab	OP555501	20/07/2022	2022W29	20/07/2022	UNK	UNK	UNK	UNK	UNK	UNK		UNK	UNK	UNK	UNK
MPX/PT0085/2022	IIb	B.1	root	root	Europe	Portugal	PT0085	Lesion swab	OP245336	21/07/2022	2022W29	21/07/2022	MSM	Household	Sexual	No	No	Yes		No		No
MPX/PT0086/2022	IIb	B.1.7	sub-cluster_180	sub-cluster_180	Europe	Portugal	PT0086	Lesion swab	OP245337	21/07/2022	2022W29	21/07/2022	MSM	Sexual contact in event	Sexual	No	No	Yes		Yes	New Zealand	No
MPX/PT0090/2022	IIb	B.1	singleton_3	singleton_3	Europe	Portugal	PT0090	Lesion swab	OP245340	21/07/2022	2022W29	21/07/2022	MSM	UNK	Sexual	No	No	No		No		No
Monkeypox/PT0411/2022	IIb	B.1	sub-cluster_170	sub-cluster_170	Europe	Portugal	PT0411	Lesion swab	OP555504	21/07/2022	2022W29	21/07/2022	MSM	Large event with sexual contacts	Sexual	UNK	UNK	No		No		Yes	Spain
MPX/PT0075/2022	IIb	B.1	singleton_52	singleton_52	Europe	Portugal	PT0075	Oropharyngeal swab	OP245329	22/07/2022	2022W29	22/07/2022	MSM	Household	Sexual	No	No	Yes		No		No
MPX/PT0084/2022	IIb	B.1	singleton_47	singleton_47	Europe	Portugal	PT0084	Lesion swab	OP245335	22/07/2022	2022W29	22/07/2022	MSM	Household	Sexual	No	No	Yes		No		Yes	Germany
MPX/PT0076/2022	IIb	B.1.1	sub-cluster_181	sub-cluster_181	Europe	Portugal	PT0076	Lesion swab	OP245330	23/07/2022	2022W29	23/07/2022	MSM	Sexual contact in event	Sexual	No	No	Yes		UNK	UNK	No
MPX/PT0081/2022	IIb	B.1.10	sub-cluster_176	singleton_but_sub-cluster_176	Europe	Portugal	PT0081	Lesion swab	OP245334	23/07/2022	2022W29	23/07/2022	UNK	Small event without sexual contacts	PTP	No	No	No		No		Yes	Spain
MPX/PT0068/2022	IIb	B.1	sub-cluster_129	sub-cluster_129	Europe	Portugal	PT0068	Lesion swab	OP245322	25/07/2022	2022W30	25/07/2022	MSM	UNK	Sexual	No	No	Yes		No		No
Monkeypox/PT0408/2022	IIb	B.1	sub-cluster_143	sub-cluster_143	Europe	Portugal	PT0408	Lesion swab	OP555502	25/07/2022	2022W30	25/07/2022	MSM	Household	Sexual	No	No	Yes		No		No
Monkeypox/PT0412/2022	IIb	B.1	sub-cluster_48	sub-cluster_48	Europe	Portugal	PT0412	Lesion swab	OP555505	25/07/2022	2022W30	25/07/2022	MSM	Household	Sexual	No	No	Yes		Yes	USA	No
MPX/PT0067/2022	IIb	B.1.1	sub-cluster_181	sub-cluster_181	Europe	Portugal	PT0067	Lesion swab	OP245321	26/07/2022	2022W30	26/07/2022	MSM	Sexual contact in event	Sexual	No	No	Yes		No		Yes	Brazil
MPX/PT0070/2022	IIb	B.1	root	root	Europe	Portugal	PT0070	Lesion swab	OP245324	26/07/2022	2022W30	26/07/2022	MSM	Household	Other	No	No	No		No		No
MPX/PT0071/2022	IIb	B.1.1	sub-cluster_181	sub-cluster_181	Europe	Portugal	PT0071	Lesion swab	OP245325	26/07/2022	2022W30	26/07/2022	MSM	UNK	Sexual	UNK	UNK	Yes		Yes	UNK	Yes	Brazil
MPX/PT0078/2022	IIb	B.1	sub-cluster_73	sub-cluster_73	Europe	Portugal	PT0078	Lesion swab	OP245332	26/07/2022	2022W30	26/07/2022	UNK	Sexual contact in event	Sexual	No	No	Yes		UNK	UNK	No
MPX/PT0080/2022	IIb	B.1	sub-cluster_133	sub-cluster_133	Europe	Portugal	PT0080	Lesion swab	OP245333	26/07/2022	2022W30	26/07/2022	MSM	Household	Sexual	No	No	Yes		No		Yes	Greece
Monkeypox/PT0413/2022	IIb	B.1.9	sub-cluster_172	sub-cluster_172	Europe	Portugal	PT0413	Lesion swab	OP555506	26/07/2022	2022W30	26/07/2022	MSM	UNK	Sexual	No	No	Yes		No		Yes	Dominican Republic
Monkeypox/PT0414/2022	IIb	B.1	sub-cluster_84	singleton_but_sub-cluster_84	Europe	Portugal	PT0414	Lesion swab	OP555507	26/07/2022	2022W30	26/07/2022	MSM	Sexual contact in event	Sexual	No	No	UNK		Yes	UNK	Yes	Spain
Monkeypox/PT0416/2022	IIb	B.1	sub-cluster_166	sub-cluster_166	Europe	Portugal	PT0416	Lesion swab	OP555508	26/07/2022	2022W30	26/07/2022	UNK	Sexual contact in event	Sexual	No	No	Yes		UNK	UNK	No
MPX/PT0065/2022	IIb	B.1	sub-cluster_170	sub-cluster_170	Europe	Portugal	PT0065	Lesion swab	OP245319	27/07/2022	2022W30	22/07/2022	UNK	UNK	UNK	No	No	No		No		No
MPX/PT0066/2022	IIb	B.1	sub-cluster_73	sub-cluster_73	Europe	Portugal	PT0066	Lesion swab	OP245320	27/07/2022	2022W30	27/07/2022	UNK	UNK	Sexual	UNK	UNK	Yes		No		No
MPX/PT0069/2022	IIb	B.1	root	root	Europe	Portugal	PT0069	Oropharyngeal swab	OP245323	27/07/2022	2022W30	27/07/2022	UNK	Household	Sexual	No	No	Yes		Yes	UNK	Yes	Brazil
MPX/PT0072/2022	IIb	B.1	sub-cluster_143	sub-cluster_143	Europe	Portugal	PT0072	Lesion swab	OP245326	27/07/2022	2022W30	27/07/2022	MSM	UNK	Sexual	No	No	Yes		No		No
MPX/PT0073/2022	IIb	B.1	sub-cluster_166	sub-cluster_166	Europe	Portugal	PT0073	Lesion swab	OP245327	27/07/2022	2022W30	27/07/2022	MSM	UNK	Sexual	No	No	Yes	epilink_01	UNK	UNK	No
MPX/PT0074/2022	IIb	B.1	singleton_110	singleton_110	Europe	Portugal	PT0074	Lesion swab	OP245328	27/07/2022	2022W30	27/07/2022	MSM	Household	Sexual	No	No	No		No		No
Monkeypox/PT0417/2022	IIb	B.1	sub-cluster_169	sub-cluster_169	Europe	Portugal	PT0417	Lesion swab	OP555509	27/07/2022	2022W30	27/07/2022	MSM	Small event without sexual contacts	PTP	No	No	No		No		No
MPX/PT0055/2022	IIb	B.1	sub-cluster_158	sub-cluster_158	Europe	Portugal	PT0055	Lesion swab	OP245311	28/07/2022	2022W30	28/07/2022	MSM	Sexual contact in event	Sexual	No	No	Yes		Yes	Spain	No
MPX/PT0057/2022	IIb	B.1	root	root	Europe	Portugal	PT0057	Lesion swab	OP245313	28/07/2022	2022W30	28/07/2022	UNK	Household	Sexual	No	No	Yes		UNK	UNK	No
MPX/PT0058/2022	IIb	B.1.7	sub-cluster_180	sub-cluster_180	Europe	Portugal	PT0058	Lesion swab	OP245314	28/07/2022	2022W30	28/07/2022	UNK	UNK	UNK	UNK	UNK	UNK		UNK	UNK	No
MPX/PT0077/2022	IIb	B.1.7	sub-cluster_180	sub-cluster_180	Europe	Portugal	PT0077	Lesion swab	OP245331	28/07/2022	2022W30	28/07/2022	MSM	Household	Sexual	No	No	No		Yes	France and Italy and UK and Mexico	No
Monkeypox/PT0421/2022	IIb	B.1	sub-cluster_79	singleton_but_sub-cluster_79	Europe	Portugal	PT0421	Lesion swab	OP555511	28/07/2022	2022W30	28/07/2022	MSM	Large event without sexual contacts	PTP	No	No	No		No		No
Monkeypox/PT0581/2022	IIb	B.1	root	root	Europe	Portugal	PT0581	Oropharyngeal swab	OP555652	28/07/2022	2022W30	28/07/2022	MSM	Household	Sexual	No	No	Yes		No		No
MPX/PT0056/2022	IIb	B.1	singleton_116	singleton_116	Europe	Portugal	PT0056	Lesion swab	OP245312	29/07/2022	2022W30	29/07/2022	MSM	Other	Sexual	No	No	Yes		No		Yes	France
Monkeypox/PT0418/2022	IIb	B.1	root	root	Europe	Portugal	PT0418	Lesion swab	OP555510	29/07/2022	2022W30	29/07/2022	MSM	Household	Sexual	No	No	Yes		Yes	New Zealand and Austria	No
MPX/PT0052/2022	IIb	B.1.9	sub-cluster_172	sub-cluster_172	Europe	Portugal	PT0052	Lesion swab	OP245309	30/07/2022	2022W30	30/07/2022	MSM	Sexual contact in event	Sexual	No	No	Yes		No		No
MPX/PT0051/2022	IIb	B.1	root	root	Europe	Portugal	PT0051	Lesion swab	OP245308	31/07/2022	2022W30	31/07/2022	MSM	Sexual contact in event	Sexual	No	No	Yes		No		No
MPX/PT0063/2022	IIb	B.1	sub-cluster_143	sub-cluster_143	Europe	Portugal	PT0063	Lesion swab	OP245317	31/07/2022	2022W30	31/07/2022	MSM	Other	Sexual	No	No	Yes		No		No
Monkeypox/PT0426/2022	IIb	B.1	sub-cluster_135	sub-cluster_135	Europe	Portugal	PT0426	Lesion swab	OP555513	31/07/2022	2022W30	31/07/2022	UNK	Household	Sexual	No	No	No		No		No
Monkeypox/PT0432/2022	IIb	B.1	sub-cluster_123	sub-cluster_123	Europe	Portugal	PT0432	Lesion swab	OP555517	31/07/2022	2022W30	31/07/2022	MSM	Workplace	Sexual	No	No	Yes		Yes	UK	No
MPX/PT0049/2022	IIb	B.1	sub-cluster_48	sub-cluster_48	Europe	Portugal	PT0049	Lesion swab	OP245306	01/08/2022	2022W31	01/08/2022	MSM	UNK	UNK	No	No	No		Yes	UNK	No
MPX/PT0050/2022	IIb	B.1.7	sub-cluster_180	sub-cluster_180	Europe	Portugal	PT0050	Lesion swab (abdominal)	OP245307	01/08/2022	2022W31	01/08/2022	MSM	Household	Sexual	No	No	Yes		Yes	The Netherlands	Yes	UK
MPX/PT0061/2022	IIb	B.1.5	sub-cluster_174	sub-cluster_174	Europe	Portugal	PT0061	Lesion swab	OP245315	01/08/2022	2022W31	01/08/2022	MSM	Household	Sexual	No	No	Yes		No		No
MPX/PT0062/2022	IIb	B.1	singleton_168	singleton_168	Europe	Portugal	PT0062	Lesion swab (anal)	OP245316	01/08/2022	2022W31	01/08/2022	MSM	UNK	UNK	UNK	UNK	UNK		UNK	UNK	No
MPX/PT0064/2022	IIb	B.1.5	sub-cluster_174	sub-cluster_174	Europe	Portugal	PT0064	Lesion swab	OP245318	01/08/2022	2022W31	01/08/2022	MSM	UNK	Sexual	No	No	No		No		No
Monkeypox/PT0424/2022	IIb	B.1	sub-cluster_166	sub-cluster_166	Europe	Portugal	PT0424	Oropharyngeal swab	OP555512	01/08/2022	2022W31	01/08/2022	MSM	UNK	UNK	UNK	UNK	Yes	epilink_01	UNK	UNK	No
Monkeypox/PT0427/2022	IIb	B.1	sub-cluster_169	sub-cluster_169	Europe	Portugal	PT0427	Oropharyngeal swab	OP555514	01/08/2022	2022W31	01/08/2022	UNK	Large event without sexual contacts	PTP	No	No	No		No		No
Monkeypox/PT0431/2022	IIb	B.1	sub-cluster_101	singleton_but_sub-cluster_101	Europe	Portugal	PT0431	Lesion swab	OP555516	01/08/2022	2022W31	01/08/2022	MSM	Household	Sexual	No	No	Yes		No		No
Monkeypox/PT0439/2022	IIb	B.1	singleton_7	singleton_7	Europe	Portugal	PT0439	Lesion swab	OP555523	01/08/2022	2022W31	01/08/2022	UNK	UNK	UNK	No	No	No		No		Yes	Maldives
Monkeypox/PT0433/2022	IIb	B.1	sub-cluster_33	singleton_but_sub-cluster_33	Europe	Portugal	PT0433	Lesion swab	OP555518	02/08/2022	2022W31	02/08/2022	UNK	Sexual contact in event	Sexual	No	No	Yes		UNK	UNK	No
Monkeypox/PT0434/2022	IIb	B.1	root	root	Europe	Portugal	PT0434	Lesion swab	OP555519	02/08/2022	2022W31	02/08/2022	MSM	Workplace	PTP	No	No	No		No		Yes	Italy and France
Monkeypox/PT0435/2022	IIb	B.1	sub-cluster_166	sub-cluster_166	Europe	Portugal	PT0435	Lesion swab	OP555520	02/08/2022	2022W31	02/08/2022	MSM	Household	Sexual	No	No	No		No		No
Monkeypox/PT0437/2022	IIb	B.1	root	root	Europe	Portugal	PT0437	Lesion swab	OP555521	02/08/2022	2022W31	02/08/2022	Hetero	Small event without sexual contacts	UNK	No	No	No		No		No
Monkeypox/PT0438/2022	IIb	B.1	sub-cluster_169	sub-cluster_169	Europe	Portugal	PT0438	Lesion swab	OP555522	02/08/2022	2022W31	02/08/2022	MSM	UNK	UNK	No	No	No		No		No
Monkeypox/PT0443/2022	IIb	B.1	sub-cluster_169	sub-cluster_169	Europe	Portugal	PT0443	Oropharyngeal swab	OP555525	02/08/2022	2022W31	02/08/2022	UNK	Sexual contact in event	Sexual	No	No	No		No		No
Monkeypox/PT0583/2022	IIb	B.1	sub-cluster_8	sub-cluster_8	Europe	Portugal	PT0583	Lesion swab	OP555653	02/08/2022	2022W31	02/08/2022	Hetero	UNK	Other	No	No	No	epilink_13	No		No
Monkeypox/PT0442/2022	IIb	B.1	root	root	Europe	Portugal	PT0442	UNK	OP555524	03/08/2022	2022W31	03/08/2022	UNK	Healthcare services	Healthcare-related	No	No	No		No		No
Monkeypox/PT0445/2022	IIb	B.1	root	root	Europe	Portugal	PT0445	Lesion swab	OP555526	03/08/2022	2022W31	03/08/2022	MSM	Household	Sexual	No	No	No		No		No
Monkeypox/PT0446/2022	IIb	B.1	sub-cluster_158	sub-cluster_158	Europe	Portugal	PT0446	Lesion swab	OP555527	03/08/2022	2022W31	03/08/2022	Hetero	UNK	UNK	No	No	No		No		No
Monkeypox/PT0449/2022	IIb	B.1	root	root	Europe	Portugal	PT0449	Lesion swab	OP555530	03/08/2022	2022W31	03/08/2022	MSM	UNK	Sexual	No	No	Yes		No		No
Monkeypox/PT0454/2022	IIb	B.1	sub-cluster_166	sub-cluster_166	Europe	Portugal	PT0454	Lesion swab	OP555535	03/08/2022	2022W31	27/07/2022	MSM	UNK	Sexual	No	No	Yes		UNK	UNK	No
Monkeypox/PT0447/2022	IIb	B.1	sub-cluster_166	sub-cluster_166	Europe	Portugal	PT0447	Lesion swab	OP555528	04/08/2022	2022W31	04/08/2022	MSM	Sexual contact in event	Sexual	No	No	Yes	epilink_11	No		No
Monkeypox/PT0448/2022	IIb	B.1	sub-cluster_166	sub-cluster_166	Europe	Portugal	PT0448	Lesion swab	OP555529	04/08/2022	2022W31	04/08/2022	MSM	Sexual contact in event	Sexual	UNK	UNK	Yes	epilink_11	UNK	UNK	No
Monkeypox/PT0450/2022	IIb	B.1	sub-cluster_169	sub-cluster_169	Europe	Portugal	PT0450	Lesion swab	OP555531	04/08/2022	2022W31	04/08/2022	MSM	Sexual contact in event	Sexual	No	No	No		Yes	Belgium and France	Yes	Spain and The Netherlands and Belgium and France
Monkeypox/PT0451/2022	IIb	B.1.9	sub-cluster_172	sub-cluster_172	Europe	Portugal	PT0451	Lesion swab	OP555532	04/08/2022	2022W31	03/08/2022	MSM	Sexual contact in event	Sexual	No	No	Yes		Yes	Brazil and Spain	No
Monkeypox/PT0452/2022	IIb	B.1	sub-cluster_162	sub-cluster_162	Europe	Portugal	PT0452	Lesion swab	OP555533	04/08/2022	2022W31	04/08/2022	UNK	Sexual contact in event	Sexual	Yes	SaunaUNK	Yes		Yes	UNK	No
Monkeypox/PT0455/2022	IIb	B.1	sub-cluster_131	sub-cluster_131	Europe	Portugal	PT0455	Oropharyngeal swab	OP555536	04/08/2022	2022W31	23/06/2022	MSM	Sexual contact in event	Sexual	No	No	No		Yes	UNK	No
Monkeypox/PT0456/2022	IIb	B.1.9	sub-cluster_172	sub-cluster_172	Europe	Portugal	PT0456	Lesion swab	OP555537	04/08/2022	2022W31	04/08/2022	MSM	Household	Sexual	Yes	SaunaUNK	Yes		Yes	Brazil	No
Monkeypox/PT0458/2022	IIb	B.1	sub-cluster_107	sub-cluster_107	Europe	Portugal	PT0458	Lesion swab	OP555539	04/08/2022	2022W31	04/08/2022	MSM	Sexual contact in event	Sexual	No	No	Yes		No		No
Monkeypox/PT0459/2022	IIb	B.1	sub-cluster_8	sub-cluster_8	Europe	Portugal	PT0459	Lesion swab	OP555540	04/08/2022	2022W31	01/08/2022	Hetero	Household	Sexual	No	No	No	epilink_13	No		No
Monkeypox/PT0585/2022	IIb	B.1	sub-cluster_169	sub-cluster_169	Europe	Portugal	PT0585	Lesion swab (anal)	OP555654	04/08/2022	2022W31	04/08/2022	MSM	Sexual contact in event	Sexual	No	No	Yes		Yes	Spain	No
Monkeypox/PT0453/2022	IIb	B.1	sub-cluster_131	sub-cluster_131	Europe	Portugal	PT0453	Lesion swab	OP555534	05/08/2022	2022W31	05/08/2022	MSM	Sexual contact in event	Sexual	No	No	No		Yes	Spain and Turkey	Yes	Spain and France
Monkeypox/PT0457/2022	IIb	B.1	sub-cluster_133	sub-cluster_133	Europe	Portugal	PT0457	Lesion swab	OP555538	05/08/2022	2022W31	05/08/2022	UNK	UNK	UNK	UNK	UNK	UNK		UNK	UNK	UNK	UNK
Monkeypox/PT0462/2022	IIb	B.1	sub-cluster_135	sub-cluster_135	Europe	Portugal	PT0462	Lesion swab	OP555542	05/08/2022	2022W31	05/08/2022	MSM	UNK	UNK	No	No	No		No		No
Monkeypox/PT0466/2022	IIb	B.1.11	sub-cluster_178	singleton_but_sub-cluster_178	Europe	Portugal	PT0466	Lesion swab	OP555545	05/08/2022	2022W31	05/08/2022	UNK	Sexual contact in event	Sexual	No	No	Yes		UNK	UNK	No
Monkeypox/PT0467/2022	IIb	B.1	sub-cluster_131	sub-cluster_131	Europe	Portugal	PT0467	Lesion swab	OP555546	05/08/2022	2022W31	05/08/2022	MSM	Sexual contact in event	Sexual	Yes	SaunaUNK	Yes		UNK	UNK	Yes	Irland
Monkeypox/PT0468/2022	IIb	B.1	sub-cluster_143	sub-cluster_143	Europe	Portugal	PT0468	Lesion swab	OP555547	05/08/2022	2022W31	05/08/2022	MSM	Sexual contact in event	Sexual	No	No	Yes		No		No
Monkeypox/PT0473/2022	IIb	B.1	sub-cluster_158	sub-cluster_158	Europe	Portugal	PT0473	Lesion swab	OP555552	05/08/2022	2022W31	05/08/2022	MSM	Sexual contact in event	Sexual	No	No	Yes		UNK	UNK	Yes	Spain
Monkeypox/PT0586/2022	IIb	B.1.1	sub-cluster_181	sub-cluster_181	Europe	Portugal	PT0586	Lesion swab	OP555655	05/08/2022	2022W31	05/08/2022	Hetero	Household	Sexual	No	No	No		No		No
Monkeypox/PT0464/2022	IIb	B.1	sub-cluster_131	sub-cluster_131	Europe	Portugal	PT0464	Oropharyngeal swab	OP555543	07/08/2022	2022W31	07/08/2022	MSM	Sexual contact in event	Sexual	No	No	Yes		No		No
Monkeypox/PT0465/2022	IIb	B.1	sub-cluster_129	sub-cluster_129	Europe	Portugal	PT0465	Lesion swab	OP555544	07/08/2022	2022W31	07/08/2022	MSM	Household	Sexual	No	No	Yes		No		No
Monkeypox/PT0469/2022	IIb	B.1	sub-cluster_121	sub-cluster_121	Europe	Portugal	PT0469	Lesion swab	OP555548	08/08/2022	2022W32	08/08/2022	UNK	UNK	Sexual	No	No	Yes		UNK	UNK	No
Monkeypox/PT0470/2022	IIb	B.1.9	sub-cluster_172	sub-cluster_172	Europe	Portugal	PT0470	Lesion swab (anal)	OP555549	08/08/2022	2022W32	08/08/2022	MSM	Small event without sexual contacts	Other	Yes	SaunaUNK	No		No		No
Monkeypox/PT0471/2022	IIb	B.1.5	sub-cluster_174	sub-cluster_174	Europe	Portugal	PT0471	Lesion swab	OP555550	08/08/2022	2022W32	08/08/2022	MSM	Other	Sexual	No	No	Yes		No		Yes	Brazil
Monkeypox/PT0472/2022	IIb	B.1	sub-cluster_141	sub-cluster_141	Europe	Portugal	PT0472	Lesion swab (anal)	OP555551	08/08/2022	2022W32	08/08/2022	MSM	Other	Sexual	No	No	Yes		UNK	UNK	No
Monkeypox/PT0474/2022	IIb	B.1.1	sub-cluster_181	sub-cluster_181	Europe	Portugal	PT0474	Lesion swab	OP555553	08/08/2022	2022W32	08/08/2022	MSM	UNK	UNK	No	No	No		No		No
Monkeypox/PT0475/2022	IIb	B.1	sub-cluster_169	sub-cluster_169	Europe	Portugal	PT0475	Oropharyngeal swab	OP555554	08/08/2022	2022W32	08/08/2022	UNK	Sexual contact in event	Sexual	No	No	Yes		UNK	UNK	Yes	Argentina
Monkeypox/PT0478/2022	IIb	B.1.2	sub-cluster_182	sub-cluster_182	Europe	Portugal	PT0478	Lesion swab	OP555557	08/08/2022	2022W32	08/08/2022	MSM	Sexual contact in event	Sexual	No	No	Yes		No		No
Monkeypox/PT0476/2022	IIb	B.1	sub-cluster_131	sub-cluster_131	Europe	Portugal	PT0476	Lesion swab	OP555555	09/08/2022	2022W32	09/08/2022	UNK	UNK	UNK	UNK	UNK	UNK		UNK	UNK	UNK	UNK
Monkeypox/PT0477/2022	IIb	B.1.9	sub-cluster_172	sub-cluster_172	Europe	Portugal	PT0477	Lesion swab	OP555556	09/08/2022	2022W32	09/08/2022	MSM	Sexual contact in event	Sexual	No	No	Yes		Yes	Spain	No
Monkeypox/PT0479/2022	IIb	B.1.7	sub-cluster_180	sub-cluster_180	Europe	Portugal	PT0479	Lesion swab	OP555558	09/08/2022	2022W32	09/08/2022	MSM	UNK	Sexual	No	No	No		No		No
Monkeypox/PT0480/2022	IIb	B.1	sub-cluster_122	sub-cluster_122	Europe	Portugal	PT0480	Lesion swab	OP555559	09/08/2022	2022W32	09/08/2022	UNK	Sexual contact in event	Sexual	No	No	Yes		No		No
Monkeypox/PT0486/2022	IIb	B.1.14	sub-cluster_171	sub-cluster_171	Europe	Portugal	PT0486	Lesion swab	OP555562	09/08/2022	2022W32	09/08/2022	MSM	UNK	Sexual	No	No	Yes		No		No
Monkeypox/PT0482/2022	IIb	B.1	sub-cluster_122	sub-cluster_122	Europe	Portugal	PT0482	Lesion swab	OP555560	10/08/2022	2022W32	10/08/2022	MSM	Other	Sexual	No	No	Yes		No		Yes	France
Monkeypox/PT0483/2022	IIb	B.1	sub-cluster_169	sub-cluster_169	Europe	Portugal	PT0483	Lesion swab (anal)	OP555561	10/08/2022	2022W32	10/08/2022	MSM	UNK	Sexual	No	No	No		No		No
Monkeypox/PT0487/2022	IIb	B.1.9	sub-cluster_172	sub-cluster_172	Europe	Portugal	PT0487	Lesion swab	OP555563	11/08/2022	2022W32	11/08/2022	MSM	Sexual contact in event	Sexual	Yes	Sauna1	Yes		No		No
Monkeypox/PT0488/2022	IIb	B.1.3	sub-cluster_179	sub-cluster_179	Europe	Portugal	PT0488	Lesion swab	OP555564	11/08/2022	2022W32	11/08/2022	MSM	Sexual contact in event	Sexual	Yes	Sauna1	Yes		No		No
Monkeypox/PT0489/2022	IIb	B.1.9	sub-cluster_172	sub-cluster_172	Europe	Portugal	PT0489	Oropharyngeal swab	OP555565	11/08/2022	2022W32	11/08/2022	MSM	UNK	Sexual	UNK	UNK	UNK		UNK	UNK	No
Monkeypox/PT0490/2022	IIb	B.1	sub-cluster_121	sub-cluster_121	Europe	Portugal	PT0490	Lesion swab	OP555566	11/08/2022	2022W32	11/08/2022	MSM	Household	Sexual	No	No	No		No		No
Monkeypox/PT0492/2022	IIb	B.1	sub-cluster_169	sub-cluster_169	Europe	Portugal	PT0492	Lesion swab	OP555567	11/08/2022	2022W32	11/08/2022	UNK	Sexual contact in event	Sexual	Yes	SaunaUNK	Yes		UNK	UNK	No
Monkeypox/PT0493/2022	IIb	B.1.7	sub-cluster_180	sub-cluster_180	Europe	Portugal	PT0493	Lesion swab	OP555568	11/08/2022	2022W32	11/08/2022	MSM	UNK	Sexual	Yes	SaunaUNK	Yes		UNK	UNK	No
Monkeypox/PT0499/2022	IIb	B.1	sub-cluster_34	singleton_but_sub-cluster_34	Europe	Portugal	PT0499	Lesion swab	OP555573	12/08/2022	2022W32	12/08/2022	MSM	Large event with sexual contacts	Sexual	No	No	Yes		No		No
Monkeypox/PT0500/2022	IIb	B.1.9	sub-cluster_172	sub-cluster_172	Europe	Portugal	PT0500	Oropharyngeal swab	OP555574	12/08/2022	2022W32	12/08/2022	MSM	Other	Sexual	No	No	Yes		Yes	Spain	Yes	Spain
Monkeypox/PT0503/2022	IIb	B.1	sub-cluster_129	sub-cluster_129	Europe	Portugal	PT0503	Lesion swab	OP555577	12/08/2022	2022W32	12/08/2022	MSM	Household	Sexual	UNK	UNK	UNK		UNK	UNK	No
Monkeypox/PT0510/2022	IIb	B.1.9	sub-cluster_172	sub-cluster_172	Europe	Portugal	PT0510	Lesion swab	OP555582	12/08/2022	2022W32	12/08/2022	MSM	Sexual contact in event	Sexual	No	No	Yes		Yes	UNK	No
Monkeypox/PT0511/2022	IIb	B.1	sub-cluster_170	sub-cluster_170	Europe	Portugal	PT0511	Lesion swab	OP555583	12/08/2022	2022W32	12/08/2022	MSM	Sexual contact in event	Sexual	No	No	Yes		Yes	UK and Spain	No
Monkeypox/PT0496/2022	IIb	B.1	sub-cluster_129	sub-cluster_129	Europe	Portugal	PT0496	Lesion swab	OP555570	13/08/2022	2022W32	13/08/2022	MSM	Other	Sexual	No	No	Yes		Yes	The Netherlands	No
Monkeypox/PT0504/2022	IIb	B.1	sub-cluster_133	sub-cluster_133	Europe	Portugal	PT0504	Lesion swab	OP555578	13/08/2022	2022W32	13/08/2022	MSM	Sexual contact in event	Sexual	No	No	No		UNK	UNK	Yes	Switzerland
Monkeypox/PT0494/2022	IIb	B.1.1	sub-cluster_181	sub-cluster_181	Europe	Portugal	PT0494	Lesion swab	OP555569	15/08/2022	2022W33	15/08/2022	MSM	Sexual contact in event	Sexual	Yes	SaunaUNK	No		No		No
Monkeypox/PT0498/2022	IIb	B.1	sub-cluster_129	sub-cluster_129	Europe	Portugal	PT0498	Lesion swab	OP555572	15/08/2022	2022W33	15/08/2022	MSM	UNK	UNK	No	No	No		No		No
Monkeypox/PT0497/2022	IIb	B.1.9	sub-cluster_172	sub-cluster_172	Europe	Portugal	PT0497	Lesion swab	OP555571	16/08/2022	2022W33	16/08/2022	MSM	Household	Sexual	No	No	No		No		No
Monkeypox/PT0501/2022	IIb	B.1.14	sub-cluster_171	sub-cluster_171	Europe	Portugal	PT0501	Lesion swab	OP555575	16/08/2022	2022W33	16/08/2022	UNK	UNK	Sexual	No	No	Yes		UNK	UNK	No
Monkeypox/PT0506/2022	IIb	B.1	sub-cluster_169	sub-cluster_169	Europe	Portugal	PT0506	Lesion swab	OP555579	16/08/2022	2022W33	16/08/2022	MSM	UNK	UNK	UNK	UNK	UNK		UNK	UNK	UNK	UNK
Monkeypox/PT0507/2022	IIb	B.1	sub-cluster_169	sub-cluster_169	Europe	Portugal	PT0507	Lesion swab	OP555580	16/08/2022	2022W33	16/08/2022	MSM	Sexual contact in event	Sexual	No	No	Yes		Yes	Germany and France and UK and Switzerland	No
Monkeypox/PT0508/2022	IIb	B.1.8	sub-cluster_177	sub-cluster_177	Europe	Portugal	PT0508	Lesion swab	OP555581	16/08/2022	2022W33	16/08/2022	MSM	Household	Sexual	No	No	No		No		No
Monkeypox/PT0512/2022	IIb	B.1	sub-cluster_121	sub-cluster_121	Europe	Portugal	PT0512	Lesion swab	OP555584	16/08/2022	2022W33	10/08/2022	MSM	Sexual contact in event	Sexual	No	No	Yes		Yes	UK	No
Monkeypox/PT0514/2022	IIb	B.1.3	sub-cluster_179	sub-cluster_179	Europe	Portugal	PT0514	Lesion swab	OP555585	16/08/2022	2022W33	16/08/2022	UNK	UNK	UNK	UNK	UNK	UNK		UNK	UNK	UNK	UNK
Monkeypox/PT0515/2022	IIb	B.1.5	sub-cluster_174	sub-cluster_174	Europe	Portugal	PT0515	Lesion swab	OP555586	16/08/2022	2022W33	16/08/2022	MSM	UNK	UNK	No	No	No		No		No
Monkeypox/PT0588/2022	IIb	B.1	sub-cluster_169	sub-cluster_169	Europe	Portugal	PT0588	Lesion swab	OP555656	16/08/2022	2022W33	16/08/2022	MSM	Sexual contact in event	Sexual	UNK	UNK	UNK		No		No
Monkeypox/PT0516/2022	IIb	B.1.1	sub-cluster_181	sub-cluster_181	Europe	Portugal	PT0516	Oropharyngeal swab	OP555587	17/08/2022	2022W33	17/08/2022	Hetero	UNK	Sexual	No	No	Yes		Yes	UNK	Yes	Canada
Monkeypox/PT0517/2022	IIb	B.1	sub-cluster_169	sub-cluster_169	Europe	Portugal	PT0517	Lesion swab	OP555588	17/08/2022	2022W33	11/08/2022	MSM	Household	Sexual	No	No	No		Yes	France	No
Monkeypox/PT0518/2022	IIb	B.1.3	sub-cluster_179	sub-cluster_179	Europe	Portugal	PT0518	Lesion swab	OP555589	17/08/2022	2022W33	17/08/2022	MSM	Sexual contact in event	Sexual	Yes	Sauna1	Yes		Yes	UNK	No
Monkeypox/PT0519/2022	IIb	B.1	sub-cluster_74	sub-cluster_74	Europe	Portugal	PT0519	Lesion swab	OP555590	17/08/2022	2022W33	17/08/2022	MSM	Other	Sexual	No	No	Yes		No		Yes	France
Monkeypox/PT0523/2022	IIb	B.1	root	root	Europe	Portugal	PT0523	Lesion swab	OP555594	17/08/2022	2022W33	17/08/2022	MSM	Small event without sexual contacts	Sexual	No	No	UNK		Yes	Germany	Yes	Germany
Monkeypox/PT0520/2022	IIb	B.1	sub-cluster_141	sub-cluster_141	Europe	Portugal	PT0520	Oropharyngeal swab	OP555591	18/08/2022	2022W33	18/08/2022	MSM	Household	Sexual	No	No	No		No		No
Monkeypox/PT0522/2022	IIb	B.1.2	sub-cluster_182	sub-cluster_182	Europe	Portugal	PT0522	Lesion swab	OP555593	18/08/2022	2022W33	18/08/2022	MSM	Sexual contact in event	Sexual	No	No	No		Yes	UNK	Yes	Brazil
Monkeypox/PT0524/2022	IIb	B.1.3	sub-cluster_179	sub-cluster_179	Europe	Portugal	PT0524	Lesion swab	OP555595	18/08/2022	2022W33	18/08/2022	MSM	Sexual contact in event	Sexual	Yes	SaunaUNK	Yes	epilink_12	UNK	UNK	Yes	Morocco
Monkeypox/PT0525/2022	IIb	B.1.3	sub-cluster_179	sub-cluster_179	Europe	Portugal	PT0525	Lesion swab	OP555596	18/08/2022	2022W33	18/08/2022	MSM	Sexual contact in event	Sexual	Yes	Sauna1	Yes	epilink_12	Yes	Brazil and Spain and Italy and Israel	Yes	Spain
Monkeypox/PT0526/2022	IIb	B.1	singleton_185	singleton_185	Europe	Portugal	PT0526	Lesion swab	OP555597	18/08/2022	2022W33	18/08/2022	UNK	Sexual contact in event	Sexual	No	No	Yes		Yes	UNK	Yes	Spain
Monkeypox/PT0532/2022	IIb	B.1	sub-cluster_158	sub-cluster_158	Europe	Portugal	PT0532	Lesion swab	OP555603	18/08/2022	2022W33	14/08/2022	UNK	Household	Sexual	No	No	No		No		No
Monkeypox/PT0521/2022	IIb	B.1.8	sub-cluster_177	sub-cluster_177	Europe	Portugal	PT0521	Lesion swab	OP555592	19/08/2022	2022W33	19/08/2022	UNK	UNK	Sexual	No	No	No		No		No
Monkeypox/PT0527/2022	IIb	B.1.5	sub-cluster_174	sub-cluster_174	Europe	Portugal	PT0527	Oropharyngeal swab	OP555598	19/08/2022	2022W33	19/08/2022	Hetero	UNK	Sexual	No	No	No		No		No
Monkeypox/PT0531/2022	IIb	B.1.1	sub-cluster_181	sub-cluster_181	Europe	Portugal	PT0531	Lesion swab	OP555602	19/08/2022	2022W33	19/08/2022	MSM	Large event with sexual contacts	Sexual	No	No	Yes		No		No
Monkeypox/PT0537/2022	IIb	B.1.9	sub-cluster_172	sub-cluster_172	Europe	Portugal	PT0537	Lesion swab	OP555608	19/08/2022	2022W33	19/08/2022	UNK	UNK	UNK	UNK	UNK	UNK		UNK	UNK	UNK	UNK
Monkeypox/PT0530/2022	IIb	B.1	sub-cluster_100	sub-cluster_100	Europe	Portugal	PT0530	Lesion swab	OP555601	20/08/2022	2022W33	20/08/2022	UNK	UNK	UNK	UNK	UNK	UNK		UNK	UNK	UNK	UNK
Monkeypox/PT0543/2022	IIb	B.1	sub-cluster_141	sub-cluster_141	Europe	Portugal	PT0543	Lesion swab	OP555614	20/08/2022	2022W33	20/08/2022	MSM	Sexual contact in event	Sexual	No	No	No		No		No
Monkeypox/PT0528/2022	IIb	B.1	sub-cluster_158	sub-cluster_158	Europe	Portugal	PT0528	Lesion swab	OP555599	21/08/2022	2022W33	21/08/2022	MSM	Other	Sexual	No	No	Yes		Yes	Brazil	No
Monkeypox/PT0529/2022	IIb	B.1	sub-cluster_31	singleton_but_sub-cluster_31	Europe	Portugal	PT0529	Lesion swab	OP555600	22/08/2022	2022W34	22/08/2022	MSM	Household	PTP	No	No	No		Yes	Mexico	No
Monkeypox/PT0533/2022	IIb	B.1	sub-cluster_166	sub-cluster_166	Europe	Portugal	PT0533	Lesion swab	OP555604	22/08/2022	2022W34	22/08/2022	UNK	UNK	Sexual	No	No	Yes		Yes	UNK	Yes	Canada
Monkeypox/PT0536/2022	IIb	B.1.9	sub-cluster_172	sub-cluster_172	Europe	Portugal	PT0536	Lesion swab	OP555607	22/08/2022	2022W34	22/08/2022	MSM	UNK	Sexual	Yes	Sauna1	Yes		No		No
Monkeypox/PT0534/2022	IIb	B.1	sub-cluster_166	sub-cluster_166	Europe	Portugal	PT0534	Lesion swab	OP555605	23/08/2022	2022W34	23/08/2022	MSM	UNK	Sexual	No	No	Yes		No		No
Monkeypox/PT0535/2022	IIb	B.1	sub-cluster_166	sub-cluster_166	Europe	Portugal	PT0535	Lesion swab	OP555606	23/08/2022	2022W34	23/08/2022	UNK	UNK	Sexual	No	No	Yes		No		No
Monkeypox/PT0538/2022	IIb	B.1.8	sub-cluster_177	sub-cluster_177	Europe	Portugal	PT0538	Lesion swab	OP555609	23/08/2022	2022W34	23/08/2022	MSM	Sexual contact in event	Sexual	No	No	Yes		Yes	UNK	Yes	Spain
Monkeypox/PT0539/2022	IIb	B.1	root	root	Europe	Portugal	PT0539	Lesion swab	OP555610	23/08/2022	2022W34	23/08/2022	MSM	Sexual contact in event	Sexual	No	No	Yes		No		No
Monkeypox/PT0541/2022	IIb	B.1	singleton_67	singleton_67	Europe	Portugal	PT0541	Lesion swab	OP555612	23/08/2022	2022W34	23/08/2022	UNK	UNK	Sexual	No	No	Yes		No		No
Monkeypox/PT0542/2022	IIb	B.1	sub-cluster_121	sub-cluster_121	Europe	Portugal	PT0542	Lesion swab	OP555613	23/08/2022	2022W34	23/08/2022	UNK	UNK	Sexual	No	No	Yes		No		No
Monkeypox/PT0540/2022	IIb	B.1	sub-cluster_51	sub-cluster_51	Europe	Portugal	PT0540	Lesion swab	OP555611	24/08/2022	2022W34	24/08/2022	MSM	Sexual contact in event	Sexual	Yes	Sauna1	Yes		No		No
Monkeypox/PT0550/2022	IIb	B.1	sub-cluster_158	sub-cluster_158	Europe	Portugal	PT0550	Lesion swab	OP555621	24/08/2022	2022W34	24/08/2022	UNK	UNK	UNK	UNK	UNK	UNK		UNK	UNK	UNK	UNK
Monkeypox/PT0589/2022	IIb	B.1	singleton_184	singleton_184	Europe	Portugal	PT0589	Lesion swab	OP555657	24/08/2022	2022W34	24/08/2022	MSM	Household	Sexual	No	No	No		No		Yes	Spain
Monkeypox/PT0544/2022	IIb	B.1	sub-cluster_107	sub-cluster_107	Europe	Portugal	PT0544	Oropharyngeal swab	OP555615	25/08/2022	2022W34	25/08/2022	MSM	Household	Sexual	No	No	No		No		No
Monkeypox/PT0545/2022	IIb	B.1	sub-cluster_63	sub-cluster_63	Europe	Portugal	PT0545	Lesion swab	OP555616	26/08/2022	2022W34	26/08/2022	MSM	UNK	Sexual	No	No	No		No		No
Monkeypox/PT0547/2022	IIb	B.1	sub-cluster_158	sub-cluster_158	Europe	Portugal	PT0547	Oropharyngeal swab	OP555618	26/08/2022	2022W34	26/08/2022	MSM	Sexual contact in event	PTP	No	No	No		No		No
Monkeypox/PT0549/2022	IIb	B.1	sub-cluster_158	sub-cluster_158	Europe	Portugal	PT0549	Oropharyngeal swab	OP555620	26/08/2022	2022W34	26/08/2022	UNK	UNK	UNK	No	No	No		No		No
Monkeypox/PT0551/2022	IIb	B.1	sub-cluster_162	sub-cluster_162	Europe	Portugal	PT0551	Lesion swab	OP555622	26/08/2022	2022W34	26/08/2022	MSM	Other	Sexual	No	No	No		Yes	Brazil	Yes	France
Monkeypox/PT0553/2022	IIb	B.1	sub-cluster_63	sub-cluster_63	Europe	Portugal	PT0553	Lesion swab	OP555624	26/08/2022	2022W34	26/08/2022	MSM	Sexual contact in event	Sexual	No	No	No		No		No
Monkeypox/PT0546/2022	IIb	B.1	sub-cluster_162	sub-cluster_162	Europe	Portugal	PT0546	Lesion swab	OP555617	27/08/2022	2022W34	27/08/2022	MSM	Other	Sexual	No	No	No		No		No
Monkeypox/PT0548/2022	IIb	B.1	sub-cluster_143	sub-cluster_143	Europe	Portugal	PT0548	Lesion swab	OP555619	27/08/2022	2022W34	27/08/2022	UNK	UNK	UNK	UNK	UNK	UNK		UNK	UNK	UNK	UNK
Monkeypox/PT0552/2022	IIb	B.1	sub-cluster_169	sub-cluster_169	Europe	Portugal	PT0552	Lesion swab	OP555623	27/08/2022	2022W34	27/08/2022	MSM	Household	Sexual	No	No	No		Yes	Spain	No
Monkeypox/PT0555/2022	IIb	B.1	sub-cluster_63	sub-cluster_63	Europe	Portugal	PT0555	Lesion swab	OP555626	29/08/2022	2022W35	29/08/2022	MSM	Sexual contact in event	Sexual	UNK	UNK	UNK		UNK	UNK	No
Monkeypox/PT0554/2022	IIb	B.1.2	sub-cluster_182	sub-cluster_182	Europe	Portugal	PT0554	Lesion swab	OP555625	30/08/2022	2022W35	30/08/2022	MSM	UNK	Sexual	Yes	SaunaUNK	No		No		Yes	USA
Monkeypox/PT0556/2022	IIb	B.1.1	sub-cluster_181	sub-cluster_181	Europe	Portugal	PT0556	Lesion swab	OP555627	30/08/2022	2022W35	30/08/2022	MSM	Household	Sexual	No	No	Yes		No		No
Monkeypox/PT0557/2022	IIb	B.1	sub-cluster_158	sub-cluster_158	Europe	Portugal	PT0557	Oropharyngeal swab	OP555628	30/08/2022	2022W35	30/08/2022	MSM	Sexual contact in event	Sexual	No	No	Yes		UNK	UNK	No
Monkeypox/PT0558/2022	IIb	B.1	sub-cluster_131	sub-cluster_131	Europe	Portugal	PT0558	Lesion swab	OP555629	30/08/2022	2022W35	30/08/2022	MSM	Sexual contact in event	Sexual	Yes	SaunaUNK	Yes		UNK	UNK	No
Monkeypox/PT0559/2022	IIb	B.1	sub-cluster_123	sub-cluster_123	Europe	Portugal	PT0559	Lesion swab	OP555630	30/08/2022	2022W35	30/08/2022	MSM	Sexual contact in event	Sexual	No	No	Yes		Yes	UNK	No
Monkeypox/PT0560/2022	IIb	B.1.9	sub-cluster_172	sub-cluster_172	Europe	Portugal	PT0560	Lesion swab	OP555631	30/08/2022	2022W35	30/08/2022	MSM	UNK	UNK	No	No	No		No		No
Monkeypox/PT0561/2022	IIb	B.1.9	sub-cluster_172	sub-cluster_172	Europe	Portugal	PT0561	Oropharyngeal swab	OP555632	31/08/2022	2022W35	31/08/2022	MSM	Household	Sexual	No	No	No		No		No
Monkeypox/PT0566/2022	IIb	B.1	sub-cluster_123	sub-cluster_123	Europe	Portugal	PT0566	Lesion swab	OP555637	31/08/2022	2022W35	31/08/2022	Hetero	UNK	UNK	No	No	No		No		No
Monkeypox/PT0569/2022	IIb	B.1	singleton_190	singleton_190	Europe	Portugal	PT0569	Lesion swab	OP555640	31/08/2022	2022W35	31/08/2022	UNK	UNK	UNK	UNK	UNK	UNK		UNK	UNK	UNK	UNK
Monkeypox/PT0562/2022	IIb	B.1.3	sub-cluster_179	sub-cluster_179	Europe	Portugal	PT0562	Lesion swab (anal)	OP555633	01/09/2022	2022W35	01/09/2022	MSM	Household	Sexual	No	No	No		No		No
Monkeypox/PT0568/2022	IIb	B.1	sub-cluster_169	sub-cluster_169	Europe	Portugal	PT0568	Lesion swab (genital)	OP555639	02/09/2022	2022W35	02/09/2022	MSM	Household	Sexual	No	No	Yes		No		No
Monkeypox/PT0570/2022	IIb	B.1.1	sub-cluster_181	sub-cluster_181	Europe	Portugal	PT0570	Lesion swab	OP555641	02/09/2022	2022W35	02/09/2022	MSM	Sexual contact in event	Sexual	Yes	Sauna1	Yes		Yes	UNK	Yes	Italy
Monkeypox/PT0567/2022	IIb	B.1	sub-cluster_169	sub-cluster_169	Europe	Portugal	PT0567	Lesion swab	OP555638	03/09/2022	2022W35	03/09/2022	UNK	UNK	UNK	No	No	No		No		Yes	Norway
Monkeypox/PT0563/2022	IIb	B.1	sub-cluster_74	sub-cluster_74	Europe	Portugal	PT0563	Lesion swab	OP555634	05/09/2022	2022W36	05/09/2022	MSM	Other	Sexual	No	No	Yes		No		No
Monkeypox/PT0564/2022	IIb	B.1	sub-cluster_139	sub-cluster_139	Europe	Portugal	PT0564	Lesion swab	OP555635	05/09/2022	2022W36	05/09/2022	MSM	Other	Sexual	No	No	Yes		No		No
Monkeypox/PT0565/2022	IIb	B.1	sub-cluster_123	sub-cluster_123	Europe	Portugal	PT0565	Lesion swab	OP555636	05/09/2022	2022W36	05/09/2022	UNK	Other	Sexual	No	No	Yes		No		No
Monkeypox/PT0571/2022	IIb	B.1	sub-cluster_123	sub-cluster_123	Europe	Portugal	PT0571	Lesion swab	OP555642	05/09/2022	2022W36	05/09/2022	MSM	UNK	UNK	UNK	UNK	UNK		UNK	UNK	UNK	UNK
Monkeypox/PT0572/2022	IIb	B.1	sub-cluster_162	sub-cluster_162	Europe	Portugal	PT0572	Lesion swab	OP555643	05/09/2022	2022W36	05/09/2022	MSM	UNK	Sexual	No	No	Yes		Yes	USA and Australia	Yes	Spain
Monkeypox/PT0576/2022	IIb	B.1	sub-cluster_74	sub-cluster_74	Europe	Portugal	PT0576	Lesion swab	OP555647	05/09/2022	2022W36	05/09/2022	MSM	Sexual contact in event	Sexual	UNK	UNK	Yes		No		No
Monkeypox/PT0573/2022	IIb	B.1.14	sub-cluster_171	sub-cluster_171	Europe	Portugal	PT0573	Lesion swab (anal)	OP555644	06/09/2022	2022W36	06/09/2022	MSM	Large event without sexual contacts	Sexual	No	No	Yes		Yes	Brazil	No
Monkeypox/PT0574/2022	IIb	B.1	sub-cluster_166	sub-cluster_166	Europe	Portugal	PT0574	Lesion swab	OP555645	06/09/2022	2022W36	06/09/2022	MSM	Sexual contact in event	Sexual	No	No	Yes		UNK	UNK	No
Monkeypox/PT0575/2022	IIb	B.1	sub-cluster_123	sub-cluster_123	Europe	Portugal	PT0575	Lesion swab	OP555646	06/09/2022	2022W36	06/09/2022	MSM	UNK	Sexual	No	No	Yes		Yes	The Netherlands	No
Monkeypox/PT0577/2022	IIb	B.1	sub-cluster_51	sub-cluster_51	Europe	Portugal	PT0577	Lesion swab	OP555648	09/09/2022	2022W36	09/09/2022	MSM	UNK	UNK	No	No	No		No		No
Monkeypox/PT0580/2022	IIb	B.1	sub-cluster_169	sub-cluster_169	Europe	Portugal	PT0580	Oropharyngeal swab	OP555651	09/09/2022	2022W36	09/09/2022	UNK	Sexual contact in event	Sexual	UNK	UNK	Yes		No		No
Monkeypox/PT0579/2022	IIb	B.1.5	sub-cluster_174	sub-cluster_174	Europe	Portugal	PT0579	Lesion swab	OP555650	10/09/2022	2022W36	10/09/2022	UNK	UNK	UNK	No	No	No		No		No
Monkeypox/PT0578/2022	IIb	B.1	sub-cluster_169	sub-cluster_169	Europe	Portugal	PT0578	Lesion swab (anal)	OP555649	12/09/2022	2022W37	04/09/2022	MSM	Sexual contact in event	Sexual	Yes	SaunaUNK	Yes		No		No
Monkeypox/PT0591/2022	IIb	B.1	sub-cluster_158	sub-cluster_158	Europe	Portugal	PT0591	Lesion swab	OP555658	13/09/2022	2022W37	13/09/2022	MSM	Small event without sexual contacts	PTP	No	No	No		No		No
Monkeypox/PT0592/2022	IIb	B.1.1	sub-cluster_181	sub-cluster_181	Europe	Portugal	PT0592	Lesion swab	OP555659	14/09/2022	2022W37	14/09/2022	MSM	Large event without sexual contacts	Sexual	No	No	Yes		No		No
Monkeypox/PT0593/2022	IIb	B.1	sub-cluster_80	singleton_but_sub-cluster_80	Europe	Portugal	PT0593	Lesion swab	OP555660	14/09/2022	2022W37	14/09/2022	MSM	Household	Sexual	No	No	Yes		Yes	USA and Brazil and France	No
Monkeypox/PT0594/2022	IIb	B.1	sub-cluster_162	sub-cluster_162	Europe	Portugal	PT0594	Lesion swab	OP555661	15/09/2022	2022W37	15/09/2022	MSM	Sexual contact in event	Sexual	No	No	Yes		No		No
Monkeypox/PT0595/2022	IIb	B.1	sub-cluster_166	sub-cluster_166	Europe	Portugal	PT0595	Lesion swab	OP555662	16/09/2022	2022W37	16/09/2022	UNK	UNK	Sexual	No	No	Yes		UNK	UNK	No
MPXV_415_SP_2022	IIb	B.1	root		Europe	Spain			OX344870	30/03/2022	2022W13
MPXV_350_R_SP_2022	IIb	B.1	root		Europe	Spain			OX044340	30/03/2022	2022W13
MPXV_345_R_SP_2022	IIb	B.1	root		Europe	Spain			OX044339	30/03/2022	2022W13
MPXV_349_R_SP_2022	IIb	B.1	root		Europe	Spain			OX044342	30/03/2022	2022W13
MPXV_420_SP_2022	IIb	B.1	root		Europe	Spain			OX344889	30/03/2022	2022W13
MPXV_351_R_SP_2022	IIb	B.1	root		Europe	Spain			OX044337	30/03/2022	2022W13
MPXV_438_SP_2022	IIb	B.1	root		Europe	Spain			OX344887	30/03/2022	2022W13
MPXV_1077_SP_2022	IIb	B.1	root		Europe	Spain			OX344866	30/03/2022	2022W13
MPXV_453_SP_2022	IIb	B.1	root		Europe	Spain			OX044344	30/03/2022	2022W13
MPXV_2318_SP_2022	IIb	B.1	root		Europe	Spain			OX344885	30/03/2022	2022W13
MPXV_13555_SP_2022	IIb	B.1	root		Europe	Spain			OX344865	30/03/2022	2022W13
MPXV_435_SP_2022	IIb	B.1	root		Europe	Spain			OX344873	30/03/2022	2022W13
MPXV_407_SP_2022	IIb	B.1	root		Europe	Spain			OX044348	30/03/2022	2022W13
MPXV_2345_SP_2022	IIb	B.1	root		Europe	Spain			OX344877	30/03/2022	2022W13
MPXV_1081_SP_2022	IIb	B.1	root		Europe	Spain			OX344886	30/03/2022	2022W13
MPXV_2286_SP_2022	IIb	B.1	root		Europe	Spain			OX344882	30/03/2022	2022W13
MPX_96X1Vd_9000217	IIb	B.1	root		Europe	United Kingdom			OP415195	30/03/2022	2022W13
MPX_96X1Vd_9000216	IIb	B.1	root		Europe	United Kingdom			OP415194	30/03/2022	2022W13
MPX_96X1Vd_9000218	IIb	B.1	root		Europe	United Kingdom			OP415196	30/03/2022	2022W13
MPxV/Prague_001/2022/flye_medaka	IIb	B.1.3	sub-cluster_179		Europe	Czech Republic			ON983168	28/04/2022	2022W17
MPXV_403_SP_2022	IIb	B.1	singleton_38		Europe	Spain			OX044346	29/04/2022	2022W17
MPXV_431_SP_2022	IIb	B.1	singleton_103		Europe	Spain			OX344874	29/04/2022	2022W17
MPxV/VIDRL01/2022	IIb	B.1	singleton_50		Oceania	Australia			ON631963	01/05/2022	2022W17
MPXV/Germany/2022/RKI03	IIb	B.1	root		Europe	Germany			ON682263	01/05/2022	2022W17
MPXV/Germany/2022/RKI010	IIb	B.1	root		Europe	Germany			ON682267	01/05/2022	2022W17
MPXV/Germany/2022/RKI024	IIb	B.1	root		Europe	Germany			ON694336	01/05/2022	2022W17
MPXV/Germany/2022/RKI06	IIb	B.1	root		Europe	Germany			ON682270	01/05/2022	2022W17
MPXV/Germany/2022/RKI012	IIb	B.1	singleton_70		Europe	Germany			ON694341	01/05/2022	2022W17
MPXV/Germany/2022/RKI04	IIb	B.1	root		Europe	Germany			ON682265	01/05/2022	2022W17
MPXV/Germany/2022/RKI07	IIb	B.1	root		Europe	Germany			ON682269	01/05/2022	2022W17
MPXV/Germany/2022/RKI05	IIb	B.1	root		Europe	Germany			ON682264	01/05/2022	2022W17
MPXV_UK_2022_6	IIb	B.1	root		Europe	United Kingdom			OP022171	01/05/2022	2022W17
MPXV_UK_2022_1	IIb	B.1	root		Europe	United Kingdom			ON619835	01/05/2022	2022W17
MPXV_USA_2022_IL001	IIb	B.1	root		North America	USA			ON959131	01/05/2022	2022W17
MPXV_USA_2022_CA001	IIb	B.1	root		North America	USA			ON676703	01/05/2022	2022W17
MPXV_USA_2022_MA001	IIb	B.1	root		North America	USA			ON563414	01/05/2022	2022W17
MPXV_USA_2022_PA001	IIb	B.1	root		North America	USA			OP150926	01/05/2022	2022W17
MPXV_USA_2022_NY003	IIb	B.1	singleton_111		North America	USA			ON959134	01/05/2022	2022W17
MPXV_USA_2022_UT001	IIb	B.1	singleton_115		North America	USA			ON676705	01/05/2022	2022W17
MPXV_USA_2022_UT002	IIb	B.1	root		North America	USA			ON676706	01/05/2022	2022W17
MPXV/Germany/2022/RKI017	IIb	B.1.1	sub-cluster_181		Europe	Germany			ON694338	11/05/2022	2022W19
MPXV/Germany/2022/RKI022	IIb	B.1.1	sub-cluster_181		Europe	Germany			ON694333	11/05/2022	2022W19
MPXV/Germany/2022/RKI025	IIb	B.1.1	sub-cluster_181		Europe	Germany			ON694329	11/05/2022	2022W19
MPXV/Germany/2022/RKI014	IIb	B.1.1	sub-cluster_181		Europe	Germany			ON694340	11/05/2022	2022W19
MPXV_GSTT_Patient1	IIb	B.1	root		Europe	United Kingdom			ON645312	11/05/2022	2022W19
MPXV_353_R_SP_2022	IIb	B.1.8	sub-cluster_177		Europe	Spain			OX044336	12/05/2022	2022W19
MPXV_347_R_SP_2022	IIb	B.1.8	sub-cluster_177		Europe	Spain			OX344872	12/05/2022	2022W19
MPXV_347_SP_2022	IIb	B.1.8	sub-cluster_177		Europe	Spain			OX044338	12/05/2022	2022W19
MpxV/human/CAN/UN-NML-2833/2022	IIb	B.1.4	sub-cluster_175		North America	Canada			ON880519	13/05/2022	2022W19
MpxV/human/CAN/UN-NML-2844/2022	IIb	B.1	root		North America	Canada			ON803419	14/05/2022	2022W19
MpxV/human/CAN/UN-NML-2831/2022	IIb	B.1	sub-cluster_152		North America	Canada			OP013001	14/05/2022	2022W19
9000220_NCPV_1703	IIb	B.1	sub-cluster_160		Europe	United Kingdom			OP394229	14/05/2022	2022W19
MPXV/Germany/2022/RKI01	IIb	B.1.1	sub-cluster_181		Europe	Germany			ON637938	15/05/2022	2022W19
MPXV/Germany/2022/RKI016	IIb	B.1.1	sub-cluster_181		Europe	Germany			ON694339	15/05/2022	2022W19
MPXV/Germany/2022/RKI015	IIb	B.1.1	sub-cluster_181		Europe	Germany			ON694331	15/05/2022	2022W19
CVR_MPXV1e	IIb	B.1	root		Europe	United Kingdom			ON808417	15/05/2022	2022W19
CVR_MPXV1b	IIb	B.1	root		Europe	United Kingdom			ON808414	15/05/2022	2022W19
CVR_MPXV1d	IIb	B.1	singleton_164		Europe	United Kingdom			ON808416	15/05/2022	2022W19
CVR_MPXV1c	IIb	B.1	root		Europe	United Kingdom			ON808415	15/05/2022	2022W19
CVR_MPXV1a	IIb	B.1.1	sub-cluster_181		Europe	United Kingdom			ON808413	15/05/2022	2022W19
MpxV/human/CAN/UN-NML-2967/2022	IIb	B.1	root		North America	Canada			ON803442	16/05/2022	2022W20
MpxV/human/CAN/UN-NML-2975/2022	IIb	B.1	singleton_91		North America	Canada			ON803443	16/05/2022	2022W20
MPXV_2022_NL001	IIb	B.1	singleton_63		Europe	Netherlands			ON615424	16/05/2022	2022W20
MPXV_UK_2022_9000152	IIb	B.1	root		Europe	United Kingdom			OP205114	16/05/2022	2022W20
MPXV_UK_2022_4	IIb	B.1	singleton_45		Europe	United Kingdom			ON619838	16/05/2022	2022W20
MPXV_UK_2022_5	IIb	B.1	singleton_121		Europe	United Kingdom			OP022170	16/05/2022	2022W20
MPXV_UK_2022_2	IIb	B.1	singleton_134		Europe	United Kingdom			ON619836	16/05/2022	2022W20
MpxV/human/CAN/UN-NML-2835/2022	IIb	B.1	root		North America	Canada			ON803416	17/05/2022	2022W20
MpxV/human/CAN/UN-NML-2836/2022	IIb	B.1.4	sub-cluster_175		North America	Canada			ON803417	17/05/2022	2022W20
MpxV/human/CAN/UN-NML-2837/2022	IIb	B.1	singleton_129		North America	Canada			ON803418	18/05/2022	2022W20
MpxV/human/CAN/UN-NML-2861/2022	IIb	B.1	root		North America	Canada			ON803427	18/05/2022	2022W20
MPXV/Germany/2022/RKI011	IIb	B.1.14	sub-cluster_171		Europe	Germany			ON694342	18/05/2022	2022W20
INMI-Pt1	IIb	B.1	root		Europe	Italy			ON614676	18/05/2022	2022W20
MPXV_USA_2022_NY002	IIb	B.1.14	sub-cluster_171		North America	USA			ON959133	18/05/2022	2022W20
MPX/UZ_REGA_1/Belgium/2022	IIb	B.1	singleton_39		Europe	Belgium			ON622712	19/05/2022	2022W20
MpxV/human/CAN/UN-NML-2873/2022	IIb	B.1	root		North America	Canada			ON803429	19/05/2022	2022W20
MpxV/human/CAN/UN-NML-2852/2022	IIb	B.1	root		North America	Canada			ON803424	19/05/2022	2022W20
MpxV/human/CAN/UN-NML-2874/2022	IIb	B.1	root		North America	Canada			ON803430	19/05/2022	2022W20
MpxV/human/CAN/UN-NML-2849/2022	IIb	B.1	root		North America	Canada			ON803421	19/05/2022	2022W20
MpxV/human/CAN/UN-NML-2857/2022	IIb	B.1	singleton_109		North America	Canada			ON880520	19/05/2022	2022W20
MpxV/human/CAN/UN-NML-2853/2022	IIb	B.1	root		North America	Canada			ON803425	19/05/2022	2022W20
MpxV/human/CAN/UN-NML-2858/2022	IIb	B.1	root		North America	Canada			ON880521	19/05/2022	2022W20
MpxV/human/CAN/UN-NML-2856/2022	IIb	B.1	root		North America	Canada			ON803426	19/05/2022	2022W20
MpxV/human/CAN/UN-NML-2850/2022	IIb	B.1	sub-cluster_152		North America	Canada			ON803422	19/05/2022	2022W20
MpxV/human/CAN/UN-NML-2851/2022	IIb	B.1	sub-cluster_152		North America	Canada			ON803423	19/05/2022	2022W20
MpxV/human/CAN/UN-NML-2846/2022	IIb	B.1	sub-cluster_170		North America	Canada			ON803420	19/05/2022	2022W20
MPXV_IRBA22-11	IIb	B.1	sub-cluster_162		Europe	France			ON755039	19/05/2022	2022W20
MPXV-BY-IMB25241	IIb	B.1	sub-cluster_140		Europe	Germany			ON568298	19/05/2022	2022W20
INMI-Pt3	IIb	B.1	root		Europe	Italy			ON780016	19/05/2022	2022W20
INMI-Pt2	IIb	B.1	root		Europe	Italy			ON745215	19/05/2022	2022W20
MPXV_419_SP_2022	IIb	B.1	sub-cluster_140		Europe	Spain			OX344867	19/05/2022	2022W20
MPXV_1579_SP_2022	IIb	B.1	sub-cluster_140		Europe	Spain			OX344884	19/05/2022	2022W20
MPXV-CH-38134631/2022	IIb	B.1	root		Europe	Switzerland			ON595760	19/05/2022	2022W20
MpxV/human/CAN/UN-NML-2885/2022	IIb	B.1	root		North America	Canada			ON803433	20/05/2022	2022W20
MpxV/human/CAN/UN-NML-2893/2022	IIb	B.1	singleton_6		North America	Canada			ON803435	20/05/2022	2022W20
MpxV/human/CAN/UN-NML-2897/2022	IIb	B.1	root		North America	Canada			ON803438	20/05/2022	2022W20
MpxV/human/CAN/UN-NML-2896/2022	IIb	B.1	root		North America	Canada			ON803437	20/05/2022	2022W20
MpxV/human/CAN/UN-NML-2886/2022	IIb	B.1	root		North America	Canada			ON803434	20/05/2022	2022W20
MpxV/human/CAN/UN-NML-2894/2022	IIb	B.1	root		North America	Canada			ON803436	20/05/2022	2022W20
MpxV/human/CAN/UN-NML-2883/2022	IIb	B.1	sub-cluster_96		North America	Canada			ON803431	20/05/2022	2022W20
MpxV/human/CAN/UN-NML-2884/2022	IIb	B.1	sub-cluster_96		North America	Canada			ON803432	20/05/2022	2022W20
MpxV/human/CAN/UN-NML-2898/2022	IIb	B.1	sub-cluster_152		North America	Canada			ON880523	20/05/2022	2022W20
MpxV/human/CAN/UN-NML-2899/2022	IIb	B.1	sub-cluster_152		North America	Canada			ON803439	20/05/2022	2022W20
MpxV/human/CAN/UN-NML-2936/2022	IIb	B.1.4	sub-cluster_175		North America	Canada			ON803415	20/05/2022	2022W20
MpxV/human/CAN/UN-NML-2906/2022	IIb	B.1.4	sub-cluster_175		North America	Canada			ON880505	20/05/2022	2022W20
MPXV_IRBA22-14	IIb	B.1	root		Europe	France			ON755040	20/05/2022	2022W20
MPXV_ISR001_2022	IIb	B.1	root		Asia	Israel			ON649879	20/05/2022	2022W20
4061	IIb	B.1	root		Europe	Spain			ON838940	20/05/2022	2022W20
MPXV/ES0001/HUGTiP/2022	IIb	B.1.8	sub-cluster_177		Europe	Spain			ON622718	20/05/2022	2022W20
MPX/human/USA/UT-UPHL-82200022/2022	IIb	B.1	root		North America	USA			ON627808	20/05/2022	2022W20
MpxV/human/CAN/UN-NML-2869/2022	IIb	B.1	root		North America	Canada			ON803428	21/05/2022	2022W20
MpxV/human/CAN/UN-NML-2870/2022	IIb	B.1	root		North America	Canada			ON880522	21/05/2022	2022W20
MpxV/human/CAN/UN-NML-2930/2022	IIb	B.1.4	sub-cluster_175		North America	Canada			ON803414	21/05/2022	2022W20
MpxV/human/CAN/UN-NML-2928/2022	IIb	B.1.4	sub-cluster_175		North America	Canada			ON803413	21/05/2022	2022W20
INMI-Pt4	IIb	B.1.5	sub-cluster_174		Europe	Italy			ON780017	21/05/2022	2022W20
MPXV/Human/USA/UT-UPHL-82200022/2022	IIb	B.1	root		North America	USA			OP743357	21/05/2022	2022W20
MPXV/Human/USA/UT-UPHL-82200023/2022	IIb	B.1	root		North America	USA			OP743358	21/05/2022	2022W20
MPXV_USA_2022_GA001	IIb	B.1.5	sub-cluster_174		North America	USA			OP150925	21/05/2022	2022W20
MPXV_USA_2022_WA001	IIb	B.1.2	sub-cluster_182		North America	USA			OP150927	21/05/2022	2022W20
MpxV/human/CAN/UN-NML-2954/2022	IIb	B.1	root		North America	Canada			ON803440	22/05/2022	2022W20
MpxV/human/CAN/UN-NML-2959/2022	IIb	B.1.4	sub-cluster_175		North America	Canada			ON880506	22/05/2022	2022W20
MPXV_FR_HCL0001_2022	IIb	B.1.3	sub-cluster_179		Europe	France			ON622722	22/05/2022	2022W20
MPXV/Germany/2022/RKI019	IIb	B.1.14	sub-cluster_171		Europe	Germany			ON694330	22/05/2022	2022W20
Lesion	IIb	B.1.14	sub-cluster_171		Europe	Sweden			OX009124	22/05/2022	2022W20
MpxV/human/CAN/UN-NML-2955/2022	IIb	B.1	root		North America	Canada			ON803441	23/05/2022	2022W21
MPXV_SI2022_S1_VEROE6	IIb	B.1.3	sub-cluster_179		Europe	Slovenia			ON754987	23/05/2022	2022W21
SLO	IIb	B.1.3	sub-cluster_179		Europe	Slovenia			ON609725	23/05/2022	2022W21
MpxV/human/CAN/UN-NML-2969/2022	IIb	B.1	singleton_108		North America	Canada			ON803444	24/05/2022	2022W21
MPX-37/Finland/2022	IIb	B.1.3	sub-cluster_179		Europe	Finland			ON782021	24/05/2022	2022W21
2022/2 SLO	IIb	B.1	root		Europe	Slovenia			ON631241	24/05/2022	2022W21
MPXV-CH-38156923/2022	IIb	B.1	root		Europe	Switzerland			ON622720	24/05/2022	2022W21
MpxV/human/CAN/UN-NML-3086/2022	IIb	B.1	root		North America	Canada			ON880525	25/05/2022	2022W21
MPXV/Germany/2022/RKI08	IIb	B.1	sub-cluster_57		Europe	Germany			ON682268	25/05/2022	2022W21
MPXV/Germany/2022/RKI09	IIb	B.1	sub-cluster_57		Europe	Germany			ON682266	25/05/2022	2022W21
MPXV_FVG-ITA_01_2022	IIb	B.1	root		Europe	Italy			ON644344	25/05/2022	2022W21
MPXV_UK_2022_9000090	IIb	B.1	root		Europe	United Kingdom			OP205139	25/05/2022	2022W21
MPXV_UK_2022_9000092	IIb	B.1.2	sub-cluster_182		Europe	United Kingdom			OP205083	25/05/2022	2022W21
MPXV_417_SP_2022	IIb	B.1.10	sub-cluster_176		Europe	Spain			OX344871	26/05/2022	2022W21
MpxV/human/CAN/UN-NML-3080/2022	IIb	B.1	root		North America	Canada			ON880524	26/05/2022	2022W21
MPXV_UK_2022_9000173	IIb	B.1	sub-cluster_76		Europe	United Kingdom			OP205124	26/05/2022	2022W21
MpxV/Spain/MD-HGUGM-6513479/2022	IIb	B.1.10	sub-cluster_176		Europe	Spain			ON720848	27/05/2022	2022W21
MPX/UZ_REGA_4/Belgium/2022	IIb	B.1	root		Europe	Belgium			ON880420	27/05/2022	2022W21
MPX/UZ_REGA_5/Belgium/2022	IIb	B.1	root		Europe	Belgium			ON880421	27/05/2022	2022W21
MPX/UZ_REGA_3/Belgium/2022	IIb	B.1	root		Europe	Belgium			ON880419	27/05/2022	2022W21
MPX/UZ_REGA_6/Belgium/2022	IIb	B.1	root		Europe	Belgium			ON880422	27/05/2022	2022W21
MPXV/ITM_pt_31/Belgium/27-May-2022	IIb	B.1.3	sub-cluster_179		Europe	Belgium			ON950045	27/05/2022	2022W21
MpxV/human/CAN/UN-NML-3100/2022	IIb	B.1	root		North America	Canada			ON880526	27/05/2022	2022W21
MpxV/human/CAN/UN-NML-3141/2022	IIb	B.1	root		North America	Canada			ON880527	27/05/2022	2022W21
MpxV/human/CAN/UN-NML-3476/2022	IIb	B.1	sub-cluster_152		North America	Canada			ON880517	27/05/2022	2022W21
MpxV/human/CAN/UN-NML-3147/2022	IIb	B.1	sub-cluster_170		North America	Canada			ON880528	27/05/2022	2022W21
MpxV/human/CAN/UN-NML-3071/2022	IIb	B.1.4	sub-cluster_175		North America	Canada			ON880507	27/05/2022	2022W21
MPXV_457_SP_2022	IIb	B.1	singleton_36		Europe	Spain			OX044347	27/05/2022	2022W21
MpxV/Spain/MD-HGUGM-66649483/2022	IIb	B.1	singleton_210		Europe	Spain			ON745225	27/05/2022	2022W21
MpxV/Spain/MD-HGUGM-6532064/2022	IIb	B.1.8	sub-cluster_177		Europe	Spain			ON720849	27/05/2022	2022W21
MPXV_UK_2022_9000061	IIb	B.1.3	sub-cluster_179		Europe	United Kingdom			OP205067	27/05/2022	2022W21
MpxV/human/CAN/UN-NML-3153/2022	IIb	B.1	sub-cluster_152		North America	Canada			ON880529	28/05/2022	2022W21
MPXV_USA_2022_CO0002	IIb	B.1	sub-cluster_65		North America	USA			OP185715	28/05/2022	2022W21
MpxV/human/CAN/UN-NML-3162/2022	IIb	B.1	root		North America	Canada			ON880530	29/05/2022	2022W21
MpxV/human/CAN/UN-NML-3165/2022	IIb	B.1	root		North America	Canada			ON880531	29/05/2022	2022W21
MpxV/human/CAN/UN-NML-3137/2022	IIb	B.1	root		North America	Canada			ON880509	29/05/2022	2022W21
MpxV/human/CAN/UN-NML-3164/2022	IIb	B.1	sub-cluster_152		North America	Canada			OP013002	29/05/2022	2022W21
MPXV/Germany/2022/RKI018	IIb	B.1	sub-cluster_155		Europe	Germany			ON694335	30/05/2022	2022W22
MPXV_UK_2022_3	IIb	B.1	sub-cluster_86		Europe	United Kingdom			ON619837	30/05/2022	2022W22
MPXV/ITM_pt_05/Belgium/30-May-2022	IIb	B.1	sub-cluster_94		Europe	Belgium			OP144215	30/05/2022	2022W22
MPXV/ITM_pt_07/Belgium/30-May-2022	IIb	B.1	sub-cluster_94		Europe	Belgium			OP144216	30/05/2022	2022W22
MpxV/human/CAN/UN-NML-3127/2022	IIb	B.1	root		North America	Canada			ON880508	30/05/2022	2022W22
MpxV/human/CAN/UN-NML-3262/2022	IIb	B.1	sub-cluster_170		North America	Canada			ON880534	30/05/2022	2022W22
MpxV/human/CAN/UN-NML-3257/2022	IIb	B.1	sub-cluster_170		North America	Canada			ON880533	30/05/2022	2022W22
MpxV/human/CAN/UN-NML-3253/2022	IIb	B.1.4	sub-cluster_175		North America	Canada			ON880532	30/05/2022	2022W22
MpxV/human/CAN/UN-NML-3214/2022	IIb	B.1.4	sub-cluster_175		North America	Canada			ON880511	30/05/2022	2022W22
MPXV/Germany/2022/RKI021	IIb	B.1.1	sub-cluster_181		Europe	Germany			ON694334	30/05/2022	2022W22
WA-2022	IIb	B.1	singleton_21		Europe	Ireland			ON872184	30/05/2022	2022W22
hMPXV-CH-38212023/2022	IIb	B.1	root		Europe	Switzerland			OP422245	30/05/2022	2022W22
MPXV_UK_2022_9000093	IIb	B.1.7	sub-cluster_180		Europe	United Kingdom			OP205084	30/05/2022	2022W22
MPXV_USA_2022_CA002	IIb	B.1	sub-cluster_43		North America	USA			ON954773	30/05/2022	2022W22
MpxV/human/CAN/UN-NML-3273/2022	IIb	B.1	singleton_62		North America	Canada			ON880537	31/05/2022	2022W22
MpxV/human/CAN/UN-NML-3348/2022	IIb	B.1	root		North America	Canada			ON880542	31/05/2022	2022W22
MpxV/human/CAN/UN-NML-3269/2022	IIb	B.1	singleton_145		North America	Canada			ON880535	31/05/2022	2022W22
MPX/2022/Canada/AB1	IIb	B.1	singleton_165		North America	Canada			ON736420	31/05/2022	2022W22
MpxV/human/CAN/UN-NML-3272/2022	IIb	B.1	sub-cluster_126		North America	Canada			ON880536	31/05/2022	2022W22
MpxV/human/CAN/UN-NML-3276/2022	IIb	B.1.12	sub-cluster_164		North America	Canada			OP013003	31/05/2022	2022W22
MpxV/human/CAN/UN-NML-3193/2022	IIb	B.1.4	sub-cluster_175		North America	Canada			ON880510	31/05/2022	2022W22
MPX-42/Finland/2022	IIb	B.1	root		Europe	Finland			ON782022	31/05/2022	2022W22
MPXV/Germany/2022/RKI02	IIb	B.1.5	sub-cluster_174		Europe	Germany			ON637939	31/05/2022	2022W22
MPXV/Germany/2022/RKI020	IIb	B.1.1	sub-cluster_181		Europe	Germany			ON694337	31/05/2022	2022W22
MPXV/Germany/2022/RKI023	IIb	B.1.1	sub-cluster_181		Europe	Germany			ON694332	31/05/2022	2022W22
MPXV/Spain/HUNSC_ITER_0001b/2022	IIb	B.1.3	sub-cluster_179		Europe	Spain			ON782055	31/05/2022	2022W22
MPXV/Spain/HUNSC_ITER_0001a/2022	IIb	B.1.3	sub-cluster_179		Europe	Spain			ON782054	31/05/2022	2022W22
MPXV_USA_2022_FL002	IIb	B.1	sub-cluster_112		North America	USA			ON676704	31/05/2022	2022W22
MPXV_USA_2022_NY004	IIb	B.1.14	sub-cluster_171		North America	USA			ON959135	31/05/2022	2022W22
MPXV_USA_2022_TX0019	IIb	B.1.10	sub-cluster_176		North America	USA			OP450985	01/06/2022	2022W22
MPXV_USA_2022_IL0024	IIb	B.1.11	sub-cluster_178		North America	USA			OP225964	01/06/2022	2022W22
MPXV/ITM_pt_10/Belgium/1-Jun-2022	IIb	B.1	sub-cluster_15		Europe	Belgium			OP144211	01/06/2022	2022W22
MpxV/human/CAN/UN-NML-3339/2022	IIb	B.1	root		North America	Canada			ON880539	01/06/2022	2022W22
MpxV/human/CAN/UN-NML-3292/2022	IIb	B.1	root		North America	Canada			ON880512	01/06/2022	2022W22
MpxV/human/CAN/UN-NML-3344/2022	IIb	B.1	singleton_98		North America	Canada			ON880541	01/06/2022	2022W22
MpxV/human/CAN/UN-NML-3342/2022	IIb	B.1.12	sub-cluster_164		North America	Canada			ON880540	01/06/2022	2022W22
MpxV/human/CAN/UN-NML-3336/2022	IIb	B.1.9	sub-cluster_172		North America	Canada			ON880538	01/06/2022	2022W22
MpxV/human/CAN/UN-NML-3293/2022	IIb	B.1.4	sub-cluster_175		North America	Canada			ON983159	01/06/2022	2022W22
MPXV/Germany/2022/RKI553	IIb	B.1	root		Europe	Germany			OP715833	01/06/2022	2022W22
MPXV/Germany/2022/RKI546	IIb	B.1	root		Europe	Germany			OP715826	01/06/2022	2022W22
MPXV/Germany/2022/RKI513	IIb	B.1	root		Europe	Germany			OP689666	01/06/2022	2022W22
MPXV/Germany/2022/RKI087	IIb	B.1	root		Europe	Germany			ON853654	01/06/2022	2022W22
MPXV/Germany/2022/RKI052	IIb	B.1	root		Europe	Germany			ON813252	01/06/2022	2022W22
MPXV/Germany/2022/RKI067	IIb	B.1	root		Europe	Germany			ON813267	01/06/2022	2022W22
MPXV/Germany/2022/RKI091	IIb	B.1	singleton_19		Europe	Germany			ON853671	01/06/2022	2022W22
MPXV/Germany/2022/RKI058	IIb	B.1	root		Europe	Germany			ON813255	01/06/2022	2022W22
MPXV/Germany/2022/RKI096	IIb	B.1	root		Europe	Germany			ON853675	01/06/2022	2022W22
MPXV/Germany/2022/RKI552	IIb	B.1	root		Europe	Germany			OP715832	01/06/2022	2022W22
MPXV/Germany/2022/RKI095	IIb	B.1	root		Europe	Germany			ON853674	01/06/2022	2022W22
MPXV/Germany/2022/RKI541	IIb	B.1	root		Europe	Germany			OP715821	01/06/2022	2022W22
MPXV/Germany/2022/RKI519	IIb	B.1	root		Europe	Germany			OP689672	01/06/2022	2022W22
MPXV/Germany/2022/RKI039	IIb	B.1	root		Europe	Germany			ON755245	01/06/2022	2022W22
MPXV/Germany/2022/RKI031	IIb	B.1	root		Europe	Germany			ON755237	01/06/2022	2022W22
MPXV/Germany/2022/RKI547	IIb	B.1	singleton_146		Europe	Germany			OP715827	01/06/2022	2022W22
MPXV/Germany/2022/RKI040	IIb	B.1	root		Europe	Germany			ON755246	01/06/2022	2022W22
MPXV/Germany/2022/RKI084	IIb	B.1	singleton_193		Europe	Germany			ON853666	01/06/2022	2022W22
MPXV/Germany/2022/RKI077	IIb	B.1	root		Europe	Germany			ON853679	01/06/2022	2022W22
MPXV/Germany/2022/RKI514	IIb	B.1	root		Europe	Germany			OP689667	01/06/2022	2022W22
MPXV/Germany/2022/RKI071_164khx	IIb	B.1	root		Europe	Germany			ON853657	01/06/2022	2022W22
MPXV/Germany/2022/RKI035	IIb	B.1	singleton_203		Europe	Germany			ON755241	01/06/2022	2022W22
MPXV/Germany/2022/RKI549	IIb	B.1	singleton_208		Europe	Germany			OP715829	01/06/2022	2022W22
MPXV/Germany/2022/RKI101	IIb	B.1	sub-cluster_2		Europe	Germany			ON853682	01/06/2022	2022W22
MPXV/Germany/2022/RKI047	IIb	B.1	sub-cluster_15		Europe	Germany			ON755253	01/06/2022	2022W22
MPXV/Germany/2022/RKI545	IIb	B.1	sub-cluster_23		Europe	Germany			OP715825	01/06/2022	2022W22
MPXV/Germany/2022/RKI028	IIb	B.1	sub-cluster_104		Europe	Germany			ON755234	01/06/2022	2022W22
MPXV/Germany/2022/RKI082	IIb	B.1.14	sub-cluster_171		Europe	Germany			ON853664	01/06/2022	2022W22
MPXV/Germany/2022/RKI027	IIb	B.1.5	sub-cluster_174		Europe	Germany			ON755233	01/06/2022	2022W22
MPXV/Germany/2022/RKI013	IIb	B.1.3	sub-cluster_179		Europe	Germany			ON755231	01/06/2022	2022W22
MPXV/Germany/2022/RKI042	IIb	B.1.3	sub-cluster_179		Europe	Germany			ON755248	01/06/2022	2022W22
MPXV/Germany/2022/RKI544	IIb	B.1.7	sub-cluster_180		Europe	Germany			OP715824	01/06/2022	2022W22
MPXV/Germany/2022/RKI055	IIb	B.1.7	sub-cluster_180		Europe	Germany			ON813259	01/06/2022	2022W22
MPXV/Germany/2022/RKI044	IIb	B.1.1	sub-cluster_181		Europe	Germany			ON755250	01/06/2022	2022W22
MPXV/Germany/2022/RKI076	IIb	B.1.1	sub-cluster_181		Europe	Germany			ON853653	01/06/2022	2022W22
MPXV/Germany/2022/RKI551	IIb	B.1.1	sub-cluster_181		Europe	Germany			OP715831	01/06/2022	2022W22
MPXV/Germany/2022/RKI030	IIb	B.1.1	sub-cluster_181		Europe	Germany			ON755236	01/06/2022	2022W22
MPXV/Germany/2022/RKI036	IIb	B.1.1	sub-cluster_181		Europe	Germany			ON755242	01/06/2022	2022W22
MPXV/Germany/2022/RKI523	IIb	B.1.1	sub-cluster_181		Europe	Germany			OP689676	01/06/2022	2022W22
MPXV/Germany/2022/RKI094	IIb	B.1.1	sub-cluster_181		Europe	Germany			ON853673	01/06/2022	2022W22
MPXV/Germany/2022/RKI065	IIb	B.1.1	sub-cluster_181		Europe	Germany			ON813265	01/06/2022	2022W22
MPXV/Germany/2022/RKI032	IIb	B.1.1	sub-cluster_181		Europe	Germany			ON755238	01/06/2022	2022W22
MPXV/Germany/2022/RKI053	IIb	B.1.1	sub-cluster_181		Europe	Germany			ON813253	01/06/2022	2022W22
MPXV/Germany/2022/RKI097	IIb	B.1.1	sub-cluster_181		Europe	Germany			ON853680	01/06/2022	2022W22
MPXV/Germany/2022/RKI074	IIb	B.1.1	sub-cluster_181		Europe	Germany			ON853652	01/06/2022	2022W22
MPXV/Germany/2022/RKI099	IIb	B.1.1	sub-cluster_181		Europe	Germany			ON853677	01/06/2022	2022W22
MPXV/Germany/2022/RKI051	IIb	B.1.1	sub-cluster_181		Europe	Germany			ON813251	01/06/2022	2022W22
MPXV/Germany/2022/RKI056_6v5zus	IIb	B.1.1	sub-cluster_181		Europe	Germany			ON813266	01/06/2022	2022W22
MPXV/Germany/2022/RKI026	IIb	B.1.1	sub-cluster_181		Europe	Germany			ON755232	01/06/2022	2022W22
MPXV/Germany/2022/RKI064	IIb	B.1.1	sub-cluster_181		Europe	Germany			ON813264	01/06/2022	2022W22
MPXV/Germany/2022/RKI092	IIb	B.1.2	sub-cluster_182		Europe	Germany			ON853681	01/06/2022	2022W22
MPXV/Germany/2022/RKI081	IIb	B.1.2	sub-cluster_182		Europe	Germany			ON853663	01/06/2022	2022W22
MPXV/Germany/2022/RKI072_2xm85l	IIb	B.1.2	sub-cluster_182		Europe	Germany			ON853658	01/06/2022	2022W22
MPXV/Germany/2022/RKI550	IIb	B.1.2	sub-cluster_182		Europe	Germany			OP715830	01/06/2022	2022W22
MPXV/Germany/2022/RKI054	IIb	B.1.2	sub-cluster_182		Europe	Germany			ON813258	01/06/2022	2022W22
MPXV/Germany/2022/RKI062	IIb	B.1.2	sub-cluster_182		Europe	Germany			ON813262	01/06/2022	2022W22
MPXV/Germany/2022/RKI038	IIb	B.1.2	sub-cluster_182		Europe	Germany			ON755244	01/06/2022	2022W22
hMpxV/Netherlands/NH-AUMC-0001/2022	IIb	B.1	singleton_194		Europe	Netherlands			OP160532	01/06/2022	2022W22
SI2022_S7	IIb	B.1.3	sub-cluster_179		Europe	Slovenia			ON838178	01/06/2022	2022W22
Slovenia-MPXV-09-2022	IIb	B.1.3	sub-cluster_179		Europe	Slovenia			OP605552	01/06/2022	2022W22
Slovenia-MPXV-08-2022	IIb	B.1.3	sub-cluster_179		Europe	Slovenia			OP605551	01/06/2022	2022W22
MPXV_SI2022_S4	IIb	B.1.3	sub-cluster_179		Europe	Slovenia			ON754985	01/06/2022	2022W22
MPXV_SI2022_S3	IIb	B.1.3	sub-cluster_179		Europe	Slovenia			ON754984	01/06/2022	2022W22
MPXV_SI2022_S5	IIb	B.1.3	sub-cluster_179		Europe	Slovenia			ON754986	01/06/2022	2022W22
hMpxV/Switzerland/ZH-UZH-IMV-3ba6449f/2022	IIb	B.1.3	sub-cluster_179		Europe	Switzerland			ON792320	01/06/2022	2022W22
MPX_cmjxZM_9000205	IIb	B.1.7	sub-cluster_180		Europe	United Kingdom			OP415186	01/06/2022	2022W22
MPXV_USA_2022_NY0023	IIb	B.1	singleton_9		North America	USA			OP303794	01/06/2022	2022W22
MPXV_USA_2022_FL0004	IIb	B.1	root		North America	USA			OP185713	01/06/2022	2022W22
MPXV_USA_2022_AZ0001	IIb	B.1	singleton_12		North America	USA			OP185717	01/06/2022	2022W22
MPXV_USA_2022_TX0007	IIb	B.1	singleton_41		North America	USA			OP303787	01/06/2022	2022W22
MPXV_USA_2022_CA0057	IIb	B.1	singleton_42		North America	USA			OP451013	01/06/2022	2022W22
MPXV_USA_2022_MN0005	IIb	B.1	root		North America	USA			OP451004	01/06/2022	2022W22
MPXV_USA_2022_CA0032	IIb	B.1	root		North America	USA			OP603016	01/06/2022	2022W22
MPXV_USA_2022_IL0045	IIb	B.1	root		North America	USA			OP450994	01/06/2022	2022W22
MPXV_USA_2022_MN0009	IIb	B.1	root		North America	USA			OP604522	01/06/2022	2022W22
MPXV_USA_2022_IL0025	IIb	B.1	root		North America	USA			OP225969	01/06/2022	2022W22
MPXV_USA_2022_HI0003	IIb	B.1	root		North America	USA			OP378703	01/06/2022	2022W22
MPXV_USA_2022_IL0034	IIb	B.1	root		North America	USA			OP303784	01/06/2022	2022W22
MPXV_USA_2022_MN0003	IIb	B.1	singleton_118		North America	USA			OP604528	01/06/2022	2022W22
MPXV_USA_2022_GA0007	IIb	B.1	root		North America	USA			OP378698	01/06/2022	2022W22
MPXV_USA_2022_IL003	IIb	B.1	root		North America	USA			ON959132	01/06/2022	2022W22
MPXV_USA_2022_CA0043	IIb	B.1	root		North America	USA			OP451016	01/06/2022	2022W22
MPXV_USA_2022_NY0020	IIb	B.1	root		North America	USA			OP303793	01/06/2022	2022W22
MPXV_USA_2022_CA0036	IIb	B.1	singleton_201		North America	USA			OP687927	01/06/2022	2022W22
MPXV-USA-IL-IDPH-022	IIb	B.1	singleton_202		North America	USA			OP536683	01/06/2022	2022W22
MPXV_USA_2022_CA007	IIb	B.1	sub-cluster_43		North America	USA			OP150923	01/06/2022	2022W22
MPXV_USA_2022_MN0014	IIb	B.1	sub-cluster_96		North America	USA			OP604530	01/06/2022	2022W22
MPXV_USA_2022_MN0005_7130uk	IIb	B.1	sub-cluster_157		North America	USA			OP604533	01/06/2022	2022W22
MPXV_USA_2022_IL0020	IIb	B.1.13	sub-cluster_173		North America	USA			OP225962	01/06/2022	2022W22
MPXV_USA_2022_IL0040	IIb	B.1.13	sub-cluster_173		North America	USA			OP303786	01/06/2022	2022W22
MPXV_USA_2022_CA006	IIb	B.1.3	sub-cluster_179		North America	USA			OP150924	01/06/2022	2022W22
MPXV_USA_2022_CO0006	IIb	B.1.7	sub-cluster_180		North America	USA			OP225963	01/06/2022	2022W22
MPXV_USA_2022_IL0044	IIb	B.1.7	sub-cluster_180		North America	USA			OP303790	01/06/2022	2022W22
MPXV_USA_2022_IL0042	IIb	B.1.1	sub-cluster_181		North America	USA			OP303785	01/06/2022	2022W22
MPXV_USA_2022_TX0001	IIb	B.1.1	sub-cluster_181		North America	USA			OP185709	01/06/2022	2022W22
MPXV_USA_2022_NY0007	IIb	B.1.2	sub-cluster_182		North America	USA			OP185710	01/06/2022	2022W22
MPXV_USA_2022_CA0005	IIb	B.1.2	sub-cluster_182		North America	USA			OP185716	01/06/2022	2022W22
MPXV_USA_2022_GA0005	IIb	B.1.2	sub-cluster_182		North America	USA			OP459202	01/06/2022	2022W22
MPXV/ITM_pt_09/Belgium/2-Jun-2022	IIb	B.1	sub-cluster_94		Europe	Belgium			OP144217	02/06/2022	2022W22
MpxV/human/CAN/UN-NML-3472/2022	IIb	B.1	root		North America	Canada			ON880516	02/06/2022	2022W22
MpxV/human/CAN/UN-NML-3368/2022	IIb	B.1	root		North America	Canada			ON880546	02/06/2022	2022W22
MpxV/human/CAN/UN-NML-3357/2022	IIb	B.1	singleton_180		North America	Canada			ON880543	02/06/2022	2022W22
MpxV/human/CAN/UN-NML-3366/2022	IIb	B.1	sub-cluster_152		North America	Canada			ON880545	02/06/2022	2022W22
MpxV/human/CAN/UN-NML-3363/2022	IIb	B.1	sub-cluster_152		North America	Canada			ON880544	02/06/2022	2022W22
MpxV/human/CAN/UN-NML-3467/2022	IIb	B.1.4	sub-cluster_175		North America	Canada			ON880515	02/06/2022	2022W22
hMpxV/Switzerland/ZH-UZH-IMV-3ba64538/2022	IIb	B.1.5	sub-cluster_174		Europe	Switzerland			ON792322	02/06/2022	2022W22
hMpxV/Switzerland/ZH-UZH-IMV-3ba6450e/2022	IIb	B.1.1	sub-cluster_181		Europe	Switzerland			ON792321	02/06/2022	2022W22
MPXV-USA-IL-IDPH-023	IIb	B.1	sub-cluster_88		North America	USA			OP536684	02/06/2022	2022W22
MPXV/Human/USA/CA-CDPH-MPX000002/2022	IIb	B.1.2	sub-cluster_182		North America	USA			OP580151	02/06/2022	2022W22
MpxV/human/CAN/UN-NML-3531/2022	IIb	B.1	root		North America	Canada			ON983162	03/06/2022	2022W22
MpxV/human/CAN/UN-NML-3530/2022	IIb	B.1	root		North America	Canada			ON983161	03/06/2022	2022W22
MpxV/human/CAN/UN-NML-3441/2022	IIb	B.1	sub-cluster_152		North America	Canada			ON880547	03/06/2022	2022W22
MpxV/human/CAN/UN-NML-3448/2022	IIb	B.1.12	sub-cluster_164		North America	Canada			ON880548	03/06/2022	2022W22
MpxV/human/CAN/UN-NML-3450/2022	IIb	B.1	sub-cluster_170		North America	Canada			ON880549	03/06/2022	2022W22
MpxV/human/CAN/UN-NML-3393/2022	IIb	B.1.4	sub-cluster_175		North America	Canada			ON983160	03/06/2022	2022W22
MPXV/Germany/2022/RKI046	IIb	B.1.1	sub-cluster_181		Europe	Germany			ON755252	03/06/2022	2022W22
MPXV/Germany/2022/RKI059	IIb	B.1.1	sub-cluster_181		Europe	Germany			ON813256	03/06/2022	2022W22
MPXV/Germany/2022/RKI524	IIb	B.1.2	sub-cluster_182		Europe	Germany			OP689677	03/06/2022	2022W22
MpxV/human/CAN/UN-NML-3412/2022	IIb	B.1.4	sub-cluster_175		North America	Canada			ON880514	04/06/2022	2022W22
MpxV/human/CAN/UN-NML-3407/2022	IIb	B.1.4	sub-cluster_175		North America	Canada			ON880513	04/06/2022	2022W22
MPXV/Human/USA/CA-CDPH-MPX000004/2022	IIb	B.1.7	sub-cluster_180		North America	USA			OP580152	04/06/2022	2022W22
MPXV_UK_2022_9000062	IIb	B.1	singleton_97		Europe	United Kingdom			OP205068	05/06/2022	2022W22
MpxV/human/CAN/UN-NML-3519/2022	IIb	B.1	sub-cluster_152		North America	Canada			OP013005	06/06/2022	2022W23
MpxV/human/CAN/UN-NML-3440/2022	IIb	B.1.4	sub-cluster_175		North America	Canada			OP586622	06/06/2022	2022W23
8887	IIb	B.1	sub-cluster_9		Europe	Spain			ON838939	06/06/2022	2022W23
MPXV_UK_2022_9000063	IIb	B.1	root		Europe	United Kingdom			OP205069	06/06/2022	2022W23
MPXV_UK_2022_9000064	IIb	B.1.7	sub-cluster_180		Europe	United Kingdom			OP205070	06/06/2022	2022W23
MPXV_UK_2022_9000065	IIb	B.1.7	sub-cluster_180		Europe	United Kingdom			OP205071	06/06/2022	2022W23
MPXV_UK_2022_9000097	IIb	B.1.2	sub-cluster_182		Europe	United Kingdom			OP205086	06/06/2022	2022W23
MPXV-USA-IL-IDPH-003	IIb	B.1.1	sub-cluster_181		North America	USA			OP536664	06/06/2022	2022W23
Monkeypox/BR0001/2022	IIb	B.1	sub-cluster_151		South America	Brazil			ON751962	07/06/2022	2022W23
MpxV/human/CAN/UN-NML-3518/2022	IIb	B.1	sub-cluster_10		North America	Canada			OP013004	07/06/2022	2022W23
MpxV/human/CAN/UN-NML-3549/2022	IIb	B.1	sub-cluster_126		North America	Canada			OP013007	07/06/2022	2022W23
MpxV/human/CAN/UN-NML-3542/2022	IIb	B.1	sub-cluster_170		North America	Canada			OP013006	07/06/2022	2022W23
MpxV/human/CAN/UN-NML-3532/2022	IIb	B.1.4	sub-cluster_175		North America	Canada			ON983163	07/06/2022	2022W23
MPXV_UK_2022_9000096	IIb	B.1	root		Europe	United Kingdom			OP205085	07/06/2022	2022W23
MPXV_UK_2022_9000068	IIb	B.1	root		Europe	United Kingdom			OP205074	07/06/2022	2022W23
MPX_dDDHx_9000207	IIb	B.1.1	sub-cluster_181		Europe	United Kingdom			OP415188	07/06/2022	2022W23
MPXV_UK_2022_9000060	IIb	B.1.2	sub-cluster_182		Europe	United Kingdom			OP331334	07/06/2022	2022W23
MPXV_UK_2022_9000066	IIb	B.1.2	sub-cluster_182		Europe	United Kingdom			OP205072	07/06/2022	2022W23
MPXV/Human/USA/CA-CDPH-MPX000006/2022	IIb	B.1	root		North America	USA			OP580154	07/06/2022	2022W23
MPXV/Human/USA/CA-CDPH-MPX000005/2022	IIb	B.1	root		North America	USA			OP580153	07/06/2022	2022W23
MpxV/human/CAN/UN-NML-3486/2022	IIb	B.1	singleton_150		North America	Canada			ON880518	08/06/2022	2022W23
MpxV/human/CAN/UN-NML-3595/2022	IIb	B.1	root		North America	Canada			OP013009	08/06/2022	2022W23
MpxV/human/CAN/UN-NML-3582/2022	IIb	B.1.4	sub-cluster_175		North America	Canada			OP013008	08/06/2022	2022W23
MPXV/Germany/2022/RKI041	IIb	B.1	singleton_48		Europe	Germany			ON755247	08/06/2022	2022W23
MPXV_UK_2022_9000067	IIb	B.1.2	sub-cluster_182		Europe	United Kingdom			OP205073	08/06/2022	2022W23
MpxV/human/CAN/UN-NML-3611/2022	IIb	B.1	sub-cluster_10		North America	Canada			OP013011	09/06/2022	2022W23
MpxV/human/CAN/UN-NML-3607/2022	IIb	B.1	sub-cluster_170		North America	Canada			OP013010	09/06/2022	2022W23
MpxV/human/CAN/UN-NML-3558/2022	IIb	B.1.4	sub-cluster_175		North America	Canada			ON983164	09/06/2022	2022W23
MPXV_UK_2022_9000074	IIb	B.1	sub-cluster_73		Europe	United Kingdom			OP205079	09/06/2022	2022W23
MPXV_UK_2022_9000071	IIb	B.1.7	sub-cluster_180		Europe	United Kingdom			OP205077	09/06/2022	2022W23
MPXV_UK_2022_9000070	IIb	B.1.7	sub-cluster_180		Europe	United Kingdom			OP205076	09/06/2022	2022W23
MPXV_UK_2022_9000100	IIb	B.1.2	sub-cluster_182		Europe	United Kingdom			OP205088	09/06/2022	2022W23
MPXV_UK_2022_9000072	IIb	B.1.2	sub-cluster_182		Europe	United Kingdom			OP205078	09/06/2022	2022W23
MPXV_UK_2022_9000099	IIb	B.1.2	sub-cluster_182		Europe	United Kingdom			OP205087	09/06/2022	2022W23
MPXV_UK_2022_9000076	IIb	B.1.2	sub-cluster_182		Europe	United Kingdom			OP205080	09/06/2022	2022W23
MPXV_UK_2022_9000101	IIb	B.1.2	sub-cluster_182		Europe	United Kingdom			OP205089	09/06/2022	2022W23
MPXV-USA-IL-IDPH-025	IIb	B.1	singleton_22		North America	USA			OP536686	09/06/2022	2022W23
MPXV-USA-IL-IDPH-024	IIb	B.1.7	sub-cluster_180		North America	USA			OP536685	09/06/2022	2022W23
MPXV_USA_2022_IL0005	IIb	B.1.7	sub-cluster_180		North America	USA			OP185712	09/06/2022	2022W23
hMPXV/Austria/MUW1525179/2022	IIb	B.1	singleton_86		Europe	Austria			OP019275	10/06/2022	2022W23
MPXV/ITM_pt_16/Belgium/10-Jun-2022	IIb	B.1.3	sub-cluster_179		Europe	Belgium			OP144212	10/06/2022	2022W23
MpxV/human/CAN/UN-NML-3658/2022	IIb	B.1	root		North America	Canada			OP013013	10/06/2022	2022W23
MpxV/human/CAN/UN-NML-3752/2022	IIb	B.1	sub-cluster_170		North America	Canada			OP013017	10/06/2022	2022W23
MpxV/human/CAN/UN-NML-3657/2022	IIb	B.1	sub-cluster_170		North America	Canada			OP013012	10/06/2022	2022W23
PatientMPXV	IIb	B.1.7	sub-cluster_180		Europe	France			OP204840	10/06/2022	2022W23
MpxV/human/CAN/UN-NML-3672/2022	IIb	B.1	sub-cluster_170		North America	Canada			OP013014	11/06/2022	2022W23
MPXV_UK_2022_9000069	IIb	B.1	root		Europe	United Kingdom			OP205075	11/06/2022	2022W23
MPXV/Germany/2022/RKI466	IIb	B.1.5	sub-cluster_174		Europe	Germany			OP626104	12/06/2022	2022W23
MPXV_UK_2022_9000104	IIb	B.1	sub-cluster_85		Europe	United Kingdom			OP205092	12/06/2022	2022W23
MPXV-USA-IL-IDPH-026	IIb	B.1	root		North America	USA			OP536687	12/06/2022	2022W23
MPXV-USA-IL-IDPH-027	IIb	B.1.7	sub-cluster_180		North America	USA			OP536688	12/06/2022	2022W23
MPXV_UK_2022_9000107	IIb	B.1	sub-cluster_86		Europe	United Kingdom			OP205095	13/06/2022	2022W24
MPXV_UK_2022_9000103	IIb	B.1.10	sub-cluster_176		Europe	United Kingdom			OP205091	13/06/2022	2022W24
MpxV/human/CAN/UN-NML-3674/2022	IIb	B.1	singleton_31		North America	Canada			OP013015	13/06/2022	2022W24
MpxV/human/CAN/UN-NML-3678/2022	IIb	B.1	sub-cluster_25		North America	Canada			OP013016	13/06/2022	2022W24
hMPXV-IHU00001	IIb	B.1	sub-cluster_5		Europe	France			OP382478	13/06/2022	2022W24
MPXV/Germany/2022/RKI079	IIb	B.1.3	sub-cluster_179		Europe	Germany			ON853661	13/06/2022	2022W24
MPXV_UK_2022_9000146	IIb	B.1	sub-cluster_160		Europe	United Kingdom			OP205109	13/06/2022	2022W24
MPXV_UK_2022_9000102	IIb	B.1.7	sub-cluster_180		Europe	United Kingdom			OP205090	13/06/2022	2022W24
MPXV-USA-IL-IDPH-028	IIb	B.1.1	sub-cluster_181		North America	USA			OP536689	13/06/2022	2022W24
MpxV/human/CAN/UN-NML-3686/2022	IIb	B.1	sub-cluster_151		North America	Canada			ON983165	14/06/2022	2022W24
MPXV_UK_2022_9000147	IIb	B.1.10	sub-cluster_176		Europe	United Kingdom			OP205110	14/06/2022	2022W24
MPXV-USA-IL-IDPH-031	IIb	B.1.11	sub-cluster_178		North America	USA			OP536692	14/06/2022	2022W24
MPX/BR0002/2022	IIb	B.1.12	sub-cluster_164		South America	Brazil			ON880413	14/06/2022	2022W24
MPXV_1300_SP_2022	IIb	B.1.1	sub-cluster_181		Europe	Spain			OX344868	14/06/2022	2022W24
MPXV_UK_2022_9000105	IIb	B.1	root		Europe	United Kingdom			OP205093	14/06/2022	2022W24
MPXV_UK_2022_9000108	IIb	B.1	sub-cluster_85		Europe	United Kingdom			OP205096	14/06/2022	2022W24
MPXV_UK_2022_9000078	IIb	B.1.7	sub-cluster_180		Europe	United Kingdom			OP205081	14/06/2022	2022W24
MPXV_UK_2022_9000106	IIb	B.1.7	sub-cluster_180		Europe	United Kingdom			OP205094	14/06/2022	2022W24
MPXV_UK_2022_9000148	IIb	B.1.7	sub-cluster_180		Europe	United Kingdom			OP205111	14/06/2022	2022W24
MPXV_UK_2022_9000149	IIb	B.1.2	sub-cluster_182		Europe	United Kingdom			OP205112	14/06/2022	2022W24
MPXV-USA-IL-IDPH-032	IIb	B.1	root		North America	USA			OP536693	14/06/2022	2022W24
MPXV/Human/USA/CA-CDPH-MPX000011/2022	IIb	B.1	root		North America	USA			OP587241	14/06/2022	2022W24
MPXV-USA-IL-IDPH-030	IIb	B.1	root		North America	USA			OP536691	14/06/2022	2022W24
MPXV22/human/USA-OK-21	IIb	B.1	sub-cluster_126		North America	USA			OP351278	14/06/2022	2022W24
MPXV-USA-IL-IDPH-004	IIb	B.1	sub-cluster_165		North America	USA			OP536665	14/06/2022	2022W24
MpxV/human/CAN/UN-NML-3702/2022	IIb	B.1	root		North America	Canada			ON983166	15/06/2022	2022W24
MPXV/Germany/2022/RKI093	IIb	B.1.1	sub-cluster_181		Europe	Germany			ON853672	15/06/2022	2022W24
MPXV/Germany/2022/RKI078	IIb	B.1.1	sub-cluster_181		Europe	Germany			ON853660	15/06/2022	2022W24
MPXV/Germany/2022/RKI060	IIb	B.1.1	sub-cluster_181		Europe	Germany			ON813257	15/06/2022	2022W24
MPXV_UK_2022_9000142	IIb	B.1	sub-cluster_133		Europe	United Kingdom			OP205105	15/06/2022	2022W24
MPXV_UK_2022_9000079	IIb	B.1.2	sub-cluster_182		Europe	United Kingdom			OP205082	15/06/2022	2022W24
MPXV-USA-IL-IDPH-033	IIb	B.1	root		North America	USA			OP536694	15/06/2022	2022W24
MPXV-USA-IL-IDPH-029	IIb	B.1	sub-cluster_127		North America	USA			OP536690	15/06/2022	2022W24
MPX-96/Finland/2022	IIb	B.1.10	sub-cluster_176		Europe	Finland			ON959143	16/06/2022	2022W24
MPXV_UK_2022_9000150	IIb	B.1	sub-cluster_119		Europe	United Kingdom			OP205113	16/06/2022	2022W24
hMPX/USA/CA-LACPHL-MA00156/2022	IIb	B.1.11	sub-cluster_178		North America	USA			OP580589	16/06/2022	2022W24
MPXV/ITM_pt_24/Belgium/16-Jun-2022	IIb	B.1	sub-cluster_94		Europe	Belgium			OP144213	16/06/2022	2022W24
MPXV/ITM_pt_25/Belgium/16-Jun-2022	IIb	B.1.3	sub-cluster_179		Europe	Belgium			OP144214	16/06/2022	2022W24
MpxV/human/CAN/UN-NML-3817/2022	IIb	B.1	sub-cluster_170		North America	Canada			OP062229	16/06/2022	2022W24
MpxV/human/CAN/UN-NML-3725/2022	IIb	B.1.4	sub-cluster_175		North America	Canada			ON983167	16/06/2022	2022W24
MPXV_UK_2022_9000144	IIb	B.1	root		Europe	United Kingdom			OP205107	16/06/2022	2022W24
MPXV_UK_2022_9000145	IIb	B.1	sub-cluster_162		Europe	United Kingdom			OP205108	16/06/2022	2022W24
MPXV_UK_2022_9000143	IIb	B.1.7	sub-cluster_180		Europe	United Kingdom			OP205106	16/06/2022	2022W24
MPXV/Human/USA/CA-CDPH-MPX000015/2022	IIb	B.1	sub-cluster_11		North America	USA			OP587244	16/06/2022	2022W24
MPXV-USA-IL-IDPH-034	IIb	B.1	sub-cluster_95		North America	USA			OP536695	16/06/2022	2022W24
MPXV_USA_2022_MN0004_59kgwu	IIb	B.1.7	sub-cluster_180		North America	USA			OP604532	16/06/2022	2022W24
MPXV_USA_2022_DC0008	IIb	B.1.7	sub-cluster_180		North America	USA			OP378696	16/06/2022	2022W24
MPXV_USA_2022_MN0002	IIb	B.1.7	sub-cluster_180		North America	USA			OP604527	16/06/2022	2022W24
MPXV_USA_2022_DC0010	IIb	B.1.7	sub-cluster_180		North America	USA			OP378695	16/06/2022	2022W24
MPXV-USA-IL-IDPH-037	IIb	B.1.11	sub-cluster_178		North America	USA			OP536698	17/06/2022	2022W24
MPXV/Germany/2022/RKI468	IIb	B.1.1	sub-cluster_181		Europe	Germany			OP626106	17/06/2022	2022W24
MPXV/Germany/2022/RKI034	IIb	B.1.1	sub-cluster_181		Europe	Germany			ON755240	17/06/2022	2022W24
MPXV-USA-IL-IDPH-036	IIb	B.1	singleton_174		North America	USA			OP536697	17/06/2022	2022W24
MPXV-USA-IL-IDPH-035	IIb	B.1.13	sub-cluster_173		North America	USA			OP536696	17/06/2022	2022W24
MPXV/Human/USA/CA-CDPH-MPX000016/2022	IIb	B.1.1	sub-cluster_181		North America	USA			OP587245	17/06/2022	2022W24
MPXV-USA-IL-IDPH-038	IIb	B.1.11	sub-cluster_178		North America	USA			OP536699	18/06/2022	2022W24
MPXV-USA-IL-IDPH-039	IIb	B.1.11	sub-cluster_178		North America	USA			OP536700	19/06/2022	2022W24
MPXV_USA_2022_IL0053	IIb	B.1.11	sub-cluster_178		North America	USA			OP378706	20/06/2022	2022W25
MPXV/Germany/2022/RKI043	IIb	B.1.7	sub-cluster_180		Europe	Germany			ON755249	20/06/2022	2022W25
MPXV/Germany/2022/RKI049	IIb	B.1.7	sub-cluster_180		Europe	Germany			ON755255	20/06/2022	2022W25
NICD-SVPL223	IIb	B.1.7	sub-cluster_180		Africa	South Africa			ON918611	20/06/2022	2022W25
hMpxV/UK/LMO-004a/2022	IIb	B.1	sub-cluster_139		Europe	United Kingdom			OP390186	20/06/2022	2022W25
hMpxV/UK/LMO-007a/2022	IIb	B.1.7	sub-cluster_180		Europe	United Kingdom			OP390188	20/06/2022	2022W25
hMpxV/UK/LMO-005a/2022	IIb	B.1.1	sub-cluster_181		Europe	United Kingdom			OP390187	20/06/2022	2022W25
MPXV-USA-IL-IDPH-041	IIb	B.1.11	sub-cluster_178		North America	USA			OP536702	21/06/2022	2022W25
hMPXV/Austria/MUW1527495/2022	IIb	B.1.1	sub-cluster_181		Europe	Austria			OP019276	21/06/2022	2022W25
MpxV/Spain/MD-HGUGM-6642566/2022	IIb	B.1	sub-cluster_140		Europe	Spain			ON927243	21/06/2022	2022W25
hMpxV/UK/LMO-010a/2022	IIb	B.1.4	sub-cluster_175		Europe	United Kingdom			OP390189	21/06/2022	2022W25
hMpxV/UK/LMO-012a/2022	IIb	B.1.7	sub-cluster_180		Europe	United Kingdom			OP390190	21/06/2022	2022W25
MPXV/Human/USA/CA-CDPH-MPX000007/2022	IIb	B.1	singleton_5		North America	USA			OP580155	21/06/2022	2022W25
MPXV_USA_2022_CA0044	IIb	B.1	sub-cluster_19		North America	USA			OP451015	21/06/2022	2022W25
MPXV_USA_2022_TX0018	IIb	B.1.2	sub-cluster_182		North America	USA			OP450991	21/06/2022	2022W25
MPXV_USA_2022_GA0006	IIb	B.1.2	sub-cluster_182		North America	USA			OP378694	21/06/2022	2022W25
MPXV/Germany/2022/RKI090	IIb	B.1	sub-cluster_151		Europe	Germany			ON853670	22/06/2022	2022W25
MPXV-USA-IL-IDPH-062	IIb	B.1.11	sub-cluster_178		North America	USA			OP536723	22/06/2022	2022W25
MpxV/human/CAN/UN-NML-3864/2022	IIb	B.1	singleton_136		North America	Canada			OP062230	22/06/2022	2022W25
MPXV/Human/USA/CA-CDPH-MPX000012/2022	IIb	B.1	singleton_77		North America	USA			OP587242	22/06/2022	2022W25
MPXV_USA_2022_FL0017	IIb	B.1.12	sub-cluster_164		North America	USA			OP303780	22/06/2022	2022W25
MPXV_USA_2022_NY0006	IIb	B.1.12	sub-cluster_164		North America	USA			OP185711	22/06/2022	2022W25
MPXV_USA_2022_NJ0002	IIb	B.1.12	sub-cluster_164		North America	USA			OP451001	22/06/2022	2022W25
MPXV_USA_2022_NY0028	IIb	B.1.12	sub-cluster_164		North America	USA			OP378701	22/06/2022	2022W25
MPXV/Human/USA/CA-CDPH-MPX000017/2022	IIb	B.1	sub-cluster_165		North America	USA			OP587246	22/06/2022	2022W25
MPXV-USA-IL-IDPH-043	IIb	B.1.13	sub-cluster_173		North America	USA			OP536704	22/06/2022	2022W25
MPXV_USA_2022_IL0028	IIb	B.1.13	sub-cluster_173		North America	USA			OP303783	22/06/2022	2022W25
MPXV-USA-IL-IDPH-040	IIb	B.1.13	sub-cluster_173		North America	USA			OP536701	22/06/2022	2022W25
MPXV_USA_2022_CO0003	IIb	B.1.4	sub-cluster_175		North America	USA			OP185714	22/06/2022	2022W25
MPXV/Germany/2022/RKI057	IIb	B.1	sub-cluster_151		Europe	Germany			ON813254	23/06/2022	2022W25
MPXV-USA-IL-IDPH-042	IIb	B.1.11	sub-cluster_178		North America	USA			OP536703	23/06/2022	2022W25
MPXV-USA-IL-IDPH-048	IIb	B.1.11	sub-cluster_178		North America	USA			OP536709	23/06/2022	2022W25
MPXV/Germany/2022/RKI526	IIb	B.1	sub-cluster_154		Europe	Germany			OP689679	23/06/2022	2022W25
MPXV/Germany/2022/RKI520	IIb	B.1	sub-cluster_163		Europe	Germany			OP689673	23/06/2022	2022W25
MPXV-USA-IL-IDPH-044	IIb	B.1	sub-cluster_127		North America	USA			OP536705	23/06/2022	2022W25
MPXV-USA-IL-IDPH-045	IIb	B.1.7	sub-cluster_180		North America	USA			OP536706	23/06/2022	2022W25
MPXV-USA-IL-IDPH-049	IIb	B.1.7	sub-cluster_180		North America	USA			OP536710	23/06/2022	2022W25
MPXV-USA-IL-IDPH-046	IIb	B.1.1	sub-cluster_181		North America	USA			OP536707	23/06/2022	2022W25
MN-MDH-MPXV_0001	IIb	B.1.11	sub-cluster_178		North America	USA			OP597775	24/06/2022	2022W25
MPXV-USA-IL-IDPH-050	IIb	B.1.11	sub-cluster_178		North America	USA			OP536711	24/06/2022	2022W25
MPXV-USA-IL-IDPH-051	IIb	B.1.11	sub-cluster_178		North America	USA			OP536712	24/06/2022	2022W25
MPXV/Germany/2022/RKI056	IIb	B.1	sub-cluster_91		Europe	Germany			ON813260	24/06/2022	2022W25
MPXV/Germany/2022/RKI037	IIb	B.1	sub-cluster_91		Europe	Germany			ON755243	24/06/2022	2022W25
NICD-SVPL232	IIb	B.1.7	sub-cluster_180		Africa	South Africa			ON927248	24/06/2022	2022W25
MPXV_2309_SP_2022	IIb	B.1	sub-cluster_21		Europe	Spain			OX344890	24/06/2022	2022W25
MPXV_2428_SP_2022	IIb	B.1.1	sub-cluster_181		Europe	Spain			OX344864	24/06/2022	2022W25
MPXV_UK_2022_9000175	IIb	B.1	singleton_61		Europe	United Kingdom			OP205125	24/06/2022	2022W25
hMpxV/UK/LMO-024a/2022	IIb	B.1.4	sub-cluster_175		Europe	United Kingdom			OP390193	24/06/2022	2022W25
hMpxV/UK/LMO-022a/2022	IIb	B.1.4	sub-cluster_175		Europe	United Kingdom			OP390191	24/06/2022	2022W25
hMpxV/UK/LMO-023a/2022	IIb	B.1.1	sub-cluster_181		Europe	United Kingdom			OP390192	24/06/2022	2022W25
MPXV-USA-IL-IDPH-047	IIb	B.1	root		North America	USA			OP536708	24/06/2022	2022W25
MPXV-USA-IL-IDPH-061	IIb	B.1	sub-cluster_88		North America	USA			OP536722	24/06/2022	2022W25
MPXV-USA-IL-IDPH-052	IIb	B.1.11	sub-cluster_178		North America	USA			OP536713	25/06/2022	2022W25
MPXV/Germany/2022/RKI100	IIb	B.1	sub-cluster_3		Europe	Germany			ON853678	25/06/2022	2022W25
MPXV/Germany/2022/RKI029	IIb	B.1	sub-cluster_3		Europe	Germany			ON755235	25/06/2022	2022W25
MPXV/Germany/2022/RKI517	IIb	B.1	sub-cluster_47		Europe	Germany			OP689670	25/06/2022	2022W25
MPXV/Germany/2022/RKI516	IIb	B.1	sub-cluster_47		Europe	Germany			OP689669	25/06/2022	2022W25
MPXV/Germany/2022/RKI089	IIb	B.1.3	sub-cluster_179		Europe	Germany			ON853669	25/06/2022	2022W25
MPXV/Germany/2022/RKI050	IIb	B.1.3	sub-cluster_179		Europe	Germany			ON755256	25/06/2022	2022W25
LIM-INS-001	IIb	B.1.6	sub-cluster_161		South America	Peru			OP289782	25/06/2022	2022W25
MPXV_2434_SP_2022	IIb	B.1	sub-cluster_124		Europe	Spain			OX344875	25/06/2022	2022W25
MN-MDH-MPXV_0002	IIb	B.1	root		North America	USA			OP597776	25/06/2022	2022W25
MPXV_USA_2022_CA0031	IIb	B.1	sub-cluster_120		North America	USA			OP603018	25/06/2022	2022W25
MPXV_USA_2022_CA0056	IIb	B.1	sub-cluster_120		North America	USA			OP451014	25/06/2022	2022W25
MPXV_USA_2022_NE0001	IIb	B.1.12	sub-cluster_164		North America	USA			OP303791	25/06/2022	2022W25
MPXV22/human/USA-NE-25	IIb	B.1.12	sub-cluster_164		North America	USA			OP171919	25/06/2022	2022W25
MPXV-USA-IL-IDPH-067	IIb	B.1.4	sub-cluster_175		North America	USA			OP536728	25/06/2022	2022W25
MPXV_USA_2022_NY0014	IIb	B.1.1	sub-cluster_181		North America	USA			OP303789	25/06/2022	2022W25
MPXV/Germany/2022/RKI539	IIb	B.1.1	sub-cluster_181		Europe	Germany			OP715819	26/06/2022	2022W25
MPXV/Germany/2022/RKI538	IIb	B.1.1	sub-cluster_181		Europe	Germany			OP715818	26/06/2022	2022W25
MPXV/Germany/2022/RKI063	IIb	B.1.2	sub-cluster_182		Europe	Germany			ON813263	26/06/2022	2022W25
MPXV/Germany/2022/RKI554	IIb	B.1.2	sub-cluster_182		Europe	Germany			OP715834	26/06/2022	2022W25
MPXV/Germany/2022/RKI518	IIb	B.1.2	sub-cluster_182		Europe	Germany			OP689671	26/06/2022	2022W25
MPXV_UK_2022_9000177	IIb	B.1	root		Europe	United Kingdom			OP205126	26/06/2022	2022W25
MPXV_UK_2022_9000179	IIb	B.1.1	sub-cluster_181		Europe	United Kingdom			OP205128	26/06/2022	2022W25
MPXV_USA_2022_VA0003	IIb	B.1	sub-cluster_167		North America	USA			OP303797	26/06/2022	2022W25
MPXV_USA_2022_VA0002	IIb	B.1	sub-cluster_167		North America	USA			OP225961	26/06/2022	2022W25
MPXV_USA_2022_VA0004	IIb	B.1	sub-cluster_167		North America	USA			OP378707	26/06/2022	2022W25
MPXV_USA_2022_GA0009	IIb	B.1	sub-cluster_167		North America	USA			OP451007	26/06/2022	2022W25
MPXV_USA_2022_DC0011	IIb	B.1	sub-cluster_167		North America	USA			OP451010	26/06/2022	2022W25
MPXV_USA_2022_DC0005	IIb	B.1	sub-cluster_167		North America	USA			OP225968	26/06/2022	2022W25
MPXV_USA_2022_VA0005	IIb	B.1	sub-cluster_167		North America	USA			OP378708	26/06/2022	2022W25
MPXV_USA_2022_VA0007	IIb	B.1	sub-cluster_167		North America	USA			OP378710	26/06/2022	2022W25
MPXV_USA_2022_VA0008	IIb	B.1	sub-cluster_167		North America	USA			OP378711	26/06/2022	2022W25
MPXV_USA_2022_PA0006	IIb	B.1	sub-cluster_167		North America	USA			OP378709	26/06/2022	2022W25
MPXV_USA_2022_DC0009	IIb	B.1	sub-cluster_167		North America	USA			OP378693	26/06/2022	2022W25
MPXV_USA_2022_TX0010	IIb	B.1.14	sub-cluster_171		North America	USA			OP378704	26/06/2022	2022W25
MPXV_USA_2022_NY005	IIb	B.1.1	sub-cluster_181		North America	USA			ON959136	26/06/2022	2022W25
MPXV-USA-IL-IDPH-064	IIb	B.1.11	sub-cluster_178		North America	USA			OP536725	27/06/2022	2022W26
MPXV-USA-IL-IDPH-065	IIb	B.1.11	sub-cluster_178		North America	USA			OP536726	27/06/2022	2022W26
MPXV-USA-IL-IDPH-063	IIb	B.1.11	sub-cluster_178		North America	USA			OP536724	27/06/2022	2022W26
MpxV/human/CAN/UN-NML-3909/2022	IIb	B.1	sub-cluster_25		North America	Canada			OP062232	27/06/2022	2022W26
MpxV/human/CAN/UN-NML-3907/2022	IIb	B.1	sub-cluster_170		North America	Canada			OP062231	27/06/2022	2022W26
MpxV/human/CAN/UN-NML-4114/2022	IIb	B.1.4	sub-cluster_175		North America	Canada			OP279038	27/06/2022	2022W26
MPXV/Germany/2022/RKI085	IIb	B.1.5	sub-cluster_174		Europe	Germany			ON853667	27/06/2022	2022W26
LIM-INS-003	IIb	B.1.6	sub-cluster_161		South America	Peru			OP289783	27/06/2022	2022W26
MPXV_352_R_SP_2022	IIb	B.1.8	sub-cluster_177		Europe	Spain			OX044341	27/06/2022	2022W26
MPXV_UK_2022_9000178	IIb	B.1.2	sub-cluster_182		Europe	United Kingdom			OP205127	27/06/2022	2022W26
MN-MDH-MPXV_0003	IIb	B.1	root		North America	USA			OP597777	27/06/2022	2022W26
MN-MDH-MPXV_0004	IIb	B.1	root		North America	USA			OP597778	27/06/2022	2022W26
MPXV_USA_2022_FL0011	IIb	B.1.7	sub-cluster_180		North America	USA			OP225967	27/06/2022	2022W26
MPXV_USA_2022_FL0012	IIb	B.1.7	sub-cluster_180		North America	USA			OP225965	27/06/2022	2022W26
MPXV_USA_2022_MI0001	IIb	B.1.2	sub-cluster_182		North America	USA			OP378702	27/06/2022	2022W26
MpxV/human/CAN/UN-NML-3913/2022	IIb	B.1	root		North America	Canada			OP062233	28/06/2022	2022W26
MpxV/human/CAN/UN-NML-4138/2022	IIb	B.1.4	sub-cluster_175		North America	Canada			OP279042	28/06/2022	2022W26
MpxV/human/CAN/UN-NML-4117/2022	IIb	B.1.2	sub-cluster_182		North America	Canada			OP279039	28/06/2022	2022W26
MPXV/Germany/2022/RKI467	IIb	B.1	sub-cluster_134		Europe	Germany			OP626105	28/06/2022	2022W26
MPXV/Germany/2022/RKI080	IIb	B.1.1	sub-cluster_181		Europe	Germany			ON853662	28/06/2022	2022W26
MPXV/Germany/2022/RKI515	IIb	B.1.1	sub-cluster_181		Europe	Germany			OP689668	28/06/2022	2022W26
Monkeypox/MX-UANL001/2022	IIb	B.1.7	sub-cluster_180		North America	Mexico			ON911481	28/06/2022	2022W26
MPX_Q9BB92_9000206	IIb	B.1	sub-cluster_134		Europe	United Kingdom			OP415187	28/06/2022	2022W26
MPXV_UK_2022_9000187	IIb	B.1.2	sub-cluster_182		Europe	United Kingdom			OP205132	28/06/2022	2022W26
MPXV-USA-IL-IDPH-066	IIb	B.1	root		North America	USA			OP536727	28/06/2022	2022W26
MPXV-USA-IL-IDPH-069	IIb	B.1	root		North America	USA			OP536730	28/06/2022	2022W26
MPXV/Human/USA/CA-CDPH-MPX000008/2022	IIb	B.1	sub-cluster_132		North America	USA			OP587240	28/06/2022	2022W26
MPXV_USA_2022_CA0055	IIb	B.1	sub-cluster_132		North America	USA			OP451012	28/06/2022	2022W26
MPXV-USA-IL-IDPH-068	IIb	B.1	sub-cluster_167		North America	USA			OP536729	28/06/2022	2022W26
MPXV_USA_2022_FL0015	IIb	B.1.8	sub-cluster_177		North America	USA			OP303778	28/06/2022	2022W26
MPXV_USA_2022_FL0018	IIb	B.1.8	sub-cluster_177		North America	USA			OP303781	28/06/2022	2022W26
MPXV_USA_2022_FL0016	IIb	B.1.8	sub-cluster_177		North America	USA			OP303779	28/06/2022	2022W26
MPXV_USA_2022_TX0011	IIb	B.1.8	sub-cluster_177		North America	USA			OP378705	28/06/2022	2022W26
MpxV/human/CAN/UN-NML-3921/2022	IIb	B.1	singleton_55		North America	Canada			OP062234	29/06/2022	2022W26
MpxV/human/CAN/UN-NML-4125/2022	IIb	B.1.4	sub-cluster_175		North America	Canada			OP279041	29/06/2022	2022W26
MpxV/human/CAN/UN-NML-4155/2022	IIb	B.1.4	sub-cluster_175		North America	Canada			OP279048	29/06/2022	2022W26
MPXV_UK_2022_9000185	IIb	B.1	singleton_128		Europe	United Kingdom			OP205130	29/06/2022	2022W26
MPXV_UK_2022_9000183	IIb	B.1.8	sub-cluster_177		Europe	United Kingdom			OP331337	29/06/2022	2022W26
MPXV_UK_2022_9000188	IIb	B.1.3	sub-cluster_179		Europe	United Kingdom			OP205133	29/06/2022	2022W26
MPXV_UK_2022_9000186	IIb	B.1.2	sub-cluster_182		Europe	United Kingdom			OP205131	29/06/2022	2022W26
MN-MDH-MPXV_0006	IIb	B.1	sub-cluster_60		North America	USA			OP597780	29/06/2022	2022W26
MN-MDH-MPXV_0005	IIb	B.1	sub-cluster_157		North America	USA			OP597779	29/06/2022	2022W26
MPXV_USA_2022_CA0033	IIb	B.1.7	sub-cluster_180		North America	USA			OP603017	29/06/2022	2022W26
MPXV_USA_2022_NV0001	IIb	B.1	sub-cluster_33		North America	USA			OP450990	30/06/2022	2022W26
MPXV_USA_2022_PA0007	IIb	B.1	sub-cluster_101		North America	USA			OP603007	30/06/2022	2022W26
MPXV_USA_2022_IL0027	IIb	B.1.11	sub-cluster_178		North America	USA			OP303782	30/06/2022	2022W26
MPXV_USA_2022_IN0005	IIb	B.1.11	sub-cluster_178		North America	USA			OP603011	30/06/2022	2022W26
MpxV/human/CAN/UN-NML-3934/2022	IIb	B.1	sub-cluster_170		North America	Canada			OP062235	30/06/2022	2022W26
MpxV/human/CAN/UN-NML-3936/2022	IIb	B.1.4	sub-cluster_175		North America	Canada			OP062236	30/06/2022	2022W26
MpxV/human/CAN/UN-NML-4140/2022	IIb	B.1.4	sub-cluster_175		North America	Canada			OP279043	30/06/2022	2022W26
MpxV/human/CAN/UN-NML-4112/2022	IIb	B.1.7	sub-cluster_180		North America	Canada			OP279036	30/06/2022	2022W26
MPXV/Germany/2022/RKI048	IIb	B.1	sub-cluster_23		Europe	Germany			ON755254	30/06/2022	2022W26
MPXV/Germany/2022/RKI525	IIb	B.1	sub-cluster_28		Europe	Germany			OP689678	30/06/2022	2022W26
MPXV/Germany/2022/RKI098	IIb	B.1	sub-cluster_36		Europe	Germany			ON853676	30/06/2022	2022W26
MPXV/Germany/2022/RKI536	IIb	B.1	sub-cluster_72		Europe	Germany			OP715816	30/06/2022	2022W26
MPXV/Germany/2022/RKI548	IIb	B.1	sub-cluster_104		Europe	Germany			OP715828	30/06/2022	2022W26
MPXV/Germany/2022/RKI543	IIb	B.1	sub-cluster_163		Europe	Germany			OP715823	30/06/2022	2022W26
MPXV/Germany/2022/RKI522	IIb	B.1.5	sub-cluster_174		Europe	Germany			OP689675	30/06/2022	2022W26
MPXV/Germany/2022/RKI061	IIb	B.1.5	sub-cluster_174		Europe	Germany			ON813261	30/06/2022	2022W26
MPXV/Germany/2022/RKI070	IIb	B.1.5	sub-cluster_174		Europe	Germany			ON853656	30/06/2022	2022W26
MPXV/Germany/2022/RKI521	IIb	B.1.5	sub-cluster_174		Europe	Germany			OP689674	30/06/2022	2022W26
MPXV/Germany/2022/RKI540	IIb	B.1.8	sub-cluster_177		Europe	Germany			OP715820	30/06/2022	2022W26
MPXV/Germany/2022/RKI045	IIb	B.1.3	sub-cluster_179		Europe	Germany			ON755251	30/06/2022	2022W26
MPXV/Germany/2022/RKI537	IIb	B.1.7	sub-cluster_180		Europe	Germany			OP715817	30/06/2022	2022W26
MPXV/Germany/2022/RKI083	IIb	B.1.7	sub-cluster_180		Europe	Germany			ON853665	30/06/2022	2022W26
MPXV/Germany/2022/RKI086	IIb	B.1.1	sub-cluster_181		Europe	Germany			ON853668	30/06/2022	2022W26
MPXV/Germany/2022/RKI069	IIb	B.1.1	sub-cluster_181		Europe	Germany			ON853650	30/06/2022	2022W26
MPXV/Germany/2022/RKI535	IIb	B.1.1	sub-cluster_181		Europe	Germany			OP715815	30/06/2022	2022W26
MPXV/Germany/2022/RKI088	IIb	B.1.1	sub-cluster_181		Europe	Germany			ON853655	30/06/2022	2022W26
MPXV/Germany/2022/RKI075	IIb	B.1.1	sub-cluster_181		Europe	Germany			ON853659	30/06/2022	2022W26
MPXV/Germany/2022/RKI033	IIb	B.1.2	sub-cluster_182		Europe	Germany			ON755239	30/06/2022	2022W26
MPXV/Germany/2022/RKI527	IIb	B.1.2	sub-cluster_182		Europe	Germany			OP689680	30/06/2022	2022W26
MPXV/Germany/2022/RKI073	IIb	B.1.2	sub-cluster_182		Europe	Germany			ON853651	30/06/2022	2022W26
MPXV/Germany/2022/RKI542	IIb	B.1.2	sub-cluster_182		Europe	Germany			OP715822	30/06/2022	2022W26
MPXV/Germany/2022/RKI068	IIb	B.1.2	sub-cluster_182		Europe	Germany			ON853649	30/06/2022	2022W26
MPXV_2307_SP_2022	IIb	B.1	sub-cluster_143		Europe	Spain			OX344883	30/06/2022	2022W26
MPXV/human/Taiwan/110-231642/2022	IIb	B.1.5	sub-cluster_174		Asia	Taiwan			ON918656	30/06/2022	2022W26
MPXV_UK_2022_9000167	IIb	B.1	sub-cluster_91		Europe	United Kingdom			OP205123	30/06/2022	2022W26
MPXV_UK_2022_9000184	IIb	B.1	sub-cluster_134		Europe	United Kingdom			OP205129	30/06/2022	2022W26
MPX_KJ3uDD_9000210	IIb	B.1.7	sub-cluster_180		Europe	United Kingdom			OP415190	30/06/2022	2022W26
MPXV/Human/USA/CA-CDPH-MPX000027/2022	IIb	B.1	root		North America	USA			OP587255	30/06/2022	2022W26
MPXV-USA-IL-IDPH-078	IIb	B.1	sub-cluster_95		North America	USA			OP536739	30/06/2022	2022W26
MPXV_USA_2022_CA0037	IIb	B.1	sub-cluster_115		North America	USA			OP687928	30/06/2022	2022W26
MPXV/Human/USA/CA-CDPH-MPX000013/2022	IIb	B.1	sub-cluster_115		North America	USA			OP587243	30/06/2022	2022W26
MPXV/Human/USA/CA-CDPH-MPX000009/2022	IIb	B.1	sub-cluster_148		North America	USA			OP580156	30/06/2022	2022W26
MPXV-USA-IL-IDPH-070	IIb	B.1.13	sub-cluster_173		North America	USA			OP536731	30/06/2022	2022W26
MPXV-USA-IL-IDPH-073	IIb	B.1.13	sub-cluster_173		North America	USA			OP536734	30/06/2022	2022W26
MPXV-USA-IL-IDPH-072	IIb	B.1.13	sub-cluster_173		North America	USA			OP536733	30/06/2022	2022W26
MPXV_USA_2022_KY0001	IIb	B.1.13	sub-cluster_173		North America	USA			OP303788	30/06/2022	2022W26
MPXV_USA_2022_IL0023	IIb	B.1.13	sub-cluster_173		North America	USA			OP225966	30/06/2022	2022W26
MPXV-USA-IL-IDPH-005	IIb	B.1.13	sub-cluster_173		North America	USA			OP536666	30/06/2022	2022W26
MPXV_USA_2022_NY0015	IIb	B.1.5	sub-cluster_174		North America	USA			OP303796	30/06/2022	2022W26
MPXV_USA_2022_OH0002	IIb	B.1.4	sub-cluster_175		North America	USA			OP303795	30/06/2022	2022W26
MPXV_USA_2022_TX0015	IIb	B.1.7	sub-cluster_180		North America	USA			OP450986	30/06/2022	2022W26
MPXV_USA_2022_NY0013	IIb	B.1.1	sub-cluster_181		North America	USA			OP225960	30/06/2022	2022W26
MPXV_USA_2022_MN0006_5g6n9q	IIb	B.1.2	sub-cluster_182		North America	USA			OP604529	30/06/2022	2022W26
MPXV/Germany/2022/RKI151	IIb	B.1	sub-cluster_75		Europe	Germany			ON959165	01/07/2022	2022W26
MPXV/Germany/2022/RKI148	IIb	B.1	sub-cluster_101		Europe	Germany			ON959162	01/07/2022	2022W26
MPX_wQMHV0_9000204	IIb	B.1	sub-cluster_82		Europe	United Kingdom			OP415185	01/07/2022	2022W26
MpxV/human/USA/WA-UW-076082/2022	IIb	B.1.11	sub-cluster_178		North America	USA			OP055809	01/07/2022	2022W26
MPXV_USA_2022_CA0034	IIb	B.1.11	sub-cluster_178		North America	USA			OP603012	01/07/2022	2022W26
MpxV/human/USA/OH-UW-070822/2022	IIb	B.1.11	sub-cluster_178		North America	USA			OP123055	01/07/2022	2022W26
MPXV-USA-IL-IDPH-075	IIb	B.1.11	sub-cluster_178		North America	USA			OP536736	01/07/2022	2022W26
MpxV/human/USA/WA-UW-070499/2022	IIb	B.1.11	sub-cluster_178		North America	USA			OP169336	01/07/2022	2022W26
MPXV_USA_2022_WI0001	IIb	B.1.11	sub-cluster_178		North America	USA			OP603002	01/07/2022	2022W26
MPXV_USA_2022_WA0009	IIb	B.1.11	sub-cluster_178		North America	USA			OP450987	01/07/2022	2022W26
hMPXV-IHU00002	IIb	B.1.1	sub-cluster_181		Europe	France			OP382479	01/07/2022	2022W26
MPXV/Germany/2022/RKI123	IIb	B.1	singleton_4		Europe	Germany			ON929078	01/07/2022	2022W26
MPXV/Germany/2022/RKI181	IIb	B.1	root		Europe	Germany			OP018590	01/07/2022	2022W26
MPXV/Germany/2022/RKI149	IIb	B.1	root		Europe	Germany			ON959163	01/07/2022	2022W26
MPXV/Germany/2022/RKI476	IIb	B.1	root		Europe	Germany			OP626114	01/07/2022	2022W26
MPXV/Germany/2022/RKI172	IIb	B.1	root		Europe	Germany			OP018597	01/07/2022	2022W26
MPXV/Germany/2022/RKI147	IIb	B.1	root		Europe	Germany			ON959161	01/07/2022	2022W26
MPXV/Germany/2022/RKI136	IIb	B.1	root		Europe	Germany			ON929091	01/07/2022	2022W26
MPXV/Germany/2022/RKI146	IIb	B.1	root		Europe	Germany			ON959160	01/07/2022	2022W26
MPXV/Germany/2022/RKI114	IIb	B.1	root		Europe	Germany			ON929072	01/07/2022	2022W26
MPXV/Germany/2022/RKI168	IIb	B.1	root		Europe	Germany			OP018594	01/07/2022	2022W26
MPXV/Germany/2022/RKI173	IIb	B.1	root		Europe	Germany			OP018598	01/07/2022	2022W26
MPXV/Germany/2022/RKI071	IIb	B.1	root		Europe	Germany			ON929058	01/07/2022	2022W26
MPXV/Germany/2022/RKI110	IIb	B.1	root		Europe	Germany			ON929068	01/07/2022	2022W26
MPXV/Germany/2022/RKI139	IIb	B.1	root		Europe	Germany			ON959152	01/07/2022	2022W26
MPXV/Germany/2022/RKI113	IIb	B.1	root		Europe	Germany			ON929071	01/07/2022	2022W26
MPXV/Germany/2022/RKI144	IIb	B.1	root		Europe	Germany			ON959159	01/07/2022	2022W26
MPXV/Germany/2022/RKI112	IIb	B.1	root		Europe	Germany			ON929070	01/07/2022	2022W26
MPXV/Germany/2022/RKI161	IIb	B.1	singleton_13		Europe	Germany			ON959174	01/07/2022	2022W26
MPXV/Germany/2022/RKI176	IIb	B.1	singleton_35		Europe	Germany			OP018601	01/07/2022	2022W26
MPXV/Germany/2022/RKI126	IIb	B.1	singleton_49		Europe	Germany			ON929081	01/07/2022	2022W26
MPXV/Germany/2022/RKI489	IIb	B.1	singleton_66		Europe	Germany			OP626127	01/07/2022	2022W26
MPXV/Germany/2022/RKI170	IIb	B.1	singleton_74		Europe	Germany			OP018595	01/07/2022	2022W26
MPXV/Germany/2022/RKI143	IIb	B.1	singleton_81		Europe	Germany			ON959158	01/07/2022	2022W26
MPXV/Germany/2022/RKI128	IIb	B.1	singleton_94		Europe	Germany			ON929083	01/07/2022	2022W26
MPXV/Germany/2022/RKI105	IIb	B.1	root		Europe	Germany			ON929063	01/07/2022	2022W26
MPXV/Germany/2022/RKI138	IIb	B.1	singleton_124		Europe	Germany			ON959155	01/07/2022	2022W26
MPXV/Germany/2022/RKI475	IIb	B.1	root		Europe	Germany			OP626113	01/07/2022	2022W26
MPXV/Germany/2022/RKI142	IIb	B.1	root		Europe	Germany			ON959157	01/07/2022	2022W26
MPXV/Germany/2022/RKI107	IIb	B.1	singleton_204		Europe	Germany			ON929065	01/07/2022	2022W26
MPXV/Germany/2022/RKI471	IIb	B.1	sub-cluster_28		Europe	Germany			OP626109	01/07/2022	2022W26
MPXV/Germany/2022/RKI150	IIb	B.1	sub-cluster_36		Europe	Germany			ON959164	01/07/2022	2022W26
MPXV/Germany/2022/RKI131	IIb	B.1	sub-cluster_72		Europe	Germany			ON929086	01/07/2022	2022W26
MPXV/Germany/2022/RKI338	IIb	B.1	sub-cluster_96		Europe	Germany			OP696841	01/07/2022	2022W26
MPXV/Germany/2022/RKI121	IIb	B.1	sub-cluster_163		Europe	Germany			ON929076	01/07/2022	2022W26
MPXV/Germany/2022/RKI155	IIb	B.1.14	sub-cluster_171		Europe	Germany			ON959169	01/07/2022	2022W26
MPXV/Germany/2022/RKI470	IIb	B.1.14	sub-cluster_171		Europe	Germany			OP626108	01/07/2022	2022W26
MPXV/Germany/2022/RKI156	IIb	B.1.5	sub-cluster_174		Europe	Germany			ON959170	01/07/2022	2022W26
MPXV/Germany/2022/RKI485	IIb	B.1.5	sub-cluster_174		Europe	Germany			OP626123	01/07/2022	2022W26
MPXV/Germany/2022/RKI162	IIb	B.1.5	sub-cluster_174		Europe	Germany			ON959175	01/07/2022	2022W26
MPXV/Germany/2022/RKI137	IIb	B.1.5	sub-cluster_174		Europe	Germany			ON959154	01/07/2022	2022W26
MPXV/Germany/2022/RKI159	IIb	B.1.5	sub-cluster_174		Europe	Germany			ON959173	01/07/2022	2022W26
MPXV/Germany/2022/RKI177	IIb	B.1.8	sub-cluster_177		Europe	Germany			OP018602	01/07/2022	2022W26
MPXV/Germany/2022/RKI134	IIb	B.1.8	sub-cluster_177		Europe	Germany			ON929089	01/07/2022	2022W26
MPXV/Germany/2022/RKI152	IIb	B.1.8	sub-cluster_177		Europe	Germany			ON959166	01/07/2022	2022W26
MPXV/Germany/2022/RKI104	IIb	B.1.8	sub-cluster_177		Europe	Germany			ON929062	01/07/2022	2022W26
MPXV/Germany/2022/RKI185	IIb	B.1.7	sub-cluster_180		Europe	Germany			OP018607	01/07/2022	2022W26
MPXV/Germany/2022/RKI133	IIb	B.1.7	sub-cluster_180		Europe	Germany			ON929088	01/07/2022	2022W26
MPXV/Germany/2022/RKI158	IIb	B.1.7	sub-cluster_180		Europe	Germany			ON959172	01/07/2022	2022W26
MPXV/Germany/2022/RKI165	IIb	B.1.7	sub-cluster_180		Europe	Germany			ON959153	01/07/2022	2022W26
MPXV/Germany/2022/RKI555	IIb	B.1.1	sub-cluster_181		Europe	Germany			OP715835	01/07/2022	2022W26
MPXV/Germany/2022/RKI108	IIb	B.1.1	sub-cluster_181		Europe	Germany			ON929066	01/07/2022	2022W26
MPXV/Germany/2022/RKI182	IIb	B.1.1	sub-cluster_181		Europe	Germany			OP018605	01/07/2022	2022W26
MPXV/Germany/2022/RKI122	IIb	B.1.1	sub-cluster_181		Europe	Germany			ON929077	01/07/2022	2022W26
MPXV/Germany/2022/RKI132	IIb	B.1.1	sub-cluster_181		Europe	Germany			ON929087	01/07/2022	2022W26
MPXV/Germany/2022/RKI490	IIb	B.1.1	sub-cluster_181		Europe	Germany			OP626128	01/07/2022	2022W26
MPXV/Germany/2022/RKI477	IIb	B.1.1	sub-cluster_181		Europe	Germany			OP626115	01/07/2022	2022W26
MPXV/Germany/2022/RKI532	IIb	B.1.1	sub-cluster_181		Europe	Germany			OP689686	01/07/2022	2022W26
MPXV/Germany/2022/RKI183	IIb	B.1.1	sub-cluster_181		Europe	Germany			OP018591	01/07/2022	2022W26
MPXV/Germany/2022/RKI115	IIb	B.1.1	sub-cluster_181		Europe	Germany			ON929073	01/07/2022	2022W26
MPXV/Germany/2022/RKI129	IIb	B.1.1	sub-cluster_181		Europe	Germany			ON929084	01/07/2022	2022W26
MPXV/Germany/2022/RKI472	IIb	B.1.1	sub-cluster_181		Europe	Germany			OP626110	01/07/2022	2022W26
MPXV/Germany/2022/RKI473	IIb	B.1.1	sub-cluster_181		Europe	Germany			OP626111	01/07/2022	2022W26
MPXV/Germany/2022/RKI125	IIb	B.1.1	sub-cluster_181		Europe	Germany			ON929080	01/07/2022	2022W26
MPXV/Germany/2022/RKI130	IIb	B.1.1	sub-cluster_181		Europe	Germany			ON929085	01/07/2022	2022W26
MPXV/Germany/2022/RKI184	IIb	B.1.1	sub-cluster_181		Europe	Germany			OP018606	01/07/2022	2022W26
MPXV/Germany/2022/RKI072	IIb	B.1.1	sub-cluster_181		Europe	Germany			ON929059	01/07/2022	2022W26
MPXV/Germany/2022/RKI180	IIb	B.1.1	sub-cluster_181		Europe	Germany			OP018589	01/07/2022	2022W26
MPXV/Germany/2022/RKI154	IIb	B.1.1	sub-cluster_181		Europe	Germany			ON959168	01/07/2022	2022W26
MPXV/Germany/2022/RKI163	IIb	B.1.1	sub-cluster_181		Europe	Germany			ON959176	01/07/2022	2022W26
MPXV/Germany/2022/RKI174	IIb	B.1.1	sub-cluster_181		Europe	Germany			OP018599	01/07/2022	2022W26
MPXV/Germany/2022/RKI531	IIb	B.1.1	sub-cluster_181		Europe	Germany			OP689684	01/07/2022	2022W26
MPXV/Germany/2022/RKI124	IIb	B.1.2	sub-cluster_182		Europe	Germany			ON929079	01/07/2022	2022W26
MPXV/Germany/2022/RKI070_1z484g	IIb	B.1.2	sub-cluster_182		Europe	Germany			ON929057	01/07/2022	2022W26
MPXV/Germany/2022/RKI153	IIb	B.1.2	sub-cluster_182		Europe	Germany			ON959167	01/07/2022	2022W26
MPXV/Germany/2022/RKI141	IIb	B.1.2	sub-cluster_182		Europe	Germany			ON959156	01/07/2022	2022W26
MPXV/Germany/2022/RKI145	IIb	B.1.2	sub-cluster_182		Europe	Germany			ON959150	01/07/2022	2022W26
MPXV/Germany/2022/RKI109	IIb	B.1.2	sub-cluster_182		Europe	Germany			ON929067	01/07/2022	2022W26
MPXV/Germany/2022/RKI119	IIb	B.1.2	sub-cluster_182		Europe	Germany			ON929074	01/07/2022	2022W26
MPXV/Germany/2022/RKI127	IIb	B.1.2	sub-cluster_182		Europe	Germany			ON929082	01/07/2022	2022W26
MPXV/Germany/2022/RKI487	IIb	B.1.2	sub-cluster_182		Europe	Germany			OP626125	01/07/2022	2022W26
MPXV/Germany/2022/RKI474	IIb	B.1.2	sub-cluster_182		Europe	Germany			OP626112	01/07/2022	2022W26
MPXV/Germany/2022/RKI167	IIb	B.1.2	sub-cluster_182		Europe	Germany			OP018593	01/07/2022	2022W26
MPXV/Germany/2022/RKI169	IIb	B.1.2	sub-cluster_182		Europe	Germany			OP018588	01/07/2022	2022W26
MPXV/Germany/2022/RKI120	IIb	B.1.2	sub-cluster_182		Europe	Germany			ON929075	01/07/2022	2022W26
MPXV/Germany/2022/RKI160	IIb	B.1.2	sub-cluster_182		Europe	Germany			ON959151	01/07/2022	2022W26
MPXV/Germany/2022/RKI493	IIb	B.1.2	sub-cluster_182		Europe	Germany			OP626131	01/07/2022	2022W26
MPXV/human/Japan/Tokyo/TKY220091/2022	IIb	B.1	sub-cluster_146		Asia	Japan			LC722946	01/07/2022	2022W26
LIM-INS008	IIb	B.1.6	sub-cluster_161		South America	Peru			OP320548	01/07/2022	2022W26
Slovenia-MPXV-24-2022	IIb	B.1	singleton_18		Europe	Slovenia			OP605566	01/07/2022	2022W26
Slovenia-MPXV-33-2022	IIb	B.1	root		Europe	Slovenia			OP605575	01/07/2022	2022W26
Slovenia-MPXV-31-2022	IIb	B.1	root		Europe	Slovenia			OP605573	01/07/2022	2022W26
Slovenia-MPXV-19-2022	IIb	B.1	root		Europe	Slovenia			OP605561	01/07/2022	2022W26
Slovenia-MPXV-27-2022	IIb	B.1	singleton_96		Europe	Slovenia			OP605569	01/07/2022	2022W26
Slovenia-MPXV-29-2022	IIb	B.1	singleton_126		Europe	Slovenia			OP605571	01/07/2022	2022W26
Slovenia-MPXV-23-2022	IIb	B.1	root		Europe	Slovenia			OP605565	01/07/2022	2022W26
Slovenia-MPXV-17-2022	IIb	B.1	singleton_163		Europe	Slovenia			OP605559	01/07/2022	2022W26
Slovenia-MPXV-16-2022	IIb	B.1	root		Europe	Slovenia			OP605558	01/07/2022	2022W26
Slovenia-MPXV-11-2022	IIb	B.1	root		Europe	Slovenia			OP605554	01/07/2022	2022W26
Slovenia-MPXV-25-2022	IIb	B.1	sub-cluster_157		Europe	Slovenia			OP605567	01/07/2022	2022W26
Slovenia-MPXV-10-2022	IIb	B.1.14	sub-cluster_171		Europe	Slovenia			OP605553	01/07/2022	2022W26
MPX_I1tnVS_9000246	IIb	B.1	singleton_32		Europe	United Kingdom			OP415217	01/07/2022	2022W26
MPX_h9DUQg_9000203	IIb	B.1	singleton_40		Europe	United Kingdom			OP415184	01/07/2022	2022W26
MPX_IMt4nT_9000212	IIb	B.1	root		Europe	United Kingdom			OP415191	01/07/2022	2022W26
MPX_OXSHAI_9000245	IIb	B.1	singleton_127		Europe	United Kingdom			OP415216	01/07/2022	2022W26
MPX_Qi7K5L_9000213	IIb	B.1	sub-cluster_160		Europe	United Kingdom			OP415192	01/07/2022	2022W26
MPX_luLfgA_9000208	IIb	B.1.5	sub-cluster_174		Europe	United Kingdom			OP415189	01/07/2022	2022W26
hMpxV/UK/LMO-026a/2022	IIb	B.1.8	sub-cluster_177		Europe	United Kingdom			OP390194	01/07/2022	2022W26
MPX_dTfiMV_9000200	IIb	B.1.7	sub-cluster_180		Europe	United Kingdom			OP415181	01/07/2022	2022W26
MPX_lBTTWI_9000279	IIb	B.1.7	sub-cluster_180		Europe	United Kingdom			OP415241	01/07/2022	2022W26
MPX_K1dQNt_9000225	IIb	B.1.7	sub-cluster_180		Europe	United Kingdom			OP415201	01/07/2022	2022W26
MPX_K1dQNt_9000223	IIb	B.1.7	sub-cluster_180		Europe	United Kingdom			OP415199	01/07/2022	2022W26
MPX_gOirGi_9000215	IIb	B.1.2	sub-cluster_182		Europe	United Kingdom			OP415193	01/07/2022	2022W26
MPX_fZLVcc_9000228	IIb	B.1.2	sub-cluster_182		Europe	United Kingdom			OP415203	01/07/2022	2022W26
MPX_CJjutN_9000198	IIb	B.1.2	sub-cluster_182		Europe	United Kingdom			OP415180	01/07/2022	2022W26
MPX_fZLVcc_9000227	IIb	B.1.2	sub-cluster_182		Europe	United Kingdom			OP415202	01/07/2022	2022W26
MPX_fZLVcc_9000229	IIb	B.1.2	sub-cluster_182		Europe	United Kingdom			OP415204	01/07/2022	2022W26
MPXV_USA_2022_TN0005	IIb	B.1	singleton_1		North America	USA			OP450992	01/07/2022	2022W26
MpxV/human/USA/WA-UW-071246/2022	IIb	B.1	root		North America	USA			OP123044	01/07/2022	2022W26
MpxV/human/USA/WA-UW-076724/2022	IIb	B.1	root		North America	USA			OP055804	01/07/2022	2022W26
MpxV/human/USA/WA-UW-077836/2022	IIb	B.1	root		North America	USA			OP123043	01/07/2022	2022W26
MpxV/human/USA/WA-UW-076854/2022	IIb	B.1	root		North America	USA			OP123050	01/07/2022	2022W26
MpxV/human/USA/WA-UW-076861/2022	IIb	B.1	root		North America	USA			OP123048	01/07/2022	2022W26
MpxV/human/USA/WA-UW-071121/2022	IIb	B.1	singleton_14		North America	USA			OP123047	01/07/2022	2022W26
MPXV_USA_2022_AZ0004	IIb	B.1	singleton_25		North America	USA			OP687926	01/07/2022	2022W26
MPXV_USA_2022_NY0021	IIb	B.1	root		North America	USA			OP603014	01/07/2022	2022W26
MPXV_USA_2022_RI0002	IIb	B.1	root		North America	USA			OP687943	01/07/2022	2022W26
MPXV_USA_2022_AZ0002	IIb	B.1	root		North America	USA			OP603013	01/07/2022	2022W26
MpxV/human/USA/WA-UW-073974/2022	IIb	B.1	singleton_59		North America	USA			OP123040	01/07/2022	2022W26
MPXV_USA_2022_NC0004	IIb	B.1	singleton_99		North America	USA			OP450993	01/07/2022	2022W26
MPXV_USA_2022_NY0022	IIb	B.1	root		North America	USA			OP603008	01/07/2022	2022W26
MPXV_USA_2022_CT0003	IIb	B.1	singleton_133		North America	USA			OP451008	01/07/2022	2022W26
MpxV/human/USA/OH-UW-075598/2022	IIb	B.1	singleton_144		North America	USA			OP169343	01/07/2022	2022W26
MpxV/human/USA/OH-UW-074058/2022	IIb	B.1	singleton_178		North America	USA			OP169338	01/07/2022	2022W26
MpxV/human/USA/OH-UW-071048/2022	IIb	B.1	singleton_209		North America	USA			OP442938	01/07/2022	2022W26
MPXV_USA_2022_MN0004	IIb	B.1	sub-cluster_60		North America	USA			OP603004	01/07/2022	2022W26
MPXV-USA-IL-IDPH-080	IIb	B.1	sub-cluster_95		North America	USA			OP536741	01/07/2022	2022W26
hMPX/Human/USA/CA-LACPHL-MA00027/2022	IIb	B.1	sub-cluster_126		North America	USA			OP440600	01/07/2022	2022W26
MpxV/human/USA/WA-UW-075986/2022	IIb	B.1	sub-cluster_150		North America	USA			OP055808	01/07/2022	2022W26
MPXV_USA_2022_NE0002	IIb	B.1.12	sub-cluster_164		North America	USA			OP303792	01/07/2022	2022W26
MPXV_USA_2022_GA0017	IIb	B.1	sub-cluster_167		North America	USA			OP603015	01/07/2022	2022W26
MPXV-USA-IL-IDPH-054	IIb	B.1	sub-cluster_167		North America	USA			OP536715	01/07/2022	2022W26
MPXV_USA_2022_CT0002	IIb	B.1.14	sub-cluster_171		North America	USA			OP451009	01/07/2022	2022W26
MPXV_USA_2022_AZ0003	IIb	B.1.13	sub-cluster_173		North America	USA			OP603009	01/07/2022	2022W26
MPXV-USA-IL-IDPH-071	IIb	B.1.13	sub-cluster_173		North America	USA			OP536732	01/07/2022	2022W26
MPXV-USA-IL-IDPH-076	IIb	B.1.13	sub-cluster_173		North America	USA			OP536737	01/07/2022	2022W26
MPXV-USA-IL-IDPH-077	IIb	B.1.13	sub-cluster_173		North America	USA			OP536738	01/07/2022	2022W26
MPXV_USA_2022_MN0006	IIb	B.1.13	sub-cluster_173		North America	USA			OP451003	01/07/2022	2022W26
MPXV_USA_2022_TN0001	IIb	B.1.8	sub-cluster_177		North America	USA			OP450995	01/07/2022	2022W26
MPXV_USA_2022_TN0002	IIb	B.1.8	sub-cluster_177		North America	USA			OP450996	01/07/2022	2022W26
MPXV_USA_2022_FL0022	IIb	B.1.8	sub-cluster_177		North America	USA			OP687930	01/07/2022	2022W26
MPXV_USA_2022_MN0015	IIb	B.1.3	sub-cluster_179		North America	USA			OP604520	01/07/2022	2022W26
MpxV/human/USA/WA-UW-077466/2022	IIb	B.1.3	sub-cluster_179		North America	USA			OP743951	01/07/2022	2022W26
MpxV/human/USA/WA-UW-073669/2022	IIb	B.1.3	sub-cluster_179		North America	USA			OP123049	01/07/2022	2022W26
MPXV_USA_2022_NY0029	IIb	B.1.7	sub-cluster_180		North America	USA			OP687939	01/07/2022	2022W26
MpxV/human/USA/WA-UW-074978/2022	IIb	B.1.1	sub-cluster_181		North America	USA			OP434519	01/07/2022	2022W26
MpxV/human/USA/WA-UW-078327/2022	IIb	B.1.1	sub-cluster_181		North America	USA			OP055801	01/07/2022	2022W26
MpxV/human/USA/Unknown-UW-073599/2022	IIb	B.1.1	sub-cluster_181		North America	USA			OP055803	01/07/2022	2022W26
MpxV/human/USA/Unknown-UW-077794/2022	IIb	B.1.1	sub-cluster_181		North America	USA			OP055802	01/07/2022	2022W26
MpxV/human/USA/WA-UW-071966/2022	IIb	B.1.1	sub-cluster_181		North America	USA			OP169344	01/07/2022	2022W26
MpxV/human/USA/WA-UW-076773/2022	IIb	B.1.1	sub-cluster_181		North America	USA			OP184763	01/07/2022	2022W26
MpxV/human/USA/WA-UW-078870/2022	IIb	B.1.1	sub-cluster_181		North America	USA			OP123046	01/07/2022	2022W26
MpxV/human/USA/WA-UW-072839/2022	IIb	B.1.1	sub-cluster_181		North America	USA			OP169346	01/07/2022	2022W26
MpxV/human/USA/WA-UW-070134/2022	IIb	B.1.1	sub-cluster_181		North America	USA			OP123041	01/07/2022	2022W26
MpxV/human/USA/Unknown-UW-076991/2022	IIb	B.1.1	sub-cluster_181		North America	USA			OP055805	01/07/2022	2022W26
MPXV_USA_2022_MN0016	IIb	B.1.1	sub-cluster_181		North America	USA			OP604524	01/07/2022	2022W26
MPXV_USA_2022_TX0022	IIb	B.1.2	sub-cluster_182		North America	USA			OP687945	01/07/2022	2022W26
MPXV_USA_2022_CT0001	IIb	B.1.2	sub-cluster_182		North America	USA			OP451011	01/07/2022	2022W26
MpxV/human/USA/WA-UW-074988/2022	IIb	B.1.2	sub-cluster_182		North America	USA			OP184765	01/07/2022	2022W26
MPXV_USA_2022_GA0016	IIb	B.1.2	sub-cluster_182		North America	USA			OP603003	01/07/2022	2022W26
MpxV/human/USA/OH-UW-072752/2022	IIb	B.1.2	sub-cluster_182		North America	USA			OP169342	01/07/2022	2022W26
MPXV_USA_2022_GA0014	IIb	B.1.2	sub-cluster_182		North America	USA			OP378697	01/07/2022	2022W26
MPXV_USA_2022_GA0015	IIb	B.1.2	sub-cluster_182		North America	USA			OP378700	01/07/2022	2022W26
MPXV_USA_2022_TX0021	IIb	B.1.2	sub-cluster_182		North America	USA			OP687944	01/07/2022	2022W26
MPXV_USA_2022_GA0013	IIb	B.1.2	sub-cluster_182		North America	USA			OP378699	01/07/2022	2022W26
MPXV_USA_2022_NV0002	IIb	B.1.2	sub-cluster_182		North America	USA			OP450989	01/07/2022	2022W26
MPXV_USA_2022_GA0012	IIb	B.1.2	sub-cluster_182		North America	USA			OP451006	01/07/2022	2022W26
MPXV-USA-IL-IDPH-074	IIb	B.1.2	sub-cluster_182		North America	USA			OP536735	01/07/2022	2022W26
MPXV-USA-IL-IDPH-007	IIb	B.1.11	sub-cluster_178		North America	USA			OP536668	02/07/2022	2022W26
MpxV/human/CAN/UN-NML-4142/2022	IIb	B.1.4	sub-cluster_175		North America	Canada			OP279044	02/07/2022	2022W26
LIM-INS-010	IIb	B.1.6	sub-cluster_161		South America	Peru			OP320549	02/07/2022	2022W26
MPXV-USA-IL-IDPH-079	IIb	B.1	root		North America	USA			OP536740	02/07/2022	2022W26
MPXV-USA-IL-IDPH-081	IIb	B.1	sub-cluster_95		North America	USA			OP536742	02/07/2022	2022W26
MpxV/human/USA/OH-UW-071356/2022	IIb	B.1	sub-cluster_136		North America	USA			OP392531	02/07/2022	2022W26
MpxV/human/USA/OH-UW-076485/2022	IIb	B.1	sub-cluster_136		North America	USA			OP169339	02/07/2022	2022W26
MPXV_USA_2022_SC0003	IIb	B.1	sub-cluster_136		North America	USA			OP603005	02/07/2022	2022W26
MpxV/human/CAN/UN-NML-4122/2022	IIb	B.1.4	sub-cluster_175		North America	Canada			OP279040	03/07/2022	2022W26
MPXV-USA-IL-IDPH-082	IIb	B.1	root		North America	USA			OP536743	03/07/2022	2022W26
MPXV_UK_2022_9000191	IIb	B.1	sub-cluster_82		Europe	United Kingdom			OP205136	04/07/2022	2022W27
hMPXV/Austria/MUW1531254/2022	IIb	B.1	sub-cluster_170		Europe	Austria			OP019277	04/07/2022	2022W27
MpxV/human/CAN/UN-NML-3972/2022	IIb	B.1.12	sub-cluster_164		North America	Canada			OP270022	04/07/2022	2022W27
MpxV/human/CAN/UN-NML-3976/2022	IIb	B.1	sub-cluster_170		North America	Canada			OP270024	04/07/2022	2022W27
MpxV/human/CAN/UN-NML-3975/2022	IIb	B.1	sub-cluster_170		North America	Canada			OP270023	04/07/2022	2022W27
MpxV/human/CAN/UN-NML-3971/2022	IIb	B.1	sub-cluster_170		North America	Canada			OP270021	04/07/2022	2022W27
MpxV/human/CAN/UN-NML-4119/2022	IIb	B.1.4	sub-cluster_175		North America	Canada			OP279049	04/07/2022	2022W27
MpxV/human/CAN/UN-NML-4152/2022	IIb	B.1.4	sub-cluster_175		North America	Canada			OP279047	04/07/2022	2022W27
MpxV/human/CAN/UN-NML-4097/2022	IIb	B.1.4	sub-cluster_175		North America	Canada			OP279034	04/07/2022	2022W27
MpxV/human/CAN/UN-NML-4103/2022	IIb	B.1.4	sub-cluster_175		North America	Canada			OP279035	04/07/2022	2022W27
MpxV/human/CAN/UN-NML-4144/2022	IIb	B.1.4	sub-cluster_175		North America	Canada			OP279045	04/07/2022	2022W27
MpxV/human/CAN/UN-NML-4113/2022	IIb	B.1.4	sub-cluster_175		North America	Canada			OP279037	04/07/2022	2022W27
hMPXV-IHU00005	IIb	B.1	root		Europe	France			OP382482	04/07/2022	2022W27
hMPXV-IHU00003	IIb	B.1	root		Europe	France			OP382480	04/07/2022	2022W27
hMPXV-IHU00006	IIb	B.1	root		Europe	France			OP382483	04/07/2022	2022W27
hMPXV-IHU00004	IIb	B.1	sub-cluster_162		Europe	France			OP382481	04/07/2022	2022W27
RNA_7hqhi9	IIb	B.1.3	sub-cluster_179		Europe	Slovakia			OX248696	04/07/2022	2022W27
MPXV_UK_2022_9000159	IIb	B.1	root		Europe	United Kingdom			OP205117	04/07/2022	2022W27
MPXV_UK_2022_9000165	IIb	B.1.7	sub-cluster_180		Europe	United Kingdom			OP205122	04/07/2022	2022W27
MPXV_UK_2022_9000134	IIb	B.1.7	sub-cluster_180		Europe	United Kingdom			OP205100	04/07/2022	2022W27
MPXV_UK_2022_9000194	IIb	B.1.7	sub-cluster_180		Europe	United Kingdom			OP331338	04/07/2022	2022W27
MPXV_UK_2022_9000193	IIb	B.1.2	sub-cluster_182		Europe	United Kingdom			OP205140	04/07/2022	2022W27
MPXV-USA-IL-IDPH-083	IIb	B.1	root		North America	USA			OP536744	04/07/2022	2022W27
hMPX/Human/USA/CA-LACPHL-MA00023/2022	IIb	B.1	singleton_90		North America	USA			OP440594	04/07/2022	2022W27
MPXV-USA-IL-IDPH-053	IIb	B.1	sub-cluster_136		North America	USA			OP536714	04/07/2022	2022W27
MPXV22/human/USA-NE-31	IIb	B.1.12	sub-cluster_164		North America	USA			OP171920	04/07/2022	2022W27
MPXV-USA-IL-IDPH-008	IIb	B.1.13	sub-cluster_173		North America	USA			OP536669	04/07/2022	2022W27
MPXV-USA-IL-IDPH-058	IIb	B.1.11	sub-cluster_178		North America	USA			OP536719	05/07/2022	2022W27
MPXV-USA-IL-IDPH-010	IIb	B.1.11	sub-cluster_178		North America	USA			OP536671	05/07/2022	2022W27
hMPXV/Austria/MUW1531848/2022	IIb	B.1	sub-cluster_29		Europe	Austria			OP133005	05/07/2022	2022W27
MpxV/human/CAN/UN-NML-4017/2022	IIb	B.1	sub-cluster_162		North America	Canada			OP270026	05/07/2022	2022W27
MpxV/human/CAN/UN-NML-4150/2022	IIb	B.1	sub-cluster_170		North America	Canada			OP279046	05/07/2022	2022W27
MpxV/human/CAN/UN-NML-4024/2022	IIb	B.1	sub-cluster_170		North America	Canada			OP270027	05/07/2022	2022W27
MpxV/human/CAN/UN-NML-4014/2022	IIb	B.1	sub-cluster_170		North America	Canada			OP270025	05/07/2022	2022W27
hMPXV-IHU00008	IIb	B.1.12	sub-cluster_164		Europe	France			OP382485	05/07/2022	2022W27
MPXV_UK_2022_9000164	IIb	B.1.3	sub-cluster_179		Europe	United Kingdom			OP205121	05/07/2022	2022W27
MPXV_UK_2022_9000192	IIb	B.1.7	sub-cluster_180		Europe	United Kingdom			OP205137	05/07/2022	2022W27
MPXV_UK_2022_9000160	IIb	B.1.7	sub-cluster_180		Europe	United Kingdom			OP205118	05/07/2022	2022W27
MPXV_UK_2022_9000161	IIb	B.1.7	sub-cluster_180		Europe	United Kingdom			OP205119	05/07/2022	2022W27
MPXV_UK_2022_9000130	IIb	B.1.7	sub-cluster_180		Europe	United Kingdom			OP205097	05/07/2022	2022W27
MPX_K1dQNt_9000224	IIb	B.1.7	sub-cluster_180		Europe	United Kingdom			OP415200	05/07/2022	2022W27
MPXV_UK_2022_9000133	IIb	B.1.7	sub-cluster_180		Europe	United Kingdom			OP205099	05/07/2022	2022W27
MPXV_UK_2022_9000131	IIb	B.1.7	sub-cluster_180		Europe	United Kingdom			OP205098	05/07/2022	2022W27
MPXV-USA-IL-IDPH-021	IIb	B.1	singleton_181		North America	USA			OP536682	05/07/2022	2022W27
MPXV-USA-IL-IDPH-009	IIb	B.1	sub-cluster_88		North America	USA			OP536670	05/07/2022	2022W27
MN-MDH-MPXV_0008	IIb	B.1	sub-cluster_165		North America	USA			OP597782	05/07/2022	2022W27
MPXV-USA-IL-IDPH-014	IIb	B.1.13	sub-cluster_173		North America	USA			OP536675	05/07/2022	2022W27
MPXV-USA-IL-IDPH-012	IIb	B.1.13	sub-cluster_173		North America	USA			OP536673	05/07/2022	2022W27
MPXV-USA-IL-IDPH-011	IIb	B.1.13	sub-cluster_173		North America	USA			OP536672	05/07/2022	2022W27
MPXV-USA-IL-IDPH-016	IIb	B.1.13	sub-cluster_173		North America	USA			OP536677	05/07/2022	2022W27
MN-MDH-MPXV_0007	IIb	B.1.13	sub-cluster_173		North America	USA			OP597781	05/07/2022	2022W27
MPXV-USA-IL-IDPH-019	IIb	B.1.11	sub-cluster_178		North America	USA			OP536680	06/07/2022	2022W27
MPXV-USA-IL-IDPH-017	IIb	B.1.11	sub-cluster_178		North America	USA			OP536678	06/07/2022	2022W27
MPXV-USA-IL-IDPH-015	IIb	B.1.11	sub-cluster_178		North America	USA			OP536676	06/07/2022	2022W27
hMPXV/Austria/MUW1532243/2022	IIb	B.1	singleton_179		Europe	Austria			OP133006	06/07/2022	2022W27
MpxV/human/CAN/UN-NML-4094/2022	IIb	B.1.4	sub-cluster_175		North America	Canada			OP279033	06/07/2022	2022W27
hMPXV-IHU00007	IIb	B.1	root		Europe	France			OP382484	06/07/2022	2022W27
LIM-INS-012	IIb	B.1.6	sub-cluster_161		South America	Peru			OP320552	06/07/2022	2022W27
MPXV_UK_2022_9000189	IIb	B.1	root		Europe	United Kingdom			OP205134	06/07/2022	2022W27
MPXV_UK_2022_9000140	IIb	B.1	singleton_151		Europe	United Kingdom			OP205104	06/07/2022	2022W27
MPXV_UK_2022_9000190	IIb	B.1	root		Europe	United Kingdom			OP205135	06/07/2022	2022W27
MPXV_UK_2022_9000138	IIb	B.1.7	sub-cluster_180		Europe	United Kingdom			OP205103	06/07/2022	2022W27
MPXV_UK_2022_9000195	IIb	B.1.2	sub-cluster_182		Europe	United Kingdom			OP205138	06/07/2022	2022W27
MPXV-USA-IL-IDPH-060	IIb	B.1	sub-cluster_32		North America	USA			OP536721	06/07/2022	2022W27
MPXV/Human/USA/CA-CDPH-MPX000018/2022	IIb	B.1	sub-cluster_115		North America	USA			OP587247	06/07/2022	2022W27
MPXV-USA-IL-IDPH-020	IIb	B.1	sub-cluster_127		North America	USA			OP536681	06/07/2022	2022W27
MPXV-USA-IL-IDPH-057	IIb	B.1	sub-cluster_167		North America	USA			OP536718	06/07/2022	2022W27
MPXV-USA-IL-IDPH-055	IIb	B.1	sub-cluster_167		North America	USA			OP536716	06/07/2022	2022W27
MPXV-USA-IL-IDPH-013	IIb	B.1.14	sub-cluster_171		North America	USA			OP536674	06/07/2022	2022W27
MPXV-USA-IL-IDPH-084	IIb	B.1.13	sub-cluster_173		North America	USA			OP536745	06/07/2022	2022W27
MPXV-USA-IL-IDPH-059	IIb	B.1.13	sub-cluster_173		North America	USA			OP536720	06/07/2022	2022W27
MPXV-USA-IL-IDPH-006	IIb	B.1.13	sub-cluster_173		North America	USA			OP536667	06/07/2022	2022W27
MPXV_UK_2022_9000157	IIb	B.1	sub-cluster_84		Europe	United Kingdom			OP205115	07/07/2022	2022W27
MpxV/human/CAN/UN-NML-4038/2022	IIb	B.1	sub-cluster_32		North America	Canada			OP270028	07/07/2022	2022W27
hMPXV-IHU00009	IIb	B.1	sub-cluster_162		Europe	France			OP382486	07/07/2022	2022W27
MPXV_UK_2022_9000137	IIb	B.1	sub-cluster_40		Europe	United Kingdom			OP205102	07/07/2022	2022W27
hMpxV/UK/LMO-029a/2022	IIb	B.1	sub-cluster_147		Europe	United Kingdom			OP390195	07/07/2022	2022W27
MPXV_UK_2022_9000158	IIb	B.1.3	sub-cluster_179		Europe	United Kingdom			OP205116	07/07/2022	2022W27
MPXV_UK_2022_9000136	IIb	B.1.7	sub-cluster_180		Europe	United Kingdom			OP205101	07/07/2022	2022W27
MPXV_UK_2022_9000162	IIb	B.1.2	sub-cluster_182		Europe	United Kingdom			OP205120	07/07/2022	2022W27
MPXV/Human/USA/CA-CDPH-MPX000021/2022	IIb	B.1	root		North America	USA			OP587250	07/07/2022	2022W27
MPXV/Human/USA/CA-CDPH-MPX000010/2022	IIb	B.1	sub-cluster_148		North America	USA			OP580157	07/07/2022	2022W27
MpxV/human/USA/WA-UW-075687/2022	IIb	B.1.3	sub-cluster_179		North America	USA			OP169345	07/07/2022	2022W27
MPXV/Human/USA/UT-UPHL-82200049/2023	IIb	B.1.1	sub-cluster_181		North America	USA			OP743359	07/07/2022	2022W27
MPXV-USA-IL-IDPH-018	IIb	B.1.2	sub-cluster_182		North America	USA			OP536679	07/07/2022	2022W27
MpxV/human/CAN/UN-NML-4057/2022	IIb	B.1.4	sub-cluster_175		North America	Canada			OP270029	08/07/2022	2022W27
LIM-INS-013	IIb	B.1.6	sub-cluster_161		South America	Peru			OP320553	08/07/2022	2022W27
hMpxV/UK/LMO-031a/2022	IIb	B.1	sub-cluster_139		Europe	United Kingdom			OP390196	08/07/2022	2022W27
MN-MDH-MPXV_0009	IIb	B.1	root		North America	USA			OP597783	08/07/2022	2022W27
MPXV/Human/USA/CA-CDPH-MPX000019/2022	IIb	B.1	root		North America	USA			OP587248	08/07/2022	2022W27
MPXV/Human/USA/CA-CDPH-MPX000025/2022	IIb	B.1	sub-cluster_67		North America	USA			OP587254	08/07/2022	2022W27
MPXV/Human/USA/UT-UPHL-82200060/2024	IIb	B.1	sub-cluster_167		North America	USA			OP743360	08/07/2022	2022W27
MPXV_USA_2022_MN0010	IIb	B.1.2	sub-cluster_182		North America	USA			OP604523	08/07/2022	2022W27
LIM-INS-016	IIb	B.1.6	sub-cluster_161		South America	Peru			OP320554	09/07/2022	2022W27
LIM-INS-018	IIb	B.1.6	sub-cluster_161		South America	Peru			OP320551	09/07/2022	2022W27
LIM-INS-021	IIb	B.1.6	sub-cluster_161		South America	Peru			OP320555	09/07/2022	2022W27
LIM-INS-015	IIb	B.1.6	sub-cluster_161		South America	Peru			OP320550	09/07/2022	2022W27
MPXV-USA-IL-IDPH-056	IIb	B.1.13	sub-cluster_173		North America	USA			OP536717	09/07/2022	2022W27
Slovenia-MPXV-22-2022	IIb	B.1.3	sub-cluster_179		Europe	Slovenia			OP605564	10/07/2022	2022W27
hMpxV/UK/LMO-032a/2022	IIb	B.1	sub-cluster_119		Europe	United Kingdom			OP390197	11/07/2022	2022W28
hMPXV/Austria/MUW1533374/2022	IIb	B.1	sub-cluster_29		Europe	Austria			OP133004	11/07/2022	2022W28
MpxV/human/CAN/UN-NML-4050/2022	IIb	B.1	sub-cluster_170		North America	Canada			OP226139	11/07/2022	2022W28
MPXV/Human/USA/CA-CDPH-MPX000028/2022	IIb	B.1	singleton_195		North America	USA			OP587256	11/07/2022	2022W28
MPXV_USA_2022_FL0024	IIb	B.1	sub-cluster_137		North America	USA			OP687932	11/07/2022	2022W28
hMPX/Human/USA/CA-LACPHL-MA00093/2022	IIb	B.1.14	sub-cluster_171		North America	USA			OP442562	11/07/2022	2022W28
MPXV_USA_2022_NJ0003	IIb	B.1.2	sub-cluster_182		North America	USA			OP603006	11/07/2022	2022W28
Monkeypox virus/Human/USA/CA-LACPHL-MA00214/2022	IIb	B.1	singleton_8		North America	USA			OP680492	12/07/2022	2022W28
MPXV/Human/USA/CA-CDPH-MPX000020/2022	IIb	B.1	singleton_69		North America	USA			OP587249	12/07/2022	2022W28
MN-MDH-MPXV_0011	IIb	B.1	root		North America	USA			OP597785	12/07/2022	2022W28
Monkeypox virus/Human/USA/CA-LACPHL-MA00234/2022	IIb	B.1	singleton_83		North America	USA			OP680512	12/07/2022	2022W28
MPX/Human/USA/CA-LACPHL-MA00258/2022	IIb	B.1	sub-cluster_59		North America	USA			OP722517	12/07/2022	2022W28
MN-MDH-MPXV_0010	IIb	B.1	sub-cluster_60		North America	USA			OP597784	12/07/2022	2022W28
MPXV/Human/USA/CA-CDPH-MPX000022/2022	IIb	B.1	sub-cluster_120		North America	USA			OP587251	12/07/2022	2022W28
hMPX/Human/USA/CA-LACPHL-MA00094/2022	IIb	B.1	sub-cluster_139		North America	USA			OP442563	12/07/2022	2022W28
MpxV/human/USA/OH-UW-071686/2022	IIb	B.1.1	sub-cluster_181		North America	USA			OP123053	12/07/2022	2022W28
MpxV/human/USA/OH-UW-077163/2022	IIb	B.1.1	sub-cluster_181		North America	USA			OP123054	12/07/2022	2022W28
MpxV/human/USA/OH-UW-078654/2022	IIb	B.1.1	sub-cluster_181		North America	USA			OP123052	12/07/2022	2022W28
Monkeypox virus/Human/USA/CA-LACPHL-MA00216/2022	IIb	B.1	sub-cluster_119		North America	USA			OP680494	13/07/2022	2022W28
MN-MDH-MPXV_0012	IIb	B.1.11	sub-cluster_178		North America	USA			OP597786	13/07/2022	2022W28
hMPX/Human/USA/CA-LACPHL-MA00082/2022	IIb	B.1.11	sub-cluster_178		North America	USA			OP442570	13/07/2022	2022W28
hMPXV/Austria/MUW1533948/2022	IIb	B.1	sub-cluster_30		Europe	Austria			OP422340	13/07/2022	2022W28
RNA_73388e	IIb	B.1	root		Europe	Slovakia			OX261748	13/07/2022	2022W28
hMPX/Human/USA/CA-LACPHL-MA00083/2022	IIb	B.1	root		North America	USA			OP442550	13/07/2022	2022W28
MPX/Human/USA/CA-LACPHL-MA00257/2022	IIb	B.1	root		North America	USA			OP722516	13/07/2022	2022W28
MPX/Human/USA/CA-LACPHL-MA00256/2022	IIb	B.1	root		North America	USA			OP722515	13/07/2022	2022W28
hMPX/Human/USA/CA-LACPHL-MA00084/2022	IIb	B.1	sub-cluster_137		North America	USA			OP442551	13/07/2022	2022W28
MPX/Human/USA/CA-LACPHL-MA00235/2022	IIb	B.1	sub-cluster_139		North America	USA			OP722494	13/07/2022	2022W28
MPXV/Human/USA/CA-CDPH-MPX000024/2022	IIb	B.1	sub-cluster_148		North America	USA			OP587253	13/07/2022	2022W28
hMPX/Human/USA/CA-LACPHL-MA00085/2022	IIb	B.1	sub-cluster_165		North America	USA			OP442552	13/07/2022	2022W28
MPXV22/human/USA-OK-41	IIb	B.1	sub-cluster_167		North America	USA			OP351279	13/07/2022	2022W28
hMPX/Human/USA/CA-LACPHL-MA00081/2022	IIb	B.1.8	sub-cluster_177		North America	USA			OP442549	13/07/2022	2022W28
MPX/Human/USA/CA-LACPHL-MA00255/2022	IIb	B.1.2	sub-cluster_182		North America	USA			OP722514	13/07/2022	2022W28
Monkeypox virus/Human/USA/CA-LACPHL-MA00215/2022	IIb	B.1.11	sub-cluster_178		North America	USA			OP680493	14/07/2022	2022W28
MPXV/Germany/2022/RKI106	IIb	B.1.1	sub-cluster_181		Europe	Germany			ON929064	14/07/2022	2022W28
hMpxV/UK/LMO-034a/2022	IIb	B.1	root		Europe	United Kingdom			OP390199	14/07/2022	2022W28
hMpxV/UK/LMO-033a/2022	IIb	B.1	root		Europe	United Kingdom			OP390198	14/07/2022	2022W28
MPX/Human/USA/CA-LACPHL-MA00252/2022	IIb	B.1	root		North America	USA			OP722511	14/07/2022	2022W28
MN-MDH-MPXV_0013	IIb	B.1	singleton_26		North America	USA			OP597787	14/07/2022	2022W28
MPXV22/human/USA-NE-44	IIb	B.1	singleton_85		North America	USA			OP171922	14/07/2022	2022W28
Monkeypox virus/Human/USA/CA-LACPHL-MA00271/2022	IIb	B.1	root		North America	USA			OP748957	14/07/2022	2022W28
Monkeypox virus/Human/USA/CA-LACPHL-MA00210/2022	IIb	B.1	sub-cluster_71		North America	USA			OP680488	14/07/2022	2022W28
MPXV/Human/USA/CA-CDPH-MPX000023/2022	IIb	B.1	sub-cluster_120		North America	USA			OP587252	14/07/2022	2022W28
Monkeypox virus/Human/USA/CA-LACPHL-MA00212/2022	IIb	B.1	sub-cluster_153		North America	USA			OP680490	14/07/2022	2022W28
Monkeypox virus/Human/USA/CA-LACPHL-MA00273/2022	IIb	B.1	sub-cluster_165		North America	USA			OP748959	14/07/2022	2022W28
Monkeypox virus/Human/USA/CA-LACPHL-MA00213/2022	IIb	B.1.8	sub-cluster_177		North America	USA			OP680491	14/07/2022	2022W28
MPXV22/human/USA-NE-43	IIb	B.1.3	sub-cluster_179		North America	USA			OP171921	14/07/2022	2022W28
Monkeypox virus/Human/USA/CA-LACPHL-MA00209/2022	IIb	B.1.7	sub-cluster_180		North America	USA			OP680487	14/07/2022	2022W28
Monkeypox virus/Human/USA/CA-LACPHL-MA00208/2022	IIb	B.1.2	sub-cluster_182		North America	USA			OP680486	14/07/2022	2022W28
MPX/Human/USA/CA-LACPHL-MA00236/2022	IIb	B.1.2	sub-cluster_182		North America	USA			OP722495	14/07/2022	2022W28
Slovenia-MPXV-18-2022	IIb	B.1	sub-cluster_110		Europe	Slovenia			OP605560	15/07/2022	2022W28
Slovenia-MPXV-28-2022	IIb	B.1.3	sub-cluster_179		Europe	Slovenia			OP605570	15/07/2022	2022W28
hMpxV/UK/LMO-042a/2022	IIb	B.1	sub-cluster_139		Europe	United Kingdom			OP390203	15/07/2022	2022W28
hMpxV/UK/LMO-036a/2022	IIb	B.1.7	sub-cluster_180		Europe	United Kingdom			OP390200	15/07/2022	2022W28
Monkeypox virus/Human/USA/CA-LACPHL-MA00232/2022	IIb	B.1	root		North America	USA			OP680510	15/07/2022	2022W28
MPX/Human/USA/CA-LACPHL-MA00246/2022	IIb	B.1	root		North America	USA			OP722505	15/07/2022	2022W28
MPX/Human/USA/CA-LACPHL-MA00242/2022	IIb	B.1	singleton_156		North America	USA			OP722501	15/07/2022	2022W28
Monkeypox virus/Human/USA/CA-LACPHL-MA00221/2022	IIb	B.1	root		North America	USA			OP680499	15/07/2022	2022W28
MPX/Human/USA/CA-LACPHL-MA00191/2022	IIb	B.1	root		North America	USA			OP615264	15/07/2022	2022W28
Monkeypox virus/Human/USA/CA-LACPHL-MA00220/2022	IIb	B.1	sub-cluster_128		North America	USA			OP680498	15/07/2022	2022W28
Monkeypox virus/Human/USA/CA-LACPHL-MA00219/2022	IIb	B.1	sub-cluster_137		North America	USA			OP680497	15/07/2022	2022W28
hMPX/Human/USA/CA-LACPHL-MA00008/2022	IIb	B.1	sub-cluster_163		North America	USA			OP440572	15/07/2022	2022W28
MPX/Human/USA/CA-LACPHL-MA00186/2022	IIb	B.1	sub-cluster_165		North America	USA			OP615259	15/07/2022	2022W28
MPXV22/human/USA-NE-48	IIb	B.1.8	sub-cluster_177		North America	USA			OP171923	15/07/2022	2022W28
MPXV/Germany/2022/RKI495	IIb	B.1.7	sub-cluster_180		Europe	Germany			OP626133	16/07/2022	2022W28
hMpxV/UK/LMO-038a/2022	IIb	B.1.2	sub-cluster_182		Europe	United Kingdom			OP390201	16/07/2022	2022W28
hMPX/Human/USA/CA-LACPHL-MA00007/2022	IIb	B.1	sub-cluster_137		North America	USA			OP440571	16/07/2022	2022W28
MPX/Human/USA/CA-LACPHL-MA00247/2022	IIb	B.1.4	sub-cluster_175		North America	USA			OP722506	16/07/2022	2022W28
MN-MDH-MPXV_0017	IIb	B.1.8	sub-cluster_177		North America	USA			OP597791	16/07/2022	2022W28
hMpxV/UK/LMO-040a/2022	IIb	B.1	sub-cluster_84		Europe	United Kingdom			OP390202	17/07/2022	2022W28
hMPX/Human/USA/CA-LACPHL-MA00003/2022	IIb	B.1	root		North America	USA			OP440567	17/07/2022	2022W28
hMPX/Human/USA/CA-LACPHL-MA00004/2022	IIb	B.1	root		North America	USA			OP440568	17/07/2022	2022W28
MPX/Human/USA/CA-LACPHL-MA00190/2022	IIb	B.1	singleton_119		North America	USA			OP615263	17/07/2022	2022W28
Monkeypox virus/Human/USA/CA-LACPHL-MA00275/2022	IIb	B.1	sub-cluster_124		North America	USA			OP748961	17/07/2022	2022W28
Monkeypox virus/Human/USA/CA-LACPHL-MA00276/2022	IIb	B.1	sub-cluster_124		North America	USA			OP748962	17/07/2022	2022W28
MPX/Human/USA/CA-LACPHL-MA00189/2022	IIb	B.1	sub-cluster_153		North America	USA			OP615262	17/07/2022	2022W28
hMPX/Human/USA/CA-LACPHL-MA00056/2022	IIb	B.1	sub-cluster_153		North America	USA			OP440551	17/07/2022	2022W28
B969962RERE	IIb	B.1	sub-cluster_167		North America	USA			OP531894	17/07/2022	2022W28
MN-MDH-MPXV_0014	IIb	B.1.13	sub-cluster_173		North America	USA			OP597788	17/07/2022	2022W28
hMPX/Human/USA/CA-LACPHL-MA00006/2022	IIb	B.1.2	sub-cluster_182		North America	USA			OP440570	17/07/2022	2022W28
MN-MDH-MPXV_0015	IIb	B.1.11	sub-cluster_178		North America	USA			OP597789	18/07/2022	2022W29
hMPX/Human/USA/CA-LACPHL-MA00015/2022	IIb	B.1.11	sub-cluster_178		North America	USA			OP440595	18/07/2022	2022W29
hMPXV-IHU00010	IIb	B.1	root		Europe	France			OP382487	18/07/2022	2022W29
MPXV_2369_SP_2022	IIb	B.1.3	sub-cluster_179		Europe	Spain			OX344880	18/07/2022	2022W29
9000231	IIb	B.1.2	sub-cluster_182		Europe	United Kingdom			OP413713	18/07/2022	2022W29
MPX/Human/USA/CA-LACPHL-MA00188/2022	IIb	B.1	root		North America	USA			OP615261	18/07/2022	2022W29
MPX/Human/USA/CA-LACPHL-MA00245/2022	IIb	B.1	root		North America	USA			OP722504	18/07/2022	2022W29
MpxV/human/USA/WA-UW-074224/2022	IIb	B.1	sub-cluster_2		North America	USA			OP169340	18/07/2022	2022W29
Monkeypox virus/Human/USA/CA-LACPHL-MA00269/2022	IIb	B.1	sub-cluster_38		North America	USA			OP748955	18/07/2022	2022W29
MPXV_USA_2022_MN0008	IIb	B.1	sub-cluster_38		North America	USA			OP604519	18/07/2022	2022W29
Monkeypox virus/Human/USA/CA-LACPHL-MA00272/2022	IIb	B.1	sub-cluster_111		North America	USA			OP748958	18/07/2022	2022W29
hMPX/Human/USA/CA-LACPHL-MA00002/2022	IIb	B.1	sub-cluster_128		North America	USA			OP440566	18/07/2022	2022W29
hMPX/Human/USA/CA-LACPHL-MA00001/2022	IIb	B.1	sub-cluster_128		North America	USA			OP440565	18/07/2022	2022W29
hMPX/Human/USA/CA-LACPHL-MA00016/2022	IIb	B.1	sub-cluster_153		North America	USA			OP440596	18/07/2022	2022W29
B969965re	IIb	B.1	sub-cluster_157		North America	USA			OP531895	18/07/2022	2022W29
MPXV_USA_2022_MN0007_5wh7v1	IIb	B.1	sub-cluster_158		North America	USA			OP604526	18/07/2022	2022W29
MPXV_USA_2022_NC0006	IIb	B.1	sub-cluster_158		North America	USA			OP451002	18/07/2022	2022W29
MPX/Human/USA/CA-LACPHL-MA00248/2022	IIb	B.1	sub-cluster_166		North America	USA			OP722507	18/07/2022	2022W29
Monkeypox virus/Human/USA/CA-LACPHL-MA00233/2022	IIb	B.1.13	sub-cluster_173		North America	USA			OP680511	18/07/2022	2022W29
MN-MDH-MPXV_0022	IIb	B.1.8	sub-cluster_177		North America	USA			OP597796	18/07/2022	2022W29
hMPX/Human/USA/CA-LACPHL-MA00005/2022	IIb	B.1.8	sub-cluster_177		North America	USA			OP440569	18/07/2022	2022W29
MN-MDH-MPXV_0016	IIb	B.1.3	sub-cluster_179		North America	USA			OP597790	18/07/2022	2022W29
MPX/Human/USA/CA-LACPHL-MA00194/2022	IIb	B.1.3	sub-cluster_179		North America	USA			OP615267	18/07/2022	2022W29
MPX/Human/USA/CA-LACPHL-MA00241/2022	IIb	B.1.2	sub-cluster_182		North America	USA			OP722500	18/07/2022	2022W29
MPX/Human/USA/CA-LACPHL-MA00240/2022	IIb	B.1.2	sub-cluster_182		North America	USA			OP722499	18/07/2022	2022W29
hMPXV-IHU00012	IIb	B.1.10	sub-cluster_176		Europe	France			OP382489	19/07/2022	2022W29
MPXV/Germany/2022/RKI484	IIb	B.1	sub-cluster_151		Europe	Germany			OP626122	19/07/2022	2022W29
hMPXV-IHU00011	IIb	B.1.1	sub-cluster_181		Europe	France			OP382488	19/07/2022	2022W29
MPXV/Germany/2022/RKI486	IIb	B.1	sub-cluster_61		Europe	Germany			OP626124	19/07/2022	2022W29
MPXV22/human/USA-OK-67	IIb	B.1	root		North America	USA			OP351282	19/07/2022	2022W29
MPX/Human/USA/CA-LACPHL-MA00193/2022	IIb	B.1	sub-cluster_111		North America	USA			OP615266	19/07/2022	2022W29
MPX/Human/USA/CA-LACPHL-MA00192/2022	IIb	B.1	sub-cluster_129		North America	USA			OP615265	19/07/2022	2022W29
MPX/Human/USA/CA-LACPHL-MA00201/2022	IIb	B.1	sub-cluster_137		North America	USA			OP615274	19/07/2022	2022W29
MPX/Human/USA/CA-LACPHL-MA00199/2022	IIb	B.1	sub-cluster_153		North America	USA			OP615272	19/07/2022	2022W29
MPX/Human/USA/CA-LACPHL-MA00203/2022	IIb	B.1	sub-cluster_153		North America	USA			OP615276	19/07/2022	2022W29
MPX/Human/USA/CA-LACPHL-MA00249/2022	IIb	B.1	sub-cluster_166		North America	USA			OP722508	19/07/2022	2022W29
MPX/Human/USA/CA-LACPHL-MA00197/2022	IIb	B.1	sub-cluster_167		North America	USA			OP615270	19/07/2022	2022W29
MN-MDH-MPXV_0018	IIb	B.1.13	sub-cluster_173		North America	USA			OP597792	19/07/2022	2022W29
MPXV22/human/USA-OK-61	IIb	B.1.8	sub-cluster_177		North America	USA			OP351280	19/07/2022	2022W29
MPX/Human/USA/CA-LACPHL-MA00200/2022	IIb	B.1.2	sub-cluster_182		North America	USA			OP615273	19/07/2022	2022W29
MPX/Human/USA/CA-LACPHL-MA00198/2022	IIb	B.1.2	sub-cluster_182		North America	USA			OP615271	19/07/2022	2022W29
MPXV/Germany/2022/RKI481	IIb	B.1	sub-cluster_151		Europe	Germany			OP626119	20/07/2022	2022W29
hMPXV-IHU00013	IIb	B.1	root		Europe	France			OP382490	20/07/2022	2022W29
MPXV/Germany/2022/RKI135	IIb	B.1.2	sub-cluster_182		Europe	Germany			ON929090	20/07/2022	2022W29
MPXV/Germany/2022/RKI166	IIb	B.1.2	sub-cluster_182		Europe	Germany			OP018592	20/07/2022	2022W29
RNA_2392mq	IIb	B.1	sub-cluster_22		Europe	Slovakia			OX261749	20/07/2022	2022W29
hMpxV/UK/LMO-043a/2022	IIb	B.1.3	sub-cluster_179		Europe	United Kingdom			OP390204	20/07/2022	2022W29
MPX/Human/USA/CA-LACPHL-MA00239/2022	IIb	B.1	root		North America	USA			OP722498	20/07/2022	2022W29
MPX/Human/USA/CA-LACPHL-MA00195/2022	IIb	B.1	root		North America	USA			OP615268	20/07/2022	2022W29
MPX/Human/USA/CA-LACPHL-MA00202/2022	IIb	B.1	singleton_130		North America	USA			OP615275	20/07/2022	2022W29
B1118450re	IIb	B.1	singleton_131		North America	USA			OP531891	20/07/2022	2022W29
MPX/Human/USA/CA-LACPHL-MA00251/2022	IIb	B.1	singleton_142		North America	USA			OP722510	20/07/2022	2022W29
hMPX/Human/USA/CA-LACPHL-MA00061/2022	IIb	B.1	singleton_157		North America	USA			OP440563	20/07/2022	2022W29
MPX/Human/USA/CA-LACPHL-MA00196/2022	IIb	B.1	root		North America	USA			OP615269	20/07/2022	2022W29
hMPX/Human/USA/CA-LACPHL-MA00050/2022	IIb	B.1	sub-cluster_109		North America	USA			OP440532	20/07/2022	2022W29
hMPX/Human/USA/CA-LACPHL-MA00049/2022	IIb	B.1	sub-cluster_109		North America	USA			OP440531	20/07/2022	2022W29
hMPX/Human/USA/CA-LACPHL-MA00012/2022	IIb	B.1	sub-cluster_132		North America	USA			OP440585	20/07/2022	2022W29
hMPX/Human/USA/CA-LACPHL-MA00051/2022	IIb	B.1	sub-cluster_165		North America	USA			OP440533	20/07/2022	2022W29
Monkeypox virus/Human/USA/CA-LACPHL-MA00270/2022	IIb	B.1.13	sub-cluster_173		North America	USA			OP748956	20/07/2022	2022W29
Monkeypox virus/Human/USA/CA-LACPHL-MA00274/2022	IIb	B.1.13	sub-cluster_173		North America	USA			OP748960	20/07/2022	2022W29
MPX/Human/USA/CA-LACPHL-MA00243/2022	IIb	B.1.8	sub-cluster_177		North America	USA			OP722502	20/07/2022	2022W29
hMPX/Human/USA/CA-LACPHL-MA00054/2022	IIb	B.1.3	sub-cluster_179		North America	USA			OP440547	20/07/2022	2022W29
MPX/Human/USA/CA-LACPHL-MA00244/2022	IIb	B.1.3	sub-cluster_179		North America	USA			OP722503	20/07/2022	2022W29
MN-MDH-MPXV_0019	IIb	B.1.2	sub-cluster_182		North America	USA			OP597793	20/07/2022	2022W29
MN-MDH-MPXV_0025	IIb	B.1.2	sub-cluster_182		North America	USA			OP597799	20/07/2022	2022W29
MPX/Human/USA/CA-LACPHL-MA00237/2022	IIb	B.1.2	sub-cluster_182		North America	USA			OP722496	20/07/2022	2022W29
INS-MPXV-0015-L1	IIb	B.1.10	sub-cluster_176		South America	Colombia			OP295382	21/07/2022	2022W29
MN-MDH-MPXV_0020	IIb	B.1	singleton_105		North America	USA			OP597794	21/07/2022	2022W29
MPXV/Human/USA/UT-UPHL-82200096/2022	IIb	B.1	singleton_125		North America	USA			OP743361	21/07/2022	2022W29
MPX/Human/USA/CA-LACPHL-MA00250/2022	IIb	B.1	sub-cluster_137		North America	USA			OP722509	21/07/2022	2022W29
hMPX/Human/USA/CA-LACPHL-MA00026/2022	IIb	B.1	sub-cluster_146		North America	USA			OP440599	21/07/2022	2022W29
MPX/Human/USA/CA-LACPHL-MA00238/2022	IIb	B.1	sub-cluster_153		North America	USA			OP722497	21/07/2022	2022W29
hMPX/Human/USA/CA-LACPHL-MA00059/2022	IIb	B.1	sub-cluster_162		North America	USA			OP440559	21/07/2022	2022W29
MPXV/Human/USA/UT-UPHL-82200104/2022	IIb	B.1.14	sub-cluster_171		North America	USA			OP743362	21/07/2022	2022W29
MPXV_USA_2022_NC0009	IIb	B.1.7	sub-cluster_180		North America	USA			OP687936	21/07/2022	2022W29
hMPX/Human/USA/CA-LACPHL-MA00014/2022	IIb	B.1.1	sub-cluster_181		North America	USA			OP440593	21/07/2022	2022W29
MpxV/human/USA/WA-UW-073909/2022	IIb	B.1.1	sub-cluster_181		North America	USA			OP055800	21/07/2022	2022W29
hMPX/Human/USA/CA-LACPHL-MA00041/2022	IIb	B.1.2	sub-cluster_182		North America	USA			OP440534	21/07/2022	2022W29
hMPX/Human/USA/CA-LACPHL-MA00040/2022	IIb	B.1.2	sub-cluster_182		North America	USA			OP442568	21/07/2022	2022W29
MN-MDH-MPXV_0024	IIb	B.1.2	sub-cluster_182		North America	USA			OP597798	21/07/2022	2022W29
MN-MDH-MPXV_0021	IIb	B.1.2	sub-cluster_182		North America	USA			OP597795	21/07/2022	2022W29
hMPX/Human/USA/CA-LACPHL-MA00009/2022	IIb	B.1.11	sub-cluster_178		North America	USA			OP440582	22/07/2022	2022W29
hMPX/Human/USA/CA-LACPHL-MA00010/2022	IIb	B.1.11	sub-cluster_178		North America	USA			OP440583	22/07/2022	2022W29
hMPXV/Austria/MUW1536480/2022	IIb	B.1	sub-cluster_121		Europe	Austria			OP133007	22/07/2022	2022W29
hMPXV-IHU00018	IIb	B.1	singleton_11		Europe	France			OP382495	22/07/2022	2022W29
hMPXV-IHU00014	IIb	B.1	singleton_23		Europe	France			OP382491	22/07/2022	2022W29
hMPXV-IHU00017	IIb	B.1	root		Europe	France			OP382494	22/07/2022	2022W29
hMPXV-IHU00015	IIb	B.1.14	sub-cluster_171		Europe	France			OP382492	22/07/2022	2022W29
hMPXV-IHU00016	IIb	B.1.14	sub-cluster_171		Europe	France			OP382493	22/07/2022	2022W29
B1118457re	IIb	B.1	root		North America	USA			OP531892	22/07/2022	2022W29
hMPX/Human/USA/CA-LACPHL-MA00055/2022	IIb	B.1	sub-cluster_59		North America	USA			OP440548	22/07/2022	2022W29
MPXV/Human/USA/UT-UPHL-82200116/2022	IIb	B.1	sub-cluster_132		North America	USA			OP743363	22/07/2022	2022W29
hMPX/Human/USA/CA-LACPHL-MA00011/2022	IIb	B.1	sub-cluster_153		North America	USA			OP440584	22/07/2022	2022W29
hMPX/Human/USA/CA-LACPHL-MA00013/2022	IIb	B.1	sub-cluster_167		North America	USA			OP440592	22/07/2022	2022W29
hMPX/Human/USA/CA-LACPHL-MA00045/2022	IIb	B.1	sub-cluster_167		North America	USA			OP440546	22/07/2022	2022W29
hMPX/Human/USA/CA-LACPHL-MA00044/2022	IIb	B.1	sub-cluster_167		North America	USA			OP440545	22/07/2022	2022W29
MPXV22/human/USA-OK-66	IIb	B.1.13	sub-cluster_173		North America	USA			OP351281	22/07/2022	2022W29
MPXV22/human/USA-OK-69	IIb	B.1.5	sub-cluster_174		North America	USA			OP351284	22/07/2022	2022W29
MPXV22/human/USA-OK-68	IIb	B.1.8	sub-cluster_177		North America	USA			OP351283	22/07/2022	2022W29
MpxV/human/USA/OH-UW-070832/2022	IIb	B.1.8	sub-cluster_177		North America	USA			OP442937	22/07/2022	2022W29
MpxV/human/USA/OH-UW-078962/2022	IIb	B.1.8	sub-cluster_177		North America	USA			OP442939	22/07/2022	2022W29
MN-MDH-MPXV_0023	IIb	B.1.2	sub-cluster_182		North America	USA			OP597797	22/07/2022	2022W29
MPXV-USA-IL-IDPH-001	IIb	B.1.13	sub-cluster_173		North America	USA			OP536662	23/07/2022	2022W29
MPXV_USA_2022_TN0004	IIb	B.1.13	sub-cluster_173		North America	USA			OP450988	23/07/2022	2022W29
MPXV_USA_2022_FL0023	IIb	B.1.8	sub-cluster_177		North America	USA			OP687931	23/07/2022	2022W29
MPXV_USA_2022_MN0013	IIb	B.1.8	sub-cluster_177		North America	USA			OP604531	23/07/2022	2022W29
MPXV_USA_2022_AR0001	IIb	B.1.8	sub-cluster_177		North America	USA			OP603001	23/07/2022	2022W29
MpxV/human/USA/WA-UW-078603/2022	IIb	B.1	sub-cluster_167		North America	USA			OP184761	24/07/2022	2022W29
hMPX/Human/USA/CA-LACPHL-MA00036/2022	IIb	B.1.11	sub-cluster_178		North America	USA			OP440557	25/07/2022	2022W30
hMPX/Human/USA/CA-LACPHL-MA00037/2022	IIb	B.1.11	sub-cluster_178		North America	USA			OP440558	25/07/2022	2022W30
hMPX/Human/USA/CA-LACPHL-MA00022/2022	IIb	B.1.11	sub-cluster_178		North America	USA			OP440591	25/07/2022	2022W30
MPXV/Germany/2022/RKI528	IIb	B.1	sub-cluster_39		Europe	Germany			OP689681	25/07/2022	2022W30
MPXV/Germany/2022/RKI530	IIb	B.1	sub-cluster_108		Europe	Germany			OP689683	25/07/2022	2022W30
MPXV/Germany/2022/RKI157	IIb	B.1.7	sub-cluster_180		Europe	Germany			ON959171	25/07/2022	2022W30
RNA_4p21t5	IIb	B.1	sub-cluster_42		Europe	Slovakia			OX291435	25/07/2022	2022W30
RNA_24r38i	IIb	B.1	sub-cluster_42		Europe	Slovakia			OX291424	25/07/2022	2022W30
RNA_25h0o7	IIb	B.1	sub-cluster_97		Europe	Slovakia			OX291780	25/07/2022	2022W30
Slovenia-MPXV-32-2022	IIb	B.1	sub-cluster_110		Europe	Slovenia			OP605574	25/07/2022	2022W30
Slovenia-MPXV-21-2022	IIb	B.1	sub-cluster_110		Europe	Slovenia			OP605563	25/07/2022	2022W30
MPX_UbfBKN_9000239	IIb	B.1	sub-cluster_160		Europe	United Kingdom			OP415213	25/07/2022	2022W30
MPX_UbfBKN_9000238	IIb	B.1	sub-cluster_160		Europe	United Kingdom			OP415212	25/07/2022	2022W30
MPX_BhVKjm_9000232	IIb	B.1.12	sub-cluster_164		Europe	United Kingdom			OP415206	25/07/2022	2022W30
MPX_BhVKjm_9000233	IIb	B.1.12	sub-cluster_164		Europe	United Kingdom			OP415207	25/07/2022	2022W30
MPX_Fap1fz_9000235	IIb	B.1.2	sub-cluster_182		Europe	United Kingdom			OP415209	25/07/2022	2022W30
MPX_Fap1fz_9000234	IIb	B.1.2	sub-cluster_182		Europe	United Kingdom			OP415208	25/07/2022	2022W30
hMPX/Human/USA/CA-LACPHL-MA00046/2022	IIb	B.1	singleton_170		North America	USA			OP440552	25/07/2022	2022W30
hMPX/Human/USA/CA-LACPHL-MA00024/2022	IIb	B.1	singleton_182		North America	USA			OP440597	25/07/2022	2022W30
hMPX/Human/USA/CA-LACPHL-MA00047/2022	IIb	B.1	sub-cluster_148		North America	USA			OP440555	25/07/2022	2022W30
hMPX/Human/USA/CA-LACPHL-MA00048/2022	IIb	B.1	sub-cluster_148		North America	USA			OP440556	25/07/2022	2022W30
MPXV22/human/USA-NE-75	IIb	B.1.12	sub-cluster_164		North America	USA			OP171925	25/07/2022	2022W30
MPXV22/human/USA-NE-63	IIb	B.1.3	sub-cluster_179		North America	USA			OP171924	25/07/2022	2022W30
hMpxV/USA/NY-URMC-2207A102/2022	IIb	B.1.3	sub-cluster_179		North America	USA			OP588946	25/07/2022	2022W30
hMpxV/USA/NY-URMC-2207A101/2022	IIb	B.1.3	sub-cluster_179		North America	USA			OP588945	25/07/2022	2022W30
hMPX/Human/USA/CA-LACPHL-MA00021/2022	IIb	B.1.3	sub-cluster_179		North America	USA			OP440590	25/07/2022	2022W30
hMPX/Human/USA/CA-LACPHL-MA00025/2022	IIb	B.1.7	sub-cluster_180		North America	USA			OP440598	25/07/2022	2022W30
MpxV/human/USA/WA-UW-074932/2022	IIb	B.1.1	sub-cluster_181		North America	USA			OP184764	25/07/2022	2022W30
hMpxV/USA/ID-IBL-839457/2022	IIb	B.1.1	sub-cluster_181		North America	USA			OP381201	25/07/2022	2022W30
hMpxV/USA/ID-IBL-839458/2022	IIb	B.1.1	sub-cluster_181		North America	USA			OP381202	25/07/2022	2022W30
MPX/Human/USA/CA-LACPHL-MA00204/2022	IIb	B.1.2	sub-cluster_182		North America	USA			OP615277	25/07/2022	2022W30
hMPX/Human/USA/CA-LACPHL-MA00052/2022	IIb	B.1.2	sub-cluster_182		North America	USA			OP440543	25/07/2022	2022W30
hMPX/Human/USA/CA-LACPHL-MA00053/2022	IIb	B.1.2	sub-cluster_182		North America	USA			OP440544	25/07/2022	2022W30
MPXV/Germany/2022/RKI488	IIb	B.1	sub-cluster_138		Europe	Germany			OP626126	26/07/2022	2022W30
MPXV/Germany/2022/RKI483	IIb	B.1	sub-cluster_154		Europe	Germany			OP626121	26/07/2022	2022W30
MPXV/Germany/2022/RKI480	IIb	B.1	sub-cluster_154		Europe	Germany			OP626118	26/07/2022	2022W30
MPXV/Germany/2022/RKI479	IIb	B.1	sub-cluster_154		Europe	Germany			OP626117	26/07/2022	2022W30
MPXV/Germany/2022/RKI469	IIb	B.1	sub-cluster_163		Europe	Germany			OP626107	26/07/2022	2022W30
9000435	IIb	B.1	sub-cluster_77		Europe	United Kingdom			OP536805	26/07/2022	2022W30
MPX_KMgssq_9000237	IIb	B.1	sub-cluster_77		Europe	United Kingdom			OP415211	26/07/2022	2022W30
MPX_KMgssq_9000236	IIb	B.1	sub-cluster_77		Europe	United Kingdom			OP415210	26/07/2022	2022W30
hMpxV/UK/LMO-046a/2022	IIb	B.1.13	sub-cluster_173		Europe	United Kingdom			OP390205	26/07/2022	2022W30
MPX_Yob5K4_9000202	IIb	B.1.7	sub-cluster_180		Europe	United Kingdom			OP415183	26/07/2022	2022W30
MPX_Yob5K4_9000201	IIb	B.1.7	sub-cluster_180		Europe	United Kingdom			OP415182	26/07/2022	2022W30
MPX_2v76E1_9000222	IIb	B.1.7	sub-cluster_180		Europe	United Kingdom			OP415198	26/07/2022	2022W30
MPX_2v76E1_9000221	IIb	B.1.7	sub-cluster_180		Europe	United Kingdom			OP415197	26/07/2022	2022W30
MPX_V5dRAI_9000247	IIb	B.1.7	sub-cluster_180		Europe	United Kingdom			OP415218	26/07/2022	2022W30
hMPX/Human/USA/CA-LACPHL-MA00060/2022	IIb	B.1	root		North America	USA			OP440560	26/07/2022	2022W30
MPXV_USA_2022_SC0002	IIb	B.1	sub-cluster_14		North America	USA			OP450998	26/07/2022	2022W30
MPXV/Human/USA/UT-UPHL-82200120/2022	IIb	B.1	sub-cluster_45		North America	USA			OP743364	26/07/2022	2022W30
hMpxV/USA/ID-IBL-839943/2022	IIb	B.1	sub-cluster_67		North America	USA			OP381203	26/07/2022	2022W30
hMPX/Human/USA/CA-LACPHL-MA00031/2022	IIb	B.1	sub-cluster_99		North America	USA			OP440540	26/07/2022	2022W30
hMPX/Human/USA/CA-LACPHL-MA00030/2022	IIb	B.1	sub-cluster_99		North America	USA			OP440539	26/07/2022	2022W30
MPXV_USA_2022_NJ0016	IIb	B.1	sub-cluster_136		North America	USA			OP450999	26/07/2022	2022W30
MPXV_USA_2022_NJ0018	IIb	B.1	sub-cluster_145		North America	USA			OP451000	26/07/2022	2022W30
MpxV/human/USA/WA-UW-079401/2022	IIb	B.1	sub-cluster_150		North America	USA			OP184760	26/07/2022	2022W30
MpxV/human/USA/WA-UW-077622/2022	IIb	B.1	sub-cluster_150		North America	USA			OP123042	26/07/2022	2022W30
MpxV/human/USA/WA-UW-079141/2022	IIb	B.1	sub-cluster_150		North America	USA			OP055806	26/07/2022	2022W30
MPXV_USA_2022_MN0012	IIb	B.1	sub-cluster_159		North America	USA			OP604525	26/07/2022	2022W30
MpxV/human/USA/OH-UW-079847/2022	IIb	B.1.13	sub-cluster_173		North America	USA			OP169337	26/07/2022	2022W30
MpxV/human/USA/OH-UW-070426/2022	IIb	B.1.13	sub-cluster_173		North America	USA			OP123051	26/07/2022	2022W30
MPXV22/human/USA-OK-81	IIb	B.1.5	sub-cluster_174		North America	USA			OP650029	26/07/2022	2022W30
MpxV/human/USA/WA-UW-074949/2022	IIb	B.1.3	sub-cluster_179		North America	USA			OP184762	26/07/2022	2022W30
hMPX/Human/USA/CA-LACPHL-MA00057/2022	IIb	B.1.2	sub-cluster_182		North America	USA			OP440553	26/07/2022	2022W30
hMPX/Human/USA/CA-LACPHL-MA00058/2022	IIb	B.1.2	sub-cluster_182		North America	USA			OP440554	26/07/2022	2022W30
MPXV22/human/USA-NE-83	IIb	B.1.11	sub-cluster_178		North America	USA			OP314957	27/07/2022	2022W30
MPXV/Germany/2022/RKI491	IIb	B.1.8	sub-cluster_177		Europe	Germany			OP626129	27/07/2022	2022W30
MPXV/Germany/2022/RKI492	IIb	B.1.8	sub-cluster_177		Europe	Germany			OP626130	27/07/2022	2022W30
MPXV/Germany/2022/RKI103	IIb	B.1.8	sub-cluster_177		Europe	Germany			ON929061	27/07/2022	2022W30
MPXV/Germany/2022/RKI175	IIb	B.1.8	sub-cluster_177		Europe	Germany			OP018600	27/07/2022	2022W30
MPXV/Germany/2022/RKI164	IIb	B.1.8	sub-cluster_177		Europe	Germany			ON959177	27/07/2022	2022W30
MPXV_395_SP_2022	IIb	B.1	sub-cluster_112		Europe	Spain			OX044345	27/07/2022	2022W30
MPXV_441_SP_2022	IIb	B.1	sub-cluster_112		Europe	Spain			OX344869	27/07/2022	2022W30
MPXV_399_SP_2022	IIb	B.1	sub-cluster_112		Europe	Spain			OX044343	27/07/2022	2022W30
hMpxV/UK/LMO-047a/2022	IIb	B.1.7	sub-cluster_180		Europe	United Kingdom			OP390206	27/07/2022	2022W30
hMPX/Human/USA/CA-LACPHL-MA00017/2022	IIb	B.1	root		North America	USA			OP440586	27/07/2022	2022W30
MPX/Human/USA/CA-LACPHL-MA00205/2022	IIb	B.1	root		North America	USA			OP615278	27/07/2022	2022W30
hMPX/Human/USA/CA-LACPHL-MA00019/2022	IIb	B.1	singleton_166		North America	USA			OP440588	27/07/2022	2022W30
hMPX/Human/USA/CA-LACPHL-MA00020/2022	IIb	B.1	singleton_169		North America	USA			OP440589	27/07/2022	2022W30
hMPX/Human/USA/CA-LACPHL-MA00018/2022	IIb	B.1	sub-cluster_20		North America	USA			OP440587	27/07/2022	2022W30
MPX/Human/USA/CA-LACPHL-MA00184/2022	IIb	B.1	sub-cluster_127		North America	USA			OP615257	27/07/2022	2022W30
MPXV_USA_2022_LA0001	IIb	B.1	sub-cluster_127		North America	USA			OP451005	27/07/2022	2022W30
hMPX/Human/USA/CA-LACPHL-MA00029/2022	IIb	B.1	sub-cluster_145		North America	USA			OP440538	27/07/2022	2022W30
hMPX/Human/USA/CA-LACPHL-MA00028/2022	IIb	B.1	sub-cluster_145		North America	USA			OP440537	27/07/2022	2022W30
MPXV/Human/USA/UT-UPHL-82200134/2022	IIb	B.1	sub-cluster_148		North America	USA			OP743365	27/07/2022	2022W30
MPXV22/human/USA-OK-86	IIb	B.1.13	sub-cluster_173		North America	USA			OP351285	27/07/2022	2022W30
hMPX/Human/USA/CA-LACPHL-MA00033/2022	IIb	B.1.2	sub-cluster_182		North America	USA			OP440542	27/07/2022	2022W30
hMPX/Human/USA/CA-LACPHL-MA00032/2022	IIb	B.1.2	sub-cluster_182		North America	USA			OP440541	27/07/2022	2022W30
MPXV/Human/USA/CA-CDPH-MPX000042/2022	IIb	B.1.11	sub-cluster_178		North America	USA			OP587263	28/07/2022	2022W30
MPXV/Human/USA/CA-CDPH-MPX000041/2022	IIb	B.1.11	sub-cluster_178		North America	USA			OP587262	28/07/2022	2022W30
hMPX/USA/CA-LACPHL-MA00173/2022	IIb	B.1	root		North America	USA			OP580606	28/07/2022	2022W30
hMpxV/USA/ID-IBL-841127/2022	IIb	B.1	sub-cluster_153		North America	USA			OP381204	28/07/2022	2022W30
hMPX/Human/USA/CA-LACPHL-MA00042/2022	IIb	B.1.2	sub-cluster_182		North America	USA			OP440535	28/07/2022	2022W30
hMPX/Human/USA/CA-LACPHL-MA00043/2022	IIb	B.1.2	sub-cluster_182		North America	USA			OP440536	28/07/2022	2022W30
INS-MPXV-0016-H1	IIb	B.1	sub-cluster_31		South America	Colombia			OP295383	29/07/2022	2022W30
PEV_case	IIb	B.1	singleton_82		Europe	Belgium			OP727820	29/07/2022	2022W30
ANT_INS_MPX_0039_L	IIb	B.1	singleton_95		South America	Colombia			OP693649	29/07/2022	2022W30
MPX/Human/USA/CA-LACPHL-MA00183/2022	IIb	B.1	singleton_162		North America	USA			OP615256	29/07/2022	2022W30
hMPX/Human/USA/CA-LACPHL-MA00090/2022	IIb	B.1	sub-cluster_26		North America	USA			OP442569	29/07/2022	2022W30
hMPX/Human/USA/CA-LACPHL-MA00091/2022	IIb	B.1	sub-cluster_148		North America	USA			OP442559	29/07/2022	2022W30
MPX/Human/USA/CA-LACPHL-MA00182/2022	IIb	B.1	sub-cluster_166		North America	USA			OP615255	29/07/2022	2022W30
hMpxV/USA/ID-IBL-841935/2022	IIb	B.1.3	sub-cluster_179		North America	USA			OP381205	29/07/2022	2022W30
MPX/Human/USA/CA-LACPHL-MA00181/2022	IIb	B.1.3	sub-cluster_179		North America	USA			OP615254	29/07/2022	2022W30
MPXV/Germany/2022/RKI171	IIb	B.1	sub-cluster_78		Europe	Germany			OP018596	30/07/2022	2022W30
MPXV/Germany/2022/RKI179	IIb	B.1.14	sub-cluster_171		Europe	Germany			OP018604	30/07/2022	2022W30
MPXV/Germany/2022/RKI494	IIb	B.1.1	sub-cluster_181		Europe	Germany			OP626132	30/07/2022	2022W30
MPX_42KDT6_9000240	IIb	B.1.7	sub-cluster_180		Europe	United Kingdom			OP415214	30/07/2022	2022W30
MpxV/human/USA/WA-UW-076225/2022	IIb	B.1.2	sub-cluster_182		North America	USA			OP123045	30/07/2022	2022W30
MPXV_USA_2022_CT0004	IIb	B.1.2	sub-cluster_182		North America	USA			OP687929	30/07/2022	2022W30
MPXV/Germany/2022/RKI482	IIb	B.1	sub-cluster_151		Europe	Germany			OP626120	31/07/2022	2022W30
MPXV/Germany/2022/RKI533	IIb	B.1	sub-cluster_81		Europe	Germany			OP689685	31/07/2022	2022W30
MPXV/Germany/2022/RKI111	IIb	B.1	sub-cluster_129		Europe	Germany			ON929069	31/07/2022	2022W30
MPXV/Germany/2022/RKI478	IIb	B.1	sub-cluster_154		Europe	Germany			OP626116	31/07/2022	2022W30
MPXV/Germany/2022/RKI102	IIb	B.1.14	sub-cluster_171		Europe	Germany			ON929060	31/07/2022	2022W30
MPXV/Germany/2022/RKI140	IIb	B.1.5	sub-cluster_174		Europe	Germany			ON959149	31/07/2022	2022W30
MPXV/Germany/2022/RKI529	IIb	B.1.5	sub-cluster_174		Europe	Germany			OP689682	31/07/2022	2022W30
MPXV/Germany/2022/RKI178	IIb	B.1.8	sub-cluster_177		Europe	Germany			OP018603	31/07/2022	2022W30
Slovenia-MPXV-20-2022	IIb	B.1	sub-cluster_110		Europe	Slovenia			OP605562	31/07/2022	2022W30
Slovenia-MPXV-26-2022	IIb	B.1.3	sub-cluster_179		Europe	Slovenia			OP605568	31/07/2022	2022W30
Slovenia-MPXV-36-2022	IIb	B.1.3	sub-cluster_179		Europe	Slovenia			OP605578	31/07/2022	2022W30
MPX_TcUINH_9000230	IIb	B.1.2	sub-cluster_182		Europe	United Kingdom			OP415205	31/07/2022	2022W30
MpxV/human/USA/OH-UW-070197/2022	IIb	B.1	sub-cluster_124		North America	USA			OP442936	31/07/2022	2022W30
MpxV/human/USA/WA-UW-074372/2022	IIb	B.1	sub-cluster_150		North America	USA			OP055807	31/07/2022	2022W30
MpxV/human/USA/WA-UW-084166/2022	IIb	B.1	sub-cluster_165		North America	USA			OP628456	31/07/2022	2022W30
MPXV_USA_2022_MI0002	IIb	B.1.13	sub-cluster_173		North America	USA			OP603010	31/07/2022	2022W30
MPXV_USA_2022_MN0011	IIb	B.1.7	sub-cluster_180		North America	USA			OP604521	31/07/2022	2022W30
B1221102	IIb	B.1.7	sub-cluster_180		North America	USA			OP531893	31/07/2022	2022W30
MpxV/human/USA/WA-UW-074184/2022	IIb	B.1.1	sub-cluster_181		North America	USA			OP169341	31/07/2022	2022W30
MPXV/Germany/2022/RKI218	IIb	B.1	sub-cluster_44		Europe	Germany			OP215217	01/08/2022	2022W31
MPXV/Germany/2022/RKI250	IIb	B.1	sub-cluster_87		Europe	Germany			OP215229	01/08/2022	2022W31
MPXV/Germany/2022/RKI276	IIb	B.1	sub-cluster_119		Europe	Germany			OP263631	01/08/2022	2022W31
MPXV/Germany/2022/RKI258	IIb	B.1	sub-cluster_151		Europe	Germany			OP215277	01/08/2022	2022W31
MPX_Qjmiyl_9000330	IIb	B.1	sub-cluster_34		Europe	United Kingdom			OP415268	01/08/2022	2022W31
MPX_Tga3e9_9000325	IIb	B.1.10	sub-cluster_176		Europe	United Kingdom			OP415264	01/08/2022	2022W31
hMPX/USA/CA-LACPHL-MA00165/2022	IIb	B.1	sub-cluster_155		North America	USA			OP580598	01/08/2022	2022W31
MPXV22/human/USA-NE-99	IIb	B.1.11	sub-cluster_178		North America	USA			OP314958	01/08/2022	2022W31
MpxV/human/USA/OH-UW-086011/2022	IIb	B.1.11	sub-cluster_178		North America	USA			OP310038	01/08/2022	2022W31
MPXV_USA_2022_NY0493	IIb	B.1.11	sub-cluster_178		North America	USA			OP526855	01/08/2022	2022W31
hMPX/USA/CA-LACPHL-MA00171/2022	IIb	B.1.11	sub-cluster_178		North America	USA			OP580604	01/08/2022	2022W31
hMPX/Human/USA/CA-LACPHL-MA00065/2022	IIb	B.1.11	sub-cluster_178		North America	USA			OP440607	01/08/2022	2022W31
hMPXV/Austria/MUW1538395/2022	IIb	B.1	sub-cluster_53		Europe	Austria			OP422341	01/08/2022	2022W31
MPXV/Germany/2022/RKI199	IIb	B.1	root		Europe	Germany			OP215239	01/08/2022	2022W31
MPXV/Germany/2022/RKI291	IIb	B.1	root		Europe	Germany			OP339848	01/08/2022	2022W31
MPXV/Germany/2022/RKI277	IIb	B.1	root		Europe	Germany			OP263632	01/08/2022	2022W31
MPXV/Germany/2022/RKI272	IIb	B.1	singleton_68		Europe	Germany			OP263626	01/08/2022	2022W31
MPXV/Germany/2022/ON/RKI325	IIb	B.1	singleton_88		Europe	Germany			OP355581	01/08/2022	2022W31
MPXV/Germany/2022/RKI216	IIb	B.1	root		Europe	Germany			OP215249	01/08/2022	2022W31
MPXV/Germany/2022/RKI226	IIb	B.1	singleton_92		Europe	Germany			OP215254	01/08/2022	2022W31
MPXV/Germany/2022/RKI219	IIb	B.1	root		Europe	Germany			OP215218	01/08/2022	2022W31
MPXV/Germany/2022/ON/RKI505	IIb	B.1	root		Europe	Germany			OP689658	01/08/2022	2022W31
MPXV/Germany/2022/RKI225	IIb	B.1	singleton_120		Europe	Germany			OP215253	01/08/2022	2022W31
MPXV/Germany/2022/RKI244	IIb	B.1	singleton_139		Europe	Germany			OP215264	01/08/2022	2022W31
MPXV/Germany/2022/ON/RKI306	IIb	B.1	root		Europe	Germany			OP355566	01/08/2022	2022W31
MPXV/Germany/2022/RKI262	IIb	B.1	singleton_175		Europe	Germany			OP215281	01/08/2022	2022W31
MPXV/Germany/2022/RKI256	IIb	B.1	sub-cluster_6		Europe	Germany			OP215275	01/08/2022	2022W31
MPXV/Germany/2022/RKI194	IIb	B.1	sub-cluster_39		Europe	Germany			OP215236	01/08/2022	2022W31
MPXV/Germany/2022/RKI188	IIb	B.1	sub-cluster_46		Europe	Germany			OP215204	01/08/2022	2022W31
MPXV/Germany/2022/RKI224	IIb	B.1	sub-cluster_66		Europe	Germany			OP215220	01/08/2022	2022W31
MPXV/Germany/2022/RKI207	IIb	B.1	sub-cluster_78		Europe	Germany			OP215244	01/08/2022	2022W31
MPXV/Germany/2022/RKI269	IIb	B.1	sub-cluster_93		Europe	Germany			OP215271	01/08/2022	2022W31
MPXV/Germany/2022/RKI197	IIb	B.1	sub-cluster_108		Europe	Germany			OP215238	01/08/2022	2022W31
MPXV/Germany/2022/RKI293	IIb	B.1	sub-cluster_108		Europe	Germany			OP339850	01/08/2022	2022W31
MPXV/Germany/2022/RKI266	IIb	B.1	sub-cluster_118		Europe	Germany			OP215285	01/08/2022	2022W31
MPXV/Germany/2022/RKI255	IIb	B.1	sub-cluster_122		Europe	Germany			OP215270	01/08/2022	2022W31
MPXV/Germany/2022/RKI214	IIb	B.1	sub-cluster_138		Europe	Germany			OP215205	01/08/2022	2022W31
MPXV/Germany/2022/RKI192	IIb	B.1	sub-cluster_138		Europe	Germany			OP215234	01/08/2022	2022W31
MPXV/Germany/2022/RKI243	IIb	B.1	sub-cluster_140		Europe	Germany			OP215206	01/08/2022	2022W31
MPXV/Germany/2022/RKI264	IIb	B.1	sub-cluster_140		Europe	Germany			OP215283	01/08/2022	2022W31
MPXV/Germany/2022/RKI265	IIb	B.1	sub-cluster_154		Europe	Germany			OP215284	01/08/2022	2022W31
MPXV/Germany/2022/RKI290	IIb	B.1	sub-cluster_154		Europe	Germany			OP339847	01/08/2022	2022W31
MPXV/Germany/2022/RKI246	IIb	B.1	sub-cluster_154		Europe	Germany			OP215266	01/08/2022	2022W31
MPXV/Germany/2022/RKI189	IIb	B.1	sub-cluster_154		Europe	Germany			OP215231	01/08/2022	2022W31
MPXV/Germany/2022/RKI232	IIb	B.1	sub-cluster_157		Europe	Germany			OP215258	01/08/2022	2022W31
MPXV/Germany/2022/RKI233	IIb	B.1	sub-cluster_162		Europe	Germany			OP215259	01/08/2022	2022W31
MPXV/Germany/2022/RKI195	IIb	B.1	sub-cluster_163		Europe	Germany			OP215237	01/08/2022	2022W31
MPXV/Germany/2022/RKI191	IIb	B.1	sub-cluster_163		Europe	Germany			OP215233	01/08/2022	2022W31
MPXV/Germany/2022/RKI249	IIb	B.1	sub-cluster_163		Europe	Germany			OP215228	01/08/2022	2022W31
MPXV/Germany/2022/ON/RKI302	IIb	B.1.14	sub-cluster_171		Europe	Germany			OP355563	01/08/2022	2022W31
MPXV/Germany/2022/ON/RKI310	IIb	B.1.14	sub-cluster_171		Europe	Germany			OP355569	01/08/2022	2022W31
MPXV/Germany/2022/ON/RKI314	IIb	B.1.14	sub-cluster_171		Europe	Germany			OP355572	01/08/2022	2022W31
MPXV/Germany/2022/ON/RKI300	IIb	B.1.5	sub-cluster_174		Europe	Germany			OP355562	01/08/2022	2022W31
MPXV/Germany/2022/RKI223	IIb	B.1.5	sub-cluster_174		Europe	Germany			OP215219	01/08/2022	2022W31
MPXV/Germany/2022/ON/RKI327	IIb	B.1.5	sub-cluster_174		Europe	Germany			OP355582	01/08/2022	2022W31
MPXV/Germany/2022/RKI235	IIb	B.1.8	sub-cluster_177		Europe	Germany			OP215224	01/08/2022	2022W31
MPXV/Germany/2022/RKI203	IIb	B.1.8	sub-cluster_177		Europe	Germany			OP215211	01/08/2022	2022W31
MPXV/Germany/2022/ON/RKI321	IIb	B.1.8	sub-cluster_177		Europe	Germany			OP355577	01/08/2022	2022W31
MPXV/Germany/2022/RKI190	IIb	B.1.8	sub-cluster_177		Europe	Germany			OP215232	01/08/2022	2022W31
MPXV/Germany/2022/RKI217	IIb	B.1.8	sub-cluster_177		Europe	Germany			OP215216	01/08/2022	2022W31
MPXV/Germany/2022/RKI284	IIb	B.1.8	sub-cluster_177		Europe	Germany			OP270473	01/08/2022	2022W31
MPXV/Germany/2022/RKI257	IIb	B.1.8	sub-cluster_177		Europe	Germany			OP215276	01/08/2022	2022W31
MPXV/Germany/2022/RKI288	IIb	B.1.3	sub-cluster_179		Europe	Germany			OP270477	01/08/2022	2022W31
MPXV/Germany/2022/RKI251	IIb	B.1.3	sub-cluster_179		Europe	Germany			OP215273	01/08/2022	2022W31
MPXV/Germany/2022/ON/RKI311	IIb	B.1.3	sub-cluster_179		Europe	Germany			OP355570	01/08/2022	2022W31
MPXV/Germany/2022/RKI212	IIb	B.1.7	sub-cluster_180		Europe	Germany			OP215214	01/08/2022	2022W31
MPXV/Germany/2022/RKI206	IIb	B.1.7	sub-cluster_180		Europe	Germany			OP215243	01/08/2022	2022W31
MPXV/Germany/2022/RKI202	IIb	B.1.7	sub-cluster_180		Europe	Germany			OP215210	01/08/2022	2022W31
MPXV/Germany/2022/RKI187	IIb	B.1.7	sub-cluster_180		Europe	Germany			OP215230	01/08/2022	2022W31
MPXV/Germany/2022/RKI278	IIb	B.1.7	sub-cluster_180		Europe	Germany			OP263633	01/08/2022	2022W31
MPXV/Germany/2022/ON/RKI318	IIb	B.1.7	sub-cluster_180		Europe	Germany			OP355575	01/08/2022	2022W31
MPXV/Germany/2022/ON/RKI319	IIb	B.1.7	sub-cluster_180		Europe	Germany			OP355576	01/08/2022	2022W31
MPXV/Germany/2022/RKI211	IIb	B.1.1	sub-cluster_181		Europe	Germany			OP215247	01/08/2022	2022W31
MPXV/Germany/2022/ON/RKI324	IIb	B.1.1	sub-cluster_181		Europe	Germany			OP355580	01/08/2022	2022W31
MPXV/Germany/2022/ON/RKI313	IIb	B.1.1	sub-cluster_181		Europe	Germany			OP355571	01/08/2022	2022W31
MPXV/Germany/2022/RKI248	IIb	B.1.1	sub-cluster_181		Europe	Germany			OP215268	01/08/2022	2022W31
MPXV/Germany/2022/ON/RKI304	IIb	B.1.1	sub-cluster_181		Europe	Germany			OP355565	01/08/2022	2022W31
MPXV/Germany/2022/RKI208	IIb	B.1.1	sub-cluster_181		Europe	Germany			OP215245	01/08/2022	2022W31
MPXV/Germany/2022/RKI282	IIb	B.1.1	sub-cluster_181		Europe	Germany			OP270471	01/08/2022	2022W31
MPXV/Germany/2022/RKI234	IIb	B.1.1	sub-cluster_181		Europe	Germany			OP215223	01/08/2022	2022W31
MPXV/Germany/2022/ON/RKI303	IIb	B.1.1	sub-cluster_181		Europe	Germany			OP355564	01/08/2022	2022W31
MPXV/Germany/2022/RKI253	IIb	B.1.1	sub-cluster_181		Europe	Germany			OP215272	01/08/2022	2022W31
MPXV/Germany/2022/ON/RKI309	IIb	B.1.1	sub-cluster_181		Europe	Germany			OP355568	01/08/2022	2022W31
MPXV/Germany/2022/RKI292	IIb	B.1.1	sub-cluster_181		Europe	Germany			OP339849	01/08/2022	2022W31
MPXV/Germany/2022/RKI247	IIb	B.1.1	sub-cluster_181		Europe	Germany			OP215267	01/08/2022	2022W31
MPXV/Germany/2022/RKI215	IIb	B.1.1	sub-cluster_181		Europe	Germany			OP215248	01/08/2022	2022W31
MPXV/Germany/2022/RKI259	IIb	B.1.1	sub-cluster_181		Europe	Germany			OP215278	01/08/2022	2022W31
MPXV/Germany/2022/RKI227	IIb	B.1.1	sub-cluster_181		Europe	Germany			OP215255	01/08/2022	2022W31
MPXV/Germany/2022/ON/RKI322	IIb	B.1.1	sub-cluster_181		Europe	Germany			OP355578	01/08/2022	2022W31
MPXV/Germany/2022/RKI186	IIb	B.1.1	sub-cluster_181		Europe	Germany			OP215207	01/08/2022	2022W31
MPXV/Germany/2022/RKI204	IIb	B.1.1	sub-cluster_181		Europe	Germany			OP215212	01/08/2022	2022W31
MPXV/Germany/2022/RKI193	IIb	B.1.2	sub-cluster_182		Europe	Germany			OP215235	01/08/2022	2022W31
MPXV/Germany/2022/RKI283	IIb	B.1.2	sub-cluster_182		Europe	Germany			OP270472	01/08/2022	2022W31
MPXV/Germany/2022/RKI286	IIb	B.1.2	sub-cluster_182		Europe	Germany			OP270475	01/08/2022	2022W31
MPXV/Germany/2022/RKI281	IIb	B.1.2	sub-cluster_182		Europe	Germany			OP263636	01/08/2022	2022W31
MPXV/Germany/2022/RKI254	IIb	B.1.2	sub-cluster_182		Europe	Germany			OP215274	01/08/2022	2022W31
MPXV/Germany/2022/RKI261	IIb	B.1.2	sub-cluster_182		Europe	Germany			OP215280	01/08/2022	2022W31
MPXV/Germany/2022/RKI285	IIb	B.1.2	sub-cluster_182		Europe	Germany			OP270474	01/08/2022	2022W31
MPXV/Germany/2022/RKI196	IIb	B.1.2	sub-cluster_182		Europe	Germany			OP215208	01/08/2022	2022W31
MPXV/Germany/2022/ON/RKI307	IIb	B.1.2	sub-cluster_182		Europe	Germany			OP355567	01/08/2022	2022W31
MPXV/Germany/2022/RKI238	IIb	B.1.2	sub-cluster_182		Europe	Germany			OP215262	01/08/2022	2022W31
MPXV/Germany/2022/RKI228	IIb	B.1.2	sub-cluster_182		Europe	Germany			OP215256	01/08/2022	2022W31
MPXV/Germany/2022/ON/RKI317	IIb	B.1.2	sub-cluster_182		Europe	Germany			OP355574	01/08/2022	2022W31
MPXV/Germany/2022/ON/RKI315	IIb	B.1.2	sub-cluster_182		Europe	Germany			OP355573	01/08/2022	2022W31
RNA_2cq1cg	IIb	B.1	sub-cluster_97		Europe	Slovakia			OX291676	01/08/2022	2022W31
RNA_dtqlqk	IIb	B.1	sub-cluster_132		Europe	Slovakia			OX291694	01/08/2022	2022W31
Slovenia-MPXV-41-2022	IIb	B.1	singleton_27		Europe	Slovenia			OP605582	01/08/2022	2022W31
Slovenia-MPXV-39-2022	IIb	B.1	singleton_29		Europe	Slovenia			OP605580	01/08/2022	2022W31
Slovenia-MPXV-40-2022	IIb	B.1.3	sub-cluster_179		Europe	Slovenia			OP605581	01/08/2022	2022W31
Slovenia-MPXV-44-2022	IIb	B.1.3	sub-cluster_179		Europe	Slovenia			OP605585	01/08/2022	2022W31
MPXV-ROK-P1-2022	IIb	B.1.1	sub-cluster_181		Asia	South Korea			OP204857	01/08/2022	2022W31
9000289	IIb	B.1.7	sub-cluster_180		Europe	United Kingdom			OP413714	01/08/2022	2022W31
9000351	IIb	B.1.7	sub-cluster_180		Europe	United Kingdom			OP413716	01/08/2022	2022W31
9000353	IIb	B.1	sub-cluster_162		Europe	United Kingdom			OP413717	01/08/2022	2022W31
9000364	IIb	B.1.3	sub-cluster_179		Europe	United Kingdom			OP536746	01/08/2022	2022W31
9000365	IIb	B.1	root		Europe	United Kingdom			OP536747	01/08/2022	2022W31
9000366	IIb	B.1.3	sub-cluster_179		Europe	United Kingdom			OP536748	01/08/2022	2022W31
9000368	IIb	B.1	sub-cluster_134		Europe	United Kingdom			OP536749	01/08/2022	2022W31
9000369	IIb	B.1.2	sub-cluster_182		Europe	United Kingdom			OP536750	01/08/2022	2022W31
9000370	IIb	B.1.3	sub-cluster_179		Europe	United Kingdom			OP536751	01/08/2022	2022W31
9000377	IIb	B.1.3	sub-cluster_179		Europe	United Kingdom			OP536757	01/08/2022	2022W31
9000383	IIb	B.1.7	sub-cluster_180		Europe	United Kingdom			OP536762	01/08/2022	2022W31
9000388	IIb	B.1.7	sub-cluster_180		Europe	United Kingdom			OP536766	01/08/2022	2022W31
9000389	IIb	B.1.7	sub-cluster_180		Europe	United Kingdom			OP536767	01/08/2022	2022W31
9000390	IIb	B.1.2	sub-cluster_182		Europe	United Kingdom			OP536768	01/08/2022	2022W31
9000391	IIb	B.1.7	sub-cluster_180		Europe	United Kingdom			OP536769	01/08/2022	2022W31
9000392	IIb	B.1	sub-cluster_157		Europe	United Kingdom			OP536770	01/08/2022	2022W31
9000395	IIb	B.1.2	sub-cluster_182		Europe	United Kingdom			OP536773	01/08/2022	2022W31
9000404	IIb	B.1.3	sub-cluster_179		Europe	United Kingdom			OP536780	01/08/2022	2022W31
9000412	IIb	B.1	sub-cluster_160		Europe	United Kingdom			OP536787	01/08/2022	2022W31
9000413	IIb	B.1	sub-cluster_160		Europe	United Kingdom			OP536788	01/08/2022	2022W31
9000416	IIb	B.1.2	sub-cluster_182		Europe	United Kingdom			OP536790	01/08/2022	2022W31
9000418	IIb	B.1.7	sub-cluster_180		Europe	United Kingdom			OP536792	01/08/2022	2022W31
9000419	IIb	B.1	root		Europe	United Kingdom			OP536793	01/08/2022	2022W31
9000421	IIb	B.1.3	sub-cluster_179		Europe	United Kingdom			OP536795	01/08/2022	2022W31
9000422	IIb	B.1.7	sub-cluster_180		Europe	United Kingdom			OP536796	01/08/2022	2022W31
9000424	IIb	B.1	sub-cluster_160		Europe	United Kingdom			OP536798	01/08/2022	2022W31
9000425	IIb	B.1.3	sub-cluster_179		Europe	United Kingdom			OP536799	01/08/2022	2022W31
9000426	IIb	B.1.1	sub-cluster_181		Europe	United Kingdom			OP536800	01/08/2022	2022W31
9000444	IIb	B.1	sub-cluster_17		Europe	United Kingdom			OP536809	01/08/2022	2022W31
9000445	IIb	B.1	sub-cluster_9		Europe	United Kingdom			OP536810	01/08/2022	2022W31
MPX_jTHLhj_9000307	IIb	B.1	root		Europe	United Kingdom			OP415256	01/08/2022	2022W31
MPX_qQzToC_9000264	IIb	B.1	root		Europe	United Kingdom			OP415233	01/08/2022	2022W31
MPX_k9tr7U_9000256	IIb	B.1	root		Europe	United Kingdom			OP415226	01/08/2022	2022W31
MPX_o3VuSh_9000348	IIb	B.1	singleton_34		Europe	United Kingdom			OP415275	01/08/2022	2022W31
MPX_i96eY5_9000346	IIb	B.1	singleton_53		Europe	United Kingdom			OP415274	01/08/2022	2022W31
MPX_hSAaEl_9000356	IIb	B.1	root		Europe	United Kingdom			OP415281	01/08/2022	2022W31
MPX_Mfh7qh_9000333	IIb	B.1	singleton_84		Europe	United Kingdom			OP415271	01/08/2022	2022W31
MPX_EduQvV_9000249	IIb	B.1	root		Europe	United Kingdom			OP415220	01/08/2022	2022W31
MPX_cAC1lu_9000277	IIb	B.1	singleton_106		Europe	United Kingdom			OP415239	01/08/2022	2022W31
MPX_VghSe2_9000318	IIb	B.1	singleton_167		Europe	United Kingdom			OP415259	01/08/2022	2022W31
MPX_YhLyQX_9000266	IIb	B.1	sub-cluster_81		Europe	United Kingdom			OP415235	01/08/2022	2022W31
MPX_jW1uT9_9000283	IIb	B.1	sub-cluster_85		Europe	United Kingdom			OP415245	01/08/2022	2022W31
MPX_ElGfGw_9000328	IIb	B.1	sub-cluster_133		Europe	United Kingdom			OP415266	01/08/2022	2022W31
MPX_3LjZEY_9000354	IIb	B.1	sub-cluster_134		Europe	United Kingdom			OP415279	01/08/2022	2022W31
MPX_3LjZEY_9000355	IIb	B.1	sub-cluster_134		Europe	United Kingdom			OP415280	01/08/2022	2022W31
MPX_8gbW2X_9000262	IIb	B.1	sub-cluster_134		Europe	United Kingdom			OP415231	01/08/2022	2022W31
MPX_znBYiF_9000350	IIb	B.1	sub-cluster_160		Europe	United Kingdom			OP415277	01/08/2022	2022W31
MPX_jpMpSR_9000252	IIb	B.1	sub-cluster_160		Europe	United Kingdom			OP415223	01/08/2022	2022W31
MPX_rYdyAi_9000329	IIb	B.1	sub-cluster_160		Europe	United Kingdom			OP415267	01/08/2022	2022W31
MPX_eunRrC_9000312	IIb	B.1	sub-cluster_160		Europe	United Kingdom			OP415257	01/08/2022	2022W31
MPX_i0Eo3X_9000331	IIb	B.1	sub-cluster_160		Europe	United Kingdom			OP415269	01/08/2022	2022W31
MPX_3U0idu_9000254	IIb	B.1.6	sub-cluster_161		Europe	United Kingdom			OP415224	01/08/2022	2022W31
MPX_ilzdZn_9000269	IIb	B.1.12	sub-cluster_164		Europe	United Kingdom			OP415236	01/08/2022	2022W31
MPX_J6xzTO_9000286	IIb	B.1.4	sub-cluster_175		Europe	United Kingdom			OP415246	01/08/2022	2022W31
MPX_LaJWw4_9000332	IIb	B.1.3	sub-cluster_179		Europe	United Kingdom			OP415270	01/08/2022	2022W31
MPX_z0MIuQ_9000282	IIb	B.1.3	sub-cluster_179		Europe	United Kingdom			OP415244	01/08/2022	2022W31
MPX_GZUtx9_9000301	IIb	B.1.3	sub-cluster_179		Europe	United Kingdom			OP415255	01/08/2022	2022W31
MPX_7f1tnH_9000280	IIb	B.1.3	sub-cluster_179		Europe	United Kingdom			OP415242	01/08/2022	2022W31
MPX_0MZd8B_9000260	IIb	B.1.3	sub-cluster_179		Europe	United Kingdom			OP415229	01/08/2022	2022W31
MPX_AooXJI_9000248	IIb	B.1.7	sub-cluster_180		Europe	United Kingdom			OP415219	01/08/2022	2022W31
MPX_diQWGf_9000250	IIb	B.1.7	sub-cluster_180		Europe	United Kingdom			OP415221	01/08/2022	2022W31
MPX_42KDT6_9000241	IIb	B.1.7	sub-cluster_180		Europe	United Kingdom			OP415215	01/08/2022	2022W31
MPX_XAF7gk_9000317	IIb	B.1.1	sub-cluster_181		Europe	United Kingdom			OP415258	01/08/2022	2022W31
MPX_KV9qz9_9000349	IIb	B.1.1	sub-cluster_181		Europe	United Kingdom			OP415276	01/08/2022	2022W31
MPX_L0aaxP_9000335	IIb	B.1.2	sub-cluster_182		Europe	United Kingdom			OP415273	01/08/2022	2022W31
MPX_eobXCZ_9000296	IIb	B.1.2	sub-cluster_182		Europe	United Kingdom			OP415251	01/08/2022	2022W31
MPX_cbQgLw_9000299	IIb	B.1.2	sub-cluster_182		Europe	United Kingdom			OP415253	01/08/2022	2022W31
MPX_AZQnFn_9000263	IIb	B.1.2	sub-cluster_182		Europe	United Kingdom			OP415232	01/08/2022	2022W31
MPX_UBm6ar_9000259	IIb	B.1.2	sub-cluster_182		Europe	United Kingdom			OP415228	01/08/2022	2022W31
MpxV/human/USA/WA-UW-083578/2022	IIb	B.1	root		North America	USA			OP257246	01/08/2022	2022W31
MpxV/human/USA/WA-UW-088092/2022	IIb	B.1	root		North America	USA			OP392551	01/08/2022	2022W31
MpxV/human/USA/WA-UW-088225/2022	IIb	B.1	root		North America	USA			OP310068	01/08/2022	2022W31
MpxV/human/USA/WA-UW-082153/2022	IIb	B.1	root		North America	USA			OP743954	01/08/2022	2022W31
MpxV/human/USA/WA-UW-086118/2022	IIb	B.1	root		North America	USA			OP628468	01/08/2022	2022W31
MpxV/human/USA/WA-UW-089714/2022	IIb	B.1	root		North America	USA			OP310057	01/08/2022	2022W31
MpxV/human/USA/WA-UW-081786/2022	IIb	B.1	root		North America	USA			OP257249	01/08/2022	2022W31
MpxV/human/USA/WA-UW-089563/2022	IIb	B.1	root		North America	USA			OP743953	01/08/2022	2022W31
MpxV/human/USA/WA-UW-087956/2022	IIb	B.1	root		North America	USA			OP628482	01/08/2022	2022W31
MpxV/human/USA/WA-UW-089475/2022	IIb	B.1	root		North America	USA			OP628485	01/08/2022	2022W31
MpxV/human/USA/WA-UW-089807/2022	IIb	B.1	root		North America	USA			OP628486	01/08/2022	2022W31
MpxV/human/USA/WA-UW-083179/2022	IIb	B.1	root		North America	USA			OP257266	01/08/2022	2022W31
MpxV/human/USA/WA-UW-089987/2022	IIb	B.1	root		North America	USA			OP257263	01/08/2022	2022W31
MpxV/human/USA/WA-UW-080268/2022	IIb	B.1	root		North America	USA			OP257244	01/08/2022	2022W31
MpxV/human/USA/WA-UW-084909/2022	IIb	B.1	root		North America	USA			OP257245	01/08/2022	2022W31
MpxV/human/USA/WA-UW-089836/2022	IIb	B.1	root		North America	USA			OP310062	01/08/2022	2022W31
MpxV/human/USA/WA-UW-087006/2022	IIb	B.1	root		North America	USA			OP257260	01/08/2022	2022W31
MPXV_USA_2022_MN0007	IIb	B.1	root		North America	USA			OP687934	01/08/2022	2022W31
MpxV/human/USA/WA-UW-085937/2022	IIb	B.1	singleton_51		North America	USA			OP257252	01/08/2022	2022W31
MpxV/human/USA/WA-UW-085249/2022	IIb	B.1	singleton_72		North America	USA			OP628464	01/08/2022	2022W31
MpxV/human/USA/OH-UW-089521/2022	IIb	B.1	singleton_75		North America	USA			OP310059	01/08/2022	2022W31
MpxV/human/USA/WA-UW-088081/2022	IIb	B.1	singleton_93		North America	USA			OP257253	01/08/2022	2022W31
MpxV/human/USA/WA-UW-088725/2022	IIb	B.1	singleton_102		North America	USA			OP328310	01/08/2022	2022W31
MPXV/Human/USA/CA-CDPH-MPX000033/2022	IIb	B.1	singleton_149		North America	USA			OP587257	01/08/2022	2022W31
MpxV/human/USA/WA-UW-082029/2022	IIb	B.1	singleton_173		North America	USA			OP310051	01/08/2022	2022W31
MpxV/human/USA/WA-UW-088432/2022	IIb	B.1	singleton_183		North America	USA			OP257247	01/08/2022	2022W31
MpxV/human/USA/WA-UW-081100/2022	IIb	B.1	singleton_189		North America	USA			OP743952	01/08/2022	2022W31
MPXV_USA_2022_NY0031	IIb	B.1	singleton_191		North America	USA			OP687941	01/08/2022	2022W31
MPXV_USA_2022_NY0030	IIb	B.1	root		North America	USA			OP687940	01/08/2022	2022W31
MpxV/human/USA/WA-UW-080976/2022	IIb	B.1	root		North America	USA			OP257264	01/08/2022	2022W31
MpxV/human/USA/WA-UW-084693/2022	IIb	B.1	sub-cluster_37		North America	USA			OP628460	01/08/2022	2022W31
MpxV/human/USA/WA-UW-082002/2022	IIb	B.1	sub-cluster_76		North America	USA			OP628445	01/08/2022	2022W31
MpxV/human/USA/WA-UW-083401/2022	IIb	B.1	sub-cluster_111		North America	USA			OP628451	01/08/2022	2022W31
MpxV/human/USA/WA-UW-085326/2022	IIb	B.1	sub-cluster_113		North America	USA			OP743960	01/08/2022	2022W31
MpxV/human/USA/WA-UW-088325/2022	IIb	B.1	sub-cluster_113		North America	USA			OP392552	01/08/2022	2022W31
MpxV/human/USA/OH-UW-083520/2022	IIb	B.1	sub-cluster_124		North America	USA			OP743956	01/08/2022	2022W31
MpxV/human/USA/WA-UW-084449/2022	IIb	B.1	sub-cluster_127		North America	USA			OP257267	01/08/2022	2022W31
MpxV/human/USA/OH-UW-085672/2022	IIb	B.1	sub-cluster_130		North America	USA			OP392533	01/08/2022	2022W31
MPXV_USA_2022_OH0003	IIb	B.1	sub-cluster_130		North America	USA			OP687942	01/08/2022	2022W31
MpxV/human/USA/OH-UW-082260/2022	IIb	B.1	sub-cluster_130		North America	USA			OP257256	01/08/2022	2022W31
MpxV/human/USA/WA-UW-089142/2022	IIb	B.1	sub-cluster_136		North America	USA			OP328309	01/08/2022	2022W31
MpxV/human/USA/OH-UW-073319/2022	IIb	B.1	sub-cluster_136		North America	USA			OP257255	01/08/2022	2022W31
hMPX/USA/CA-LACPHL-MA00159/2022	IIb	B.1	sub-cluster_140		North America	USA			OP580592	01/08/2022	2022W31
hMPX/USA/CA-LACPHL-MA00172/2022	IIb	B.1	sub-cluster_145		North America	USA			OP580605	01/08/2022	2022W31
MpxV/human/USA/WA-UW-084325/2022	IIb	B.1	sub-cluster_150		North America	USA			OP257261	01/08/2022	2022W31
MpxV/human/USA/WA-UW-084148/2022	IIb	B.1	sub-cluster_156		North America	USA			OP392545	01/08/2022	2022W31
MpxV/human/USA/WA-UW-082497/2022	IIb	B.1	sub-cluster_156		North America	USA			OP310064	01/08/2022	2022W31
hMPX/Human/USA/CA-LACPHL-MA00039/2022	IIb	B.1	sub-cluster_165		North America	USA			OP440562	01/08/2022	2022W31
hMPX/Human/USA/CA-LACPHL-MA00038/2022	IIb	B.1	sub-cluster_165		North America	USA			OP440561	01/08/2022	2022W31
MpxV/human/USA/WA-UW-083781/2022	IIb	B.1	sub-cluster_165		North America	USA			OP392544	01/08/2022	2022W31
MpxV/human/USA/WA-UW-085171/2022	IIb	B.1	sub-cluster_165		North America	USA			OP392546	01/08/2022	2022W31
hMPX/Human/USA/CA-LACPHL-MA00089/2022	IIb	B.1	sub-cluster_166		North America	USA			OP442556	01/08/2022	2022W31
MPXV_USA_2022_NJ0005	IIb	B.1.9	sub-cluster_172		North America	USA			OP687938	01/08/2022	2022W31
MpxV/human/USA/OH-UW-073812/2022	IIb	B.1.13	sub-cluster_173		North America	USA			OP257254	01/08/2022	2022W31
MpxV/human/USA/WA-UW-082670/2022	IIb	B.1.13	sub-cluster_173		North America	USA			OP310053	01/08/2022	2022W31
MPXV_USA_2022_NJ0004	IIb	B.1.5	sub-cluster_174		North America	USA			OP687937	01/08/2022	2022W31
MpxV/human/USA/WA-UW-088960/2022	IIb	B.1.4	sub-cluster_175		North America	USA			OP392553	01/08/2022	2022W31
MpxV/human/USA/WA-UW-085088/2022	IIb	B.1.4	sub-cluster_175		North America	USA			OP681772	01/08/2022	2022W31
MpxV/human/USA/WA-UW-084331/2022	IIb	B.1.4	sub-cluster_175		North America	USA			OP442942	01/08/2022	2022W31
hMPX/Human/USA/CA-LACPHL-MA00086/2022	IIb	B.1.4	sub-cluster_175		North America	USA			OP442553	01/08/2022	2022W31
MpxV/human/USA/WA-UW-081469/2022	IIb	B.1.3	sub-cluster_179		North America	USA			OP442944	01/08/2022	2022W31
MpxV/human/USA/WA-UW-080834/2022	IIb	B.1.3	sub-cluster_179		North America	USA			OP392537	01/08/2022	2022W31
MpxV/human/USA/WA-UW-087619/2022	IIb	B.1.3	sub-cluster_179		North America	USA			OP257262	01/08/2022	2022W31
MpxV/human/USA/WA-UW-085850/2022	IIb	B.1.3	sub-cluster_179		North America	USA			OP628466	01/08/2022	2022W31
MpxV/human/USA/WA-UW-082786/2022	IIb	B.1.3	sub-cluster_179		North America	USA			OP650027	01/08/2022	2022W31
MpxV/human/USA/WA-UW-086360/2022	IIb	B.1.1	sub-cluster_181		North America	USA			OP310055	01/08/2022	2022W31
MpxV/human/USA/WA-UW-081446/2022	IIb	B.1.1	sub-cluster_181		North America	USA			OP628443	01/08/2022	2022W31
MpxV/human/USA/WA-UW-088764/2022	IIb	B.1.1	sub-cluster_181		North America	USA			OP310061	01/08/2022	2022W31
MpxV/human/USA/WA-UW-087104/2022	IIb	B.1.1	sub-cluster_181		North America	USA			OP392549	01/08/2022	2022W31
MpxV/human/USA/WA-UW-089266/2022	IIb	B.1.1	sub-cluster_181		North America	USA			OP310042	01/08/2022	2022W31
MpxV/human/USA/WA-UW-080706/2022	IIb	B.1.1	sub-cluster_181		North America	USA			OP257257	01/08/2022	2022W31
MpxV/human/USA/WA-UW-089756/2022	IIb	B.1.1	sub-cluster_181		North America	USA			OP743955	01/08/2022	2022W31
MpxV/human/USA/WA-UW-084712/2022	IIb	B.1.1	sub-cluster_181		North America	USA			OP628461	01/08/2022	2022W31
MpxV/human/USA/WA-UW-083951/2022	IIb	B.1.1	sub-cluster_181		North America	USA			OP628453	01/08/2022	2022W31
MpxV/human/USA/WA-UW-082531/2022	IIb	B.1.1	sub-cluster_181		North America	USA			OP628448	01/08/2022	2022W31
hMPX/USA/CA-LACPHL-MA00166/2022	IIb	B.1.2	sub-cluster_182		North America	USA			OP580599	01/08/2022	2022W31
MpxV/human/USA/WA-UW-083914/2022	IIb	B.1.2	sub-cluster_182		North America	USA			OP310046	01/08/2022	2022W31
MpxV/human/USA/WA-UW-087424/2022	IIb	B.1.2	sub-cluster_182		North America	USA			OP257248	01/08/2022	2022W31
MpxV/human/USA/WA-UW-085462/2022	IIb	B.1.2	sub-cluster_182		North America	USA			OP392547	01/08/2022	2022W31
MPXV_USA_2022_TX0026	IIb	B.1.2	sub-cluster_182		North America	USA			OP687949	01/08/2022	2022W31
MPXV_USA_2022_TX0024	IIb	B.1.2	sub-cluster_182		North America	USA			OP687947	01/08/2022	2022W31
MpxV/human/USA/OH-UW-085556/2022	IIb	B.1.2	sub-cluster_182		North America	USA			OP310049	01/08/2022	2022W31
MPXV_USA_2022_NC0008	IIb	B.1.2	sub-cluster_182		North America	USA			OP687935	01/08/2022	2022W31
hMPX/Human/USA/CA-LACPHL-MA00095/2022	IIb	B.1.2	sub-cluster_182		North America	USA			OP442567	01/08/2022	2022W31
MPXV_USA_2022_TX0023	IIb	B.1.2	sub-cluster_182		North America	USA			OP687946	01/08/2022	2022W31
MPXV_USA_2022_TX0025	IIb	B.1.2	sub-cluster_182		North America	USA			OP687948	01/08/2022	2022W31
BOL-UNIMOL-MPX-292803-L	IIb	B.1	sub-cluster_155		South America	Colombia			OP390175	02/08/2022	2022W31
hMPXV/Austria/MUW1539124/2022	IIb	B.1	sub-cluster_53		Europe	Austria			OP422342	02/08/2022	2022W31
MPXV/Germany/2022/RKI209	IIb	B.1	sub-cluster_108		Europe	Germany			OP215213	02/08/2022	2022W31
MPXV/Germany/2022/RKI200	IIb	B.1	sub-cluster_163		Europe	Germany			OP215240	02/08/2022	2022W31
MPXV22/human/USA-OK-104	IIb	B.1	singleton_101		North America	USA			OP484340	02/08/2022	2022W31
hMPX/Human/USA/CA-LACPHL-MA00092/2022	IIb	B.1.13	sub-cluster_173		North America	USA			OP442560	02/08/2022	2022W31
hMPX/Human/USA/CA-LACPHL-MA00096/2022	IIb	B.1.13	sub-cluster_173		North America	USA			OP442564	02/08/2022	2022W31
hMPX/USA/CA-LACPHL-MA00176/2022	IIb	B.1.8	sub-cluster_177		North America	USA			OP580609	02/08/2022	2022W31
hMPXV/USA/NC-UNC-0004/2022	IIb	B.1.3	sub-cluster_179		North America	USA			OP480405	02/08/2022	2022W31
hMPXV/USA/NC-UNC-0005/2022	IIb	B.1.2	sub-cluster_182		North America	USA			OP480406	02/08/2022	2022W31
MpxV/human/USA/WA-UW-082625/2022	IIb	B.1.11	sub-cluster_178		North America	USA			OP310067	03/08/2022	2022W31
MPXV/Germany/2022/RKI229	IIb	B.1	sub-cluster_142		Europe	Germany			OP215221	03/08/2022	2022W31
hMpxV/USA/ID-IBL-842580/2022	IIb	B.1	sub-cluster_5		North America	USA			OP381206	03/08/2022	2022W31
[truncated: 715 more rows]
