# Supplementary material for: Viral genetic clustering and transmission dynamics of the 2022 mpox outbreak in Portugal
Source: Nat Med. 2023 Sep 11;29(10):2509–17. doi: 10.1038/s41591-023-02542-x (PMC10579057; doi:10.1038/s41591-023-02542-x)
Supplement: Supplementary file 4 — Nextstrain JSON file, “divergence” outbreak B.1 tree and metadata with subclusters for navigation in https://auspice.us/. [file 41591_2023_2542_MOESM4_ESM.zip › Supplementary_Dataset_1/tree_monkeypox_hmpxv1_outbreak_B1_branch.nwk]

(MPXV-USA-IL-IDPH-083:1.0890810822616892e-16,MPXV_USA_2022_TN0005:0.000005338510230642969,MPXV/Human/USA/CA-CDPH-MPX000036/2022:0.000032762091396774517,MPX/PT0090/2022:0.0000053663265586679945,MPXV/Germany/2022/RKI123:0.000021624651178379266,MpxV/human/CAN/UN-NML-2885/2022:8.608565249534905e-17,MpxV/human/CAN/UN-NML-2844/2022:8.608565249534905e-17,MPXV/Germany/2022/RKI181:0,MPXV/Human/USA/CA-CDPH-MPX000007/2022:0.0000053419475062305545,MpxV/human/CAN/UN-NML-2893/2022:0.0000181248556571666,Monkeypox/PT0439/2022:0.000027293036459463606,MPX/Human/USA/CA-LACPHL-MA00239/2022:8.635670303847043e-17,Monkeypox virus/Human/USA/CA-LACPHL-MA00214/2022:0.0000053424967725275506,MPXV/Germany/2022/RKI553:8.608565249534905e-17,Monkeypox/PT0351/2022:0,MPXV_USA_2022_NY0023:0.000005342258775044881,Monkeypox/PT0330/2022:0.000010720404543342705,Monkeypox/PT0318/2022:0,hMPXV-IHU00018:0.0000053836496751321315,MpxV/human/CAN/UN-NML-2954/2022:0,MPXV/Germany/2022/RKI03:8.608565249534905e-17,MPXV/Human/USA/UT-UPHL-82200022/2022:0,MPXV/Germany/2022/RKI546:8.61940727125976e-17,MpxV/human/CAN/UN-NML-2897/2022:8.608565249534905e-17,Monkeypox/PT0041/2022:8.608565249534905e-17,MpxV/human/CAN/UN-NML-3472/2022:8.608565249534905e-17,MPXV/Germany/2022/RKI010:8.608565249534905e-17,MpxV/human/USA/WA-UW-098936/2022:8.608565249534905e-17,MPXV_415_SP_2022:8.608565249534905e-17,MPXV_UK_2022_9000159:8.608565249534905e-17,MpxV/human/CAN/UN-NML-3368/2022:8.608565249534905e-17,MPXV/Germany/2022/RKI149:8.608565249534905e-17,MPXV/Germany/2022/RKI476:8.608565249534905e-17,MpxV/human/USA/WA-UW-094434/2022:8.608565249534905e-17,MpxV/human/USA/WA-UW-083578/2022:8.608565249534905e-17,MPXV_UK_2022_9000144:8.608565249534905e-17,MPXV/Germany/2022/RKI172:8.608565249534905e-17,MPXV_UK_2022_9000090:8.608565249534905e-17,MPXV/Germany/2022/RKI386:8.608565249534905e-17,MPXV_ISR001_2022:8.608565249534905e-17,MpxV/human/USA/WA-UW-071246/2022:8.608565249534905e-17,hMPXV-IHU00005:8.608565249534905e-17,MpxV/human/CAN/UN-NML-2873/2022:8.608565249534905e-17,MPXV_350_R_SP_2022:8.608565249534905e-17,MpxV/human/USA/WA-UW-088092/2022:8.608565249534905e-17,MPXV/Germany/2022/RKI024:8.608565249534905e-17,MpxV/human/CAN/UN-NML-2852/2022:8.608565249534905e-17,MPX/UZ_REGA_4/Belgium/2022:8.608565249534905e-17,MPXV_UK_2022_9000152:8.608565249534905e-17,9000365:8.608565249534905e-17,Monkeypox/PT0013/2022:8.608565249534905e-17,MpxV/human/USA/WA-UW-088225/2022:8.608565249534905e-17,MpxV/human/CAN/UN-NML-3339/2022:8.608565249534905e-17,9000419:8.608565249534905e-17,MPXV_USA_2022_IL001:8.608565249534905e-17,Monkeypox/PT0022/2022:8.608565249534905e-17,MPXV/Germany/2022/RKI147:8.608565249534905e-17,MpxV/human/USA/WA-UW-082153/2022:8.608565249534905e-17,MPXV/Germany/2022/RKI136:8.608565249534905e-17,MpxV/human/CAN/UN-NML-3292/2022:8.608565249534905e-17,MpxV/human/USA/WA-UW-086118/2022:8.608565249534905e-17,MPX_jTHLhj_9000307:8.608565249534905e-17,MPX/human/USA/UT-UPHL-82200022/2022:8.608565249534905e-17,MPXV/Human/USA/CA-CDPH-MPX000006/2022:8.608565249534905e-17,MpxV/human/CAN/UN-NML-3100/2022:8.608565249534905e-17,Monkeypox/PT0021/2022:8.608565249534905e-17,MPXV/Germany/2022/RKI199:8.608565249534905e-17,MpxV/human/CAN/UN-NML-2967/2022:8.608565249534905e-17,MPX-42/Finland/2022:8.608565249534905e-17,MPXV_UK_2022_9000096:8.608565249534905e-17,MpxV/human/USA/WA-UW-076724/2022:8.608565249534905e-17,Monkeypox/PT0018/2022:8.608565249534905e-17,2022/2 SLO:8.608565249534905e-17,MpxV/human/USA/WA-UW-077836/2022:8.608565249534905e-17,MpxV/human/USA/WA-UW-089714/2022:8.608565249534905e-17,MPXV_345_R_SP_2022:8.608565249534905e-17,MPXV_349_R_SP_2022:8.608565249534905e-17,MPXV/Germany/2022/RKI146:8.608565249534905e-17,CVR_MPXV1e:8.608565249534905e-17,Monkeypox/PT0040/2022:8.608565249534905e-17,MPX_96X1Vd_9000217:8.608565249534905e-17,MPXV/Germany/2022/RKI513:8.608565249534905e-17,MPXV/Germany/2022/RKI087:8.608565249534905e-17,MpxV/human/USA/WA-UW-076854/2022:8.608565249534905e-17,MPXV/Germany/2022/RKI114:8.608565249534905e-17,MPXV/Germany/2022/RKI168:8.608565249534905e-17,MPXV/Germany/2022/RKI173:8.608565249534905e-17,MpxV/human/CAN/UN-NML-3127/2022:8.608565249534905e-17,MPX_qQzToC_9000264:8.608565249534905e-17,MpxV/human/CAN/UN-NML-2955/2022:8.608565249534905e-17,MPXV_UK_2022_9000063:8.608565249534905e-17,MPXV/Germany/2022/RKI379:8.608565249534905e-17,MPXV/Germany/2022/RKI071:8.608565249534905e-17,MPXV22/human/USA-OK-149:8.608565249534905e-17,MPXV_420_SP_2022:8.608565249534905e-17,MpxV/human/USA/WA-UW-081786/2022:8.608565249534905e-17,MpxV/human/USA/WA-UW-089563/2022:8.608565249534905e-17,MpxV/human/USA/WA-UW-087956/2022:8.608565249534905e-17,MpxV/human/USA/WA-UW-089475/2022:8.608565249534905e-17,MPXV_351_R_SP_2022:8.608565249534905e-17,MPXV_438_SP_2022:8.608565249534905e-17,MPXV/Germany/2022/RKI110:8.608565249534905e-17,MPXV/Germany/2022/RKI052:8.608565249534905e-17,MPXV/Germany/2022/RKI139:8.608565249534905e-17,MpxV/human/USA/WA-UW-089807/2022:8.608565249534905e-17,MpxV/human/CAN/UN-NML-2874/2022:8.608565249534905e-17,4061:8.608565249534905e-17,MpxV/human/CAN/UN-NML-3162/2022:8.608565249534905e-17,MpxV/human/CAN/UN-NML-2896/2022:8.608565249534905e-17,Monkeypox/PT0035/2022:8.608565249534905e-17,MPXV/Germany/2022/RKI385:8.608565249534905e-17,MpxV/human/CAN/UN-NML-3531/2022:8.608565249534905e-17,CVR_MPXV1b:8.608565249534905e-17,MPXV_USA_2022_CA001:8.608565249534905e-17,MPXV_1077_SP_2022:8.608565249534905e-17,MpxV/human/USA/WA-UW-083179/2022:8.608565249534905e-17,MPXV_USA_2022_FL0004:8.608565249534905e-17,MPXV_453_SP_2022:8.608565249534905e-17,MPXV22/human/USA-OK-67:8.608565249534905e-17,MPX/UZ_REGA_5/Belgium/2022:8.608565249534905e-17,MpxV/human/USA/WA-UW-089987/2022:8.608565249534905e-17,MPXV/Germany/2022/RKI113:8.608565249534905e-17,MPXV_IRBA22-14:8.608565249534905e-17,MPXV/Human/USA/CA-CDPH-MPX000005/2022:8.608565249534905e-17,MpxV/human/CAN/UN-NML-3702/2022:8.608565249534905e-17,MPX/UZ_REGA_3/Belgium/2022:8.608565249534905e-17,Monkeypox/PT0014/2022:8.608565249534905e-17,Monkeypox/PT0036/2022:8.608565249534905e-17,hMPXV-IHU00003:8.608565249534905e-17,MPX/UZ_REGA_6/Belgium/2022:8.608565249534905e-17,MPXV_2318_SP_2022:8.608565249534905e-17,Monkeypox/PT0024/2022:8.608565249534905e-17,MpxV/human/USA/WA-UW-080268/2022:8.608565249534905e-17,MPXV_13555_SP_2022:8.608565249534905e-17,Monkeypox/PT0011/2022:8.608565249534905e-17,MpxV/human/USA/WA-UW-076861/2022:8.608565249534905e-17,MPXV/Germany/2022/RKI144:8.608565249534905e-17,MpxV/human/USA/WA-UW-084909/2022:8.608565249534905e-17,MPXV/Germany/2022/RKI409:8.608565249534905e-17,MPXV/Germany/2022/RKI067:8.608565249534905e-17,MPXV/Germany/2022/RKI112:8.608565249534905e-17,MPXV_USA_2022_MA001:8.608565249534905e-17,Monkeypox/PT0449/2022:0,MPXV_USA_2022_AZ0001:0.000005338510230642969,MPXV/Germany/2022/RKI161:0.00001071895035907128,MPXV-USA-IL-IDPH-082:0,MpxV/human/USA/WA-UW-071121/2022:0.0000053381213813246645,MPXV22/human/USA-OK-302:0.000010734159368574038,Monkeypox/PT0305/2022:0.0000053588570569099376,Monkeypox/PT0280/2022:0.0000058726829302117585,MPX/PT0057/2022:8.635670303847043e-17,MPXV/Germany/2022/RKI382:1.0869126779167182e-16,Slovenia-MPXV-24-2022:0.00001241601585869886,MPXV/Germany/2022/RKI091:0.000005345108990197371,Monkeypox virus/Human/USA/CA-LACPHL-MA00217/2022:0.000010720592934339572,WA-2022:0.00002787409507387634,MPX_k9tr7U_9000256:8.608565249534905e-17,MPX/Human/USA/CA-LACPHL-MA00252/2022:0,MPXV-USA-IL-IDPH-025:0.000005395731429610887,MPX/PT0051/2022:0,MN-MDH-MPXV_0009:0,hMPXV-IHU00014:0.00002397825589815273,MPXV/Germany/2022/RKI06:8.608565249534905e-17,PrEV_case_4:0.000005343453308250467,MPXV_435_SP_2022:8.608565249534905e-17,MPXV-USA-IL-IDPH-079:8.624828282122188e-17,MpxV/human/CAN/UN-NML-2886/2022:0,hMPXV-IHU00006:0,MpxV/human/USA/WA-UW-089836/2022:1.0901652844341747e-16,MPXV_USA_2022_AZ0004:0.000010719924149919964,MPXV/Human/USA/CA-CDPH-MPX000021/2022:8.630249292984615e-17,MpxV/human/CAN/UN-NML-3530/2022:8.608565249534905e-17,MN-MDH-MPXV_0013:0.00002169310610088414,INMI-Pt3:8.608565249534905e-17,MPX/PT0126/2022:0,Slovenia-MPXV-41-2022:0.000005467440619278362,Monkeypox/PT0032/2022:0.00001617691588638899,Slovenia-MPXV-39-2022:0.000005589854574463186,MPXV/Germany/2022/RKI391:0.000005342876409399999,Monkeypox virus/Human/USA/CA-LACPHL-MA00232/2022:0,MpxV/human/CAN/UN-NML-3086/2022:8.64109131470947e-17,Monkeypox/PT0581/2022:0,MpxV/human/CAN/UN-NML-3674/2022:0.0000053410587726571124,Monkeypox/PT0328/2022:0,MPXV_407_SP_2022:8.608565249534905e-17,MPX_I1tnVS_9000246:0.000005338766913182884,MPXV/Germany/2022/RKI393:1.0890810822616892e-16,MPXV_UK_2022_9000069:8.608565249534905e-17,MPXV/Germany/2022/RKI407:8.608565249534905e-17,hMPXV-IHU00013:1.0885389811754465e-16,MPXV_2345_SP_2022:8.608565249534905e-17,Monkeypox/PT0418/2022:0,MpxV/human/USA/WA-UW-087006/2022:8.608565249534905e-17,Slovenia-MPXV-33-2022:0,Monkeypox/PT0327/2022:0.000005392092968140082,Monkeypox/PT0397/2022:1.087454779002961e-16,MPXV-USA-IL-IDPH-026:0,MPX/Human/USA/CA-LACPHL-MA00246/2022:0,MPX_o3VuSh_9000348:0.000010763151631142055,Monkeypox/PT0340/2022:0,MPXV/Germany/2022/RKI176:0.000010734159368574038,MPXV_USA_2022_NY0021:8.61940727125976e-17,MPXV_457_SP_2022:0.000010726521322954876,Monkeypox/PT0442/2022:0,MPX/Human/USA/CA-LACPHL-MA00195/2022:0,MpxV/human/USA/WA-UW-091343/2022:0.000005340055532007703,Slovenia-MPXV-31-2022:0,MPXV_403_SP_2022:0.000005341919199459673,MPX/UZ_REGA_1/Belgium/2022:0.000005341919199459673,Monkeypox/PT0027/2022:0,hMPX/Human/USA/CA-LACPHL-MA00083/2022:0,MPX_h9DUQg_9000203:0.000016154206843858822,MPXV_USA_2022_TX0007:0.000005338510230642969,MPXV_USA_2022_CA0057:0.000005338510230642969,Monkeypox/PT0343/2022:0,hMPXV-IHU00007:8.608565249534905e-17,MPX/Human/USA/CA-LACPHL-MA00185/2022:0.000027938054394553507,hMPX/Human/USA/CA-LACPHL-MA00017/2022:0,Monkeypox/PT0298/2022:0,Monkeypox/PT0207/2022:0.00001078273136898418,MPXV/Germany/2022/RKI058:8.608565249534905e-17,MPXV_UK_2022_4:0.000010727216959150495,hMPX/Human/USA/CA-LACPHL-MA00003/2022:0,Monkeypox/PT0403/2022:0.000012136787143486778,MPX/PT0084/2022:0.000005400721567770889,MPXV/Germany/2022/RKI041:0.000016155429915829997,MPXV/Germany/2022/RKI126:0.00000533938290454318,MPXV_USA_2022_MN0005:8.608565249534905e-17,MPXV_USA_2022_RI0002:8.608565249534905e-17,MPXV_USA_2022_CA0032:8.608565249534905e-17,MPXV_USA_2022_AZ0002:8.608565249534905e-17,MPXV_USA_2022_IL0045:8.608565249534905e-17,MPXV_USA_2022_MN0007:8.608565249534905e-17,MPXV_USA_2022_MN0009:8.608565249534905e-17,MPXV_USA_2022_IL0025:8.608565249534905e-17,MPxV/VIDRL01/2022:0.000005341919199459673,MPXV_USA_2022_HI0003:8.608565249534905e-17,hMpxV/UK/LMO-034a/2022:0,MpxV/human/USA/WA-UW-085937/2022:0.000016165580407459025,MPX/PT0075/2022:0.000005338698487157296,MPXV_UK_2022_9000068:8.630249292984615e-17,MPX_i96eY5_9000346:0.0000053381213813246645,MPX/Human/USA/CA-LACPHL-MA00113/2022:0.000010750322744585469,Monkeypox/PT0239/2022:0,MN-MDH-MPXV_0003:8.624828282122188e-17,MpxV/human/CAN/UN-NML-3921/2022:0.00001628534908412548,MPXV/Germany/2022/RKI096:8.608565249534905e-17,Monkeypox/PT0317/2022:0,Monkeypox/PT0242/2022:0.00001222640566372207,Monkeypox virus/Human/USA/CA-LACPHL-MA00231/2022:0.0000053400976723364186,hMPXV-CH-38212023/2022:8.603144238672478e-17,Monkeypox/PT0176/2022:0.000010751112701106618,MPX_hSAaEl_9000356:8.64109131470947e-17,MPXV/Germany/2022/RKI291:1.0890810822616892e-16,MpxV/human/USA/WA-UW-073974/2022:0.000010734159368574038,MPXV/Germany/2022/RKI345:0.000005341949327600378,MPXV_UK_2022_9000175:0.000010726634602708509,MPX/Human/USA/CA-LACPHL-MA00121/2022:0,MpxV/human/CAN/UN-NML-3273/2022:0.000005341919199459673,MPXV_2022_NL001:0.000010763113720918213,MPXV-CH-38134631/2022:0,MPXV/Germany/2022/RKI277:8.608565249534905e-17,Monkeypox/PT0029/2022:0.0000053381213813246645,MPX_96X1Vd_9000216:8.608565249534905e-17,MPXV-USA-IL-IDPH-066:1.089623183347932e-16,hMPX/Human/USA/CA-LACPHL-MA00060/2022:0,MPX/PT0108/2022:0.00002162668293248938,MPXV/Human/USA/UT-UPHL-82200023/2022:0,MPXV/Germany/2022/RKI489:0.000005342117470175274,Monkeypox/PT0541/2022:0.00001632088194305077,MPXV-USA-IL-IDPH-032:1.0879968800892037e-16,MPXV/Germany/2022/RKI272:0.000010741394291382297,Monkeypox/PT0349/2022:8.635670303847043e-17,MPX/Human/USA/CA-LACPHL-MA00205/2022:0,MPXV/Human/USA/CA-CDPH-MPX000020/2022:0.000005362493427103234,MPXV/Germany/2022/RKI012:0.0000053381213813246645,hMPX/Human/USA/CA-LACPHL-MA00004/2022:1.0907073855204175e-16,Monkeypox/PT0006/2022:0.000005341961696913092,MpxV/human/USA/WA-UW-085249/2022:0.000010726521322954876,9000430:0.000010726615344162959,Monkeypox/PT0151/2022:1.0890810822616892e-16,MPXV/Germany/2022/RKI170:0.000010726677592876304,MpxV/human/USA/OH-UW-089521/2022:0.000005810760784140791,Monkeypox/PT0012/2022:8.608565249534905e-17,MPXV_UK_2022_9000105:8.613986260397333e-17,Monkeypox/PT0016/2022:0.0000053786056913986764,MPXV/Human/USA/CA-CDPH-MPX000012/2022:0.000005357791925639211,Monkeypox/PT0256/2022:0,MPXV_UK_2022_6:8.592302216947623e-17,Monkeypox/PT0007/2022:8.608565249534905e-17,Monkeypox/PT0335/2022:0.00000534595749667339,Monkeypox/PT0523/2022:1.0890810822616892e-16,Monkeypox/PT0272/2022:0.000005366462831800855,Monkeypox/PT0288/2022:0.000016191687716157765,Slovenia-MPXV-19-2022:0,MPXV/Germany/2022/RKI143:0.000005338211351262523,MpxV/human/CAN/UN-NML-3141/2022:8.608565249534905e-17,MPXV_1081_SP_2022:8.61940727125976e-17,MN-MDH-MPXV_0011:1.0907073855204175e-16,MPXV_USA_2022_PA001:8.613986260397333e-17,PEV_case:0.00002715723323946863,Monkeypox virus/Human/USA/CA-LACPHL-MA00234/2022:0.000005338440263085993,MpxV/human/USA/WA-UW-097661/2022:8.608565249534905e-17,MPX_Mfh7qh_9000333:0.000016165580407459025,MPXV22/human/USA-NE-44:0.000005341919199459673,hMPXV/Austria/MUW1525179/2022:0.000017348660689321216,MPX/Human/USA/CA-LACPHL-MA00111/2022:0.000010927297019451229,Monkeypox/PT0224/2022:1.0879968800892037e-16,Monkeypox/PT0196/2022:1.0907073855204175e-16,MpxV/human/CAN/UN-NML-2869/2022:0,MPXV/Germany/2022/RKI04:8.608565249534905e-17,Monkeypox/PT0025/2022:8.608565249534905e-17,MpxV/human/CAN/UN-NML-3658/2022:8.613986260397333e-17,MPXV/Germany/2022/ON/RKI325:0.0000053475424287707926,Monkeypox/PT0304/2022:8.630249292984615e-17,MPXV/Germany/2022/RKI216:8.608565249534905e-17,ANT-LDSP-ANT-MPX-25283E:0.000016682686038884678,hMPX/Human/USA/CA-LACPHL-MA00023/2022:0.000016326606250423445,MpxV/human/CAN/UN-NML-2975/2022:0.000005350409990600383,ANT-LDSP-ANT-MPX-25298C:0,Monkeypox/PT0308/2022:1.0890810822616892e-16,MPXV/Germany/2022/RKI226:0.000010726521322954876,MpxV/human/CAN/UN-NML-2849/2022:8.608565249534905e-17,MpxV/human/CAN/UN-NML-3913/2022:1.0863705768304754e-16,MpxV/human/USA/WA-UW-088081/2022:0.000006158970576238443,MPXV/Germany/2022/RKI128:0.000005810760784140791,Monkeypox/PT0339/2022:0,Monkeypox/PT0026/2022:0,ANT_INS_MPX_0039_L:0.000011148364954236315,Monkeypox/PT0195/2022:1.0890810822616892e-16,Monkeypox/PT0302/2022:0,MPXV/Germany/2022/ON/RKI415:8.608565249534905e-17,Monkeypox/PT0337/2022:0,MPXV-USA-IL-IDPH-033:1.089623183347932e-16,MPX_EduQvV_9000249:0,MPX/PT0112/2022:8.624828282122188e-17,Slovenia-MPXV-27-2022:0.000011136812377371289,MPXV_USA_2022_IL0034:8.608565249534905e-17,Monkeypox/PT0299/2022:0,MPXV_UK_2022_9000062:0.000005341919199459673,MpxV/human/CAN/UN-NML-3344/2022:0.000005357534341988838,Monkeypox/PT0249/2022:0,MPX/PT0069/2022:0,Monkeypox/PT0034/2022:8.608565249534905e-17,MPXV/Germany/2022/RKI552:8.646512325571898e-17,MPXV_USA_2022_NC0004:0.000005343248949179515,MPXV/Germany/2022/RKI219:8.608565249534905e-17,Monkeypox/PT0350/2022:0,Monkeypox/PT0277/2022:0.000010737520830275422,MPXV22/human/USA-OK-104:0.000005341919199459673,MPXV/Germany/2022/RKI105:8.608565249534905e-17,MPXV/Germany/2022/RKI095:1.0901652844341747e-16,MpxV/human/USA/WA-UW-088725/2022:0.000010726615344162959,MPXV/Germany/2022/ON/RKI505:0,MPXV_431_SP_2022:0.000005341919199459673,MPXV/Germany/2022/ON/RKI412:0.00003272485858213717,Monkeypox/PT0332/2022:0,MPXV/Human/USA/CA-CDPH-MPX000011/2022:0,MN-MDH-MPXV_0020:0.000016398511639640636,Monkeypox/PT0445/2022:1.0907073855204175e-16,Monkeypox/PT0326/2022:0,MPX_cAC1lu_9000277:0.00001071895035907128,Monkeypox/PT0345/2022:0,hMPX/USA/CA-LACPHL-MA00173/2022:0,Monkeypox/PT0357/2022:0.00000535039950560432,MPXV/Germany/2022/RKI541:8.608565249534905e-17,MpxV/human/CAN/UN-NML-2969/2022:0.0000053381213813246645,MpxV/human/CAN/UN-NML-2857/2022:0.000005366997869208788,Monkeypox/PT0047/2022:8.608565249534905e-17,MPX/PT0074/2022:0.000005338421038909001,MPXV_USA_2022_NY003:0.000005341919199459673,Monkeypox virus/Human/USA/CA-LACPHL-MA00260/2022:0.0000053605994998016785,hMPXV-IHU00017:0,MPX/PT0070/2022:0,Monkeypox/PT0384/2022:0.000005339193366767081,Monkeypox/PT0370/2022:0.000010736365285640942,MPXV_USA_2022_UT001:0.0000053381277898609096,MpxV/human/CAN/UN-NML-3165/2022:8.613986260397333e-17,Monkeypox/PT0437/2022:0,Monkeypox/PT0333/2022:8.61940727125976e-17,MPX/PT0056/2022:0.00001179798536309122,hMpxV/UK/LMO-033a/2022:0,Monkeypox/PT0297/2022:0.000005344778665768754,Monkeypox/PT0232/2022:0,MPXV_USA_2022_MN0003:0.000005338510230642969,ANT-LDSP-ANT-MPX-25297C:0,Monkeypox/PT0292/2022:8.64109131470947e-17,MPX/Human/USA/CA-LACPHL-MA00190/2022:0.000005343278419110134,MpxV/human/CAN/UN-NML-2870/2022:8.608565249534905e-17,Monkeypox/PT0030/2022:0,MPXV/Germany/2022/RKI225:0.000005338107578235351,MpxV/human/CAN/UN-NML-3137/2022:8.603144238672478e-17,Monkeypox/PT0154/2022:8.635670303847043e-17,MPXV_UK_2022_5:0.000005342182633849698,MPXV-USA-IL-IDPH-069:0,MPXV-USA-IL-IDPH-047:0,MPX_IMt4nT_9000212:0,Monkeypox/PT0261/2022:0.0000053721624797275504,Monkeypox/PT0205/2022:0.00000623485675733395,MpxV/human/CAN/UN-NML-3080/2022:0,MPXV/Germany/2022/RKI519:8.630249292984615e-17,MPXV/Germany/2022/RKI039:8.608565249534905e-17,MPXV/Germany/2022/RKI138:0.000005810760784140791,MPXV/Human/USA/UT-UPHL-82200096/2022:0.000006464425681912216,Slovenia-MPXV-29-2022:0.00001283906433221469,Monkeypox/PT0001/2022:0,MPX_OXSHAI_9000245:0.00001071895035907128,Monkeypox/PT0177/2022:0,MPXV_2286_SP_2022:8.608565249534905e-17,MPXV_UK_2022_9000185:0.000016154206843858822,MpxV/human/CAN/UN-NML-2837/2022:0.000010723224944204403,MPX/Human/USA/CA-LACPHL-MA00257/2022:0,Monkeypox/PT0325/2022:8.624828282122188e-17,Monkeypox/PT0539/2022:0,Monkeypox/PT0222/2022:8.608565249534905e-17,Monkeypox/PT0434/2022:8.613986260397333e-17,MPX/Human/USA/CA-LACPHL-MA00202/2022:0.000005338331196008521,B1118450re:0.000005474337664008728,MpxV/human/USA/Unknown-UW-102378/2022:0.0000216397218705881,hMPX/USA/CA-LACPHL-MA00169/2022:0,MpxV/human/CAN/UN-NML-3348/2022:8.608565249534905e-17,MPXV_USA_2022_NY0022:8.608565249534905e-17,MPXV_USA_2022_CT0003:0.000010728909809499165,MPXV_UK_2022_9000189:8.613986260397333e-17,MPXV_UK_2022_2:0.000010734854673840526,MPXV/Germany/2022/RKI349:0.000005338293417124279,MpxV/human/CAN/UN-NML-3864/2022:0.0000054180895333010015,MPXV/Human/USA/CA-CDPH-MPX000038/2022:0.000010734159368574038,Monkeypox/PT0048/2022:0.000005384825605889306,MPXV/Germany/2022/RKI244:0.000006226396499072742,Slovenia-MPXV-23-2022:0,Monkeypox/PT0234/2022:0,Monkeypox/PT0042/2022:0,ANT-LDSP-ANT-MPX-24535-O:0.0000056833665087488395,MPXV/Germany/2022/RKI031:8.608565249534905e-17,MPXV/Germany/2022/RKI365:0.00001160150026365182,MPX/Human/USA/CA-LACPHL-MA00251/2022:0.0000053383109324463165,Monkeypox/PT0348/2022:1.087454779002961e-16,Monkeypox/PT0309/2022:0,Monkeypox/PT0342/2022:0.000005359320156391985,MpxV/human/USA/OH-UW-075598/2022:0.000010734159368574038,MPXV/Germany/2022/ON/RKI306:8.608565249534905e-17,Monkeypox/PT0004/2022:8.651933336434325e-17,MpxV/human/CAN/UN-NML-3269/2022:0.000010760127019277487,MPXV_UK_2022_9000177:8.624828282122188e-17,MPXV/Germany/2022/RKI547:0.000006227660896162646,MPXV/Germany/2022/RKI07:8.608565249534905e-17,MPXV_USA_2022_GA0007:1.0890810822616892e-16,MPXV/Germany/2022/RKI384:0.000006233105720543505,Monkeypox/PT0289/2022:0,MPXV/Germany/2022/RKI354:0.000010726521322954876,INMI-Pt1:8.651933336434325e-17,MN-MDH-MPXV_0002:1.0863705768304754e-16,MPXV_USA_2022_UT002:8.613986260397333e-17,MPXV/Human/USA/CA-CDPH-MPX000033/2022:0.000016165688414927553,Monkeypox/PT0197/2022:8.608565249534905e-17,MpxV/human/CAN/UN-NML-3486/2022:0.00001624962669667467,MPXV-USA-IL-IDPH-030:1.0901652844341747e-16,Monkeypox/PT0173/2022:0,MPX/PT0085/2022:0,MPXV_UK_2022_9000140:0.000017333780741983452,MPXV/Germany/2022/RKI442:0.000010753765494856044,MPX/PT0088/2022:0,Monkeypox/PT0208/2022:0.0000053631278398557085,Monkeypox/PT0182/2022:0,Monkeypox/PT0180/2022:0,MPX/Human/USA/CA-LACPHL-MA00188/2022:0,B1118457re:0,MPX/Human/USA/CA-LACPHL-MA00187/2022:0,MPXV/Human/USA/CA-CDPH-MPX000027/2022:1.087454779002961e-16,Monkeypox/PT0346/2022:0,Monkeypox/PT0250/2022:0.000005612858193592741,9000453:8.624828282122188e-17,MPXV/Germany/2022/ON/RKI512:0,MPXV/Germany/2022/RKI444:0.000005346840355140224,MPX/Human/USA/CA-LACPHL-MA00242/2022:0.000005338327812208878,hMPX/Human/USA/CA-LACPHL-MA00061/2022:0.000005342192548050235,ANT-LDSP-ANT-MPX-24592-C:0.00000552909806939998,Monkeypox/PT0291/2022:0.000005351714271625038,Monkeypox/PT0184/2022:0.000005365540988000613,MpxV/human/CAN/UN-NML-2861/2022:8.608565249534905e-17,MPXV/Germany/2022/RKI475:8.608565249534905e-17,RNA:0.000005341949327600378,Monkeypox/PT0003/2022:8.608565249534905e-17,MpxV/human/CAN/UN-NML-2853/2022:8.608565249534905e-17,MPX/Human/USA/CA-LACPHL-MA00183/2022:0.000010727231142902108,Slovenia-MPXV-17-2022:0.000005562949058737332,MPX_96X1Vd_9000218:8.608565249534905e-17,CVR_MPXV1d:0.0000053381277898609096,MPX/2022/Canada/AB1:0.000005342072894681045,hMPXV-IHU00010:0,hMPX/Human/USA/CA-LACPHL-MA00019/2022:0.000010827981106331143,Monkeypox/PT0262/2022:1.0890810822616892e-16,MPXV_USA_2022_IL003:8.608565249534905e-17,MPX_VghSe2_9000318:0.00001734609996065174,MPX/PT0062/2022:0.000005345508134616927,hMPX/Human/USA/CA-LACPHL-MA00020/2022:0.00001752910728653541,hMPX/Human/USA/CA-LACPHL-MA00046/2022:0.000005353389971971315,MPXV/Human/USA/CA-CDPH-MPX000039/2022:0.00001072677625173549,MPXV_UK_2022_1:8.608565249534905e-17,MpxV/human/USA/WA-UW-092990/2022:8.608565249534905e-17,Monkeypox/PT0023/2022:8.608565249534905e-17,Monkeypox/PT0133/2022:0.000005340170364294069,MpxV/human/USA/WA-UW-082029/2022:0.000005341949327600378,Slovenia-MPXV-16-2022:0,MPXV-USA-IL-IDPH-036:0.000005362798249916329,MPXV/Germany/2022/RKI262:0.0000053381213813246645,MPX/Human/USA/CA-LACPHL-MA00145/2022:0.000010761654773777868,Monkeypox/PT0355/2022:0.000005350546698753319,MPXV_GSTT_Patient1:0,MPXV/Germany/2022/RKI040:1.089623183347932e-16,MPXV_UK_2022_9000190:8.64109131470947e-17,MPXV_FVG-ITA_01_2022:8.613986260397333e-17,Monkeypox/PT0273/2022:0,Monkeypox/PT0002/2022:0,MpxV/human/CAN/UN-NML-3595/2022:8.608565249534905e-17,MpxV/human/USA/OH-UW-074058/2022:0.00002162453155842009,hMPXV/Austria/MUW1532243/2022:0.00002163986478288457,MpxV/human/CAN/UN-NML-3357/2022:0.000016165580407459025,MPXV-USA-IL-IDPH-021:0.0000053672031037430164,hMPX/Human/USA/CA-LACPHL-MA00024/2022:0.000016392661559153326,MPX/Human/USA/CA-LACPHL-MA00146/2022:0,MpxV/human/USA/WA-UW-088432/2022:0.000005338259236901987,Monkeypox virus/Human/USA/CA-LACPHL-MA00221/2022:0,Monkeypox/PT0589/2022:0.00001084139947756576,Monkeypox/PT0526/2022:0.0000053437263434863804,hMPX/USA/CA-LACPHL-MA00170/2022:0.000010722165855037234,Monkeypox/PT0310/2022:0,MPX/PT0128/2022:8.608565249534905e-17,Monkeypox virus/Human/USA/CA-LACPHL-MA00261/2022:1.0890810822616892e-16,MPXV/Germany/2022/RKI142:8.608565249534905e-17,MPXV/Germany/2022/RKI05:0,Monkeypox/PT0354/2022:0,ANT-LDSP-ANT-MPX-24387-C:0.000005535632793864814,Monkeypox/PT0293/2022:1.0901652844341747e-16,MPXV/Germany/2022/ON/RKI454:0.000005350028495237794,MPXV_USA_2022_CA0043:8.608565249534905e-17,MPX/Human/USA/CA-LACPHL-MA00191/2022:8.64109131470947e-17,MPXV_USA_2022_NY0020:8.608565249534905e-17,CVR_MPXV1c:8.608565249534905e-17,MpxV/human/USA/WA-UW-081100/2022:0.0000053381213813246645,Monkeypox/PT0569/2022:0.00001621677058099224,Monkeypox/PT0367/2022:1.0885389811754465e-16,MPXV_USA_2022_NY0031:0.0000053390569814123026,MPXV_USA_2022_NY0030:8.613986260397333e-17,hMPX/USA/CA-LACPHL-MA00155/2022:0.00001072769022990392,MPXV/Germany/2022/RKI084:0.000005341919199459673,Monkeypox/PT0037/2022:0,MpxV/human/CAN/UN-NML-2894/2022:1.087454779002961e-16,hMpxV/Netherlands/NH-AUMC-0001/2022:0.000006233105720543505,MPXV/Human/USA/CA-CDPH-MPX000028/2022:0.00002163594744808092,Monkeypox/PT0046/2022:0.000010726521322954876,RNA_73388e:8.608565249534905e-17,MPXV/Germany/2022/RKI077:8.608565249534905e-17,Monkeypox/PT0235/2022:8.61940727125976e-17,MpxV/human/USA/WA-UW-099881/2022:0.00003839852121906577,Monkeypox/PT0174/2022:0.000005344235798744742,INMI-Pt2:1.0890810822616892e-16,MpxV/human/USA/WA-UW-080976/2022:8.608565249534905e-17,MPX/PT0121/2022:0,Monkeypox/PT0322/2022:0,Monkeypox/PT0258/2022:0.000021643389747370617,Monkeypox/PT0009/2022:8.608565249534905e-17,MPX/Human/USA/CA-LACPHL-MA00256/2022:8.630249292984615e-17,MN-MDH-MPXV_0004:0,Monkeypox/PT0306/2022:8.624828282122188e-17,MPXV/Germany/2022/RKI514:8.608565249534905e-17,Monkeypox virus/Human/USA/CA-LACPHL-MA00271/2022:0,Monkeypox/PT0017/2022:0.000005405098853907529,MpxV/human/CAN/UN-NML-2858/2022:8.624828282122188e-17,MPXV/Germany/2022/RKI071_164khx:8.608565249534905e-17,MPXV_USA_2022_CA0036:0.000005338510230642969,MPXV-USA-IL-IDPH-022:0.000005342034255780372,MPXV/Germany/2022/RKI035:0.00000534219322899024,Slovenia-MPXV-11-2022:1.0869126779167182e-16,MpxV/human/CAN/UN-NML-2835/2022:0,MPXV-CH-38156923/2022:8.624828282122188e-17,MpxV/human/CAN/UN-NML-2856/2022:0,Monkeypox/PT0028/2022:8.608565249534905e-17,MPXV/Germany/2022/RKI107:0.000005338697486992068,MPXV/Human/USA/CA-CDPH-MPX000019/2022:0,Monkeypox/PT0398/2022:0.000005343283055520909,Monkeypox/PT0344/2022:0.000005345361328246915,Monkeypox/PT0300/2022:0.000005346201435348422,MPXV/Germany/2022/RKI549:0.000010734149517854514,MPX/Human/USA/CA-LACPHL-MA00196/2022:8.630249292984615e-17,MPX/Human/USA/CA-LACPHL-MA00245/2022:0,Monkeypox/PT0213/2022:0,MpxV/human/USA/OH-UW-071048/2022:0.00002162453155842009,MpxV/Spain/MD-HGUGM-66649483/2022:0.000005366166074077751,MPXV/Germany/2022/RKI369:0.00003476592901399575,(Monkeypox/PT0323/2022:0,Monkeypox/PT0290/2022:8.630249292984615e-17):0.000005087950875359002,(MpxV/human/USA/WA-UW-074224/2022:0.000010734315545990198,MPXV/Germany/2022/RKI101:8.608565249534905e-17):0.000005087950875359002,(MPXV/Germany/2022/RKI100:8.608565249534905e-17,MPXV/Germany/2022/RKI029:8.608565249534905e-17):0.00000508455030345849,(Monkeypox/PT0233/2022:0,Monkeypox/PT0231/2022:0.000005381474682777888):0.000015390815511093876,(hMPXV-IHU00001:8.608565249534905e-17,hMpxV/USA/ID-IBL-842580/2022:0.00001072685316956209):0.000005087950875359002,(MPXV/Germany/2022/RKI296:0.000032739352624855964,MPXV/Germany/2022/RKI256:8.61940727125976e-17):0.000010214798878837846,(MPXV/Germany/2022/ON/RKI411:8.608565249534905e-17,MPXV/Germany/2022/ON/RKI376:0):0.000015393815520679192,(Monkeypox/PT0583/2022:0,Monkeypox/PT0459/2022:0):0.000005087950875359002,(9000445:0.000005341943450441484,8887:8.613986260397333e-17):0.000010207925517696369,(MpxV/human/CAN/UN-NML-3518/2022:8.613986260397333e-17,MpxV/human/CAN/UN-NML-3611/2022:8.613986260397333e-17):0.000005087950875359002,(MPXV/Human/USA/CA-CDPH-MPX000015/2022:1.0869126779167182e-16,MPX/Human/USA/CA-LACPHL-MA00143/2022:0.000031471771160811624):0.000005087950875359002,(MPXV/Germany/2022/RKI329:8.608565249534905e-17,MPXV/Germany/2022/RKI231:1.0890810822616892e-16):0.000005087950875359002,(Monkeypox/PT0406/2022:0,Monkeypox/PT0148/2022:0):0.000010207925517696369,(Monkeypox virus/Human/USA/CA-LACPHL-MA00277/2022:0.000010916135873785234,MPXV_USA_2022_SC0002:0.000005338623719273084):0.000005087950875359002,(MPXV/ITM_pt_10/Belgium/1-Jun-2022:0.000005500760639053179,MPXV/Germany/2022/RKI047:1.0890810822616892e-16):0.00000508455030345849,(Monkeypox/PT0194/2022:0.0000063072973494763054,Monkeypox/PT0201/2022:0.00000537413074500531):0.000005087950875359002,(9000444:8.635670303847043e-17,9000442:0.000005342014428688852):0.000025811302239488036,(Monkeypox/PT0276/2022:0.000005342402381037267,Monkeypox/PT0202/2022:0):0.000005087950875359002,(MPXV/Germany/2022/RKI401:0.000032811949520782416,MPXV_USA_2022_CA0044:0.000005342375661763067):0.00000508455030345849,(hMPX/USA/CA-LACPHL-MA00174/2022:0.000010728461177196363,hMPX/Human/USA/CA-LACPHL-MA00018/2022:0.000060179948747024026):0.00000508455030345849,(MPXV_2309_SP_2022:8.608565249534905e-17,MPXV_2317_SP_2022:0.00002166971527094039):0.000005084548617269758,(RNA_1f386m:8.613986260397333e-17,RNA_2392mq:8.613986260397333e-17):0.00000508455030345849,(MPXV/Germany/2022/RKI545:0.000005341949327600378,MPXV/Germany/2022/RKI048:0.000010734065587072051):0.00000508455030345849,(MPXV/Germany/2022/RKI390:8.613986260397333e-17,MPXV/Germany/2022/RKI210:8.613986260397333e-17):0.000005087950875359002,(MpxV/human/CAN/UN-NML-3909/2022:8.608565249534905e-17,MpxV/human/CAN/UN-NML-3678/2022:0):0.00000508455030345849,(MPX/Human/USA/CA-LACPHL-MA00114/2022:0.000005342405841391991,hMPX/Human/USA/CA-LACPHL-MA00090/2022:0):0.00000508455030345849,(Monkeypox/PT0404/2022:0.000033118518103894534,Monkeypox/PT0165/2022:8.635670303847043e-17):0.00000508455030345849,(MPXV/Germany/2022/RKI525:8.608565249534905e-17,MPXV/Germany/2022/RKI471:8.608565249534905e-17):0.0000050878783698315956,(hMPXV/Austria/MUW1533374/2022:8.613986260397333e-17,hMPXV/Austria/MUW1531848/2022:8.613986260397333e-17):0.000005087957043756555,(hMPXV/Austria/MUW1540386/2022:8.61940727125976e-17,hMPXV/Austria/MUW1533948/2022:8.61940727125976e-17):0.000010221616138621496,(Monkeypox/PT0529/2022:1.0907073855204175e-16,INS-MPXV-0016-H1:0.000021833176734306788):0.00000508455030345849,(MPXV-USA-IL-IDPH-060:0.000010719048902878888,MpxV/human/CAN/UN-NML-4038/2022:0.00002162937078268028):0.000005087950875359002,(Monkeypox/PT0433/2022:0.0000053449662688321545,MPXV_USA_2022_NV0001:0.00001615567582944537):0.00000508455030345849,(Monkeypox/PT0499/2022:0.000005346165592270947,MPX_Qjmiyl_9000330:8.608565249534905e-17):0.00000508455030345849,(ANT-LDSP-ANT-MPX-25507E:0,Monkeypox/PT0019/2022:8.613986260397333e-17):0.000005087950875359002,(MPXV/Germany/2022/RKI150:8.630249292984615e-17,MPXV/Germany/2022/RKI098:1.0863705768304754e-16):0.000015390815511093876,(Monkeypox virus/Human/USA/CA-LACPHL-MA00228/2022:0,MpxV/human/USA/WA-UW-084693/2022:8.613986260397333e-17):0.000005087950875359002,(Monkeypox virus/Human/USA/CA-LACPHL-MA00269/2022:0,MPXV_USA_2022_MN0008:8.613986260397333e-17):0.000010221616138621496,(MPXV/Germany/2022/RKI528:8.613986260397333e-17,MPXV/Germany/2022/RKI194:8.613986260397333e-17):0.000005087950875359002,(9000451:0.0000053419239045200705,MPXV_UK_2022_9000137:8.61940727125976e-17):0.000010214798878837846,(MPX/Human/USA/CA-LACPHL-MA00151/2022:0.000005342185797318751,Monkeypox/PT0209/2022:0.00000534823902340059):0.0000050878783698315956,(RNA_4p21t5:8.608565249534905e-17,RNA_24r38i:8.608565249534905e-17):0.00000508455030345849,(MPXV_USA_2022_CA007:8.61940727125976e-17,MPXV_USA_2022_CA002:8.613986260397333e-17):0.000010207925517696369,(Monkeypox/PT0303/2022:0.000005339243106370251,MPXV/Germany/2022/RKI218:0.00000534276866423055):0.000005087950875359002,(MpxV/human/USA/WA-UW-104793/2022:0.000027175740619064933,MPXV/Human/USA/UT-UPHL-82200120/2022:0.000006031294892737762):0.000010207975967384741,(MPXV/Germany/2022/RKI353:0.000005341849735081739,MPXV/Germany/2022/RKI188:8.613986260397333e-17):0.000005087950875359002,(MPXV/Germany/2022/RKI517:8.608565249534905e-17,MPXV/Germany/2022/RKI516:8.608565249534905e-17):0.00000508455030345849,(Monkeypox/PT0412/2022:8.608565249534905e-17,MPX/PT0049/2022:0):0.000011499112618577705,(Slovenia-MPXV-43-2022:0.000006233497252221948,MPXV/Germany/2022/RKI359:0.000005342282333157915):0.000015381155075922068,(Monkeypox/PT0358/2022:8.64109131470947e-17,Monkeypox/PT0248/2022:1.087454779002961e-16):0.000005087950875359002,(Monkeypox/PT0577/2022:0.000010731350522827116,Monkeypox/PT0540/2022:0):0.000010221616138621496,(MPXV/Germany/2022/RKI294:8.624828282122188e-17,MPXV/Germany/2022/RKI295:8.624828282122188e-17):0.000015380400659515227,(hMPXV/Austria/MUW1539124/2022:0.000005341862239026829,hMPXV/Austria/MUW1538395/2022:8.613986260397333e-17):0.000010207925517696369,(9000380:8.613986260397333e-17,9000378:8.613986260397333e-17):0.000010207925517696369,(MPXV_USA_2022_MI0003:0.0000271588769223255,9000387:0.00001072662980363396):0.00000508455030345849,(Monkeypox/PT0264/2022:0.0000053456618942291745,Monkeypox/PT0158/2022:0):0.00000508455030345849,(MPXV/Germany/2022/RKI08:8.608565249534905e-17,MPXV/Germany/2022/RKI09:8.608565249534905e-17):0.00000508455030345849,(Monkeypox/PT0341/2022:1.087454779002961e-16,Monkeypox/PT0010/2022:0.000005495201097840963):0.000005087950875359002,(MPX/Human/USA/CA-LACPHL-MA00258/2022:0,hMPX/Human/USA/CA-LACPHL-MA00055/2022:0.000005354286770165072):0.00000508455030345849,(MPXV_USA_2022_MN0004:8.608565249534905e-17,MN-MDH-MPXV_0010:1.089623183347932e-16,MN-MDH-MPXV_0006:0):0.00000508455030345849,(MPXV/Germany/2022/RKI486:0.000016154135627673746,(Monkeypox/PT0259/2022:0,Monkeypox/PT0204/2022:1.089623183347932e-16):0.000010207884667166921):0.000005087950875359002,(9000411:0.000010734190594269624,(MPX_yttrq1_9000358:8.624828282122188e-17,MPX_XJRG9b_9000293:8.624828282122188e-17):0.000005087841276636869):0.000010207925517696369,(Monkeypox/PT0553/2022:0.000005342384761803016,Monkeypox/PT0555/2022:0.000005347020590015588,Monkeypox/PT0545/2022:0.000005360923207706615):0.000025811302239488036,(MPXV/Germany/2022/RKI499:0.000016156764969700132,MPXV/Germany/2022/ON/RKI450:8.61940727125976e-17,MPXV/Germany/2022/ON/RKI316:8.61940727125976e-17):0.0000050887605591496115,(MPXV_USA_2022_CO0002:8.613986260397333e-17,(MPX/Human/USA/CA-LACPHL-MA00118/2022:0.00001073303323794806,MPX/Human/USA/CA-LACPHL-MA00102/2022:0.000005341388249377975):0.0000102216751189489):0.000005087950875359002,(MPXV/Germany/2022/RKI224:8.613986260397333e-17,Monkeypox/PT0375/2022:0.000005343514225275906,Monkeypox/PT0143/2022:0):0.000005087950875359002,(hMPX/Human/USA/CA-LACPHL-MA00066/2022:0,MPXV/Human/USA/CA-CDPH-MPX000025/2022:1.0885389811754465e-16,hMpxV/USA/ID-IBL-839943/2022:0):0.000010214798878837846,(Monkeypox/PT0392/2022:0.00000534606587640989,(MPXV/Germany/2022/ON/RKI301:0.000005342721421617517,MPXV/Germany/2022/RKI237:0.000021667447703263847):0.000010221593581163154):0.000010207925517696369,(MPXV/Germany/2022/RKI430:8.608565249534905e-17,MPXV/Germany/2022/RKI431:8.613986260397333e-17,MPXV/Germany/2022/RKI263:0.0000053449580316405725):0.000020598707250531667,(Monkeypox virus/Human/USA/CA-LACPHL-MA00283/2022:0,Monkeypox virus/Human/USA/CA-LACPHL-MA00278/2022:0,Monkeypox virus/Human/USA/CA-LACPHL-MA00279/2022:0):0.000010221616138621496,(MPXV/Germany/2022/RKI435:8.624828282122188e-17,Monkeypox virus/Human/USA/CA-LACPHL-MA00210/2022:0.000005644696931031076,9000373:0.000018101294445442497):0.00000508455030345849,(MPXV/Germany/2022/RKI536:8.608565249534905e-17,MPXV/Germany/2022/RKI383:1.0890810822616892e-16,MPXV/Germany/2022/RKI131:8.608565249534905e-17):0.00000508455030345849,(MPXV_UK_2022_9000074:0.000027175517022563214,(MPX/PT0078/2022:0.000038470873332903746,MPX/PT0066/2022:0.000010722632701921843):0.000005084555617434149):0.000005087950875359002,(Monkeypox/PT0563/2022:1.087454779002961e-16,(Monkeypox/PT0576/2022:0.000005392379072890812,Monkeypox/PT0519/2022:0):0.000005084589418047824):0.000025880107980801915,(MPXV/Germany/2022/RKI151:8.608565249534905e-17,MPXV/Germany/2022/ON/RKI375:0.000016168972262652114,Monkeypox/PT0296/2022:0.0000053424172278522335):0.000005084548617269758,(MPXV_UK_2022_9000173:0.000005341849735081739,(MpxV/human/USA/WA-UW-085241/2022:0.000010719000622668709,MpxV/human/USA/WA-UW-082002/2022:0):0.000028207991207297213):0.000005087950875359002,(9000435:0.0000053381011729275885,MPX_KMgssq_9000237:8.61940727125976e-17,MPX_KMgssq_9000236:8.613986260397333e-17):0.000005087950875359002,(MPXV/Germany/2022/RKI389:1.0901652844341747e-16,MPXV/Germany/2022/RKI207:8.613986260397333e-17,MPXV/Germany/2022/RKI171:8.613986260397333e-17):0.000005087950875359002,(hMpxV/Netherlands/NH-AUMC-0060/2022:0.000005343924874400203,Monkeypox/PT0421/2022:0,MPX/PT0053/2022:1.0885389811754465e-16):0.00001540111593056556,(Monkeypox/PT0593/2022:0,(MPXV/Germany/2022/ON/RKI308:8.635670303847043e-17,MPXV/Germany/2022/RKI367:0.00002631079668520244):0.000010209425053532204):0.000010221616138621496,(MPXV/Germany/2022/RKI533:0.000010726749883237447,MPXV/Germany/2022/RKI355:1.0863705768304754e-16,MPX_YhLyQX_9000266:0.000005341849735081739):0.000005087950875359002,(MPXV_UK_2022_9000191:8.613986260397333e-17,MPX_wQMHV0_9000204:0,Monkeypox/PT0188/2022:0):0.000005899653730610083,(MPXV/Germany/2022/RKI273:8.608565249534905e-17,RNA_1lxcyh:8.61940727125976e-17,MPXV/Germany/2022/RKI280:8.613986260397333e-17):0.000005087950875359002,(MPXV_UK_2022_9000157:8.613986260397333e-17,Monkeypox/PT0414/2022:8.624828282122188e-17,hMpxV/UK/LMO-040a/2022:0.000010777200819052694):0.000005087950875359002,(MPX_jW1uT9_9000283:0.000010726631887009099,MPXV_UK_2022_9000108:8.630249292984615e-17,MPXV_UK_2022_9000104:0.000006159113110860677):0.00001540111593056556,(MPXV_UK_2022_9000107:0.0000053415511256955516,(Monkeypox/PT0402/2022:0.000005369568042938827,MPXV_UK_2022_3:8.608565249534905e-17):0.000005087999390703088):0.000005087950875359002,(Monkeypox/PT0399/2022:0.000012133028973660657,(MPXV/Germany/2022/RKI368:0.000010719791778560919,MPXV/Germany/2022/RKI250:8.61940727125976e-17):0.000005084555617434149):0.000005087950875359002,(MPXV-USA-IL-IDPH-009:0.000005396085588203043,MPXV-USA-IL-IDPH-061:0,MPXV-USA-IL-IDPH-023:8.624828282122188e-17):0.000005097514833575045,(MPXV/Germany/2022/RKI433:8.630249292984615e-17,MPXV/Germany/2022/RKI432:8.630249292984615e-17,MPXV/Germany/2022/RKI267:8.630249292984615e-17):0.000015390815511093876,(MPXV/Germany/2022/RKI299:8.624828282122188e-17,MPXV/Germany/2022/ON/RKI447:8.61940727125976e-17,MPXV/Germany/2022/RKI334:8.613986260397333e-17):0.00000508455030345849,(MPXV/Germany/2022/RKI056:0.000005341849735081739,MPXV_UK_2022_9000167:8.613986260397333e-17,MPXV/Germany/2022/RKI037:0.000005341849735081739):0.000005087950875359002,(Monkeypox/PT0374/2022:0.0000053427780216899106,(Monkeypox/PT0388/2022:0.000016156804280924872,MPX/PT0120/2022:8.61940727125976e-17):0.000005084532039993043):0.00000508455030345849,(9000448:0.0000053381019549664645,(MPXV/Germany/2022/RKI269:8.61940727125976e-17,MPXV/Germany/2022/RKI236:0.000010719098978356615):0.000005084555617434149):0.000005087950875359002,(MPXV/ITM_pt_09/Belgium/2-Jun-2022:0.000005507316869862841,MPXV/ITM_pt_24/Belgium/16-Jun-2022:1.0890810822616892e-16,MPXV/ITM_pt_05/Belgium/30-May-2022:0,MPXV/ITM_pt_07/Belgium/30-May-2022:0):0.000005231761075588041,(MPXV-USA-IL-IDPH-034:8.624828282122188e-17,(MPXV-USA-IL-IDPH-078:0.0000053981008965416554,MPXV-USA-IL-IDPH-080:0.0000053381776012502435,MPXV-USA-IL-IDPH-081:0):0.000005087979135643794):0.00000508455030345849,(MpxV/human/CAN/UN-NML-2883/2022:8.613986260397333e-17,MpxV/human/CAN/UN-NML-2884/2022:8.613986260397333e-17,MPXV/Germany/2022/RKI338:0.0000054207059262812015,MPXV_USA_2022_MN0014:8.608565249534905e-17):0.000005087950875359002,((RNA_25h0o7:8.61940727125976e-17,RNA_2cq1cg:0.000005338077182240493):0.000005084532039993043,(MPXV/Germany/2022/ON/RKI449:0,MPXV/Germany/2022/ON/RKI448:8.624828282122188e-17):0.000005085425660080205):0.00000508455030345849,(Monkeypox/PT0324/2022:1.0863705768304754e-16,Monkeypox/PT0214/2022:1.0890810822616892e-16,(Monkeypox/PT0315/2022:0,Monkeypox/PT0162/2022:0.000027178962486361488):0.000005087979135643794):0.00000508455030345849,(MPXV/Germany/2022/ON/RKI455:0.00000533962436719969,hMPX/Human/USA/CA-LACPHL-MA00031/2022:0,MPX/Human/USA/CA-LACPHL-MA00141/2022:0.00002265577125170839,hMPX/Human/USA/CA-LACPHL-MA00030/2022:0):0.000005087950875359002,(Monkeypox/PT0038/2022:0.000005341905323051242,(Monkeypox/PT0530/2022:0.00001642718705138573,(MPXV/Germany/2022/RKI498:0,MPXV/Germany/2022/ON/RKI421:8.624828282122188e-17):0.000022718914018290655):0.000010207934737386539):0.00000508455030345849,(MPXV/Germany/2022/RKI148:0.0000053381028301366265,MPXV_USA_2022_PA0007:8.608565249534905e-17,Monkeypox/PT0431/2022:0.000010727313041888886,MPXV/Germany/2022/ON/RKI374:0.000005348083463305457):0.000005899653730610083,(Monkeypox/PT0044/2022:0,Monkeypox/PT0275/2022:0,Monkeypox/PT0252/2022:1.089623183347932e-16,Monkeypox/PT0253/2022:8.608565249534905e-17):0.000005108312917727733,(Monkeypox/PT0363/2022:0.000005939589890290476,Monkeypox/PT0278/2022:0.00000534739711463046,Monkeypox/PT0257/2022:0,Monkeypox/PT0220/2022:0.0000053790818619942516):0.00000508455030345849,(MPXV/Germany/2022/RKI548:0.000012240549901843141,MPXV/Germany/2022/RKI028:8.608565249534905e-17,(9000393:8.635670303847043e-17,MPX_QfgFmq_9000359:8.635670303847043e-17):0.000015390905871448762):0.00000508455030345849,(Monkeypox/PT0243/2022:0.000027311289694216718,Monkeypox/PT0338/2022:1.089623183347932e-16,Monkeypox/PT0314/2022:0.0000053763102561050656,Monkeypox/PT0281/2022:0.00000594255466308634):0.000005541871764137298,(hMPX/USA/CA-LACPHL-MA00162/2022:8.64109131470947e-17,Monkeypox virus/Human/USA/CA-LACPHL-MA00218/2022:0,Monkeypox virus/Human/USA/CA-LACPHL-MA00211/2022:0.00001076225779938941,MPX/Human/USA/CA-LACPHL-MA00207/2022:0.000014803892061148773):0.00000508455030345849,(Monkeypox/PT0228/2022:0.000005433333649203372,Monkeypox/PT0226/2022:0,(Monkeypox/PT0544/2022:0.000010734201234716752,Monkeypox/PT0458/2022:0):0.000005087979135643794):0.00000508455030345849,(MPXV/Germany/2022/RKI209:0.0000053419239045200705,MPXV/Germany/2022/RKI197:8.646512325571898e-17,MPXV/Germany/2022/RKI530:8.61940727125976e-17,MPXV/Germany/2022/RKI293:8.624828282122188e-17):0.000010214798878837846,((hMPX/USA/CA-LACPHL-MA00180/2022:0.000021657101033195007,hMPXV/USA/NC-UNC-0015/2022:0.00001161754863410842):0.000005084532039993043,(hMPX/Human/USA/CA-LACPHL-MA00050/2022:0,hMPX/Human/USA/CA-LACPHL-MA00049/2022:0):0.000010207934737386539):0.00000508455030345849,(Slovenia-MPXV-18-2022:0.000011318522738145212,(Slovenia-MPXV-32-2022:0,Slovenia-MPXV-20-2022:0.000011291170798934807,Slovenia-MPXV-21-2022:1.0890810822616892e-16):0.0000058990805052754796):0.00003542454865712656,(MpxV/human/USA/WA-UW-083401/2022:8.613986260397333e-17,MPX/Human/USA/CA-LACPHL-MA00253/2022:0,Monkeypox virus/Human/USA/CA-LACPHL-MA00272/2022:0.000005357794194048792,MPX/Human/USA/CA-LACPHL-MA00193/2022:0.000027534822438678207):0.000015400764446341455,(MPXV_USA_2022_FL002:0.000005341849735081739,(MPXV_395_SP_2022:8.61940727125976e-17,MPXV_441_SP_2022:8.61940727125976e-17,MPXV_399_SP_2022:8.61940727125976e-17):0.000005084555617434149):0.000005087950875359002,(MpxV/human/USA/WA-UW-085326/2022:0.000005341905323051242,MpxV/human/USA/WA-UW-088325/2022:8.61940727125976e-17,(MpxV/human/USA/WA-UW-083083/2022:8.613986260397333e-17,MpxV/human/USA/WA-UW-086841/2022:8.613986260397333e-17):0.000005084532039993043):0.00000508455030345849,(MPX_1bN2W6_9000321:8.61940727125976e-17,9000382:8.608565249534905e-17,9000381:8.613986260397333e-17,MPX_1bN2W6_9000324:8.613986260397333e-17,MPX_1bN2W6_9000258:8.61940727125976e-17):0.000005087950875359002,(MPXV/Human/USA/CA-CDPH-MPX000018/2022:0.000010735110917023827,(hMPX/USA/CA-LACPHL-MA00157/2022:0.000016144502220258707,MPXV_USA_2022_CA0037:8.64109131470947e-17,MPXV/Human/USA/CA-CDPH-MPX000040/2022:0.00001616596747571787,MPXV/Human/USA/CA-CDPH-MPX000013/2022:0):0.000010207889484181872):0.000015390815511093876,(MPX/PT0127/2022:0.000010735112156922094,(Monkeypox/PT0282/2022:0.0000053727322142559314,Monkeypox/PT0240/2022:1.0901652844341747e-16,Monkeypox/PT0168/2022:0,Monkeypox/PT0139/2022:0):0.0000154008788885199):0.000005087950875359002,((MpxV/human/USA/WA-UW-092912/2022:8.61940727125976e-17,MpxV/human/USA/WA-UW-082880/2022:8.61940727125976e-17):0.000010221636631231276,(MpxV/human/USA/WA-UW-084082/2022:8.61940727125976e-17,MpxV/human/USA/WA-UW-087572/2022:8.608565249534905e-17,MpxV/human/USA/WA-UW-081603/2022:8.608565249534905e-17):0.0000050879719934400275):0.000005899540191428446,(MPX/PT0111/2022:0,Monkeypox/PT0161/2022:0,Monkeypox/PT0169/2022:0,(MPX/PT0098/2022:0.0000053459869441219924,MPXV/Germany/2022/RKI266:8.61940727125976e-17):0.000005087999390703088):0.000005087950875359002,(Monkeypox virus/Human/USA/CA-LACPHL-MA00216/2022:0,MPXV/Germany/2022/RKI276:8.613986260397333e-17,(Monkeypox/PT0218/2022:0,hMpxV/UK/LMO-032a/2022:1.0863705768304754e-16,MPXV_UK_2022_9000150:0.0000053380458415190255):0.000005831369366271976):0.000005087950875359002,(hMpxV/USA/ID-IBL-843593/2022:0.00002162480207097044,MPXV_USA_2022_CA0031:8.608565249534905e-17,MPXV_USA_2022_CA0056:0,(MPXV/Human/USA/CA-CDPH-MPX000023/2022:8.624828282122188e-17,MPXV/Human/USA/CA-CDPH-MPX000022/2022:0):0.000005087979135643794):0.00000508455030345849,(hMPXV/Austria/MUW1536480/2022:0.0000053381277898609096,(Monkeypox/PT0542/2022:0.000005338848259412116,(Monkeypox/PT0512/2022:0.000005338898169556872,Monkeypox/PT0490/2022:0,Monkeypox/PT0469/2022:8.608565249534905e-17):0.000010221593581163154):0.000005084532039993043):0.00000508455030345849,(MPXV/Germany/2022/RKI360:8.613986260397333e-17,MPXV/Germany/2022/RKI255:8.613986260397333e-17,Monkeypox/PT0203/2022:0,Monkeypox/PT0155/2022:0,(Monkeypox/PT0482/2022:0.0000056514453627269125,Monkeypox/PT0480/2022:0):0.0000050844579070415835):0.000005087950875359002,(Monkeypox/PT0432/2022:0,Monkeypox/PT0566/2022:0.0000053574114772871355,Monkeypox/PT0571/2022:0.000006282704934045685,Monkeypox/PT0565/2022:0,(Monkeypox/PT0575/2022:0,Monkeypox/PT0559/2022:0):0.000005084555617434149):0.000005087950875359002,((MPXV_2434_SP_2022:8.61940727125976e-17,MpxV/human/USA/OH-UW-070197/2022:0.000010726680456190436):0.0000050879460043599446,((Monkeypox virus/Human/USA/CA-LACPHL-MA00275/2022:0,Monkeypox virus/Human/USA/CA-LACPHL-MA00276/2022:8.608565249534905e-17):0.000020612632016684144,(MpxV/human/USA/OH-UW-083520/2022:8.630249292984615e-17,ANT-LDSP-ANT-MPX-24812-L:0.0000054991900654321525):0.00000508799609324188):0.000005084549708074938):0.00000508802609622131,(MPXV/Germany/2022/RKI242:0.000010726556426965124,MPXV/Germany/2022/RKI221:0.000005341115989785229,(MPXV/Germany/2022/RKI272_2n7ujr:0.000005338369433819333,(MPXV/Germany/2022/RKI239:8.64109131470947e-17,MPXV/Germany/2022/RKI428:8.635670303847043e-17,MPXV/Germany/2022/RKI364:8.603144238672478e-17):0.000010214797935338444):0.00000508819126489741):0.000010214798878837846,(MPXV22/human/USA-OK-21:8.613986260397333e-17,MpxV/human/CAN/UN-NML-3549/2022:8.613986260397333e-17,hMPX/Human/USA/CA-LACPHL-MA00027/2022:1.0869126779167182e-16,MpxV/human/CAN/UN-NML-3272/2022:0.000005341849735081739,(MPXV/Human/USA/CA-CDPH-MPX000037/2022:0.000005342062995961289,MPX/Human/USA/CA-LACPHL-MA00140/2022:0.000016166919046972064):0.000005087999390703088):0.000005087950875359002,(MPXV-USA-IL-IDPH-029:1.0869126779167182e-16,(MPX/Human/USA/CA-LACPHL-MA00184/2022:0.000027178835359351126,MPXV-USA-IL-IDPH-044:0,MPXV-USA-IL-IDPH-020:0,(MPXV_USA_2022_LA0001:0.0000053390025532007446,MpxV/human/USA/WA-UW-084449/2022:0.000005341927050654086):0.000005087993869186088):0.000010214805259772526):0.00000508455030345849,(Monkeypox virus/Human/USA/CA-LACPHL-MA00220/2022:0,MPX/Human/USA/CA-LACPHL-MA00150/2022:0,MPX/Human/USA/CA-LACPHL-MA00106/2022:0,MPX/Human/USA/CA-LACPHL-MA00152/2022:0,MPX/Human/USA/CA-LACPHL-MA00099/2022:0.000016233569547893377,hMPX/Human/USA/CA-LACPHL-MA00002/2022:1.0907073855204175e-16,hMPX/Human/USA/CA-LACPHL-MA00001/2022:0.0000054042663554467905):0.000005087950875359002,(MPXV/Germany/2022/RKI111:0.000018111140520826762,MPX/PT0068/2022:0.000010735194420087991,MPX/Human/USA/CA-LACPHL-MA00192/2022:0.000010727682710729672,(Monkeypox/PT0503/2022:1.0890810822616892e-16,Monkeypox/PT0496/2022:8.608565249534905e-17,Monkeypox/PT0498/2022:1.087454779002961e-16,Monkeypox/PT0465/2022:0.00000541817556445743):0.000005087999390703088):0.000005087950875359002,(MpxV/human/USA/WA-UW-088353/2022:0.000010726617107145622,MpxV/human/USA/OH-UW-082225/2022:0.00000534192046407531,MpxV/human/USA/OH-UW-085672/2022:8.613986260397333e-17,MPXV_USA_2022_OH0003:8.624828282122188e-17,MpxV/human/USA/OH-UW-082260/2022:8.613986260397333e-17,(MpxV/human/USA/WA-UW-095008/2022:8.635670303847043e-17,MpxV/human/USA/WA-UW-098347/2022:8.630249292984615e-17):0.000010214800667839843):0.000005831385840947875,(Monkeypox/PT0558/2022:0,Monkeypox/PT0455/2022:0,Monkeypox/PT0467/2022:0,Monkeypox/PT0476/2022:0,Monkeypox/PT0464/2022:0,Monkeypox/PT0502/2022:1.0879968800892037e-16,Monkeypox/PT0453/2022:0):0.000005087950875359002,((RNA_dtqlqk:0.00001799304982182733,(MPXV/Germany/2022/RKI434:0.000005342887153625929,MPXV/Germany/2022/RKI279:8.630249292984615e-17):0.0000050879992120592046):0.000005087999390703088,(MPXV/Human/USA/UT-UPHL-82200116/2022:0,hMPX/Human/USA/CA-LACPHL-MA00012/2022:1.0879968800892037e-16,(MPXV/Human/USA/CA-CDPH-MPX000008/2022:0,MPXV_USA_2022_CA0055:8.61940727125976e-17):0.0000050845580353538005):0.00001539064498308338):0.000005087950875359002,((MPX_ElGfGw_9000328:0.0000053419239045200705,MPXV_UK_2022_9000142:8.624828282122188e-17):0.000005087979135643794,(Monkeypox/PT0145/2022:0,MPX/PT0080/2022:0,Monkeypox/PT0504/2022:8.635670303847043e-17,Monkeypox/PT0457/2022:0,Monkeypox/PT0142/2022:0.000006239008935534772):0.000010207934737386539):0.00000508455030345849,(MPXV/Germany/2022/RKI467:8.613986260397333e-17,MPX_3LjZEY_9000354:0,MPX_Q9BB92_9000206:8.613986260397333e-17,MPXV/Germany/2022/RKI330:1.0890810822616892e-16,MPX_3LjZEY_9000355:8.613986260397333e-17,MPX_8gbW2X_9000262:8.613986260397333e-17,9000368:8.613986260397333e-17,MPXV_UK_2022_9000184:8.613986260397333e-17):0.000005087950875359002,(Monkeypox/PT0157/2022:0,MPX/PT0125/2022:0,Monkeypox/PT0383/2022:0,Monkeypox/PT0369/2022:0,(Monkeypox/PT0462/2022:0,Monkeypox/PT0373/2022:0.0000053561812503233786,Monkeypox/PT0460/2022:8.651933336434325e-17,Monkeypox/PT0426/2022:1.089623183347932e-16):0.000005084555617434149):0.000005087950875359002,(MPXV/Human/USA/MA-USAFSAM-M0002/2022:0.000005855535867419859,MPXV-USA-IL-IDPH-053:1.0890810822616892e-16,MpxV/human/USA/OH-UW-071356/2022:8.613986260397333e-17,MpxV/human/USA/OH-UW-076485/2022:8.613986260397333e-17,MPXV_USA_2022_NJ0016:0.0000053389763382577136,MpxV/human/USA/WA-UW-089142/2022:0.0000053381019549664645,MPXV_USA_2022_SC0003:8.608565249534905e-17,MpxV/human/USA/OH-UW-073319/2022:8.613986260397333e-17):0.000005087950875359002,(MPXV_USA_2022_FL0024:0.000005338530558022072,MPX/Human/USA/CA-LACPHL-MA00139/2022:0.000005338390869385925,B1118307:0.000010769110499440806,(Monkeypox virus/Human/USA/CA-LACPHL-MA00219/2022:0,hMPX/Human/USA/CA-LACPHL-MA00084/2022:0,hMPX/Human/USA/CA-LACPHL-MA00007/2022:0,(MPX/Human/USA/CA-LACPHL-MA00250/2022:0,MPX/Human/USA/CA-LACPHL-MA00201/2022:0.000005338514156056891):0.00000508453016104894):0.000005084532039993043):0.00000508455030345849,(MPXV/Germany/2022/RKI488:1.0885389811754465e-16,MPXV/Germany/2022/RKI425:0,MPXV/Germany/2022/RKI424:0.0000053404855903182264,MPXV/Germany/2022/RKI214:8.61940727125976e-17,MPXV/Germany/2022/RKI192:8.61940727125976e-17,(MPXV/Germany/2022/RKI370:1.0890810822616892e-16,(MPXV/Germany/2022/RKI426:0,MPXV/Germany/2022/RKI356:8.61940727125976e-17):0.000005084539197340566):0.000005084507201710191):0.000010221616138621496,(Monkeypox/PT0347/2022:1.087454779002961e-16,hMpxV/UK/LMO-042a/2022:0.000005491347769600056,hMpxV/UK/LMO-004a/2022:0.000012240778632173932,(MPX/Human/USA/CA-LACPHL-MA00235/2022:0.000005346456643297705,hMPX/Human/USA/CA-LACPHL-MA00094/2022:0):0.000010214796578218895,(Monkeypox/PT0564/2022:0.000027200030002455012,(MPXV_2388_SP_2022:0.00001072677387577804,hMpxV/UK/LMO-031a/2022:0.000005357108055481605):0.000005830823666337355):0.000005084566195153568):0.0000050878783698315956,(MpxV/Spain/MD-HGUGM-6642566/2022:0,MPXV_419_SP_2022:8.613986260397333e-17,MPXV-BY-IMB25241:8.613986260397333e-17,MPXV_1579_SP_2022:8.613986260397333e-17,MPXV/Germany/2022/RKI243:0.0000053381019549664645,MPXV/Germany/2022/RKI264:8.613986260397333e-17,MPXV_1075_SP_2022:0.000016154135627673746,hMPX/USA/CA-LACPHL-MA00159/2022:0.000005338408310722983):0.000005087950875359002,(Monkeypox/PT0175/2022:1.0901652844341747e-16,Monkeypox/PT0171/2022:0,Monkeypox/PT0149/2022:1.0863705768304754e-16,Monkeypox/PT0269/2022:0,Monkeypox/PT0271/2022:0.000010732641370616994,MPX/PT0123/2022:0.000005434122099707477,(Monkeypox/PT0543/2022:0.000005338998993038543,Monkeypox/PT0520/2022:0.000005339743714065088,Monkeypox/PT0472/2022:0.000006338295190292883):0.000005087999390703088):0.000005087950875359002,(Monkeypox/PT0320/2022:0,(Monkeypox/PT0217/2022:0.000005339565755598224,Monkeypox/PT0186/2022:0.0000053755630878701225,(Monkeypox/PT0160/2022:8.624828282122188e-17,Monkeypox/PT0382/2022:0,Monkeypox/PT0371/2022:0.000005342471598566599,(MPXV/Germany/2022/RKI229:0.000005339207124802536,Monkeypox/PT0401/2022:1.0901652844341747e-16,Monkeypox/PT0372/2022:0.000005812051657042418):0.000005084540781194219):0.000010207947122452547):0.000010221761141301932):0.000010214798878837846,(MPXV_2307_SP_2022:8.608565249534905e-17,MPX/PT0109/2022:0,MPX/PT0063/2022:0,MPX/PT0089/2022:0,Monkeypox/PT0548/2022:0,Monkeypox/PT0408/2022:0,MPX/PT0072/2022:8.613986260397333e-17,Monkeypox/PT0468/2022:0.000005358459058926951,Monkeypox/PT0130/2022:0):0.00000508455030345849,(Monkeypox/PT0307/2022:8.64109131470947e-17,Monkeypox/PT0251/2022:0.000005374542924640568,Monkeypox/PT0238/2022:1.0885389811754465e-16,Monkeypox/PT0211/2022:1.0890810822616892e-16,Monkeypox/PT0241/2022:8.61940727125976e-17,MPX/PT0118/2022:0.000005368889999387725,(Monkeypox/PT0385/2022:0,MPX/PT0119/2022:0,MPX/PT0110/2022:0):0.000005541672969467933):0.000005924272451780842,(MPXV/Human/USA/UT-UPHL-82200237/2022:0,MPXV_USA_2022_NJ0018:8.608565249534905e-17,hMPX/USA/CA-LACPHL-MA00160/2022:0.000010764485073634764,hMPX/Human/USA/CA-LACPHL-MA00029/2022:0.000016214276610231266,hMPX/USA/CA-LACPHL-MA00172/2022:0,MPX/Human/USA/CA-LACPHL-MA00254/2022:0.000021645606345166717,hMPX/Human/USA/CA-LACPHL-MA00028/2022:0.00001072540752845196,(MpxV/human/USA/WA-UW-098738/2022:0.000005338133002582006,MpxV/human/USA/WA-UW-089871/2022:8.613986260397333e-17):0.000005084532039993043):0.00000508455030345849,(hMPX/Human/USA/CA-LACPHL-MA00026/2022:0,MPXV/human/Japan/Tokyo/TKY220091/2022:8.630249292984615e-17,(MPXV/Germany/2022/RKI534:8.630249292984615e-17,MPXV/Germany/2022/RKI252:8.630249292984615e-17,MPXV/Germany/2022/ON/RKI416:8.64109131470947e-17,MPXV/Germany/2022/ON/RKI463:0,MPXV/Germany/2022/ON/RKI508:0,MPXV/Germany/2022/ON/RKI464:0,MPXV/Germany/2022/ON/RKI419:0.000005342775822501109,MPXV/Germany/2022/ON/RKI323:8.608565249534905e-17):0.00001020986632829454):0.000015390815511093876,(DC_INS_MPX_0719_L:0.000005376320125925142,hMpxV/UK/LMO-029a/2022:0.00002674740430918675,DC_INS_MPX_0082_L:0,CUN_INS_MPX_0649_C:0.000005684570984015164,ANT-LDSP-ANT-MPX-24909-C:0.000011033630559897998,ANT-LDSP-ANT-MPX-23596-O:0.0000054677523142070725,(ANT-LDSP-ANT-MPX-24537-E:0,ANT-LDSP-ANT-MPX-24561-E:0.0000058263690755422175,ANT-LDSP-ANT-MPX-24922E:1.0825758692267762e-16,ANT-LDSP-ANT-MPX-24594-L:0.0000057055545319349655):0.000010307630825115866):0.00002202020686438975,(MPXV/Human/USA/CA-CDPH-MPX000010/2022:8.608565249534905e-17,MpxV/human/USA/Unknown-UW-101667/2022:0.000018111462569701147,(hMPX/Human/USA/CA-LACPHL-MA00067/2022:0.000005342931206715556,hMPX/Human/USA/CA-LACPHL-MA00047/2022:0,MPXV/Human/USA/CA-CDPH-MPX000009/2022:0.000005342248841213671,MPXV/Human/USA/UT-UPHL-82200134/2022:0,hMPX/Human/USA/CA-LACPHL-MA00091/2022:0.000005342583618130146,hMPX/Human/USA/CA-LACPHL-MA00048/2022:0,Monkeypox virus/Human/USA/CA-LACPHL-MA00264/2022:0.0000053562066205267126,MPXV/Human/USA/CA-CDPH-MPX000024/2022:0.000005338585727539247):0.000011002610062581751):0.000005899653730610083,(MpxV/human/USA/WA-UW-096529/2022:0.000010719065637788462,MpxV/human/USA/WA-UW-083506/2022:8.630249292984615e-17,MpxV/human/USA/WA-UW-085393/2022:0.000010719065637788462,MpxV/human/USA/WA-UW-080100/2022:8.635670303847043e-17,MpxV/human/USA/WA-UW-080292/2022:8.624828282122188e-17,MpxV/human/USA/WA-UW-082573/2022:8.630249292984615e-17,MpxV/human/USA/WA-UW-094364/2022:8.630249292984615e-17,MpxV/human/USA/WA-UW-084573/2022:8.630249292984615e-17,MpxV/human/USA/WA-UW-080941/2022:8.630249292984615e-17,MpxV/human/USA/WA-UW-086389/2022:8.630249292984615e-17,MpxV/human/USA/WA-UW-087564/2022:8.630249292984615e-17):0.000020585030818620273,(MpxV/human/USA/WA-UW-074372/2022:0.000010726693668460094,MpxV/human/USA/WA-UW-075986/2022:8.613986260397333e-17,(MpxV/human/USA/WA-UW-089437/2022:0.000016165526277805845,MpxV/human/USA/WA-UW-084325/2022:8.61940727125976e-17,MpxV/human/USA/WA-UW-079401/2022:8.61940727125976e-17,MpxV/human/USA/WA-UW-077622/2022:8.61940727125976e-17,MpxV/human/USA/WA-UW-079141/2022:8.61940727125976e-17,(MpxV/human/USA/WA-UW-088871/2022:8.630249292984615e-17,MpxV/human/USA/WA-UW-084140/2022:8.630249292984615e-17,MpxV/human/USA/WA-UW-089152/2022:8.630249292984615e-17,MpxV/human/USA/WA-UW-080617/2022:8.630249292984615e-17):0.000005084507201710191):0.000005087999390703088):0.000005087950875359002,((Monkeypox/BR0001/2022:0,(Monkeypox/PT0163/2022:0.000005355153240399772,MpxV/human/CAN/UN-NML-3686/2022:0.000005342194530795529):0.000005084661778949112):0.000010215008513688069,(MPXV/Germany/2022/RKI201:0.000016154297929009962,MPXV/Germany/2022/RKI057:8.613986260397333e-17,MPXV/Germany/2022/RKI090:0.000005338133002582006,(MPXV/Germany/2022/RKI258:8.64109131470947e-17,MPXV/Germany/2022/RKI484:0,(MPXV/Germany/2022/RKI436:0,MPXV/Germany/2022/RKI298:1.0901652844341747e-16):0.000015370258087082315,(MPXV/Germany/2022/RKI481:0,MPXV/Germany/2022/RKI482:0.000005338150365700003):0.00001022166184395251):0.000015400857890083294):0.000005084532039993043):0.00000508455030345849,(MpxV/human/CAN/UN-NML-3366/2022:8.608565249534905e-17,MpxV/human/CAN/UN-NML-3476/2022:8.608565249534905e-17,(MpxV/human/CAN/UN-NML-3441/2022:0.000016165693083583965,MpxV/human/CAN/UN-NML-3363/2022:1.0901652844341747e-16):0.000005087979135643794,(MpxV/human/CAN/UN-NML-2831/2022:0.000005362156347023456,MpxV/human/CAN/UN-NML-3164/2022:0,MpxV/human/CAN/UN-NML-3153/2022:1.0890810822616892e-16,MpxV/human/CAN/UN-NML-2850/2022:8.624828282122188e-17,MpxV/human/CAN/UN-NML-2851/2022:0,(MpxV/human/CAN/UN-NML-3519/2022:0.000005341874599436671,MpxV/human/CAN/UN-NML-2898/2022:8.613986260397333e-17,MpxV/human/CAN/UN-NML-2899/2022:0):0.000015400994595223937):0.000010214805259772526):0.00000508455030345849,(MPX/Human/USA/CA-LACPHL-MA00104/2022:0,MPX/Human/USA/CA-LACPHL-MA00189/2022:0,Monkeypox virus/Human/USA/CA-LACPHL-MA00212/2022:0,MPX/Human/USA/CA-LACPHL-MA00238/2022:0.0000054027717723947985,hMpxV/USA/ID-IBL-841127/2022:0.000016166809789804244,hMPX/Human/USA/CA-LACPHL-MA00056/2022:1.0890810822616892e-16,MPX/Human/USA/CA-LACPHL-MA00149/2022:0,hMPX/Human/USA/CA-LACPHL-MA00016/2022:0,hMPX/Human/USA/CA-LACPHL-MA00011/2022:1.0907073855204175e-16,(MPX/Human/USA/CA-LACPHL-MA00199/2022:0.000005342865583450596,(MPX/Human/USA/CA-LACPHL-MA00203/2022:0,MPX/Human/USA/CA-LACPHL-MA00136/2022:0.0000053384471322977895):0.000005087971269407648):0.00000508453016104894):0.000010207925517696369,(MPXV/Germany/2022/RKI526:0.00000534734600719062,(MPXV/Germany/2022/RKI483:8.61940727125976e-17,MPXV/Germany/2022/RKI480:8.613986260397333e-17):0.000005084555617434149,(MPXV/Germany/2022/RKI479:0.000005342121346074984,MPXV/Germany/2022/ON/RKI305:8.61940727125976e-17,MPXV/Germany/2022/RKI372:0.0000053443509081000035,MPXV/Germany/2022/RKI265:0.00000533807083189571,MPXV/Germany/2022/RKI332:8.61940727125976e-17,MPXV/Germany/2022/ON/RKI506:8.624828282122188e-17,MPXV/Germany/2022/RKI290:0.0000053419239045200705,MPXV/Germany/2022/RKI246:0.0000053419239045200705,MPXV/Germany/2022/RKI478:0.0000053419239045200705,MPXV/Germany/2022/RKI189:1.0907073855204175e-16):0.000005084555617434149):0.000005087950875359002,(hMPX/USA/CA-LACPHL-MA00165/2022:0,(MPXV/Germany/2022/RKI018:1.0901652844341747e-16,MPXV/Germany/2022/RKI352:0.00001810150574837739,Monkeypox/PT0129/2022:0.000005373023093210589,(ANT-LDSP-ANT-MPX-24957C:0.000011421007117336734,(DC_INS_MPX_0722_L:0,BOL-UNIMOL-MPX-292803-L:0,ANT-LDSP-ANT-MPX-22751-L:0.000016806638795108188,BOL-UNIMOL-MPX-293136-L:0,BOL-UNIMOL-MPX-293130-L:1.0842021724855044e-16,BOL-UNIMOL-MPX-293064-O:0,(BOL-UNIMOL-MPX-293165-L:0,BOL-UNIMOL-MPX-293059-L:8.68445940160889e-17):0.00002060092780687816):0.000005088496361785322):0.00002069799687937356):0.000005108165947509565):0.00000508455030345849,(MpxV/human/USA/WA-UW-087094/2022:0.000005338133002582006,MpxV/human/USA/WA-UW-089473/2022:0.000005341862239026829,MpxV/human/USA/WA-UW-089183/2022:0.000010734190594269624,MpxV/human/USA/WA-UW-088152/2022:0.000005338133002582006,MpxV/human/USA/WA-UW-084148/2022:8.613986260397333e-17,MpxV/human/USA/WA-UW-082497/2022:8.613986260397333e-17,MpxV/human/USA/WA-UW-087301/2022:0.000005341957555221653,(MpxV/human/USA/WA-UW-098189/2022:0.000005338144260809213,MpxV/human/USA/WA-UW-080994/2022:8.624828282122188e-17):0.000005087841276636869,(MpxV/human/USA/WA-UW-084719/2022:0,MpxV/human/USA/WA-UW-086652/2022:8.613986260397333e-17,MpxV/human/USA/WA-UW-090635/2022:8.613986260397333e-17,MpxV/human/USA/WA-UW-092175/2022:8.613986260397333e-17,MpxV/human/USA/WA-UW-082483/2022:8.613986260397333e-17):0.000010207907043368724):0.000010207925517696369,(Slovenia-MPXV-25-2022:0.000011217041442289268,MPXV_USA_2022_MN0005_7130uk:0.000005342364991853233,MN-MDH-MPXV_0005:0.000030120460949726864,(9000392:0.00000533815559658463,MPX_vBjMTK_9000255:0.00001615420559327596):0.000010221413712193012,(ANT-LDSP-ANT-MPX-24446-E:0,B969965re:0.000005690627748466417):0.000005084990699562298,(Monkeypox/PT0164/2022:0.000010794691364599365,(MPX/PT0117/2022:0.0000053424042049688976,Monkeypox/PT0365/2022:0,Monkeypox/PT0254/2022:1.087454779002961e-16,Monkeypox/PT0153/2022:0.000012326258270336653,(Monkeypox/PT0409/2022:0.000016145631845906937,MPXV/Germany/2022/RKI232:8.630249292984615e-17):0.000005084602251145419):0.000005088033980941531):0.000015380494966895438):0.000005087950875359002,(MPXV/Germany/2022/RKI198:0.00001616548232243048,Monkeypox/PT0136/2022:0,Monkeypox/PT0591/2022:0.000005345224662349946,Monkeypox/PT0532/2022:0,Monkeypox/PT0547/2022:0.000005349389030690833,Monkeypox/PT0473/2022:0,Monkeypox/PT0549/2022:0,Monkeypox/PT0446/2022:0,Monkeypox/PT0557/2022:0,Monkeypox/PT0528/2022:0.000005348059104598457,Monkeypox/PT0550/2022:0.000010809744349079685,MPX/PT0055/2022:8.624828282122188e-17,(MPXV_USA_2022_MN0007_5wh7v1:8.608565249534905e-17,MPXV_USA_2022_NC0006:8.608565249534905e-17):0.000005084532039993043):0.00000508455030345849,((MpxV/human/USA/WA-UW-087328/2022:0.000016165592801570207,MPXV_USA_2022_MN0012:8.61940727125976e-17):0.000010214753508945866,(Monkeypox virus/Human/USA/CA-LACPHL-MA00227/2022:0.000005342922505583293,Monkeypox virus/Human/USA/CA-LACPHL-MA00226/2022:0.0000058114683970084515,Monkeypox virus/Human/USA/CA-LACPHL-MA00224/2022:0.000010726875767714985,MPX/Human/USA/CA-LACPHL-MA00112/2022:0,(Monkeypox virus/Human/USA/CA-LACPHL-MA00230/2022:0,Monkeypox virus/Human/USA/CA-LACPHL-MA00223/2022:0):0.000005899825424554464,(MPXV/Germany/2022/ON/RKI502:8.64109131470947e-17,MPXV/Germany/2022/ON/RKI504:8.64109131470947e-17,MPXV/Germany/2022/ON/RKI503:0):0.000005085327518012761,(Monkeypox virus/Human/USA/CA-LACPHL-MA00222/2022:0,Monkeypox virus/Human/USA/CA-LACPHL-MA00229/2022:0,Monkeypox virus/Human/USA/CA-LACPHL-MA00225/2022:0):0.00000589893303047):0.000005087999390703088):0.000005087950875359002,(9000220_NCPV_1703:8.613986260397333e-17,(MPX_Qi7K5L_9000213:8.61940727125976e-17,MPXV_UK_2022_9000146:8.624828282122188e-17):0.000005087999390703088,(9000374:0.000005338106270425479,MPX_znBYiF_9000350:8.624828282122188e-17):0.000005087999390703088,(9000424:8.64109131470947e-17,(MPX_jpMpSR_9000252:8.635670303847043e-17,9000412:8.624828282122188e-17,MPX_OSmnPq_9000278:0.000005338125798846731,MPX_UbfBKN_9000239:1.0885389811754465e-16,MPX_rYdyAi_9000329:8.635670303847043e-17,MPX_eunRrC_9000312:8.635670303847043e-17,MPX_i0Eo3X_9000331:8.635670303847043e-17,9000413:8.635670303847043e-17,MPX_UbfBKN_9000238:8.635670303847043e-17):0.000005084498044416019):0.000010214753508945866):0.000005087950875359002,(LIM-INS-003:8.608565249534905e-17,ANT-LDSP-ANT-MPX-24910-O:0,MPX_3U0idu_9000254:1.0890810822616892e-16,LIM-INS-013:8.613986260397333e-17,CUN_INS_MPX_0748_L:0.000005369128797822202,LIM-INS-016:0.000010719048252125836,LIM-INS-010:8.608565249534905e-17,ANT-LDSP-ANT-MPX-25271C:8.673617379884035e-17,ANT-LDSP-ANT-MPX-22752-O:0.000005444550631315077,LIM-INS-012:0.000005341905323051242,LIM-INS-018:8.608565249534905e-17,LIM-INS008:8.608565249534905e-17,LIM-INS-021:8.608565249534905e-17,LIM-INS-015:8.608565249534905e-17,LIM-INS-001:8.608565249534905e-17,(ANT-LDSP-ANT-MPX-25258C:0,ANT-LDSP-ANT-MPX-24947E:0,(ANT-LDSP-ANT-MPX-24725-L:0.000005455488858645589,ANT-LDSP-ANT-MPX-24590-C:0.000005453470960583727):0.000005137359538923429):0.000005133898934100761):0.00000508455030345849,(hMPX/Human/USA/CA-LACPHL-MA00059/2022:0.000018409992258634788,MPXV_IRBA22-11:8.613986260397333e-17,MPXV/Germany/2022/RKI233:1.0890810822616892e-16,MpxV/human/USA/WA-UW-088258/2022:0.00001617678777386997,(MPXV/Germany/2022/ON/RKI460:0,MPXV/Germany/2022/ON/RKI445:8.635670303847043e-17):0.000005085286489409937,(hMPXV-IHU00004:0.000010726556426965124,MpxV/human/CAN/UN-NML-4017/2022:8.64109131470947e-17,(hMPXV-IHU00009:0.00001616543900186758,(Monkeypox/PT0572/2022:0.000010744645417960807,Monkeypox/PT0551/2022:0):0.000005898717885127974,(9000405:0.0000053422612527213105,9000353:8.635670303847043e-17,MPXV_UK_2022_9000145:8.635670303847043e-17,9000431:0.000005343951403227027,9000406:0,(Monkeypox/PT0452/2022:0,Monkeypox/PT0594/2022:0.000010781690619077351,Monkeypox/PT0546/2022:0.000016214959232806973):0.000005087963917090217):0.000005087993869186088):0.000005084528802321031):0.000005084555617434149):0.000005087950875359002,(MPXV/Germany/2022/RKI520:1.0907073855204175e-16,MPXV/Germany/2022/RKI195:8.608565249534905e-17,hMPX/Human/USA/CA-LACPHL-MA00008/2022:0.000021701639291818757,MPXV/Germany/2022/RKI398:8.603144238672478e-17,MPXV/Germany/2022/RKI191:0.000005338177695259462,MPXV/Germany/2022/RKI543:0.000016166143550544628,MPXV/Germany/2022/RKI249:0.000010726556153524999,MPXV/Germany/2022/RKI121:0.0000053419161033273275,(MPXV/Germany/2022/RKI469:8.608565249534905e-17,MPXV/Germany/2022/RKI200:0.000005350279770392232):0.0000153805662966302,((MPXV/Germany/2022/RKI408:8.608565249534905e-17,MPXV/Germany/2022/ON/RKI326:8.64109131470947e-17):0.0000050854710823374145,(MPXV/Germany/2022/RKI443:1.0907073855204175e-16,MPXV/Germany/2022/ON/RKI418:8.608565249534905e-17,MPXV/Germany/2022/ON/RKI414:8.608565249534905e-17,MPXV/Germany/2022/ON/RKI420:8.608565249534905e-17,MPXV/Germany/2022/ON/RKI413:8.608565249534905e-17,MPXV/Germany/2022/ON/RKI510:0,MPXV/Germany/2022/ON/RKI462:0.000005362584693646764):0.0000050854710823374145):0.000005085397183549772):0.000005084548617269758,((MPXV/Germany/2022/RKI399:8.624828282122188e-17,(MPX_BhVKjm_9000232:8.635670303847043e-17,MPX_BhVKjm_9000233:8.635670303847043e-17):0.000005087993869186088):0.000010207884667166921,(MpxV/human/CAN/UN-NML-3342/2022:0.00000533807083189571,MpxV/human/CAN/UN-NML-3448/2022:8.61940727125976e-17,MpxV/human/CAN/UN-NML-3276/2022:0,(MPX/BR0002/2022:0.000005341988123337617,(MPXV_USA_2022_FL0017:8.624828282122188e-17,MPXV_USA_2022_NY0006:8.624828282122188e-17,MPXV_USA_2022_NJ0002:0.000005338653092053659,MPXV_USA_2022_NY0028:0.000005343233341673721,MpxV/human/CAN/UN-NML-3972/2022:0.000016154295778381925,MPXV22/human/USA-NE-75:0.000010726654256046873,(MPX_ilzdZn_9000269:0.000005554388400906118,BOL-UNIMOL-MPX-293015-L:0,hMPXV-IHU00008:0):0.000010214858452968305,(MPXV_USA_2022_NE0001:8.64109131470947e-17,MPXV_USA_2022_NE0002:8.64109131470947e-17,MPXV22/human/USA-NE-31:0,MPXV22/human/USA-NE-25:0):0.000010207911479421215):0.000005084590496450437):0.000010207936579455408):0.000005084555617434149):0.000005087950875359002,((MPXV-USA-IL-IDPH-004:1.0907073855204175e-16,MN-MDH-MPXV_0008:0.000016601504190548563,MPXV/Human/USA/CA-CDPH-MPX000017/2022:0.000005403291823725628):0.000005087979135643794,(hMPX/Human/USA/CA-LACPHL-MA00078/2022:0.000005402769198212286,Monkeypox virus/Human/USA/CA-LACPHL-MA00273/2022:0.0000055047998169109776,Monkeypox virus/Human/USA/CA-LACPHL-MA00282/2022:0.00001075280371721387,MPX/Human/USA/CA-LACPHL-MA00186/2022:0,MPX/Human/USA/CA-LACPHL-MA00103/2022:0.00001073532144872316,hMPX/USA/CA-LACPHL-MA00168/2022:0,hMPX/Human/USA/CA-LACPHL-MA00039/2022:1.0879968800892037e-16,MPX/Human/USA/CA-LACPHL-MA00120/2022:1.0879968800892037e-16,hMPX/Human/USA/CA-LACPHL-MA00038/2022:0.000021738696632903857,hMPX/Human/USA/CA-LACPHL-MA00085/2022:0,hMPX/Human/USA/CA-LACPHL-MA00051/2022:0.000005342728587297079,(MpxV/human/USA/WA-UW-083781/2022:8.624828282122188e-17,(MpxV/human/USA/WA-UW-084166/2022:0.000005341917032524639,MpxV/human/USA/WA-UW-085171/2022:8.630249292984615e-17):0.000005084602251145419):0.000015381142683722985,(Monkeypox virus/Human/USA/CA-LACPHL-MA00262/2022:0.00000535247359717241,hMPX/USA/CA-LACPHL-MA00179/2022:0.00002401767113434746,Monkeypox virus/Human/USA/CA-LACPHL-MA00259/2022:0.00001072913050461174,hMPX/Human/USA/CA-LACPHL-MA00070/2022:0):0.000005087841276636869):0.000005084532039993043):0.00000508455030345849,(Monkeypox/PT0454/2022:0.000027183446180416575,Monkeypox/PT0448/2022:0,Monkeypox/PT0435/2022:1.0885389811754465e-16,Monkeypox/PT0274/2022:0.000005338915834687786,Monkeypox/PT0424/2022:8.651933336434325e-17,Monkeypox/PT0172/2022:8.635670303847043e-17,MPX/PT0073/2022:0.000005342253868034698,(Monkeypox/PT0447/2022:1.0820337681405334e-16,Monkeypox/PT0416/2022:0.000010729308925942131):0.000005087999390703088,(hMPX/USA/CA-LACPHL-MA00154/2022:0,MPX/Human/USA/CA-LACPHL-MA00248/2022:0,MPX/Human/USA/CA-LACPHL-MA00182/2022:0):0.00001539064498308338,(Monkeypox/PT0535/2022:8.608565249534905e-17,Monkeypox/PT0534/2022:8.630249292984615e-17,Monkeypox/PT0595/2022:0.00000536794256094606,Monkeypox/PT0574/2022:0):0.000005831227006675643,(Monkeypox virus/Human/USA/CA-LACPHL-MA00266/2022:0.000005361166688793795,MPX/Human/USA/CA-LACPHL-MA00153/2022:0,(Monkeypox/PT0533/2022:0.000006233778705085947,hMPX/Human/USA/CA-LACPHL-MA00089/2022:1.0879968800892037e-16,hMPX/Human/USA/CA-LACPHL-MA00069/2022:0.000010726965635832382,MPX/Human/USA/CA-LACPHL-MA00249/2022:0,hMPX/Human/USA/CA-LACPHL-MA00072/2022:0,(hMPX/USA/CA-LACPHL-MA00161/2022:0,MPX/Human/USA/CA-LACPHL-MA00109/2022:0.000016167763260927696,MPX/Human/USA/CA-LACPHL-MA00100/2022:1.0901652844341747e-16):0.000005084498044416019):0.00000508819126489741):0.000005084555617434149):0.000005087950875359002,(MPXV_USA_2022_GA0017:8.608565249534905e-17,MPXV_USA_2022_VA0003:8.608565249534905e-17,MPXV-USA-IL-IDPH-068:0,MPXV_USA_2022_VA0002:8.61940727125976e-17,MPXV22/human/USA-OK-41:8.613986260397333e-17,MPXV/Human/USA/UT-UPHL-82200060/2024:0,Monkeypox virus/Human/USA/CA-LACPHL-MA00281/2022:0.00003281601418840519,MPX/Human/USA/CA-LACPHL-MA00197/2022:0.000005342858874098663,B969962RERE:0.00001624999189314241,hMPX/Human/USA/CA-LACPHL-MA00013/2022:0,MPXV_USA_2022_VA0004:1.0890810822616892e-16,MPXV_USA_2022_GA0009:8.608565249534905e-17,MPXV_USA_2022_DC0011:8.608565249534905e-17,MPXV_USA_2022_DC0005:8.608565249534905e-17,MpxV/human/USA/WA-UW-078603/2022:0.00001222359933679705,MPXV-USA-IL-IDPH-057:0.000005343079439792519,hMPX/Human/USA/CA-LACPHL-MA00045/2022:0,hMPX/Human/USA/CA-LACPHL-MA00044/2022:0,MPXV_USA_2022_VA0005:8.608565249534905e-17,MPXV_USA_2022_VA0007:1.0890810822616892e-16,MPXV_USA_2022_VA0008:1.0890810822616892e-16,MPXV_USA_2022_PA0006:1.0890810822616892e-16,MPXV_USA_2022_DC0009:1.0890810822616892e-16,(MPX/Human/USA/CA-LACPHL-MA00110/2022:0.000021674865703902833,MPX/Human/USA/CA-LACPHL-MA00105/2022:0):0.000010207884667166921,(MPXV-USA-IL-IDPH-055:0,MPXV-USA-IL-IDPH-054:0):0.000010221413712193012):0.000005087950875359002,(MpxV/human/USA/WA-UW-087484/2022:0.000005338106270425479,MpxV/human/USA/WA-UW-090727/2022:8.61940727125976e-17,MpxV/human/USA/WA-UW-083760/2022:8.61940727125976e-17,MpxV/human/USA/WA-UW-087291/2022:8.61940727125976e-17,MpxV/human/USA/WA-UW-087697/2022:8.61940727125976e-17,MpxV/human/USA/WA-UW-089051/2022:8.61940727125976e-17,MpxV/human/USA/WA-UW-081433/2022:8.61940727125976e-17,MpxV/human/USA/WA-UW-084270/2022:8.61940727125976e-17,MpxV/human/USA/WA-UW-086115/2022:8.61940727125976e-17,MpxV/human/USA/WA-UW-088656/2022:8.61940727125976e-17,MpxV/human/USA/WA-UW-088290/2022:0.000005341896622815397,MpxV/human/USA/WA-UW-087369/2022:0.000021624601147295227,MpxV/human/USA/WA-UW-098721/2022:0.000005338106270425479,MpxV/human/USA/WA-UW-083053/2022:0.000005341896622815397,MpxV/human/USA/WA-UW-086630/2022:8.624828282122188e-17,MpxV/human/USA/WA-UW-083888/2022:8.61940727125976e-17,(MpxV/human/USA/Unknown-UW-109319/2022:0.000005341885483789498,MpxV/human/USA/WA-UW-095653/2022:8.635670303847043e-17):0.0000050879992120592046,(MpxV/human/USA/WA-UW-088793/2022:8.630249292984615e-17,MpxV/human/USA/WA-UW-083698/2022:8.630249292984615e-17):0.0000050879992120592046,(MpxV/human/USA/WA-UW-099700/2022:0.000005341885483789498,MpxV/human/USA/WA-UW-098055/2022:8.630249292984615e-17):0.0000050879992120592046,(MpxV/human/USA/Unknown-UW-105322/2022:8.630249292984615e-17,MpxV/human/USA/WA-UW-106624/2022:8.630249292984615e-17,MpxV/human/USA/WA-UW-096136/2022:8.630249292984615e-17):0.0000050879992120592046,(MpxV/human/USA/WA-UW-091890/2022:8.635670303847043e-17,MpxV/human/USA/WA-UW-096711/2022:8.630249292984615e-17,MpxV/human/USA/WA-UW-090134/2022:8.630249292984615e-17):0.0000050879992120592046):0.000010221616138621496,(Monkeypox/PT0267/2022:0,Monkeypox/PT0427/2022:0.00001081239059007831,Monkeypox/PT0266/2022:0,Monkeypox/PT0159/2022:0.000005352550253615647,Monkeypox/PT0588/2022:0.000005438112301013023,Monkeypox/PT0170/2022:0,Monkeypox/PT0212/2022:0,Monkeypox/PT0443/2022:1.0825758692267762e-16,Monkeypox/PT0585/2022:0.000021900767877628226,Monkeypox/PT0507/2022:0,Monkeypox/PT0506/2022:1.0901652844341747e-16,(Monkeypox/PT0492/2022:0,Monkeypox/PT0396/2022:0.000005356144541968815,Monkeypox/PT0438/2022:0.000010852649456766466,Monkeypox/PT0517/2022:0,Monkeypox/PT0475/2022:0.000005368989021550807):0.000005084555617434149,(MPX/PT0115/2022:0.000005338440263085993,Monkeypox/PT0181/2022:0.000010797009029757355,Monkeypox/PT0580/2022:0.000005451888665511308,Monkeypox/PT0552/2022:0,Monkeypox/PT0450/2022:1.0901652844341747e-16,Monkeypox/PT0483/2022:0,Monkeypox/PT0198/2022:8.651933336434325e-17,Monkeypox/PT0132/2022:1.0879968800892037e-16,Monkeypox/PT0417/2022:0.000005365921360816215,(Monkeypox/PT0567/2022:0,Monkeypox/PT0578/2022:0,Monkeypox/PT0568/2022:0):0.0000050844579070415835):0.000005084555617434149):0.000005087950875359002,((hMPXV/Austria/MUW1531254/2022:8.630249292984615e-17,Monkeypox/PT0511/2022:0.000010740710785786913,Monkeypox/PT0395/2022:0.000005348241973478381,Monkeypox/PT0134/2022:0.0000053626910996818974,(MPX/PT0065/2022:1.0820337681405334e-16,Monkeypox/PT0152/2022:8.608565249534905e-17,Monkeypox/PT0391/2022:0,Monkeypox/PT0411/2022:1.089623183347932e-16,Monkeypox/PT0393/2022:1.0863705768304754e-16):0.0000050879517147401384):0.000010214753508945866,(MpxV/human/CAN/UN-NML-2846/2022:0.000010718898654278814,MpxV/human/CAN/UN-NML-3817/2022:8.630249292984615e-17,MpxV/human/CAN/UN-NML-4150/2022:8.608565249534905e-17,MpxV/human/CAN/UN-NML-4024/2022:0.000005343594664634639,MpxV/human/CAN/UN-NML-3262/2022:8.630249292984615e-17,MpxV/human/CAN/UN-NML-3752/2022:8.64109131470947e-17,MpxV/human/CAN/UN-NML-3607/2022:8.630249292984615e-17,MpxV/human/CAN/UN-NML-3976/2022:0.000005341983788595091,MpxV/human/CAN/UN-NML-4014/2022:0.000016320615606392746,MpxV/human/CAN/UN-NML-3907/2022:8.630249292984615e-17,MpxV/human/CAN/UN-NML-3542/2022:8.630249292984615e-17,MpxV/human/CAN/UN-NML-3450/2022:8.630249292984615e-17,MpxV/human/CAN/UN-NML-3147/2022:0,MpxV/human/CAN/UN-NML-3657/2022:0.000005338055931958794,MpxV/human/CAN/UN-NML-3257/2022:8.651933336434325e-17,MpxV/human/CAN/UN-NML-3672/2022:8.64109131470947e-17,(MpxV/human/CAN/UN-NML-3975/2022:8.608565249534905e-17,MpxV/human/CAN/UN-NML-3934/2022:0,MpxV/human/CAN/UN-NML-3971/2022:0,MpxV/human/CAN/UN-NML-4050/2022:0):0.000010214797935338444):0.000010214753508945866):0.000005087950875359002,(MPXV/Germany/2022/RKI082:8.624828282122188e-17,MPXV_USA_2022_CT0002:8.608565249534905e-17,MPXV/Germany/2022/RKI011:8.61940727125976e-17,MPXV-USA-IL-IDPH-013:0,MPXV_USA_2022_NY004:0.000010719098978356615,MPXV/Germany/2022/ON/RKI302:8.624828282122188e-17,MPXV/Germany/2022/RKI155:0.000010719098978356615,MPXV/Germany/2022/RKI470:0.00001071911469404345,MPXV/Germany/2022/RKI102:0.00002166005334441136,Lesion:0.000014029127578427407,MPXV/Germany/2022/RKI019:0.0000053419239045200705,MPXV_USA_2022_NY002:8.61940727125976e-17,hMPX/Human/USA/CA-LACPHL-MA00093/2022:0.000005342160816642315,(MpxV/human/USA/WA-UW-099102/2022:0.000016154183236588983,(MPXV/Human/USA/UT-UPHL-82200104/2022:0.000006031120508918691,MPX/Human/USA/CA-LACPHL-MA00137/2022:0.00000534359011753583):0.000005084602251145419):0.000005084528802321031,(MPXV/Germany/2022/RKI245:0.0000053435585305217385,MPXV/Germany/2022/ON/RKI310:8.64109131470947e-17,MPXV/Germany/2022/ON/RKI314:1.0890810822616892e-16):0.000005088786413778488,(MPXV_USA_2022_TX0010:8.635670303847043e-17,(MPXV/Germany/2022/RKI346:0.000005342010586693229,(MPXV/Germany/2022/RKI387:0.000005338208655595916,MPXV/Germany/2022/RKI179:8.635670303847043e-17):0.000011498489463208819):0.000005087831307123102):0.000015390791350282775,(Monkeypox/PT0573/2022:0.00001072882856875245,Monkeypox/PT0501/2022:1.0907073855204175e-16,MPXV/Germany/2022/ON/RKI507:0,MPXV/Germany/2022/ON/RKI320:8.635670303847043e-17,Monkeypox/PT0486/2022:0,hMPXV-IHU00015:0.0000054267772860392425,Slovenia-MPXV-10-2022:0,hMPXV-IHU00016:0.000016230860555661397):0.000005084528802321031):0.000010214798878837846,(Monkeypox/PT0331/2022:0,Monkeypox/PT0311/2022:0,DC_INS_MPX_0718_L:0.00000627634076339075,MPXV_USA_2022_NJ0005:0.00001616702204010361,Monkeypox/PT0043/2022:1.0885389811754465e-16,Monkeypox/PT0394/2022:0,Monkeypox/PT0039/2022:0,(Monkeypox/PT0381/2022:0,(Monkeypox/PT0456/2022:0,MPX/PT0052/2022:0):0.00001022160579366993):0.000010214805259772526,(MpxV/human/CAN/UN-NML-3336/2022:0.0000053682925878108115,Monkeypox/PT0005/2022:0.000005365365859818746,Monkeypox/PT0008/2022:0.000005368153607795761,(Monkeypox/PT0255/2022:0,Monkeypox/PT0236/2022:0):0.000005111773689341623,(Monkeypox/PT0015/2022:0.000005584203347439953,Monkeypox/PT0020/2022:1.0890810822616892e-16,(Monkeypox/PT0451/2022:0,Monkeypox/PT0510/2022:0,Monkeypox/PT0389/2022:0):0.0000051082949017905205):0.000005111773689341623,(Monkeypox/PT0045/2022:0.000005379191989135978,Monkeypox/PT0321/2022:0.000005382657601487868,Monkeypox/PT0223/2022:8.61940727125976e-17,(Monkeypox/PT0319/2022:0.0000053718340761704894,Monkeypox/PT0229/2022:0):0.0000051082949017905205,(Monkeypox/PT0470/2022:0,Monkeypox/PT0215/2022:8.608565249534905e-17,Monkeypox/PT0500/2022:1.0901652844341747e-16,Monkeypox/PT0561/2022:0.000010837601156410599,Monkeypox/PT0497/2022:1.0831179703130189e-16,Monkeypox/PT0156/2022:0,Monkeypox/PT0489/2022:8.624828282122188e-17,Monkeypox/PT0487/2022:1.0901652844341747e-16,Monkeypox/PT0178/2022:0,Monkeypox/PT0477/2022:1.0890810822616892e-16,Monkeypox/PT0144/2022:0,Monkeypox/PT0413/2022:1.087454779002961e-16,Monkeypox/PT0386/2022:0.000010759078333547707,(Monkeypox/PT0183/2022:0,Monkeypox/PT0192/2022:0,Monkeypox/PT0191/2022:0):0.000005084590496450437,(Monkeypox/PT0537/2022:0,Monkeypox/PT0560/2022:0.0000053654983685191555,Monkeypox/PT0536/2022:0.000005352199764219515):0.000005087896869536673):0.0000051082949017905205):0.000005111773689341623):0.000005108165947509565):0.00000508455030345849,(MPXV-USA-IL-IDPH-002:0.00001071927464803068,MPXV_USA_2022_MI0002:0.000027121407203209316,(MPXV-USA-IL-IDPH-014:0.000005395020523661328,MPXV_USA_2022_AZ0003:8.624828282122188e-17,MPXV-USA-IL-IDPH-012:0):0.000020571324041020243,(hMPX/USA/CA-LACPHL-MA00177/2022:0.000005338474159236528,Monkeypox virus/Human/USA/CA-LACPHL-MA00270/2022:0,hMPX/Human/USA/CA-LACPHL-MA00092/2022:0.000005338630352905421,MPX/Human/USA/CA-LACPHL-MA00119/2022:0.000010770263106246649,hMPX/Human/USA/CA-LACPHL-MA00096/2022:1.0869126779167182e-16,(Monkeypox virus/Human/USA/CA-LACPHL-MA00274/2022:0.00000535551554659312,Monkeypox virus/Human/USA/CA-LACPHL-MA00233/2022:0.000005339043722812572):0.000005087896869536673):0.000015380653779612484,(MPXV/Germany/2022/RKI287:0.000016165693083583965,MPXV-USA-IL-IDPH-070:0,MPXV-USA-IL-IDPH-001:0.000005341909108913978,MPXV22/human/USA-OK-66:8.61940727125976e-17,MN-MDH-MPXV_0014:1.0890810822616892e-16,MPXV22/human/USA-OK-86:0.0000053381218257152825,MN-MDH-MPXV_0018:1.0836600713992617e-16,MPXV-USA-IL-IDPH-084:0,MpxV/human/USA/OH-UW-073812/2022:8.61940727125976e-17,MPXV_USA_2022_IL0020:8.608565249534905e-17,MPXV_USA_2022_IL0040:8.608565249534905e-17,MPXV-USA-IL-IDPH-073:0.000005338186630940813,MPXV-USA-IL-IDPH-071:1.0879968800892037e-16,MPXV-USA-IL-IDPH-076:1.089623183347932e-16,MPXV-USA-IL-IDPH-059:8.64109131470947e-17,MPXV-USA-IL-IDPH-011:0,MPXV-USA-IL-IDPH-016:0.000005347232059567419,MPXV-USA-IL-IDPH-008:1.087454779002961e-16,MPXV-USA-IL-IDPH-072:0,MPXV-USA-IL-IDPH-035:0,(MpxV/human/USA/OH-UW-079847/2022:8.630249292984615e-17,MpxV/human/USA/OH-UW-070426/2022:8.630249292984615e-17):0.00000508819126489741,(MpxV/human/USA/OH-UW-080634/2022:0.00001071906701532641,MpxV/human/USA/OH-UW-085701/2022:8.635670303847043e-17):0.00001021464242422312,(MPXV_USA_2022_KY0001:0.000010727576844477926,MPXV_USA_2022_IL0023:0.000005338606156841865,MPXV-USA-IL-IDPH-056:0.000005348857362268275,MPXV-USA-IL-IDPH-006:0,(MPXV-USA-IL-IDPH-043:0,MPXV_USA_2022_IL0028:0):0.000015400994595223937,(hMpxV/UK/LMO-046a/2022:0.000018180545717135345,MpxV/human/USA/WA-UW-082670/2022:8.635670303847043e-17,MPXV-USA-IL-IDPH-040:1.089623183347932e-16,MPXV-USA-IL-IDPH-005:1.0863705768304754e-16):0.000005087993869186088,(MPXV_USA_2022_TN0004:0.000005342420083881286,MN-MDH-MPXV_0007:0,MPXV-USA-IL-IDPH-077:0,MPXV_USA_2022_MN0006:8.608565249534905e-17):0.000005084602251145419):0.000005084528802321031):0.000005087979135643794):0.00000508455030345849,(INMI-Pt4:8.608565249534905e-17,MPXV_USA_2022_GA001:8.61940727125976e-17,MPXV/Germany/2022/ON/RKI300:0,Monkeypox/PT0579/2022:0.000010729175932171675,MPXV/human/Taiwan/110-231642/2022:0.000021670328743064022,MPXV/Germany/2022/RKI156:0.0000053381019549664645,MPXV/Germany/2022/RKI027:8.613986260397333e-17,MPXV/Germany/2022/RKI466:0.0000053381480430712055,MPXV/Germany/2022/RKI223:8.613986260397333e-17,MPXV/Germany/2022/RKI485:8.613986260397333e-17,MPXV/Germany/2022/RKI406:8.613986260397333e-17,Monkeypox/PT0033/2022:8.613986260397333e-17,MPXV/Germany/2022/RKI02:0.000005341946309427264,MPXV/Germany/2022/RKI162:8.613986260397333e-17,Monkeypox/PT0244/2022:0,MPXV/Germany/2022/RKI522:0.000012225250467898957,MPXV/Germany/2022/RKI137:8.608565249534905e-17,MPXV/Germany/2022/RKI377:0.000005340539486876179,MPXV/Germany/2022/RKI061:0.000017992895069035043,MPXV/Germany/2022/RKI070:0.000016165795305358305,Monkeypox/PT0390/2022:0,MPXV/Germany/2022/ON/RKI327:0.000005350562905818198,hMpxV/Switzerland/ZH-UZH-IMV-3ba64538/2022:8.630249292984615e-17,(MPXV/Germany/2022/RKI240:0.0000107264976575351,MPXV/Germany/2022/RKI140:0.0000107264976575351):0.000005087999390703088,(MPXV/Germany/2022/RKI521:8.630249292984615e-17,MPXV/Germany/2022/RKI159:8.630249292984615e-17):0.000010214753508945866,(MPXV_USA_2022_NJ0004:0.000005342388894513683,MPXV_USA_2022_NY0015:8.624828282122188e-17,(MPXV22/human/USA-OK-81:0.000005342923298762888,MPXV22/human/USA-OK-69:0):0.00001021469022659667):0.000015380494966895438,(Monkeypox/PT0527/2022:0.00003278714511638776,Monkeypox/PT0471/2022:0.000010733114969736551,(Monkeypox/PT0515/2022:0.000005360760313264214,MPX/PT0064/2022:0):0.000010207947829900699):0.000010221413712193012,(MPXV/Germany/2022/RKI085:0.000005338106270425479,MPX_luLfgA_9000208:8.61940727125976e-17,(9000394:0.000010719293264347014,(SIC-AOUP-UNIPA_VL_9aug:0,MPX/PT0061/2022:0.000010769052754404298):0.00001540111576517209):0.000005831377717295245):0.000005087999390703088,(9000376:0.000005341946556490214,(MPXV/Germany/2022/RKI297:0,MPXV/Germany/2022/RKI333:0,MPXV/Germany/2022/RKI441:1.0901652844341747e-16,MPXV/Germany/2022/RKI440:0,(MPXV/Germany/2022/RKI501:0.000005338133577427191,MPXV/Germany/2022/RKI500:0):0.000005087976896205992):0.00001540126968203935):0.000005087999390703088,(Monkeypox/PT0150/2022:0,Monkeypox/PT0219/2022:0,Monkeypox/PT0378/2022:0.00001628672269624764,(MPXV/Germany/2022/RKI529:0.0000053385347455874054,MPXV/Germany/2022/RKI331:0.000005338577378706825):0.000015380484196639548,(Monkeypox/PT0268/2022:0.0000053435276356162895,Monkeypox/PT0190/2022:0,Monkeypox/PT0210/2022:0.000005355164451618629,Monkeypox/PT0187/2022:0):0.000010214824486281366):0.000005087999390703088):0.000005087950875359002,(MPXV_USA_2022_CO0003:0.000016166928866807005,ATL-UNIMOL-MPX-292896-L:0.000005753889628721924,MpxV/human/CAN/UN-NML-2836/2022:0.000010728547245140909,(MpxV/human/CAN/UN-NML-3253/2022:0,MpxV/human/CAN/UN-NML-2833/2022:8.608565249534905e-17):0.0000050879161663379175,(MpxV/human/CAN/UN-NML-4125/2022:8.61940727125976e-17,MPXV_USA_2022_OH0002:0.000016178332328518105,(MpxV/human/CAN/UN-NML-4142/2022:0,MpxV/human/CAN/UN-NML-4119/2022:8.635670303847043e-17):0.0000050845304009240625,(MpxV/human/CAN/UN-NML-4114/2022:0.000010877947839126859,MpxV/human/CAN/UN-NML-4138/2022:0.000005369521630079269,MpxV/human/CAN/UN-NML-3582/2022:0.000010726625735692935,MpxV/human/CAN/UN-NML-3214/2022:8.635670303847043e-17,MpxV/human/CAN/UN-NML-3393/2022:8.635670303847043e-17,MpxV/human/CAN/UN-NML-4152/2022:1.0890810822616892e-16,MpxV/human/CAN/UN-NML-4122/2022:0.0000053789832877468,(MpxV/human/USA/WA-UW-088960/2022:0.000005341940704205628,(hMPXV/USA/NC-UNC-0006/2022:0.000011587735359136562,MPXV22/human/USA-OK-180:0.000005338784418604692,MPXV22/human/USA-OK-134:0):0.000005084525861629883):0.0000050845683693854994):0.000005084590496450437):0.000015380653779612484,(MPXV/Germany/2022/RKI496:0.000016166863794041795,MPX/Human/USA/CA-LACPHL-MA00247/2022:0,hMPX/USA/CA-LACPHL-MA00175/2022:0.000005346237988343861,(MpxV/human/USA/WA-UW-092113/2022:0.000012224151332330317,MpxV/human/USA/WA-UW-093570/2022:8.630249292984615e-17,MpxV/human/USA/WA-UW-085088/2022:8.608565249534905e-17,MpxV/human/USA/WA-UW-096851/2022:0,hMPX/Human/USA/CA-LACPHL-MA00077/2022:0.000010734529021749946,MpxV/human/USA/WA-UW-084331/2022:0.000005338104662726804,hMPX/Human/USA/CA-LACPHL-MA00086/2022:0.000005342258737128271,hMPX/Human/USA/CA-LACPHL-MA00097/2022:0.000005339234364245117,(MPX/Human/USA/CA-LACPHL-MA00117/2022:0.000006238325451083174,hMPX/Human/USA/CA-LACPHL-MA00080/2022:0,(Monkeypox virus/Human/USA/CA-LACPHL-MA00268/2022:0,Monkeypox virus/Human/USA/CA-LACPHL-MA00267/2022:0):0.000005087943326325772):0.000005087896869536673):0.000005087971269407648):0.000010207934737386539,(MpxV/human/CAN/UN-NML-2930/2022:8.635670303847043e-17,MpxV/human/CAN/UN-NML-3193/2022:0,MpxV/human/CAN/UN-NML-4057/2022:8.613986260397333e-17,MpxV/human/CAN/UN-NML-3293/2022:0,MpxV/human/CAN/UN-NML-3412/2022:8.61940727125976e-17,MpxV/human/CAN/UN-NML-2936/2022:0,hMpxV/UK/LMO-024a/2022:1.087454779002961e-16,MpxV/human/CAN/UN-NML-4155/2022:0.000005346644288532559,MpxV/human/CAN/UN-NML-3407/2022:8.635670303847043e-17,MpxV/human/CAN/UN-NML-3725/2022:8.635670303847043e-17,MpxV/human/CAN/UN-NML-3532/2022:8.635670303847043e-17,MpxV/human/CAN/UN-NML-2928/2022:8.635670303847043e-17,MpxV/human/CAN/UN-NML-4094/2022:0.000022228760330912764,MpxV/human/CAN/UN-NML-4097/2022:0.000016609454722105784,MpxV/human/CAN/UN-NML-3558/2022:0.000005340022204863436,MpxV/human/CAN/UN-NML-4103/2022:1.0890810822616892e-16,MpxV/human/CAN/UN-NML-3071/2022:8.55435514091063e-17,MpxV/human/CAN/UN-NML-2959/2022:0.000010758740408676679,MPXV-USA-IL-IDPH-067:0.000005370491454756215,hMpxV/UK/LMO-010a/2022:0.000005338460412856896,MpxV/human/CAN/UN-NML-3467/2022:0,MpxV/human/CAN/UN-NML-3440/2022:0.000010731298972345297,MpxV/human/CAN/UN-NML-2906/2022:1.0890810822616892e-16,hMpxV/UK/LMO-022a/2022:1.0820337681405334e-16,(MpxV/human/CAN/UN-NML-4144/2022:0,MpxV/human/CAN/UN-NML-4113/2022:0):0.000010214858452968305,(MpxV/human/CAN/UN-NML-3936/2022:0.000005340485767990285,MpxV/human/CAN/UN-NML-4140/2022:0,(MPX_J6xzTO_9000286:0,MPX_J6xzTO_9000287:0.000005341970755273436):0.000005084525861629883):0.0000050845683693854994):0.00002058500212178424):0.00000508455030345849,(ANT-LDSP-ANT-MPX-23603-O:0.000005808336866405968,MPXV/Germany/2022/RKI362:0.000010734219930327567,MPXV_USA_2022_TX0019:8.608565249534905e-17,MPX/PT0081/2022:0.000010728131068902147,MpxV/Spain/MD-HGUGM-6513479/2022:0.0000054039677521656375,MPXV_UK_2022_9000147:8.624828282122188e-17,MPXV_UK_2022_9000103:8.61940727125976e-17,MPX_Tga3e9_9000325:0.00001616855011771695,MPXV_417_SP_2022:8.61940727125976e-17,(MPXV/Germany/2022/RKI429:8.624828282122188e-17,MPXV/Germany/2022/RKI241:0.000005339100575947836):0.000010221761141301932,(MPX-96/Finland/2022:0.000005341983788595091,MPXV/Germany/2022/RKI373:8.624828282122188e-17,hMPXV-IHU00012:0.000005345130267568404):0.00000508819126489741,(INS-MPXV-0015-L1:0,ANT-LDSP-ANT-MPX-22702-C:0,ANT-LDSP-ANT-MPX-23114-C:0,ANT-LDSP-ANT-MPX-22769-L:0,ANT_INS_MPX_0024_L:0.000005541899405530487,ANT-LDSP-ANT-MPX-24907-C:0,ANT-LDSP-ANT-MPX-22607-L:0,ANT-LDSP-ANT-MPX-24914-L:0,ANT-LDSP-ANT-MPX-23110-C:0,ANT-LDSP-ANT-MPX-22363-L:1.0901652844341747e-16,ANT-LDSP-ANT-MPX-25431E:0.000011034865938553383,ANT-LDSP-ANT-MPX-25511E:0.000005541803833538598,ANT-LDSP-ANT-MPX-25285O:0,ANT-LDSP-ANT-MPX-24913-O:0.000005508546345883508,ANT-LDSP-ANT-MPX-23683-L:0,ANT-LDSP-ANT-MPX-25497E:0.000005652995387325061,ANT-LDSP-ANT-MPX-24915-L:0,ANT-LDSP-ANT-MPX-24593-O:1.0847442735717472e-16,ANT-LDSP-ANT-MPX-25303E:0,ANT-LDSP-ANT-MPX-22748-C:8.68445940160889e-17,ANT-LDSP-ANT-MPX-25342E:0,ANT-LDSP-ANT-MPX-23202-C:0.000005482301514670232,ANT-LDSP-ANT-MPX-23551-O:0,ANT-LDSP-ANT-MPX-24943C:0.000005563760833147231,ANT-LDSP-ANT-MPX-25513O:0,ANT-LDSP-ANT-MPX-23651-L:0,ANT-LDSP-ANT-MPX-22395-C:0,ANT-LDSP-ANT-MPX-25272E:0,ANT-LDSP-ANT-MPX-25341C:0,ANT-LDSP-ANT-MPX-25340L:0,(ANT-LDSP-ANT-MPX-25458E:0,ANT-LDSP-ANT-MPX-22980:0):0.000005086987619396758,(ANT-LDSP-ANT-MPX-24709-L:0,ANT-LDSP-ANT-MPX-23697-L:1.0847442735717472e-16):0.000010219753214751317,(ANT-LDSP-ANT-MPX-25254C:0.0000056618909200826205,(MPXV/Germany/2022/ON/RKI511:0,ANT-LDSP-ANT-MPX-24939C:1.0901652844341747e-16,ANT-LDSP-ANT-MPX-23553-C:8.613986260397333e-17):0.000005090429880430915):0.000005090462680159668,(ANT-LDSP-ANT-MPX-23266:0,ANT-LDSP-ANT-MPX-23062-L:0,ANT-LDSP-ANT-MPX-24520-O:0,ANT-LDSP-ANT-MPX-23315-L:0,ANT-LDSP-ANT-MPX-23645-L:0,BOL-UNIMOL-MPX-293264-L:0.000010910770904806939,ANT-LDSP-ANT-MPX-23655-L:1.0890810822616892e-16,ANT-LDSP-ANT-MPX-24728-L:0,ANT-LDSP-ANT-MPX-23654-O:0.00001648655222960901,ANT-LDSP-ANT-MPX-22815-L:1.087454779002961e-16,ANT-LDSP-ANT-MPX-25345L:0.000005488365125885363,(ANT-LDSP-ANT-MPX-23628-C:5.421010862427522e-20,ANT-LDSP-ANT-MPX-22816-L:1.087454779002961e-16,ANT-LDSP-ANT-MPX-24945C:0,9000385:0,ANT-LDSP-ANT-MPX-24713-L:0,ANT-LDSP-ANT-MPX-24717-L:0,ANT-LDSP-ANT-MPX-23188-L:0,ANT-LDSP-ANT-MPX-24567-E:0,ANT-LDSP-ANT-MPX-23285-L:0):0.000005090528350201989):0.000005090462680159668):0.0000050869726838143644):0.000010214798878837846,(MPXV/Germany/2022/RKI235:8.608565249534905e-17,MPXV_353_R_SP_2022:8.608565249534905e-17,(Monkeypox virus/Human/USA/CA-LACPHL-MA00213/2022:0,MPX/Human/USA/CA-LACPHL-MA00243/2022:0,hMPX/Human/USA/CA-LACPHL-MA00081/2022:0):0.000010207934737386539,(MPXV/Germany/2022/RKI341:0,MPXV/Germany/2022/RKI203:8.613986260397333e-17,MPXV_352_R_SP_2022:8.613986260397333e-17,MPXV/Germany/2022/RKI177:8.613986260397333e-17,MPXV/Germany/2022/ON/RKI321:0,MPXV/Germany/2022/RKI275:0.00002165483720931692,(Monkeypox/PT0521/2022:0.0000162588732763519,Monkeypox/PT0508/2022:0):0.000010221593581163154,(MPXV/Germany/2022/RKI178:0.000010718935093759696,MPXV/Germany/2022/RKI540:0.000005338526335525045,MPXV/Germany/2022/RKI134:8.624828282122188e-17):0.000005087841276636869,(MPXV/Germany/2022/RKI491:8.630249292984615e-17,MPXV/Germany/2022/RKI492:8.624828282122188e-17,MPXV/Germany/2022/RKI103:8.630249292984615e-17):0.000005087841276636869,(MPXV/Germany/2022/RKI152:8.630249292984615e-17,MPXV/Germany/2022/RKI104:8.59772322781005e-17,hMpxV/UK/LMO-026a/2022:0,(MPXV/Germany/2022/ON/RKI459:8.613986260397333e-17,MPXV/Germany/2022/RKI438:0):0.000010207830528853894):0.000005087841276636869,(Monkeypox/PT0538/2022:0.000010727117885930761,MPXV/Germany/2022/RKI358:1.0890810822616892e-16,MPXV_UK_2022_9000183:8.61940727125976e-17,(MpxV/human/USA/WA-UW-080247/2022:0.00001615407048579726,hMPX/USA/CA-LACPHL-MA00176/2022:0):0.000005087971269407648):0.00000508453016104894,(MPXV/Germany/2022/RKI190:8.61940727125976e-17,MPXV/Germany/2022/RKI175:8.61940727125976e-17,MPXV/Germany/2022/RKI213:0.000017993010312483454,MPXV/Germany/2022/RKI217:8.613986260397333e-17,MPXV/Germany/2022/RKI284:8.61940727125976e-17,MPXV/Germany/2022/RKI164:8.61940727125976e-17):0.00000508453016104894):0.000005084532039993043,(MPXV/ES0001/HUGTiP/2022:0.0000053579706030762605,MPXV_347_R_SP_2022:8.624828282122188e-17,MPXV_347_SP_2022:0,MpxV/Spain/MD-HGUGM-6532064/2022:0.000005347213012103888,(MPXV/Germany/2022/RKI257:0,ANT-LDSP-ANT-MPX-23265-C:8.64109131470947e-17,ATL-UNIMOL-MPX-292895-L:0,MPXV/Germany/2022/RKI497:0.000010727230251854456,ANT-LDSP-ANT-MPX-23267-O:0,MpxV/human/USA/OH-UW-086376/2022:0.000010726625735692935,MPXV_USA_2022_FL0015:8.624828282122188e-17,MPXV_USA_2022_FL0018:8.624828282122188e-17,MPXV22/human/USA-OK-68:8.635670303847043e-17,MpxV/human/USA/WA-UW-082515/2022:0.000010726625735692935,MPXV_USA_2022_TN0001:8.624828282122188e-17,MPXV_USA_2022_FL0023:0.0000053423317391720795,MPXV_USA_2022_MN0013:0.0000053423317391720795,MPXV_USA_2022_AR0001:0.0000053423317391720795,ANT-LDSP-ANT-MPX-23631-L:0,MPXV_USA_2022_FL0016:8.624828282122188e-17,MPXV_USA_2022_TN0002:8.624828282122188e-17,MPXV_USA_2022_FL0022:8.624828282122188e-17,MPXV_USA_2022_TX0011:8.624828282122188e-17,ANT-LDSP-ANT-MPX-24722-L:0.00000545448282778221,(MpxV/human/USA/OH-UW-070832/2022:8.64109131470947e-17,MpxV/human/USA/OH-UW-078962/2022:8.64109131470947e-17):0.0000050845683693854994,(MpxV/human/USA/WA-UW-086026/2022:0.0000053385940336479775,MpxV/human/USA/WA-UW-082488/2022:0):0.000010214858452968305,(hMPXV/USA/NC-UNC-0013/2022:0.000005377510620408409,hMPXV/USA/NC-UNC-0011/2022:0.000005365482357578915,(hMPXV/USA/NC-UNC-0017/2022:8.630249292984615e-17,hMPXV/USA/NC-UNC-0012/2022:0):0.000010214836952743202):0.000021937082197344773,(MN-MDH-MPXV_0022:0,hMPX/Human/USA/CA-LACPHL-MA00005/2022:0.000005367049240323398,MpxV/human/USA/WA-UW-092889/2022:8.630249292984615e-17,MpxV/human/USA/WA-UW-091243/2022:8.630249292984615e-17,MPXV22/human/USA-NE-48:8.630249292984615e-17,MPXV22/human/USA-OK-61:8.630249292984615e-17,MPX_imBNaw_9000300:0.000005338129836502412,MpxV/human/USA/WA-UW-098497/2022:0,MN-MDH-MPXV_0017:0):0.000005088145456978049):0.000010207830528853894):0.000010214805259772526):0.00000508455030345849,(MN-MDH-MPXV_0001:0.00002182941214397987,MpxV/human/USA/WA-UW-076082/2022:0.000005338129149252784,(MPXV_USA_2022_IL0027:0.000010735042784236113,MPXV-USA-IL-IDPH-058:0,MPXV_USA_2022_CA0034:8.61940727125976e-17,MPXV_USA_2022_IL0024:8.61940727125976e-17,MPXV22/human/USA-NE-115:0.000005341917032524639,MPXV-USA-IL-IDPH-038:0,hMPX/Human/USA/CA-LACPHL-MA00036/2022:0,MPXV-USA-IL-IDPH-050:8.624828282122188e-17,MPXV_USA_2022_IN0005:0.000005338545525605831,MpxV/human/USA/OH-UW-070822/2022:0.000005338104662726804,MPX/Human/USA/CA-LACPHL-MA00107/2022:0,MPXV-USA-IL-IDPH-064:0,MN-MDH-MPXV_0015:0,MPXV/Germany/2022/RKI404:0.000005344722215394214,MAG-UNIMOL-MPX-292982-L:0,MPXV-USA-IL-IDPH-051:0,MPXV-USA-IL-IDPH-075:0,MPXV-USA-IL-IDPH-037:0,MPXV-USA-IL-IDPH-007:0,MPXV-USA-IL-IDPH-019:0,MPXV-USA-IL-IDPH-010:1.0885389811754465e-16,CUN_INS_MPX_0751_C:0.000010783809854051057,hMPX/USA/CA-LACPHL-MA00156/2022:0.000010798242820236751,MPXV-USA-IL-IDPH-065:0,MPXV22/human/USA-NE-83:8.630249292984615e-17,MN-MDH-MPXV_0012:0,hMPX/USA/CA-LACPHL-MA00178/2022:0,MpxV/human/USA/WA-UW-070499/2022:8.635670303847043e-17,hMPX/Human/USA/CA-LACPHL-MA00037/2022:0,MPXV22/human/USA-NE-99:0.00001617697101552652,MPXV-USA-IL-IDPH-052:1.0869126779167182e-16,MPXV-USA-IL-IDPH-042:8.64109131470947e-17,MPXV-USA-IL-IDPH-039:0,MpxV/human/USA/OH-UW-086011/2022:8.613986260397333e-17,MPXV_USA_2022_WI0001:8.613986260397333e-17,MPXV-USA-IL-IDPH-017:0.000012292213595314243,MPXV-USA-IL-IDPH-062:0,MPXV-USA-IL-IDPH-048:0.000006304400508974238,MPXV_USA_2022_WA0009:8.61940727125976e-17,MPXV-USA-IL-IDPH-041:1.087454779002961e-16,MPXV22/human/USA-NE-127:8.630249292984615e-17,Monkeypox virus/Human/USA/CA-LACPHL-MA00215/2022:0,MPX/Human/USA/CA-LACPHL-MA00148/2022:0,ANT-LDSP-ANT-MPX-25510E:0.000005503143376730157,MpxV/human/USA/WA-UW-082625/2022:0.0000107322682278399,Monkeypox/PT0466/2022:0,(DC_INS_MPX_0089_L:0,ANT-LDSP-ANT-MPX-25390E:0.000005567767592928451):0.000010321523910351718,(MpxV/human/USA/WA-UW-085684/2022:0,MpxV/human/USA/WA-UW-087527/2022:0):0.000015380519383682715,(MPXV-USA-IL-IDPH-015:0.000010786402898046131,MPXV_USA_2022_IL0053:8.630249292984615e-17):0.000005087896869536673,(MPXV-USA-IL-IDPH-063:0,MPXV-USA-IL-IDPH-031:8.64109131470947e-17):0.000005087896869536673,(hMPX/Human/USA/CA-LACPHL-MA00009/2022:1.089623183347932e-16,hMPX/Human/USA/CA-LACPHL-MA00010/2022:1.0863705768304754e-16):0.000005087896869536673,(hMPX/Human/USA/CA-LACPHL-MA00076/2022:0.000010793614893210449,hMPX/Human/USA/CA-LACPHL-MA00022/2022:0.00001087839481806103):0.000005120630813547724,(MPXV_USA_2022_NY0493:0,hMPX/Human/USA/CA-LACPHL-MA00073/2022:1.0890810822616892e-16,hMPX/Human/USA/CA-LACPHL-MA00082/2022:1.0890810822616892e-16,MPXV/Human/USA/CA-CDPH-MPX000042/2022:0.000010833958928857296,MPXV/Human/USA/CA-CDPH-MPX000041/2022:0,(hMPX/Human/USA/CA-LACPHL-MA00064/2022:0.000005456554283341864,hMPX/Human/USA/CA-LACPHL-MA00015/2022:0):0.00000512059848368628,(hMPX/USA/CA-LACPHL-MA00171/2022:0.000027341930008063407,hMPX/Human/USA/CA-LACPHL-MA00075/2022:0.000010799453755159778,hMPX/Human/USA/CA-LACPHL-MA00074/2022:0,(hMPX/Human/USA/CA-LACPHL-MA00063/2022:0,hMPX/Human/USA/CA-LACPHL-MA00065/2022:0,MPX/Human/USA/CA-LACPHL-MA00206/2022:0.000005575651274817401,hMPX/Human/USA/CA-LACPHL-MA00062/2022:0):0.000010287541849871061):0.000005117111557771496):0.000010285820652411275,(MpxV/human/USA/WA-UW-096615/2022:0.000005341934467314362,MpxV/human/USA/WA-UW-099493/2022:0,MpxV/human/USA/WA-UW-087818/2022:0,MpxV/human/USA/WA-UW-087577/2022:0.000011590300927155498,MpxV/human/USA/WA-UW-087336/2022:0,MpxV/human/USA/WA-UW-084263/2022:0.000005341934467314362,MpxV/human/USA/WA-UW-090611/2022:0.000010734598835208237,MpxV/human/USA/WA-UW-090263/2022:0.000010719043789926726,MpxV/human/USA/WA-UW-093226/2022:8.64109131470947e-17,MpxV/human/USA/WA-UW-092407/2022:8.64109131470947e-17,MpxV/human/USA/WA-UW-086901/2022:8.64109131470947e-17,MpxV/human/USA/WA-UW-081326/2022:8.64109131470947e-17,MpxV/human/USA/WA-UW-095681/2022:8.64109131470947e-17,MpxV/human/USA/WA-UW-099479/2022:8.64109131470947e-17,MpxV/human/USA/WA-UW-095970/2022:8.64109131470947e-17,MpxV/human/USA/WA-UW-083953/2022:8.64109131470947e-17,MpxV/human/USA/WA-UW-087628/2022:0,MpxV/human/USA/WA-UW-083584/2022:8.64109131470947e-17,MpxV/human/USA/WA-UW-098408/2022:0.0000053420932226170485,MpxV/human/USA/WA-UW-081935/2022:0.000005338137936831901,MpxV/human/USA/WA-UW-091072/2022:8.624828282122188e-17,MpxV/human/USA/WA-UW-081714/2022:8.64109131470947e-17,MpxV/human/USA/WA-UW-080043/2022:0,MpxV/human/USA/WA-UW-098297/2022:0.000010719043789926726,(MpxV/human/USA/WA-UW-094603/2022:0,MpxV/human/USA/WA-UW-109000/2022:0,MpxV/human/USA/WA-UW-095695/2022:0):0.000010207937223634129,(MpxV/human/USA/WA-UW-098348/2022:0,MpxV/human/USA/WA-UW-091162/2022:0,(MpxV/human/USA/WA-UW-085769/2022:0.000005341968289336043,MpxV/human/USA/WA-UW-080597/2022:0.000005341968289336043):0.000005088070885388748):0.000005084599825179632):0.000005087896869536673):0.000010207936579455408):0.000010214798878837846,(9000432:0.00001196097386437498,MPxV/Prague_001/2022/flye_medaka:8.630249292984615e-17,MPXV_USA_2022_MN0015:0.000010924385235143365,MPXV22/human/USA-NE-111:0.000005341905323051242,MPXV22/human/USA-NE-154:8.608565249534905e-17,9000421:8.608565249534905e-17,MPXV22/human/USA-NE-43:8.608565249534905e-17,Monkeypox/PT0356/2022:0,MPX_LaJWw4_9000332:0,MpxV/human/USA/WA-UW-075687/2022:0.0000161428812215517,MPXV_USA_2022_CA006:0.000005341905323051242,PrEV_case_1:0,9000372:0.00003373698539863468,MPXV/Germany/2022/RKI013:0.000005338044955470033,MPXV22/human/USA-NE-63:8.608565249534905e-17,(MPXV_UK_2022_9000164:8.64109131470947e-17,(MPXV_UK_2022_9000158:0,9000404:0,9000403:0,(9000420:0,MPX_oJ2Z6R_9000271:0.0000053419200588652105):0.00002061257692519353):0.000005088005424470595):0.00002061246158105033,((MpxV/human/USA/WA-UW-074949/2022:0.000005338055931958794,(MpxV/human/USA/WA-UW-082215/2022:0,MpxV/human/USA/WA-UW-088973/2022:8.64109131470947e-17):0.000010214797935338444):0.00000508819126489741,(Monkeypox/PT0524/2022:0,MPXV22/human/USA-NE-211:8.624828282122188e-17,SI2022_S7:8.624828282122188e-17,9000366:8.624828282122188e-17,MPX-37/Finland/2022:8.624828282122188e-17,MpxV/human/USA/WA-UW-077466/2022:8.624828282122188e-17,MPXV22/human/USA-NE-176:8.624828282122188e-17,MPX_z0MIuQ_9000282:8.624828282122188e-17,Slovenia-MPXV-09-2022:8.624828282122188e-17,MPXV22/human/USA-NE-152:8.624828282122188e-17,MpxV/human/USA/WA-UW-073669/2022:8.624828282122188e-17,MPXV22/human/USA-NE-230:8.624828282122188e-17,MPXV22/human/USA-NE-199:8.624828282122188e-17,MPXV22/human/USA-NE-181:8.624828282122188e-17,Slovenia-MPXV-08-2022:8.624828282122188e-17,MPXV/Germany/2022/RKI042:8.624828282122188e-17,MPXV_SI2022_S4:8.624828282122188e-17,MPXV_UK_2022_9000061:0,MPXV_2369_SP_2022:0.000010726522174327668,MPXV/Germany/2022/RKI079:0.000005341953918806916,9000377:8.630249292984615e-17,MN-MDH-MPXV_0016:1.0869126779167182e-16,MPXV/Spain/HUNSC_ITER_0001b/2022:0.000014018085133724587,9000364:8.624828282122188e-17,Monkeypox/PT0488/2022:8.613986260397333e-17,Slovenia-MPXV-22-2022:0.000011238461431866732,Slovenia-MPXV-26-2022:0.000016831033610047934,MPXV/Germany/2022/RKI288:0.000010734937178932206,9000370:0.000005341882285733257,MpxV/human/USA/WA-UW-081469/2022:0.000005343451813508095,Monkeypox/PT0525/2022:0,hMpxV/Switzerland/ZH-UZH-IMV-3ba6449f/2022:0.000005338201274294563,MPXV/Germany/2022/ON/RKI451:8.630249292984615e-17,Monkeypox/PT0514/2022:1.089623183347932e-16,MPX_GZUtx9_9000301:8.608565249534905e-17,MPX_7f1tnH_9000280:8.630249292984615e-17,9000425:0,MPXV/Germany/2022/RKI045:0.000010728503933534438,MpxV/human/USA/WA-UW-080834/2022:0.000010734215478107778,Monkeypox/PT0562/2022:0.000005356968051003922,Monkeypox/PT0376/2022:0.000010759606069409174,hMpxV/USA/ID-IBL-841935/2022:0.000005349169255700363,MPXV_SI2022_S3:8.624828282122188e-17,hMpxV/UK/LMO-043a/2022:0.000010737836945872716,MPXV/Germany/2022/RKI251:0.000010726595587071271,MPXV_FR_HCL0001_2022:0.0000058110516209771215,MPX_0MZd8B_9000260:1.0901652844341747e-16,MpxV/human/USA/WA-UW-087619/2022:0.000005338144260809213,MPXV_UK_2022_9000188:0.000005341883487966991,MPXV/Germany/2022/ON/RKI311:8.630249292984615e-17,MPXV_SI2022_S5:8.624828282122188e-17,Monkeypox/PT0518/2022:1.0863705768304754e-16,MPXV/Spain/HUNSC_ITER_0001a/2022:0.000012639780240308993,(hMpxV/USA/NY-URMC-2207A102/2022:0.0000053419249369771765,hMpxV/USA/NY-URMC-2207A101/2022:0.000005341927050654086):0.000005087993869186088,(MpxV/human/USA/WA-UW-082770/2022:8.630249292984615e-17,MpxV/human/USA/WA-UW-086040/2022:8.630249292984615e-17):0.000005084602251145419,(MPXV/Germany/2022/RKI392:0,MPXV/Germany/2022/RKI220:0):0.000015380468363738423,(RNA_7hqhi9:0.0000053421583749346715,MpxV/human/USA/WA-UW-085850/2022:8.630249292984615e-17):0.000005084602251145419,(MPXV_SI2022_S1_VEROE6:8.630249292984615e-17,SLO:8.630249292984615e-17):0.000005084602251145419,(MPXV/ITM_pt_31/Belgium/27-May-2022:0,(MPXV/ITM_pt_25/Belgium/16-Jun-2022:0,MPXV/ITM_pt_16/Belgium/10-Jun-2022:0):0.000005231937833011355):0.000005231941739879456,(MPXV/Germany/2022/RKI371:0.000006231181629885979,MPXV/Germany/2022/RKI439:0.000021640430961002415,9000409:0):0.000017061048920156085,(MPXV/Germany/2022/RKI089:8.61940727125976e-17,MPXV/Germany/2022/RKI405:8.61940727125976e-17,MPXV/Germany/2022/RKI270:0.000021639874919275972,MPXV/Germany/2022/RKI050:8.61940727125976e-17):0.000005514175720304655,(Slovenia-MPXV-28-2022:0,(Slovenia-MPXV-36-2022:0.000017374911839883724,Slovenia-MPXV-40-2022:0,Slovenia-MPXV-44-2022:0):0.000005084540781194219):0.000015390662581886763,(MPX/Human/USA/CA-LACPHL-MA00181/2022:0.000005384321028984471,hMPXV/USA/NC-UNC-0021/2022:0.000023188302880945038,B1118356:0.000016776971435155004,hMPXV/USA/NC-UNC-0004/2022:0.000010758892070616196,(ANT-LDSP-ANT-MPX-23106-L:0.0000057021158517601045,MpxV/human/USA/OH-UW-089384/2022:8.64109131470947e-17,MpxV/human/USA/OH-UW-080114/2022:8.64109131470947e-17):0.000005087896869536673):0.000005084602251145419,(MPXV/Germany/2022/ON/RKI417:0.000010735940993991059,(MpxV/human/USA/WA-UW-082786/2022:1.0890810822616892e-16,MPX/Human/USA/CA-LACPHL-MA00194/2022:0.000010787263866919529,hMPX/Human/USA/CA-LACPHL-MA00054/2022:0,(Monkeypox virus/Human/USA/CA-LACPHL-MA00280/2022:0,Monkeypox virus/Human/USA/CA-LACPHL-MA00263/2022:0):0.0000051082949017905205,(hMPX/USA/CA-LACPHL-MA00158/2022:0,MPX/Human/USA/CA-LACPHL-MA00098/2022:0,hMPX/USA/CA-LACPHL-MA00163/2022:0.000005369093180783858,hMPX/Human/USA/CA-LACPHL-MA00021/2022:0.000005450869603867482):0.0000051082949017905205,(MPX/Human/USA/CA-LACPHL-MA00244/2022:0,MPX/Human/USA/CA-LACPHL-MA00138/2022:0,(hMPX/USA/CA-LACPHL-MA00167/2022:0.0000053714469819689074,MPX/Human/USA/CA-LACPHL-MA00108/2022:0.000005374056090311208):0.000005108296837861507):0.000005111713998041327):0.000005108257365282222):0.000005084516998629109):0.000005084528802321031):0.000005087979135643794):0.00000508455030345849,(9000351:0.000010734447555115563,MPX_dTfiMV_9000200:0,MPXV_UK_2022_9000136:0.000005341849735081739,MPXV/Germany/2022/RKI185:0.000005341849735081739,MPXV_USA_2022_CO0006:0.000005342364991853233,9000452:0.000005338085958657044,MPXV-USA-IL-IDPH-045:0.000011045116112297132,MPXV_UK_2022_9000165:0.00001072651822205627,MPXV_UK_2022_9000143:8.61940727125976e-17,Monkeypox/PT0135/2022:0,MPXV_UK_2022_9000138:0.000005341849735081739,MPXV_UK_2022_9000102:8.613986260397333e-17,MPX_AooXJI_9000248:0.000010734315545990198,MPXV22/human/USA-OK-288:0.00002163959765638093,MPXV/Germany/2022/RKI133:8.613986260397333e-17,MPX_lBTTWI_9000279:8.61940727125976e-17,MPXV-USA-IL-IDPH-049:0.00000535023227142507,9000422:8.613986260397333e-17,MPXV_UK_2022_9000078:8.613986260397333e-17,MPXV_UK_2022_9000064:8.613986260397333e-17,Monkeypox/PT0031/2022:8.613986260397333e-17,9000383:8.61940727125976e-17,MPXV_USA_2022_IL0044:8.608565249534905e-17,MPXV/Human/USA/CA-CDPH-MPX000004/2022:8.624828282122188e-17,MPXV_UK_2022_9000192:0.0000053381218257152825,(MPX_Yob5K4_9000202:8.635670303847043e-17,MPX_Yob5K4_9000201:8.635670303847043e-17):0.000015380494966895438,(MPX_Gb1XpC_9000323:0.000005338121163243903,MPX_GGr0lD_9000276:8.61940727125976e-17):0.000005087999390703088,(MPXV/Germany/2022/RKI274:0,9000400:0.000010719096553244096,MPX_bSkpM3_9000334:0):0.000021967433871671787,(hMPX/Human/USA/CA-LACPHL-MA00034/2022:0,(MPX/Human/USA/CA-LACPHL-MA00116/2022:0,MPX/Human/USA/CA-LACPHL-MA00115/2022:0.000005342310433526518):0.00001539064498308338):0.0000102216751189489,(MPXV-USA-IL-IDPH-027:0.000005355710861259253,(MPXV_USA_2022_MN0011:0.000029706653785114862,9000396:8.624828282122188e-17,MPXV/Germany/2022/RKI410:8.624828282122188e-17):0.000005084528802321031):0.000005084555617434149,(MPXV_USA_2022_TX0015:0.000010727781177315035,hMpxV/UK/LMO-047a/2022:0.000024073912336411223,(9000375:0.000016154210132251763,MPXV_UK_2022_9000160:0):0.000010221418410345578):0.000010214753508945866,(B1221102:0.000005419683268743881,MPXV_USA_2022_NY0029:0.000005338605164797365,MPXV_USA_2022_FL0011:8.61940727125976e-17,MPXV_USA_2022_FL0012:8.61940727125976e-17):0.000010214753508945866,(9000397:8.61940727125976e-17,9000437:8.61940727125976e-17,9000399:8.61940727125976e-17,9000429:0.000005338275238886772,MPX_ev2D41_9000352:8.635670303847043e-17):0.000005084555617434149,(hMpxV/UK/LMO-036a/2022:0.000010746399345086088,hMPX/Human/USA/CA-LACPHL-MA00035/2022:0.000010841672062383812,hMpxV/UK/LMO-012a/2022:0.000005431912692044902,MPX/PT0113/2022:0.0000054204790949426585,(Monkeypox/PT0295/2022:1.0901652844341747e-16,hMpxV/UK/LMO-007a/2022:0):0.0000050879719934400275):0.000011596685446102224,(MPXV-USA-IL-IDPH-024:0,MPX_PZ8OdF_9000319:0.00001617696273660253,9000388:8.64109131470947e-17,MPXV/Germany/2022/ON/RKI458:0.000005344657229552311,9000389:8.64109131470947e-17,MPXV_UK_2022_9000161:8.635670303847043e-17,MPXV_USA_2022_IL0005:8.624828282122188e-17):0.00001539064498308338,(MPXV/Germany/2022/RKI158:0.0000062268295800729486,MPXV/Germany/2022/RKI212:8.61940727125976e-17,MPXV/Germany/2022/RKI043:1.0890810822616892e-16,Monkeypox virus/Human/USA/CA-LACPHL-MA00209/2022:0.000027195177978412105,(MPXV/Germany/2022/RKI495:1.0890810822616892e-16,MPXV/Germany/2022/RKI206:8.608565249534905e-17):0.0000050879992120592046,(hMPX/Human/USA/CA-LACPHL-MA00025/2022:0.000021929962994223493,MPXV/Germany/2022/RKI381:0.000005338354155462303,MPXV/Germany/2022/RKI049:1.0901652844341747e-16):0.0000050879992120592046):0.000005087999390703088,(MPXV/Germany/2022/RKI165:0.00000533807083189571,MPXV/Germany/2022/RKI357:8.61940727125976e-17,MPXV_UK_2022_9000065:8.61940727125976e-17,Monkeypox/MX-UANL001/2022:0.000016165625880366094,B1118313:0.000005343110820425203,MPX/PT0058/2022:0,MPXV/Germany/2022/RKI202:8.61940727125976e-17,MPXV/Germany/2022/RKI544:1.0890810822616892e-16,MPXV_USA_2022_CA0033:0.000005342783809436386,MPXV/Germany/2022/RKI361:0.000010734219930327567,MPXV/Germany/2022/RKI537:0.000010735132812774502,(MPXV/Germany/2022/RKI187:0.000005341983788595091,MPXV/Germany/2022/RKI157:8.630249292984615e-17):0.00000508819126489741):0.000005084555617434149,(MPXV/Germany/2022/RKI278:0.00000533807083189571,MPXV/Germany/2022/RKI055:8.613986260397333e-17,9000398:0.000010734659979454695,MPXV/Germany/2022/RKI083:0.000005338607258207012,MPXV/Germany/2022/ON/RKI318:8.630249292984615e-17,MPXV/Germany/2022/RKI396:8.624828282122188e-17,MPXV/Germany/2022/ON/RKI319:8.608565249534905e-17,(9000289:8.630249292984615e-17,MPXV_UK_2022_9000106:8.630249292984615e-17):0.00000508819126489741,(NICD-SVPL223:8.635670303847043e-17,NICD-SVPL232:8.635670303847043e-17):0.000022719016532742444,(9000418:0,(MPX_WOcPOH_9000297:0.000005341894109248352,MPX_vSkiJH_9000281:0):0.000005087831307123102):0.000015390791350282775):0.000005084555617434149,(MPX_cmjxZM_9000205:8.61940727125976e-17,MPX_diQWGf_9000250:0.000005338076542308755,MPXV_UK_2022_9000071:8.61940727125976e-17,MPXV_UK_2022_9000093:0.000010738291159981261,(MPX_12DvO8_9000251:0.000010719178651904377,MPX_K1dQNt_9000225:8.630249292984615e-17,MPXV_UK_2022_9000130:0.000010718898654278814,MPX_K1dQNt_9000223:8.635670303847043e-17,MPX_K1dQNt_9000224:0.000005338055931958794):0.000005084507201710191,(9000391:0.000006159245896774398,(MPX_2v76E1_9000222:8.64109131470947e-17,MPX_2v76E1_9000221:8.64109131470947e-17):0.00000508450891566984,(9000415:0.000016154187206307417,MPX_nKUAZz_9000294:0,MPX_dlHLXa_9000261:0):0.000005087963917090217):0.00001020786630877437):0.000005087999390703088,(Monkeypox/PT0380/2022:0.000016178166605509167,(MPXV_UK_2022_9000134:8.624828282122188e-17,PrEV_case_2:0.00003346142354340194,MPXV_UK_2022_9000133:0.000005458690570386208):0.00000589893303047,(9000407:0.000021624669939339554,MpxV/human/CAN/UN-NML-4112/2022:0,MPXV_USA_2022_MN0004_59kgwu:8.61940727125976e-17,MPXV_USA_2022_DC0008:8.608565249534905e-17,MPXV_USA_2022_NC0009:0.000005342320112864795,MPXV_USA_2022_MN0002:8.61940727125976e-17,MPXV_USA_2022_DC0010:8.608565249534905e-17,MpxV/human/USA/WA-UW-086295/2022:0.00001616563108465123,MPXV/Human/USA/UT-UPHL-82200236/2022:0.000005516175412052728,(hMPXV/USA/NC-UNC-0009/2022:0.0000116371224005084,hMPXV/USA/NC-UNC-0003/2022:0):0.000010221628279807502,(hMPXV/USA/NC-UNC-0020/2022:0.000016237979990139603,hMPXV/USA/NC-UNC-0007/2022:0):0.000010995038705454558,(MPX_42KDT6_9000240:8.64109131470947e-17,MPX_42KDT6_9000241:8.64109131470947e-17):0.000005087833749611208):0.0000050879992120592046):0.000005087999390703088,(Monkeypox/PT0379/2022:0,MPXV_UK_2022_9000070:8.61940727125976e-17,MPX_KJ3uDD_9000210:0.000016166089585247987,MPXV_UK_2022_9000131:0.0000107268507795942,Monkeypox/PT0313/2022:0,MPXV_UK_2022_9000148:0.000005341953918806916,PatientMPXV:0.00000533807083189571,(Monkeypox/PT0479/2022:1.0901652844341747e-16,MPX/PT0050/2022:0):0.000010221761141301932,(Monkeypox/PT0301/2022:0.000027203997524488036,MPXV_UK_2022_9000194:8.61940727125976e-17):0.000005084551154485855,(Monkeypox/PT0263/2022:0.000005891402200731543,MPX/PT0124/2022:0.00002162709015448677):0.000005084528802321031,(Monkeypox/PT0189/2022:8.635670303847043e-17,Monkeypox/PT0225/2022:0,Monkeypox/PT0216/2022:1.0879968800892037e-16):0.000005084528802321031,(MPX_V5dRAI_9000247:0.000010734234359385667,Monkeypox/PT0287/2022:0,(Monkeypox/PT0221/2022:0,MPX/PT0086/2022:0,(Monkeypox/PT0179/2022:0,(Monkeypox/PT0237/2022:0,Monkeypox/PT0364/2022:0.000005427154888178686,Monkeypox/PT0270/2022:0,(Monkeypox/PT0493/2022:0.000010760094442014985,MPX/PT0077/2022:0):0.000005084493652956655):0.0000058990304988649545):0.000005087963917090217):0.000005084498044416019):0.00000508819126489741):0.000005084555617434149):0.000005087950875359002,(MPXV/Germany/2022/RKI044:8.608565249534905e-17,MPXV/Germany/2022/RKI076:8.613986260397333e-17,MPXV/Human/USA/UT-UPHL-82200049/2023:1.0885389811754465e-16,MPXV/Germany/2022/RKI555:0.0000053420874082750936,MPXV/Germany/2022/RKI211:0.000005342891736819563,MPXV/Germany/2022/RKI046:0.000005341905323051242,MPXV/Germany/2022/RKI551:8.608565249534905e-17,MPXV/Germany/2022/RKI437:8.630249292984615e-17,MPXV-USA-IL-IDPH-046:0,MpxV/human/USA/WA-UW-074978/2022:0.0000054948265008197,MPXV/Germany/2022/ON/RKI324:1.089623183347932e-16,MPXV/Germany/2022/RKI059:0.000005338044955470033,MPXV/Germany/2022/RKI030:8.630249292984615e-17,MPXV/Germany/2022/RKI017:8.613986260397333e-17,MpxV/human/USA/WA-UW-086360/2022:8.613986260397333e-17,MPXV/Germany/2022/RKI348:8.608565249534905e-17,MpxV/human/USA/WA-UW-078327/2022:8.613986260397333e-17,MpxV/human/USA/WA-UW-081446/2022:8.608565249534905e-17,MPXV/Germany/2022/RKI340:8.608565249534905e-17,MpxV/human/USA/WA-UW-088764/2022:8.608565249534905e-17,MpxV/human/USA/WA-UW-087104/2022:8.608565249534905e-17,MpxV/human/USA/WA-UW-089266/2022:8.608565249534905e-17,hMPXV-IHU00002:8.608565249534905e-17,MpxV/human/USA/Unknown-UW-073599/2022:8.608565249534905e-17,MPXV/Germany/2022/RKI022:8.608565249534905e-17,MPXV/Germany/2022/RKI378:8.608565249534905e-17,MpxV/human/USA/Unknown-UW-077794/2022:8.608565249534905e-17,MpxV/human/USA/WA-UW-071966/2022:8.608565249534905e-17,MPXV/Germany/2022/RKI108:8.608565249534905e-17,MPXV/Germany/2022/RKI036:8.608565249534905e-17,MPXV/Germany/2022/RKI025:8.608565249534905e-17,MPXV/Germany/2022/ON/RKI313:0.000010721353157809089,MPXV/Germany/2022/RKI248:0.00001072662980363396,MPXV/Germany/2022/RKI182:1.0890810822616892e-16,MPXV/Germany/2022/ON/RKI304:0,MPXV_USA_2022_IL0042:8.608565249534905e-17,MPXV/Germany/2022/RKI208:0.000005338044955470033,MPXV_USA_2022_TX0001:8.608565249534905e-17,MPXV/Germany/2022/RKI523:1.0890810822616892e-16,MPXV/Germany/2022/RKI094:8.61940727125976e-17,MPXV/Germany/2022/RKI065:8.608565249534905e-17,MPXV/Germany/2022/RKI282:8.608565249534905e-17,MpxV/human/USA/WA-UW-076773/2022:8.613986260397333e-17,9000426:8.613986260397333e-17,MPXV/Germany/2022/RKI122:8.624828282122188e-17,MPXV/Germany/2022/RKI132:0.000005345951814157571,MpxV/human/USA/WA-UW-078870/2022:0.000005338044955470033,MPXV/Germany/2022/RKI014:8.608565249534905e-17,MpxV/human/USA/WA-UW-072839/2022:8.61940727125976e-17,MpxV/human/USA/WA-UW-070134/2022:8.608565249534905e-17,hMpxV/Switzerland/ZH-UZH-IMV-3ba6450e/2022:0,MPXV/Germany/2022/RKI234:8.613986260397333e-17,MpxV/human/USA/Unknown-UW-076991/2022:8.61940727125976e-17,MPXV/Germany/2022/RKI020:0.000005341905323051242,MPXV-USA-IL-IDPH-028:8.727827488508311e-17,hMPXV-IHU00011:0.000005345712703378597,MPXV_USA_2022_MN0016:0.000010727548149173385,MPXV/Germany/2022/RKI032:1.0869126779167182e-16,MPXV/Germany/2022/RKI023:0.000006233128811840717,MPXV/Germany/2022/ON/RKI303:8.608565249534905e-17,(MpxV/human/USA/WA-UW-088248/2022:8.635670303847043e-17,MpxV/human/USA/WA-UW-087689/2022:8.635670303847043e-17):0.00002058500212178424,(MPXV_USA_2022_NY0014:8.608565249534905e-17,MPXV_USA_2022_NY005:0.0000053419239045200705):0.000005087979135643794,(MPXV/Germany/2022/ON/RKI453:0.00001075932649613736,MPXV/Germany/2022/RKI289:0.000005341862239026829):0.000005084532039993043,(MpxV/human/USA/WA-UW-080706/2022:8.61940727125976e-17,MpxV/human/USA/WA-UW-074932/2022:8.61940727125976e-17):0.000005087979135643794,(MpxV/human/USA/WA-UW-085359/2022:0.000005338055931958794,MpxV/human/USA/WA-UW-089756/2022:8.630249292984615e-17):0.000010221664520324437,(hMpxV/USA/ID-IBL-839457/2022:0,hMpxV/USA/ID-IBL-843375/2022:0.000031717977751465846,hMpxV/USA/ID-IBL-839458/2022:8.630249292984615e-17):0.000010221858185010776,(MPXV/Germany/2022/RKI268:1.0890810822616892e-16,MPXV/Germany/2022/ON/RKI452:8.624828282122188e-17,MPXV/Germany/2022/ON/RKI456:0,MPXV/Germany/2022/ON/RKI465:8.624828282122188e-17):0.00000508879608918046,(MPXV/Germany/2022/RKI106:0.000010719065818960325,MPXV/Germany/2022/RKI490:0.000005345119637152043,MPXV-ROK-P1-2022:0.000005341862239026829,MPXV/Germany/2022/RKI350:8.613986260397333e-17,MPXV/Germany/2022/RKI021:8.613986260397333e-17,MPXV/Germany/2022/RKI402:0.000005338133002582006,MPXV/Germany/2022/RKI086:0.00001072658635420837,MPXV/Germany/2022/RKI053:1.0869126779167182e-16,MPXV/Germany/2022/RKI097:8.630249292984615e-17,MPXV/Germany/2022/RKI074:8.613986260397333e-17):0.000005084532039993043,((Monkeypox/PT0592/2022:0.000021686456263079817,(MpxV/human/USA/OH-UW-071686/2022:8.630249292984615e-17,MpxV/human/USA/OH-UW-077163/2022:8.630249292984615e-17,MpxV/human/USA/OH-UW-078654/2022:8.630249292984615e-17):0.000005087971269407648):0.00000508453016104894,(MPXV/Germany/2022/RKI477:8.61940727125976e-17,Monkeypox/PT0377/2022:0,MPX/PT0076/2022:0,(Monkeypox/PT0586/2022:0.000005381178548450813,Monkeypox/PT0474/2022:0.0000054144587958517595):0.000005087971269407648,(MPXV/Germany/2022/ON/RKI509:0,MPXV/Germany/2022/ON/RKI457:0):0.00001021679048533329):0.00000508453016104894):0.000005084532039993043,(hMpxV/USA/ID-IBL-843782/2022:0.000016154387997876498,MpxV/human/USA/WA-UW-084712/2022:8.624828282122188e-17,hMPX/Human/USA/CA-LACPHL-MA00014/2022:0,MpxV/human/USA/WA-UW-074184/2022:0.000010718935093759696,MpxV/human/USA/WA-UW-083951/2022:8.624828282122188e-17,MpxV/human/USA/WA-UW-082531/2022:0,MpxV/human/USA/WA-UW-088213/2022:0.000023097050105333483,MpxV/human/USA/WA-UW-073909/2022:0.000006226074790911275,(MpxV/human/USA/WA-UW-087349/2022:0.000005341917032524639,MpxV/human/USA/WA-UW-080185/2022:0.000005341917032524639,MpxV/human/USA/WA-UW-082810/2022:8.630249292984615e-17,MpxV/human/USA/WA-UW-081272/2022:8.630249292984615e-17):0.000005084602251145419):0.000010214805259772526,(hMpxV/UK/LMO-005a/2022:0,MPXV/Germany/2022/RKI01:8.61940727125976e-17,MPXV/Germany/2022/RKI423:0.00001072716244351294,MPXV/Germany/2022/RKI099:8.635670303847043e-17,MPXV/Germany/2022/RKI532:0.000005343737493856884,MPXV-USA-IL-IDPH-003:1.0879968800892037e-16,MPXV/Germany/2022/RKI183:0.0000053419239045200705,MPXV/Germany/2022/RKI115:0.000005342497404937474,MPXV/Germany/2022/RKI016:8.61940727125976e-17,MPXV/Germany/2022/RKI342:0,MPXV/Germany/2022/RKI328:0.00000533807083189571,MPX_dDDHx_9000207:0.000005342398866167502,MPXV/Germany/2022/RKI129:0.000010726556426965124,MPXV_USA_2022_NY0013:0.000010735122977344777,MPXV/Germany/2022/RKI400:1.0901652844341747e-16,MPXV/Germany/2022/RKI051:1.089623183347932e-16,MPXV/Germany/2022/RKI472:8.624828282122188e-17,MPXV_1300_SP_2022:0.000005341932046002567,MPXV_UK_2022_9000179:8.624828282122188e-17,MPX_XAF7gk_9000317:0.000005342165187537237,MPXV/Germany/2022/RKI222:0.000021654815550219825,MPXV/Germany/2022/RKI056_6v5zus:8.61940727125976e-17,hMPXV/Austria/MUW1527495/2022:8.61940727125976e-17,MPXV/Germany/2022/RKI473:8.61940727125976e-17,MPXV/Germany/2022/RKI026:8.61940727125976e-17,MPXV/Germany/2022/RKI064:8.61940727125976e-17,CVR_MPXV1a:8.61940727125976e-17,MPXV/Germany/2022/RKI015:8.61940727125976e-17,MPXV/Germany/2022/RKI397:8.624828282122188e-17,(MPXV_2428_SP_2022:8.624828282122188e-17,hMpxV/UK/LMO-023a/2022:0):0.000005084528802321031,(MPXV/Germany/2022/RKI539:0,MPXV/Germany/2022/RKI538:8.635670303847043e-17):0.000015370057858441898,(MPXV/Germany/2022/RKI069:8.624828282122188e-17,MPXV/Germany/2022/RKI363:1.0863705768304754e-16,MPXV/Germany/2022/RKI253:0.000010720393122557977):0.00000508819126489741,(MPXV/Germany/2022/RKI125:8.635670303847043e-17,MPXV/Germany/2022/RKI130:8.635670303847043e-17,MPXV/Germany/2022/RKI535:1.0890810822616892e-16,MPXV/Germany/2022/RKI394:0.00001614314715956826):0.00001021464242422312,(MPXV/Germany/2022/RKI184:8.630249292984615e-17,MPXV/Germany/2022/RKI072:0.000005338104662726804,(MPXV/Germany/2022/ON/RKI309:8.613986260397333e-17,MPXV/Germany/2022/RKI088:8.64109131470947e-17):0.000010207963271556737):0.000010207936579455408,(MPXV/Germany/2022/RKI292:0.00000534184600143613,MPXV/Germany/2022/RKI093:8.635670303847043e-17,MPXV/Germany/2022/RKI247:8.635670303847043e-17,MPXV/Germany/2022/RKI078:8.635670303847043e-17,MPXV/Germany/2022/RKI060:8.64109131470947e-17,MPXV/Human/USA/CA-CDPH-MPX000016/2022:1.087454779002961e-16,MPXV/Germany/2022/RKI215:8.635670303847043e-17):0.000010221761141301932,(MPXV/Germany/2022/RKI080:1.0901652844341747e-16,MPXV/Germany/2022/RKI180:1.087454779002961e-16,MPXV/Germany/2022/RKI515:8.635670303847043e-17,MPXV/Germany/2022/RKI259:0.000005338108113594271,MPXV/Germany/2022/RKI154:8.635670303847043e-17,MPXV/Germany/2022/RKI351:8.635670303847043e-17,MPXV/Germany/2022/RKI163:8.635670303847043e-17,(MPXV/Germany/2022/RKI388:0,MPXV/Germany/2022/RKI205:0):0.000015370103385465726):0.00001021464242422312,(MPX_KV9qz9_9000349:0.00000534184600143613,Monkeypox/PT0531/2022:0.00001618394504475753,MPX/PT0071/2022:0,MPX/PT0114/2022:0,MPX/PT0067/2022:0,Monkeypox/PT0400/2022:0.000005366136870827256,(Monkeypox/PT0516/2022:1.0901652844341747e-16,Monkeypox/PT0494/2022:0):0.0000050880048013468636,(Monkeypox/PT0570/2022:0,Monkeypox/PT0556/2022:0.000005372832215886009):0.000010214912950274929):0.000010221761141301932,(MPX/PT0122/2022:0.000010719551666010416,MPXV/Germany/2022/RKI395:1.0890810822616892e-16,MPXV/Germany/2022/RKI366:8.624828282122188e-17,MPXV/Germany/2022/RKI174:8.635670303847043e-17,MPXV/Germany/2022/RKI468:8.608565249534905e-17,MPXV/Germany/2022/RKI034:8.624828282122188e-17,MPXV/Germany/2022/RKI227:8.608565249534905e-17,MPXV/Germany/2022/RKI403:0.000005341882285733257,(MPXV/Germany/2022/RKI531:8.630249292984615e-17,MPXV/Germany/2022/ON/RKI322:8.624828282122188e-17,MPXV/Germany/2022/RKI075:8.64109131470947e-17,MPXV/Germany/2022/RKI186:8.635670303847043e-17,(MPXV/Germany/2022/RKI494:0,MPXV/Germany/2022/RKI204:8.613986260397333e-17):0.000010214822201247442):0.000005084602251145419):0.000005084528802321031):0.000005087979135643794):0.00000508455030345849,(MPXV/Germany/2022/RKI033:0.000010734065587072051,MPXV_USA_2022_TX0022:0.000005338530558022072,MPXV_UK_2022_9000079:0.000005352117879737464,MPXV/Germany/2022/RKI380:8.608565249534905e-17,MPXV_UK_2022_9000060:8.630249292984615e-17,MPXV_UK_2022_9000100:0,MPX_gOirGi_9000215:8.608565249534905e-17,MPXV/Germany/2022/RKI092:8.613986260397333e-17,MPXV/Germany/2022/RKI081:8.608565249534905e-17,MPXV_USA_2022_NY0007:8.608565249534905e-17,MpxV/human/USA/WA-UW-089015/2022:0.000016154184315235,MPXV_UK_2022_9000186:0.000005338044955470033,MPX_fZLVcc_9000228:8.635670303847043e-17,MPXV_UK_2022_9000072:8.613986260397333e-17,MPX_CJjutN_9000198:8.61940727125976e-17,MPXV_UK_2022_9000162:8.613986260397333e-17,hMPX/Human/USA/CA-LACPHL-MA00068/2022:0.000005338835182719826,MPXV_USA_2022_WA001:8.608565249534905e-17,MPX_fZLVcc_9000227:8.608565249534905e-17,MPXV/Germany/2022/RKI124:8.608565249534905e-17,MPX_fZLVcc_9000229:8.613986260397333e-17,MPXV_UK_2022_9000195:8.608565249534905e-17,(MPXV/Germany/2022/RKI135:0.000010734573776811907,MPXV/Germany/2022/RKI063:0.000005338051938195683):0.0000050879161663379175,(MPXV/Human/USA/CA-CDPH-MPX000002/2022:0.000010734219930327567,MPXV_USA_2022_CA0005:8.613986260397333e-17):0.000005087979135643794,(MPX_Fap1fz_9000235:0,MPX_Fap1fz_9000234:0):0.0000258627672297863,(MPXV/Germany/2022/RKI527:8.635670303847043e-17,MPXV/Germany/2022/RKI422:0.000005339499960569077):0.000005084532039993043,(MPXV_UK_2022_9000149:0.000005338220795682975,MPXV/Germany/2022/RKI193:8.613986260397333e-17,MPXV/Germany/2022/RKI073:0.000005341953751773591):0.000005084532039993043,(MPXV/Germany/2022/RKI344:1.089623183347932e-16,MPXV/Germany/2022/RKI347:8.613986260397333e-17,MPXV/Germany/2022/RKI070_1z484g:8.613986260397333e-17,MPXV/Germany/2022/RKI153:8.613986260397333e-17,(MPXV/Germany/2022/RKI542:0.000005341972729532138,MPXV/Germany/2022/RKI141:8.624828282122188e-17,MPXV/Germany/2022/RKI230:0.000010726522174327668,MPXV/Germany/2022/RKI145:8.630249292984615e-17):0.000005087841276636869):0.000005084532039993043,(MPXV_USA_2022_CT0001:8.608565249534905e-17,MPXV_USA_2022_MI0001:0.000005343220295178522,MpxV/human/USA/WA-UW-074988/2022:0.000005341913385332553,(hMPX/USA/CA-LACPHL-MA00166/2022:0.000016187182952895752,MPX/Human/USA/CA-LACPHL-MA00255/2022:0.000010736501299509187,MPX/Human/USA/CA-LACPHL-MA00204/2022:0):0.000005087841276636869,(MpxV/human/USA/WA-UW-083914/2022:8.61940727125976e-17,MpxV/human/USA/WA-UW-087424/2022:8.61940727125976e-17,MpxV/human/USA/WA-UW-085462/2022:8.61940727125976e-17,MpxV/human/USA/WA-UW-076225/2022:8.61940727125976e-17):0.00000508453016104894):0.000005084532039993043,(MPXV/Germany/2022/RKI343:0.000006242770565812437,(9000423:0,MPX_xSF5DR_9000295:0):0.000020585362202514394,(MPXV/Germany/2022/RKI283:0,(MPXV_UK_2022_9000178:0.000005341893576560255,MPXV_UK_2022_9000099:0,MPXV_UK_2022_9000076:8.630249292984615e-17,MPXV_UK_2022_9000066:8.630249292984615e-17):0.000005084602251145419):0.000005087841276636869,(MPXV/Germany/2022/RKI109:0.000005338144260809213,MPXV/Germany/2022/RKI119:8.624828282122188e-17,MPXV/Germany/2022/RKI127:8.630249292984615e-17,(9000390:0.000005338108113594271,hMpxV/UK/LMO-038a/2022:0.0000053385344591809275,(Monkeypox/PT0522/2022:0.000005341343350190959,Monkeypox/PT0478/2022:0,(9000438:0,9000384:0):0.000015380684819097756):0.000010214889729257427):0.000005087993869186088,(MPXV/Germany/2022/RKI286:0,MPXV/Germany/2022/RKI281:8.635670303847043e-17,MPXV/Germany/2022/RKI487:0.000005341927050654086,MPXV/Germany/2022/RKI254:0.0000107267302880874,MpxV/human/CAN/UN-NML-4117/2022:1.0863705768304754e-16,MPXV/Germany/2022/RKI474:8.630249292984615e-17,MPXV/Germany/2022/RKI166:0.000010736945561847042,MPXV/Germany/2022/RKI524:8.630249292984615e-17,MPXV/Germany/2022/RKI427:0.000005346706131725506,MPXV/Germany/2022/RKI167:0.000005341927050654086,MPXV/Germany/2022/RKI261:0.0000062336201611985645,MPXV/Germany/2022/RKI285:8.635670303847043e-17,MPXV/Germany/2022/RKI196:8.635670303847043e-17,MPXV/Germany/2022/ON/RKI307:0.000005339887746688753,(MPXV_UK_2022_9000193:0.000005370746384912627,MPXV_UK_2022_9000101:0.000010719069781545522):0.000005087963917090217):0.000005087993869186088):0.000005087841276636869):0.000005084532039993043,(Monkeypox virus/Human/USA/CA-LACPHL-MA00265/2022:0.000010760369863423646,MPX/Human/USA/CA-LACPHL-MA00131/2022:0,MPX/Human/USA/CA-LACPHL-MA00135/2022:0,MPX/Human/USA/CA-LACPHL-MA00132/2022:0.0000061607216784766985,MPX/Human/USA/CA-LACPHL-MA00200/2022:0,B1118331:0,MPXV_USA_2022_GA0016:0.00000533899199130157,MPXV_USA_2022_TX0026:0.0000053385721784827305,MPX/Human/USA/CA-LACPHL-MA00241/2022:0,MPX/Human/USA/CA-LACPHL-MA00125/2022:1.0879968800892037e-16,MPXV_USA_2022_GA0005:8.613986260397333e-17,MpxV/human/USA/Unknown-UW-093679/2022:0.00000533807083189571,MPX/Human/USA/CA-LACPHL-MA00134/2022:0.000005338248996558583,MPX/Human/USA/CA-LACPHL-MA00101/2022:0.000010720289904956627,MPX/Human/USA/CA-LACPHL-MA00240/2022:0,9000416:8.635670303847043e-17,MPXV_USA_2022_TX0024:8.613986260397333e-17,MpxV/human/USA/WA-UW-092798/2022:0.00000533807083189571,hMPX/Human/USA/CA-LACPHL-MA00042/2022:0,9000408:8.624828282122188e-17,MPXV_UK_2022_9000092:8.61940727125976e-17,MPXV22/human/USA-OK-273:0.000010719098978356615,MPXV-USA-IL-IDPH-018:0,MPX/Human/USA/CA-LACPHL-MA00129/2022:0,MPX/Human/USA/CA-LACPHL-MA00122/2022:0.000006705899136642498,MPX_L0aaxP_9000335:8.61940727125976e-17,MpxV/human/USA/OH-UW-072752/2022:8.61940727125976e-17,Monkeypox virus/Human/USA/CA-LACPHL-MA00208/2022:0,MPXV_UK_2022_9000097:8.61940727125976e-17,MpxV/human/USA/OH-UW-085556/2022:8.630249292984615e-17,MPXV_USA_2022_GA0014:8.608565249534905e-17,MPXV/Germany/2022/RKI072_2xm85l:1.089623183347932e-16,MPX/Human/USA/CA-LACPHL-MA00124/2022:0,MPX/Human/USA/CA-LACPHL-MA00126/2022:0,MPX/Human/USA/CA-LACPHL-MA00123/2022:0.000005477201804620746,MPXV_USA_2022_NJ0003:0.00001072753953229805,MPXV/Germany/2022/RKI238:0.0000053406234419269894,MPXV_USA_2022_GA0015:8.608565249534905e-17,hMPX/Human/USA/CA-LACPHL-MA00043/2022:0,MPXV_USA_2022_TX0021:8.608565249534905e-17,MPXV/Germany/2022/ON/RKI446:0.000016180846098626516,MPX/Human/USA/CA-LACPHL-MA00133/2022:0,(MPXV_USA_2022_CT0004:8.624828282122188e-17,MPXV/Germany/2022/RKI228:8.608565249534905e-17):0.00001021464242422312,(Slovenia-MPXV-42-2022:0.000010726518682162452,MPX_L6rBi6_9000265:0.00003272177895258791):0.000017670937071261636,(MPXV_USA_2022_NC0008:0.000006159730266092761,hMPXV/USA/NC-UNC-0014/2022:0.000017086176549786704):0.00001021464242422312,(MPXV_USA_2022_MN0010:8.61940727125976e-17,hMPXV/USA/NC-UNC-0008/2022:0.000023187568970082075):0.000010207936579455408,(hMPXV/USA/NC-UNC-0022/2022:0.000010855024645556744,(hMPXV/USA/NC-UNC-0018/2022:0,hMPXV/USA/NC-UNC-0019/2022:0.000010774517673228844):0.00000508451397561216):0.000010995224931939528,(hMPX/USA/CA-LACPHL-MA00164/2022:0.000027177297237284618,(MPXV/Human/USA/AL-USAFSAM-M0001a/2022:0.00000533837417292357,MPXV/Human/USA/AL-USAFSAM-M0001b/2022:0.000016166353970624588):0.000010207830528853894):0.000005084528802321031,(hMPX/Human/USA/CA-LACPHL-MA00041/2022:0,hMPX/Human/USA/CA-LACPHL-MA00095/2022:0.000005360429694392036,hMPX/Human/USA/CA-LACPHL-MA00040/2022:0.000005353425838514286):0.000005898766659077968,(MPX/Human/USA/CA-LACPHL-MA00128/2022:0,MPX/Human/USA/CA-LACPHL-MA00130/2022:1.0901652844341747e-16,MPX/Human/USA/CA-LACPHL-MA00127/2022:1.0863705768304754e-16):0.00000508819126489741,(MN-MDH-MPXV_0019:1.0901652844341747e-16,MN-MDH-MPXV_0024:0,MN-MDH-MPXV_0023:0):0.0000102147780229722,(MpxV/human/USA/WA-UW-102951/2022:8.624828282122188e-17,MpxV/human/USA/WA-UW-108943/2022:8.624828282122188e-17,MpxV/human/USA/WA-UW-108647/2022:8.624828282122188e-17):0.000005084528802321031,(MPXV22/human/USA-OK-301:0.000010726562739224541,(MPXV/Germany/2022/ON/RKI461:0,MPXV/Germany/2022/ON/RKI312:0):0.000005085517978580109):0.00000508819126489741,(hMPX/Human/USA/CA-LACPHL-MA00033/2022:0,hMPX/Human/USA/CA-LACPHL-MA00032/2022:1.087454779002961e-16,(MPX/Human/USA/CA-LACPHL-MA00236/2022:0.000005344894513533132,MPX/Human/USA/CA-LACPHL-MA00147/2022:0.000005346791847088211):0.000005084498044416019):0.00000508819126489741,((9000417:0.000010719020216804105,MPX_eobXCZ_9000296:8.64109131470947e-17):0.000005087963917090217,(MN-MDH-MPXV_0025:0,MPX_cbQgLw_9000299:0,MPX_TcUINH_9000230:0.000005341919715492094,9000231:0):0.0000311517176569671):0.00001021464242422312,(MPXV_USA_2022_TX0023:8.61940727125976e-17,9000369:8.61940727125976e-17,hMPXV/USA/NC-UNC-0005/2022:0.000012235240610049985,hMPX/Human/USA/CA-LACPHL-MA00088/2022:8.635670303847043e-17,9000395:8.624828282122188e-17,MPX_AZQnFn_9000263:8.61940727125976e-17,MPX_UBm6ar_9000259:8.630249292984615e-17):0.00000508819126489741,(hMPX/Human/USA/CA-LACPHL-MA00079/2022:0.000005342323963966307,MN-MDH-MPXV_0021:0,Monkeypox/PT0554/2022:0.000005339452391775934,MPXV22/human/USA-OK-277:0.000010734215478107778,MPXV22/human/USA-OK-270:0.00003446567794886639,MPXV_USA_2022_MN0006_5g6n9q:0.0000053424767022539825,MPXV_USA_2022_TX0018:8.624828282122188e-17,MPXV_USA_2022_GA0013:8.608565249534905e-17,MPXV_USA_2022_NV0002:8.613986260397333e-17,MPXV_USA_2022_GA0012:8.613986260397333e-17,MPXV_USA_2022_TX0025:8.613986260397333e-17,MPXV_USA_2022_GA0006:8.613986260397333e-17,(MPX/Human/USA/CA-LACPHL-MA00144/2022:0,hMPX/Human/USA/CA-LACPHL-MA00006/2022:0,hMPX/Human/USA/CA-LACPHL-MA00052/2022:0,hMPX/Human/USA/CA-LACPHL-MA00053/2022:0,MPX/Human/USA/CA-LACPHL-MA00237/2022:8.635670303847043e-17,MPX/Human/USA/CA-LACPHL-MA00142/2022:0.000021644247979868815):0.000005087993869186088):0.000005084528802321031,(MPXV_UK_2022_9000067:0.000005341905323051242,MPXV/Germany/2022/RKI550:0.0000053387693109651605,MPXV_UK_2022_9000187:8.61940727125976e-17,MPXV/Germany/2022/RKI068:0.00002309684514206745,MPXV/Germany/2022/RKI054:8.608565249534905e-17,MPXV/Germany/2022/RKI062:8.608565249534905e-17,MPXV/Germany/2022/RKI169:8.608565249534905e-17,MPXV/Germany/2022/RKI038:8.608565249534905e-17,MPXV/Germany/2022/ON/RKI317:8.608565249534905e-17,MPXV/Germany/2022/RKI120:8.613986260397333e-17,Monkeypox/PT0387/2022:0.000005338481607987183,MPXV/Germany/2022/ON/RKI315:1.0890810822616892e-16,MPXV-USA-IL-IDPH-074:0,MPXV/Germany/2022/RKI160:0.000005338044955470033,MPXV/Germany/2022/RKI493:0.000005345518682338369,(MPX_7eECz2_9000326:0.000005341917032524639,9000327:8.64109131470947e-17):0.000015380653779612484,(MPXV/Germany/2022/RKI554:0.000005341862239026829,MPXV/Germany/2022/RKI260:0.00001616574437044219):0.000005084532039993043,(MPXV/Germany/2022/RKI518:0.000005343698821348491,(hMPX/Human/USA/CA-LACPHL-MA00057/2022:8.64109131470947e-17,hMPX/Human/USA/CA-LACPHL-MA00058/2022:8.64109131470947e-17,MPX/Human/USA/CA-LACPHL-MA00198/2022:0,hMPX/Human/USA/CA-LACPHL-MA00071/2022:0.0000053426422048682):0.000010995064114308832):0.0000050879161663379175):0.000005088012279284458):0.000005087979135643794):0.00000508455030345849):0;
